# Supplementary material for: Combinatorial patterns of gene expression changes contribute to variable expressivity of the developmental delay-associated 16p12.1 deletion
Source: Genome Med. 2021 Oct 18;13:163. doi: 10.1186/s13073-021-00982-z (PMC8522054; doi:10.1186/s13073-021-00982-z)
Supplement: Supplementary file 5 — Additional file 5: Data S3. This file lists module assignments for genes derived from weighted gene co-expression network analysis, and the enrichment of genes in six modules that correspond to deletion carrier status for Gene Ontology terms. [file 13073_2021_982_MOESM5_ESM.xlsx]

## Sheet: WGCNA modules
Data S3: WGCNA analysis
Transcripts by module:
Black	Blue	Brown	Cyan	Dark green	Dark grey	Dark magenta	Dark olive green	Dark orange	Dark red	Dark turquoise	Green	Green-yellow	Grey	Grey-60	Light cyan	Light green	Light yellow	Magenta	Midnight blue	Orange	Pale turquoise	Pink	Purple	Red	Royal blue	Saddle brown	Salmon	Sky blue	Steel blue	Tan	Turquoise	Violet	White	Yellow
ENSG00000000003.10	ENSG00000001036.9	ENSG00000002834.13	ENSG00000004534.10	ENSG00000003402.15	ENSG00000058799.9	ENSG00000002549.8	ENSG00000061936.5	ENSG00000006555.6	ENSG00000005302.13	ENSG00000004660.10	ENSG00000002822.11	ENSG00000005379.11	ENSG00000000938.8	ENSG00000007545.11	ENSG00000001461.12	ENSG00000026025.9	ENSG00000004961.10	ENSG00000000460.12	ENSG00000005436.9	ENSG00000013392.6	ENSG00000006075.11	ENSG00000005882.7	ENSG00000006704.6	ENSG00000002330.9	ENSG00000005801.12	ENSG00000029363.11	ENSG00000003056.3	ENSG00000004897.7	ENSG00000002586.13	ENSG00000001497.12	ENSG00000000419.8	ENSG00000069424.10	ENSG00000060558.3	ENSG00000000457.9
ENSG00000001167.10	ENSG00000002587.5	ENSG00000004059.6	ENSG00000005448.12	ENSG00000010017.9	ENSG00000096092.5	ENSG00000005810.13	ENSG00000070814.13	ENSG00000006659.8	ENSG00000005889.11	ENSG00000007944.10	ENSG00000004455.12	ENSG00000007968.6	ENSG00000001084.6	ENSG00000013306.11	ENSG00000020256.15	ENSG00000034510.4	ENSG00000005100.8	ENSG00000008282.3	ENSG00000005893.11	ENSG00000014123.9	ENSG00000018408.10	ENSG00000007129.13	ENSG00000007047.10	ENSG00000004142.7	ENSG00000005955.8	ENSG00000038219.8	ENSG00000004478.5	ENSG00000009954.6	ENSG00000012817.11	ENSG00000004779.5	ENSG00000001561.6	ENSG00000096433.6	ENSG00000074319.8	ENSG00000001629.5
ENSG00000003096.9	ENSG00000002919.10	ENSG00000004487.11	ENSG00000026297.11	ENSG00000013375.11	ENSG00000100473.11	ENSG00000006114.11	ENSG00000079805.12	ENSG00000059573.4	ENSG00000006757.7	ENSG00000026950.12	ENSG00000004975.7	ENSG00000008513.10	ENSG00000001460.13	ENSG00000015475.14	ENSG00000022840.11	ENSG00000056972.14	ENSG00000005194.10	ENSG00000011258.11	ENSG00000010244.12	ENSG00000023318.7	ENSG00000035928.10	ENSG00000007255.6	ENSG00000011275.14	ENSG00000005007.8	ENSG00000026103.15	ENSG00000048649.9	ENSG00000004866.14	ENSG00000025800.9	ENSG00000047634.10	ENSG00000011600.7	ENSG00000001630.11	ENSG00000100207.14	ENSG00000090104.7	ENSG00000005483.15
ENSG00000006453.9	ENSG00000003249.9	ENSG00000004777.14	ENSG00000037637.6	ENSG00000044574.7	ENSG00000111816.6	ENSG00000068784.8	ENSG00000080603.12	ENSG00000067606.11	ENSG00000035862.8	ENSG00000055609.13	ENSG00000007392.12	ENSG00000010292.8	ENSG00000001617.7	ENSG00000017483.10	ENSG00000055955.11	ENSG00000069998.8	ENSG00000007923.11	ENSG00000011426.6	ENSG00000013503.5	ENSG00000025796.9	ENSG00000038382.13	ENSG00000008300.10	ENSG00000011590.9	ENSG00000005022.5	ENSG00000029153.10	ENSG00000052723.7	ENSG00000006530.11	ENSG00000048828.12	ENSG00000067048.12	ENSG00000012232.4	ENSG00000001631.10	ENSG00000100425.14	ENSG00000099875.10	ENSG00000006451.3
ENSG00000006459.6	ENSG00000003400.10	ENSG00000005059.11	ENSG00000047056.10	ENSG00000057657.10	ENSG00000115758.8	ENSG00000104356.6	ENSG00000088888.13	ENSG00000080573.6	ENSG00000046647.9	ENSG00000059804.11	ENSG00000008056.8	ENSG00000010810.13	ENSG00000001626.10	ENSG00000023330.10	ENSG00000058262.5	ENSG00000071626.12	ENSG00000033050.3	ENSG00000020426.6	ENSG00000018699.7	ENSG00000062716.6	ENSG00000069493.10	ENSG00000008516.12	ENSG00000026751.12	ENSG00000005156.7	ENSG00000052795.8	ENSG00000060339.9	ENSG00000008256.11	ENSG00000054118.9	ENSG00000067646.7	ENSG00000020129.11	ENSG00000004700.11	ENSG00000100813.10	ENSG00000101670.7	ENSG00000006576.12
ENSG00000006740.12	ENSG00000004468.8	ENSG00000005075.11	ENSG00000052841.10	ENSG00000066455.8	ENSG00000120280.5	ENSG00000111335.8	ENSG00000100038.15	ENSG00000084070.7	ENSG00000064393.11	ENSG00000061656.5	ENSG00000008710.13	ENSG00000011376.5	ENSG00000002016.12	ENSG00000049656.9	ENSG00000062524.11	ENSG00000073578.12	ENSG00000041802.6	ENSG00000024526.12	ENSG00000023228.9	ENSG00000067167.3	ENSG00000088970.11	ENSG00000008517.12	ENSG00000027869.7	ENSG00000005486.12	ENSG00000060749.10	ENSG00000078369.13	ENSG00000008988.5	ENSG00000064313.7	ENSG00000072864.8	ENSG00000022277.8	ENSG00000004766.11	ENSG00000101665.4	ENSG00000102032.8	ENSG00000006652.9
ENSG00000007264.9	ENSG00000005020.8	ENSG00000005206.12	ENSG00000054611.9	ENSG00000068912.9	ENSG00000124256.10	ENSG00000115159.11	ENSG00000100345.16	ENSG00000088992.13	ENSG00000069509.5	ENSG00000068971.9	ENSG00000008838.13	ENSG00000012048.15	ENSG00000002079.8	ENSG00000050327.10	ENSG00000063587.12	ENSG00000084207.11	ENSG00000065427.10	ENSG00000030066.9	ENSG00000023445.9	ENSG00000068697.6	ENSG00000089041.12	ENSG00000010361.9	ENSG00000031698.8	ENSG00000006194.6	ENSG00000073417.10	ENSG00000087206.12	ENSG00000011143.12	ENSG00000065183.11	ENSG00000099725.10	ENSG00000023902.9	ENSG00000004864.9	ENSG00000104081.9	ENSG00000104312.6	ENSG00000007168.8
ENSG00000008086.6	ENSG00000005187.7	ENSG00000005238.15	ENSG00000054965.6	ENSG00000070081.11	ENSG00000124557.8	ENSG00000115415.14	ENSG00000100403.10	ENSG00000092529.18	ENSG00000072501.13	ENSG00000073605.14	ENSG00000011052.17	ENSG00000012963.9	ENSG00000002726.15	ENSG00000063241.3	ENSG00000065485.13	ENSG00000100162.10	ENSG00000067533.5	ENSG00000031003.6	ENSG00000023734.6	ENSG00000079332.10	ENSG00000089692.4	ENSG00000011332.15	ENSG00000044115.16	ENSG00000006712.10	ENSG00000075945.8	ENSG00000100796.13	ENSG00000011566.10	ENSG00000072121.11	ENSG00000105825.7	ENSG00000032389.8	ENSG00000005175.5	ENSG00000104714.9	ENSG00000105642.11	ENSG00000008118.5
ENSG00000010030.9	ENSG00000005339.8	ENSG00000005844.13	ENSG00000067057.12	ENSG00000070540.8	ENSG00000124575.5	ENSG00000121858.6	ENSG00000100426.6	ENSG00000101079.16	ENSG00000078589.8	ENSG00000076554.11	ENSG00000011132.7	ENSG00000013810.14	ENSG00000002745.8	ENSG00000063761.11	ENSG00000068308.9	ENSG00000100605.12	ENSG00000067596.6	ENSG00000031691.6	ENSG00000035141.3	ENSG00000082996.15	ENSG00000092421.12	ENSG00000012779.6	ENSG00000049860.9	ENSG00000006744.14	ENSG00000079335.13	ENSG00000108588.9	ENSG00000012660.9	ENSG00000073614.7	ENSG00000105854.8	ENSG00000037241.3	ENSG00000005469.7	ENSG00000104885.13	ENSG00000107338.8	ENSG00000008294.16
ENSG00000010626.10	ENSG00000005471.11	ENSG00000006015.13	ENSG00000067225.13	ENSG00000071537.9	ENSG00000124635.7	ENSG00000124201.10	ENSG00000105429.8	ENSG00000101335.5	ENSG00000085563.10	ENSG00000089289.11	ENSG00000012061.11	ENSG00000014138.4	ENSG00000002746.10	ENSG00000064545.10	ENSG00000073849.10	ENSG00000100802.10	ENSG00000068654.11	ENSG00000034533.7	ENSG00000035681.3	ENSG00000092108.16	ENSG00000092621.7	ENSG00000013563.9	ENSG00000051108.10	ENSG00000007080.6	ENSG00000079387.9	ENSG00000111596.7	ENSG00000025039.10	ENSG00000075151.15	ENSG00000114374.8	ENSG00000054116.7	ENSG00000005700.10	ENSG00000105321.8	ENSG00000114270.11	ENSG00000009307.11
ENSG00000010671.11	ENSG00000006118.10	ENSG00000006062.9	ENSG00000068028.13	ENSG00000072849.6	ENSG00000124657.1	ENSG00000132530.12	ENSG00000105953.10	ENSG00000105205.6	ENSG00000086712.8	ENSG00000089775.7	ENSG00000012211.8	ENSG00000015676.13	ENSG00000002933.3	ENSG00000068745.10	ENSG00000074842.3	ENSG00000101224.13	ENSG00000070610.10	ENSG00000034693.10	ENSG00000049167.9	ENSG00000099246.12	ENSG00000109458.4	ENSG00000014164.6	ENSG00000054967.8	ENSG00000007202.10	ENSG00000082269.12	ENSG00000113141.11	ENSG00000026652.9	ENSG00000082153.13	ENSG00000118292.4	ENSG00000059691.7	ENSG00000005812.6	ENSG00000105643.5	ENSG00000116679.11	ENSG00000010818.4
ENSG00000011028.9	ENSG00000006638.7	ENSG00000007520.3	ENSG00000072818.7	ENSG00000074695.5	ENSG00000127824.9	ENSG00000134321.7	ENSG00000115568.11	ENSG00000109762.11	ENSG00000101846.6	ENSG00000099840.9	ENSG00000013725.10	ENSG00000028528.10	ENSG00000003147.13	ENSG00000070366.9	ENSG00000077713.14	ENSG00000102226.5	ENSG00000070785.12	ENSG00000036257.8	ENSG00000055044.6	ENSG00000104660.13	ENSG00000112679.10	ENSG00000015133.14	ENSG00000055483.15	ENSG00000007376.3	ENSG00000083097.10	ENSG00000113712.12	ENSG00000033327.8	ENSG00000091009.6	ENSG00000127920.5	ENSG00000060688.8	ENSG00000006625.13	ENSG00000106346.7	ENSG00000118707.5	ENSG00000011021.17
ENSG00000011422.7	ENSG00000006756.11	ENSG00000007541.10	ENSG00000074800.9	ENSG00000075420.8	ENSG00000132109.8	ENSG00000134326.7	ENSG00000118900.10	ENSG00000117154.7	ENSG00000101901.6	ENSG00000099942.8	ENSG00000023191.12	ENSG00000029993.10	ENSG00000003393.10	ENSG00000073536.13	ENSG00000088298.8	ENSG00000105122.8	ENSG00000082516.8	ENSG00000038210.9	ENSG00000061794.8	ENSG00000106080.6	ENSG00000124214.15	ENSG00000015532.5	ENSG00000057935.9	ENSG00000008128.18	ENSG00000085832.12	ENSG00000116489.8	ENSG00000043462.7	ENSG00000093000.14	ENSG00000129824.11	ENSG00000062485.14	ENSG00000006634.3	ENSG00000106665.11	ENSG00000119139.12	ENSG00000011405.9
ENSG00000013016.10	ENSG00000007312.8	ENSG00000008382.11	ENSG00000078699.17	ENSG00000081307.8	ENSG00000132465.6	ENSG00000134954.10	ENSG00000126001.11	ENSG00000117791.11	ENSG00000102385.8	ENSG00000100099.16	ENSG00000025434.14	ENSG00000034063.9	ENSG00000003436.10	ENSG00000075415.8	ENSG00000088340.11	ENSG00000105329.5	ENSG00000085415.11	ENSG00000040275.12	ENSG00000065150.14	ENSG00000111144.5	ENSG00000124508.12	ENSG00000028137.12	ENSG00000059728.6	ENSG00000008130.11	ENSG00000087053.14	ENSG00000116754.9	ENSG00000060237.12	ENSG00000096401.7	ENSG00000131002.7	ENSG00000064666.10	ENSG00000006715.11	ENSG00000107929.10	ENSG00000120889.8	ENSG00000012223.8
ENSG00000013523.5	ENSG00000008196.8	ENSG00000009790.10	ENSG00000079739.11	ENSG00000081803.11	ENSG00000132704.11	ENSG00000137713.11	ENSG00000130382.7	ENSG00000122085.12	ENSG00000104154.5	ENSG00000100600.10	ENSG00000025772.7	ENSG00000035499.8	ENSG00000003509.11	ENSG00000088682.9	ENSG00000089597.12	ENSG00000105963.9	ENSG00000086061.11	ENSG00000043093.9	ENSG00000065548.13	ENSG00000111481.5	ENSG00000130340.10	ENSG00000030110.8	ENSG00000065911.7	ENSG00000008283.11	ENSG00000104361.5	ENSG00000126261.8	ENSG00000060982.10	ENSG00000100503.19	ENSG00000134324.7	ENSG00000066044.9	ENSG00000008018.8	ENSG00000107957.12	ENSG00000121966.6	ENSG00000012504.9
ENSG00000023171.10	ENSG00000010610.5	ENSG00000010256.6	ENSG00000083444.12	ENSG00000086598.6	ENSG00000135314.8	ENSG00000137965.6	ENSG00000130589.12	ENSG00000125246.11	ENSG00000104413.11	ENSG00000101197.8	ENSG00000026508.12	ENSG00000049541.6	ENSG00000003756.12	ENSG00000089220.4	ENSG00000090520.6	ENSG00000106333.8	ENSG00000087269.11	ENSG00000051825.10	ENSG00000065665.16	ENSG00000114850.2	ENSG00000133639.3	ENSG00000030582.12	ENSG00000067082.10	ENSG00000010295.15	ENSG00000104450.8	ENSG00000127483.13	ENSG00000063046.13	ENSG00000100941.4	ENSG00000136098.12	ENSG00000066322.8	ENSG00000008324.6	ENSG00000108292.12	ENSG00000122861.11	ENSG00000013441.11
ENSG00000027697.8	ENSG00000011114.10	ENSG00000011009.6	ENSG00000091536.12	ENSG00000086848.10	ENSG00000136156.8	ENSG00000138642.10	ENSG00000133624.9	ENSG00000131370.11	ENSG00000106733.16	ENSG00000101198.10	ENSG00000041880.10	ENSG00000051180.12	ENSG00000003987.9	ENSG00000092820.13	ENSG00000090621.9	ENSG00000106367.9	ENSG00000089195.10	ENSG00000054277.8	ENSG00000065833.7	ENSG00000115355.11	ENSG00000135124.10	ENSG00000037042.8	ENSG00000069345.7	ENSG00000010322.11	ENSG00000104671.3	ENSG00000129197.10	ENSG00000063978.11	ENSG00000104442.5	ENSG00000146535.9	ENSG00000067836.8	ENSG00000008869.7	ENSG00000125386.10	ENSG00000123146.15	ENSG00000013588.5
ENSG00000033170.12	ENSG00000011201.6	ENSG00000011243.13	ENSG00000091542.8	ENSG00000090061.13	ENSG00000136514.2	ENSG00000138646.4	ENSG00000135966.8	ENSG00000134215.11	ENSG00000119614.2	ENSG00000101236.12	ENSG00000041988.11	ENSG00000065328.12	ENSG00000003989.12	ENSG00000099899.10	ENSG00000091490.6	ENSG00000109062.5	ENSG00000089280.14	ENSG00000056050.6	ENSG00000067334.9	ENSG00000116191.13	ENSG00000139597.12	ENSG00000040487.8	ENSG00000070495.10	ENSG00000011007.8	ENSG00000105810.5	ENSG00000134046.7	ENSG00000064655.14	ENSG00000105993.10	ENSG00000148834.8	ENSG00000068079.3	ENSG00000009335.13	ENSG00000127191.13	ENSG00000125249.6	ENSG00000019995.6
ENSG00000034713.3	ENSG00000013364.14	ENSG00000011451.13	ENSG00000091592.11	ENSG00000091527.11	ENSG00000137509.6	ENSG00000140367.7	ENSG00000139613.7	ENSG00000135074.11	ENSG00000122188.8	ENSG00000102144.9	ENSG00000053501.8	ENSG00000065883.10	ENSG00000004139.9	ENSG00000099956.13	ENSG00000095380.10	ENSG00000111786.4	ENSG00000096384.15	ENSG00000058804.10	ENSG00000068878.10	ENSG00000116209.7	ENSG00000141198.9	ENSG00000040933.11	ENSG00000070669.12	ENSG00000011304.12	ENSG00000106701.7	ENSG00000134308.9	ENSG00000065621.10	ENSG00000106344.4	ENSG00000149531.10	ENSG00000070010.14	ENSG00000009413.11	ENSG00000127663.10	ENSG00000126351.8	ENSG00000029364.7
ENSG00000035664.7	ENSG00000014257.11	ENSG00000011478.7	ENSG00000094841.9	ENSG00000095139.9	ENSG00000143297.14	ENSG00000143149.8	ENSG00000139718.6	ENSG00000136866.9	ENSG00000123096.7	ENSG00000104419.10	ENSG00000054179.7	ENSG00000067955.9	ENSG00000004399.8	ENSG00000100060.13	ENSG00000099337.3	ENSG00000114026.17	ENSG00000099783.7	ENSG00000064995.12	ENSG00000078237.4	ENSG00000118985.10	ENSG00000144677.10	ENSG00000044446.7	ENSG00000071282.7	ENSG00000013275.3	ENSG00000107036.7	ENSG00000138293.15	ENSG00000067601.6	ENSG00000107581.8	ENSG00000154040.16	ENSG00000071127.12	ENSG00000009844.11	ENSG00000135686.8	ENSG00000130513.6	ENSG00000029725.12
ENSG00000039068.14	ENSG00000015413.5	ENSG00000011485.10	ENSG00000101040.15	ENSG00000100418.7	ENSG00000143387.8	ENSG00000145246.9	ENSG00000140577.11	ENSG00000136868.9	ENSG00000124486.8	ENSG00000104765.10	ENSG00000063177.8	ENSG00000068489.8	ENSG00000004776.7	ENSG00000100304.12	ENSG00000099958.10	ENSG00000115649.11	ENSG00000100220.7	ENSG00000066027.7	ENSG00000079785.10	ENSG00000119844.10	ENSG00000144837.4	ENSG00000049089.9	ENSG00000071859.10	ENSG00000025708.8	ENSG00000109586.7	ENSG00000143337.14	ENSG00000070061.10	ENSG00000108424.5	ENSG00000154620.5	ENSG00000072062.9	ENSG00000011260.9	ENSG00000141084.6	ENSG00000134802.13	ENSG00000030419.12
ENSG00000043591.4	ENSG00000016391.6	ENSG00000013288.4	ENSG00000101191.12	ENSG00000100883.7	ENSG00000144231.6	ENSG00000160218.8	ENSG00000155034.14	ENSG00000143178.8	ENSG00000125354.18	ENSG00000107341.4	ENSG00000063854.8	ENSG00000068831.14	ENSG00000004799.7	ENSG00000100412.11	ENSG00000100196.6	ENSG00000115756.8	ENSG00000100462.11	ENSG00000066279.12	ENSG00000080608.9	ENSG00000120686.7	ENSG00000146859.6	ENSG00000053371.8	ENSG00000073060.11	ENSG00000028310.13	ENSG00000111266.4	ENSG00000143379.8	ENSG00000071082.6	ENSG00000108443.9	ENSG00000165246.8	ENSG00000072506.8	ENSG00000011295.11	ENSG00000145911.5	ENSG00000136404.11	ENSG00000032219.14
ENSG00000048740.13	ENSG00000017260.15	ENSG00000013573.12	ENSG00000102882.7	ENSG00000101310.10	ENSG00000144815.10	ENSG00000160710.11	ENSG00000160613.8	ENSG00000143924.14	ENSG00000126012.7	ENSG00000107745.12	ENSG00000064547.9	ENSG00000070019.3	ENSG00000004838.9	ENSG00000101104.8	ENSG00000100219.12	ENSG00000119383.15	ENSG00000100591.3	ENSG00000066557.5	ENSG00000080824.14	ENSG00000120697.4	ENSG00000151882.7	ENSG00000059145.14	ENSG00000073150.9	ENSG00000031823.10	ENSG00000111615.8	ENSG00000145216.11	ENSG00000071967.7	ENSG00000111300.5	ENSG00000166532.11	ENSG00000072694.14	ENSG00000012174.7	ENSG00000146083.7	ENSG00000136717.10	ENSG00000033800.9
ENSG00000050030.9	ENSG00000018189.8	ENSG00000014216.11	ENSG00000102984.10	ENSG00000102158.15	ENSG00000146215.9	ENSG00000163644.10	ENSG00000166716.5	ENSG00000146411.5	ENSG00000129071.5	ENSG00000108278.7	ENSG00000064601.12	ENSG00000071539.9	ENSG00000004848.6	ENSG00000101152.6	ENSG00000100926.10	ENSG00000119673.10	ENSG00000100764.9	ENSG00000069248.9	ENSG00000083635.7	ENSG00000122643.14	ENSG00000156232.6	ENSG00000063438.12	ENSG00000075426.7	ENSG00000033100.10	ENSG00000113163.11	ENSG00000147140.11	ENSG00000075785.8	ENSG00000114904.8	ENSG00000176728.3	ENSG00000075624.9	ENSG00000012983.7	ENSG00000147454.9	ENSG00000141458.8	ENSG00000034677.7
ENSG00000051620.6	ENSG00000019102.7	ENSG00000015285.6	ENSG00000103145.6	ENSG00000102531.12	ENSG00000148444.11	ENSG00000165675.12	ENSG00000167395.10	ENSG00000146426.13	ENSG00000130021.9	ENSG00000109046.10	ENSG00000065978.13	ENSG00000073111.9	ENSG00000004939.9	ENSG00000101158.8	ENSG00000101194.13	ENSG00000119714.6	ENSG00000101361.10	ENSG00000069943.5	ENSG00000083799.13	ENSG00000125868.11	ENSG00000163162.4	ENSG00000065029.10	ENSG00000075975.11	ENSG00000037474.10	ENSG00000113328.14	ENSG00000150459.8	ENSG00000078304.15	ENSG00000116830.7	ENSG00000183878.11	ENSG00000077549.13	ENSG00000014641.13	ENSG00000157540.15	ENSG00000149257.9	ENSG00000040199.14
ENSG00000057757.5	ENSG00000020577.9	ENSG00000019582.10	ENSG00000104133.10	ENSG00000102580.10	ENSG00000154330.8	ENSG00000165806.15	ENSG00000167548.10	ENSG00000154217.10	ENSG00000130741.6	ENSG00000111674.4	ENSG00000067365.10	ENSG00000075218.14	ENSG00000005102.8	ENSG00000101160.9	ENSG00000101294.12	ENSG00000121104.3	ENSG00000102241.7	ENSG00000070269.9	ENSG00000084073.4	ENSG00000129083.8	ENSG00000164105.3	ENSG00000068137.10	ENSG00000076604.10	ENSG00000037897.12	ENSG00000113441.11	ENSG00000150991.10	ENSG00000078319.7	ENSG00000119707.9	ENSG00000196739.10	ENSG00000081692.8	ENSG00000015479.13	ENSG00000158555.10	ENSG00000150977.9	ENSG00000049249.4
ENSG00000058600.11	ENSG00000021355.8	ENSG00000020633.14	ENSG00000104812.10	ENSG00000108433.11	ENSG00000155849.11	ENSG00000166326.5	ENSG00000177646.13	ENSG00000154721.10	ENSG00000130768.10	ENSG00000111801.11	ENSG00000067560.6	ENSG00000075702.12	ENSG00000005108.11	ENSG00000101444.8	ENSG00000102096.9	ENSG00000122971.4	ENSG00000103035.6	ENSG00000071794.11	ENSG00000085721.8	ENSG00000129562.6	ENSG00000165312.5	ENSG00000068650.14	ENSG00000077009.9	ENSG00000038358.10	ENSG00000114209.10	ENSG00000152242.6	ENSG00000079263.14	ENSG00000130119.11	ENSG00000197905.4	ENSG00000085662.9	ENSG00000020922.8	ENSG00000159842.10	ENSG00000157514.12	ENSG00000049449.4
ENSG00000059588.5	ENSG00000022267.12	ENSG00000022976.11	ENSG00000104881.10	ENSG00000108829.9	ENSG00000155876.4	ENSG00000166411.9	ENSG00000178209.10	ENSG00000154978.8	ENSG00000130985.12	ENSG00000112715.16	ENSG00000067829.14	ENSG00000076003.4	ENSG00000005189.15	ENSG00000101911.8	ENSG00000102316.12	ENSG00000123080.6	ENSG00000106554.7	ENSG00000072571.15	ENSG00000086189.5	ENSG00000132432.9	ENSG00000166123.9	ENSG00000070444.10	ENSG00000077150.13	ENSG00000039650.5	ENSG00000114480.8	ENSG00000153774.4	ENSG00000080854.10	ENSG00000136731.8	ENSG00000198692.5	ENSG00000086504.11	ENSG00000021574.7	ENSG00000160633.8	ENSG00000157870.10	ENSG00000053254.11
ENSG00000061273.13	ENSG00000023697.8	ENSG00000023892.9	ENSG00000104953.14	ENSG00000109790.12	ENSG00000158373.7	ENSG00000168016.9	ENSG00000179832.13	ENSG00000156515.17	ENSG00000131018.18	ENSG00000113739.6	ENSG00000068323.12	ENSG00000076248.6	ENSG00000005243.5	ENSG00000102312.16	ENSG00000103512.10	ENSG00000123810.3	ENSG00000107815.3	ENSG00000074696.8	ENSG00000087263.12	ENSG00000133103.12	ENSG00000169032.5	ENSG00000070614.10	ENSG00000082641.11	ENSG00000040531.10	ENSG00000115267.5	ENSG00000160714.5	ENSG00000081059.15	ENSG00000138758.7	ENSG00000204472.8	ENSG00000087111.16	ENSG00000021776.6	ENSG00000164236.7	ENSG00000159128.10	ENSG00000054219.9
ENSG00000063180.4	ENSG00000028116.12	ENSG00000025770.14	ENSG00000107077.13	ENSG00000110048.7	ENSG00000158406.2	ENSG00000181381.9	ENSG00000181638.13	ENSG00000160062.10	ENSG00000136634.5	ENSG00000114023.11	ENSG00000068354.11	ENSG00000076382.12	ENSG00000005249.8	ENSG00000103089.4	ENSG00000105438.4	ENSG00000124155.12	ENSG00000107937.14	ENSG00000075188.4	ENSG00000087302.4	ENSG00000133318.9	ENSG00000170689.8	ENSG00000070759.12	ENSG00000084463.3	ENSG00000047249.12	ENSG00000115419.8	ENSG00000164609.5	ENSG00000081181.3	ENSG00000140382.10	ENSG00000205611.3	ENSG00000087191.8	ENSG00000023041.7	ENSG00000166888.6	ENSG00000159208.11	ENSG00000059758.3
ENSG00000064607.12	ENSG00000029534.15	ENSG00000026036.16	ENSG00000108474.12	ENSG00000113520.6	ENSG00000162441.7	ENSG00000185745.8	ENSG00000183495.9	ENSG00000162813.13	ENSG00000142178.7	ENSG00000114125.9	ENSG00000068903.15	ENSG00000077152.5	ENSG00000005381.6	ENSG00000103174.7	ENSG00000105612.4	ENSG00000124562.5	ENSG00000108264.12	ENSG00000075303.8	ENSG00000088205.8	ENSG00000134153.5	ENSG00000171843.11	ENSG00000071564.10	ENSG00000084764.6	ENSG00000047849.17	ENSG00000115750.12	ENSG00000166477.8	ENSG00000085465.11	ENSG00000140526.12	ENSG00000215580.6	ENSG00000088832.10	ENSG00000023287.8	ENSG00000167522.10	ENSG00000160961.7	ENSG00000059769.15
ENSG00000065989.11	ENSG00000031081.6	ENSG00000027847.9	ENSG00000109107.9	ENSG00000113615.8	ENSG00000168002.7	ENSG00000186376.10	ENSG00000188566.7	ENSG00000162817.6	ENSG00000144488.10	ENSG00000114739.9	ENSG00000069399.8	ENSG00000078070.7	ENSG00000005513.9	ENSG00000103266.6	ENSG00000106638.11	ENSG00000125089.12	ENSG00000108578.10	ENSG00000077254.10	ENSG00000088930.6	ENSG00000134851.8	ENSG00000181458.6	ENSG00000072954.2	ENSG00000085449.10	ENSG00000048162.15	ENSG00000118276.7	ENSG00000166526.12	ENSG00000089009.11	ENSG00000143390.13	ENSG00000225490.1	ENSG00000088833.13	ENSG00000023516.7	ENSG00000170776.15	ENSG00000162078.7	ENSG00000060138.8
ENSG00000069702.6	ENSG00000034152.14	ENSG00000028277.16	ENSG00000110876.8	ENSG00000113811.6	ENSG00000168126.3	ENSG00000188313.8	ENSG00000196367.8	ENSG00000164751.10	ENSG00000147050.10	ENSG00000116977.14	ENSG00000070423.13	ENSG00000079616.8	ENSG00000005884.13	ENSG00000104884.10	ENSG00000107175.6	ENSG00000125910.4	ENSG00000108592.12	ENSG00000077514.4	ENSG00000089048.10	ENSG00000137947.7	ENSG00000182247.5	ENSG00000073050.7	ENSG00000087074.7	ENSG00000050820.12	ENSG00000119335.12	ENSG00000172775.12	ENSG00000089737.11	ENSG00000145041.11	ENSG00000226555.1	ENSG00000088986.6	ENSG00000023572.4	ENSG00000176619.6	ENSG00000162772.12	ENSG00000065060.12
ENSG00000070159.9	ENSG00000035720.3	ENSG00000032444.11	ENSG00000111276.6	ENSG00000117143.9	ENSG00000168274.3	ENSG00000196511.9	ENSG00000215421.5	ENSG00000164938.9	ENSG00000147853.12	ENSG00000117625.9	ENSG00000070756.9	ENSG00000085840.8	ENSG00000005961.13	ENSG00000104907.8	ENSG00000107862.4	ENSG00000127084.13	ENSG00000108671.5	ENSG00000078140.9	ENSG00000091127.9	ENSG00000138069.12	ENSG00000184203.3	ENSG00000074855.6	ENSG00000087076.4	ENSG00000052749.9	ENSG00000120690.9	ENSG00000185414.15	ENSG00000095397.9	ENSG00000145833.11	ENSG00000229236.1	ENSG00000089053.8	ENSG00000023608.4	ENSG00000196187.7	ENSG00000163121.5	ENSG00000065970.4
ENSG00000071575.7	ENSG00000038274.12	ENSG00000033011.7	ENSG00000111669.10	ENSG00000119523.8	ENSG00000168952.11	ENSG00000198429.5	ENSG00000228672.2	ENSG00000170456.10	ENSG00000153904.14	ENSG00000117868.11	ENSG00000071051.9	ENSG00000085999.7	ENSG00000006007.7	ENSG00000104936.13	ENSG00000109501.9	ENSG00000127533.3	ENSG00000108883.8	ENSG00000079257.3	ENSG00000091140.8	ENSG00000139644.8	ENSG00000186591.7	ENSG00000075826.12	ENSG00000087266.11	ENSG00000053372.4	ENSG00000121486.7	ENSG00000185787.10	ENSG00000100100.8	ENSG00000145907.10	ENSG00000231535.1	ENSG00000090266.8	ENSG00000023909.5	ENSG00000197724.6	ENSG00000167207.7	ENSG00000066739.7
ENSG00000072135.8	ENSG00000038427.11	ENSG00000037757.9	ENSG00000114268.7	ENSG00000119729.6	ENSG00000169435.9	ENSG00000198900.5	ENSG00000229874.2	ENSG00000173156.2	ENSG00000156750.7	ENSG00000119950.16	ENSG00000071553.12	ENSG00000086475.10	ENSG00000006016.6	ENSG00000105204.9	ENSG00000111424.6	ENSG00000128268.11	ENSG00000111361.8	ENSG00000080839.7	ENSG00000093183.9	ENSG00000143183.12	ENSG00000197989.9	ENSG00000076928.13	ENSG00000088899.10	ENSG00000054148.13	ENSG00000121931.11	ENSG00000188612.7	ENSG00000100129.13	ENSG00000153827.9	ENSG00000232629.4	ENSG00000092098.12	ENSG00000024048.6	ENSG00000197879.10	ENSG00000167851.9	ENSG00000067066.12
ENSG00000072274.8	ENSG00000038532.10	ENSG00000040633.8	ENSG00000115457.5	ENSG00000120805.9	ENSG00000169490.12		ENSG00000234616.4	ENSG00000173227.9	ENSG00000158022.6	ENSG00000120549.11	ENSG00000071889.12	ENSG00000087586.13	ENSG00000006025.7	ENSG00000105364.9	ENSG00000111885.5	ENSG00000130244.8	ENSG00000111605.12	ENSG00000080986.8	ENSG00000095261.9	ENSG00000143457.6	ENSG00000223511.1	ENSG00000077312.4	ENSG00000089094.12	ENSG00000055070.12	ENSG00000122126.11	ENSG00000188725.3	ENSG00000100353.13	ENSG00000157193.10	ENSG00000232833.4	ENSG00000092330.11	ENSG00000024862.12	ENSG00000198837.5	ENSG00000167996.11	ENSG00000068400.9
ENSG00000072682.14	ENSG00000039523.13	ENSG00000042753.7	ENSG00000115548.12	ENSG00000120910.10	ENSG00000172020.8		ENSG00000234636.1	ENSG00000178445.8	ENSG00000158571.6	ENSG00000122884.8	ENSG00000072778.15	ENSG00000088325.11	ENSG00000006042.7	ENSG00000105401.2	ENSG00000112473.12	ENSG00000131188.7	ENSG00000112081.12	ENSG00000081320.6	ENSG00000096063.10	ENSG00000143952.15	ENSG00000225485.3	ENSG00000078900.10	ENSG00000090020.6	ENSG00000055950.12	ENSG00000122591.7	ENSG00000197323.6	ENSG00000100380.8	ENSG00000157212.14	ENSG00000233070.1	ENSG00000092841.14	ENSG00000028203.13	ENSG00000205903.2	ENSG00000168795.4	ENSG00000069956.7
ENSG00000073282.8	ENSG00000046651.10	ENSG00000048140.13	ENSG00000116273.5	ENSG00000121940.11	ENSG00000173212.4		ENSG00000248333.3	ENSG00000179674.2	ENSG00000162692.6	ENSG00000124596.12	ENSG00000076067.7	ENSG00000089248.6	ENSG00000006047.8	ENSG00000105519.8	ENSG00000112812.11	ENSG00000131759.13	ENSG00000113013.8	ENSG00000081870.7	ENSG00000097033.10	ENSG00000144357.12	ENSG00000233818.1	ENSG00000080819.2	ENSG00000090339.4	ENSG00000058453.12	ENSG00000123213.18	ENSG00000227751.1	ENSG00000100528.7	ENSG00000163113.10	ENSG00000233864.3	ENSG00000096080.7	ENSG00000028839.5	ENSG00000218422.2	ENSG00000178177.10	ENSG00000072364.8
ENSG00000073737.12	ENSG00000046653.10	ENSG00000049618.17	ENSG00000116883.8	ENSG00000122218.10	ENSG00000173715.11		ENSG00000272092.1	ENSG00000180712.3	ENSG00000164867.6	ENSG00000126216.8	ENSG00000076201.10	ENSG00000089685.10	ENSG00000006071.7	ENSG00000106133.13	ENSG00000113272.9	ENSG00000132376.15	ENSG00000115053.11	ENSG00000089335.16	ENSG00000100519.7	ENSG00000145088.4	ENSG00000238121.1	ENSG00000083838.11	ENSG00000090615.8	ENSG00000060069.12	ENSG00000124406.12	ENSG00000232702.2	ENSG00000100739.6	ENSG00000163166.9	ENSG00000236233.3	ENSG00000097007.13	ENSG00000032742.13	ENSG00000238164.2	ENSG00000181649.5	ENSG00000072803.13
ENSG00000075239.9	ENSG00000047648.17	ENSG00000049769.8	ENSG00000117305.10	ENSG00000123562.12	ENSG00000173914.7			ENSG00000182873.4	ENSG00000165066.11	ENSG00000130844.12	ENSG00000076864.15	ENSG00000090889.10	ENSG00000006074.4	ENSG00000106351.8	ENSG00000113621.10	ENSG00000132635.12	ENSG00000115539.9	ENSG00000091651.4	ENSG00000100664.6	ENSG00000145365.10	ENSG00000250742.1	ENSG00000090238.7	ENSG00000090861.11	ENSG00000062282.10	ENSG00000125351.6	ENSG00000245385.2	ENSG00000100767.11	ENSG00000168724.10	ENSG00000237541.3	ENSG00000099901.12	ENSG00000033030.9	ENSG00000250251.2	ENSG00000183696.9	ENSG00000073331.13
ENSG00000075275.12	ENSG00000048471.9	ENSG00000051009.6	ENSG00000117394.15	ENSG00000124783.8	ENSG00000174564.8			ENSG00000185436.7	ENSG00000165140.5	ENSG00000133606.6	ENSG00000076924.7	ENSG00000092853.9	ENSG00000006116.3	ENSG00000106608.12	ENSG00000114388.8	ENSG00000133265.6	ENSG00000115541.6	ENSG00000092208.12	ENSG00000100902.6	ENSG00000145817.12	ENSG00000256594.3	ENSG00000091947.5	ENSG00000091640.3	ENSG00000062598.13	ENSG00000127328.17	ENSG00000259399.1	ENSG00000100811.6	ENSG00000171466.5	ENSG00000241859.2	ENSG00000099992.11	ENSG00000033178.8		ENSG00000184545.6	ENSG00000074054.13
ENSG00000075568.12	ENSG00000048540.10	ENSG00000051523.6	ENSG00000122642.6	ENSG00000127914.12	ENSG00000176896.7			ENSG00000186205.8	ENSG00000168421.8	ENSG00000134333.9	ENSG00000076984.13	ENSG00000093009.5	ENSG00000006125.12	ENSG00000106628.6	ENSG00000115275.7	ENSG00000133985.2	ENSG00000116560.6	ENSG00000092470.7	ENSG00000101367.8	ENSG00000146282.13	ENSG00000263680.2	ENSG00000099308.6	ENSG00000095319.10	ENSG00000063244.8	ENSG00000128872.5	ENSG00000260342.2	ENSG00000101166.11	ENSG00000173905.4	ENSG00000242539.2	ENSG00000100028.7	ENSG00000033867.12		ENSG00000185022.7	ENSG00000074755.10
ENSG00000076513.12	ENSG00000049759.12	ENSG00000060491.12	ENSG00000124181.10	ENSG00000128595.12	ENSG00000180573.8			ENSG00000186806.5	ENSG00000169239.8	ENSG00000134899.13	ENSG00000078061.8	ENSG00000094804.5	ENSG00000006128.7	ENSG00000107833.6	ENSG00000115677.12	ENSG00000134516.11	ENSG00000117360.8	ENSG00000094880.6	ENSG00000101844.13	ENSG00000149054.10	ENSG00000269295.1	ENSG00000099330.4	ENSG00000095951.12	ENSG00000064932.11	ENSG00000129515.14	ENSG00000265168.1	ENSG00000103091.10	ENSG00000182473.16	ENSG00000250899.3	ENSG00000100084.10	ENSG00000035687.9		ENSG00000185101.8	ENSG00000074935.9
ENSG00000078804.8	ENSG00000050344.8	ENSG00000060971.13	ENSG00000124374.8	ENSG00000129128.8	ENSG00000180596.7			ENSG00000187942.7	ENSG00000169249.8	ENSG00000135245.9	ENSG00000078081.3	ENSG00000100105.13	ENSG00000006210.6	ENSG00000108797.7	ENSG00000115806.8	ENSG00000134955.7	ENSG00000117682.12	ENSG00000094916.9	ENSG00000102786.10	ENSG00000151092.12	ENSG00000272259.1	ENSG00000099364.12	ENSG00000099282.5	ENSG00000065000.11	ENSG00000132849.14	ENSG00000267228.2	ENSG00000104951.11	ENSG00000198042.6	ENSG00000260197.1	ENSG00000100101.13	ENSG00000036054.8		ENSG00000188157.9	ENSG00000075856.7
ENSG00000079112.5	ENSG00000050730.11	ENSG00000061938.12	ENSG00000124602.5	ENSG00000131871.10	ENSG00000182611.3			ENSG00000198178.6	ENSG00000171502.10	ENSG00000135365.11	ENSG00000078902.11	ENSG00000100206.5	ENSG00000006282.15	ENSG00000110274.10	ENSG00000115884.6	ENSG00000143799.8	ENSG00000119402.12	ENSG00000095002.8	ENSG00000103342.8	ENSG00000164040.12	ENSG00000272941.1	ENSG00000099365.5	ENSG00000099804.4	ENSG00000066117.10	ENSG00000133818.8	ENSG00000269891.1	ENSG00000105750.10	ENSG00000198431.11	ENSG00000267793.1	ENSG00000100142.10	ENSG00000036549.8		ENSG00000188290.6	ENSG00000076108.7
ENSG00000079974.13	ENSG00000054654.11	ENSG00000062582.9	ENSG00000125352.4	ENSG00000134109.6	ENSG00000183160.8			ENSG00000205683.7	ENSG00000172460.10	ENSG00000135473.10	ENSG00000080189.10	ENSG00000100297.11	ENSG00000006283.13	ENSG00000110697.8	ENSG00000116857.12	ENSG00000146112.7	ENSG00000119682.12	ENSG00000097046.8	ENSG00000103642.7	ENSG00000165516.6		ENSG00000099822.2	ENSG00000099860.4	ENSG00000066379.10	ENSG00000134352.15	ENSG00000269955.2	ENSG00000106853.12	ENSG00000224186.4		ENSG00000100216.4	ENSG00000037749.7		ENSG00000198003.7	ENSG00000077585.9
ENSG00000080503.15	ENSG00000055957.6	ENSG00000062822.8	ENSG00000125531.5	ENSG00000134910.8	ENSG00000183308.6			ENSG00000213199.3	ENSG00000173120.10	ENSG00000135926.8	ENSG00000080845.13	ENSG00000100365.10	ENSG00000006327.9	ENSG00000112033.9	ENSG00000117242.7	ENSG00000146540.10	ENSG00000119718.6	ENSG00000100077.10	ENSG00000103671.5	ENSG00000166710.13		ENSG00000099999.10	ENSG00000100221.6	ENSG00000067221.9	ENSG00000135090.9		ENSG00000108370.11	ENSG00000242294.2		ENSG00000100280.12	ENSG00000039123.11		ENSG00000219507.4	ENSG00000078747.8
ENSG00000081189.9	ENSG00000056661.9	ENSG00000063169.6	ENSG00000125898.8	ENSG00000135677.6	ENSG00000183558.5			ENSG00000214050.3	ENSG00000173674.6	ENSG00000136141.10	ENSG00000081791.4	ENSG00000100422.9	ENSG00000006432.11	ENSG00000114054.9	ENSG00000117385.11	ENSG00000147010.13	ENSG00000120053.9	ENSG00000100442.6	ENSG00000104131.8	ENSG00000172469.10		ENSG00000100075.5	ENSG00000100311.12	ENSG00000068394.9	ENSG00000136051.9		ENSG00000108561.4			ENSG00000100296.9	ENSG00000039319.12		ENSG00000224137.1	ENSG00000079134.7
ENSG00000081985.6	ENSG00000056736.5	ENSG00000063176.11	ENSG00000126870.11	ENSG00000136152.10	ENSG00000183941.8			ENSG00000224660.1	ENSG00000173702.3	ENSG00000137507.7	ENSG00000083807.5	ENSG00000100490.5	ENSG00000006468.9	ENSG00000114650.14	ENSG00000117899.6	ENSG00000149527.13	ENSG00000121390.13	ENSG00000100478.10	ENSG00000104320.9	ENSG00000177272.7		ENSG00000100092.16	ENSG00000100439.6	ENSG00000068438.10	ENSG00000136169.12		ENSG00000108946.10			ENSG00000100347.10	ENSG00000041357.11		ENSG00000230325.1	ENSG00000080298.11
ENSG00000084234.12	ENSG00000057252.8	ENSG00000063245.10	ENSG00000127418.10	ENSG00000136770.6	ENSG00000184678.8			ENSG00000225783.2	ENSG00000174137.8	ENSG00000141293.11	ENSG00000083845.4	ENSG00000100526.15	ENSG00000006534.11	ENSG00000116133.7	ENSG00000118363.7	ENSG00000149591.12	ENSG00000123297.12	ENSG00000100479.8	ENSG00000104412.3	ENSG00000181751.5		ENSG00000100246.8	ENSG00000100906.6	ENSG00000070047.7	ENSG00000136560.9		ENSG00000109083.9			ENSG00000100413.12	ENSG00000042429.6		ENSG00000235531.5	ENSG00000080371.4
ENSG00000084710.9	ENSG00000059122.12	ENSG00000063322.9	ENSG00000127831.6	ENSG00000138674.12	ENSG00000187837.2			ENSG00000226025.5	ENSG00000177301.9	ENSG00000141627.9	ENSG00000084092.6	ENSG00000100721.6	ENSG00000006607.9	ENSG00000116221.11	ENSG00000118705.12	ENSG00000154146.8	ENSG00000124193.10	ENSG00000100578.10	ENSG00000104497.9	ENSG00000183291.11		ENSG00000100290.2	ENSG00000101017.9	ENSG00000070476.10	ENSG00000138138.9		ENSG00000109475.12			ENSG00000100568.6	ENSG00000047188.11		ENSG00000240771.2	ENSG00000080822.12
ENSG00000085733.11	ENSG00000059377.11	ENSG00000064490.9	ENSG00000128011.4	ENSG00000140650.7	ENSG00000187990.4			ENSG00000228623.2	ENSG00000180182.6	ENSG00000143590.9	ENSG00000084623.7	ENSG00000100749.3	ENSG00000006695.6	ENSG00000117308.10	ENSG00000120725.8	ENSG00000154237.8	ENSG00000124228.10	ENSG00000100580.7	ENSG00000104643.5	ENSG00000183726.6		ENSG00000100292.12	ENSG00000101187.11	ENSG00000071462.7	ENSG00000138685.8		ENSG00000110375.2			ENSG00000100911.9	ENSG00000047315.10			ENSG00000083168.5
ENSG00000085978.17	ENSG00000059378.8	ENSG00000064687.8	ENSG00000130270.12	ENSG00000142583.13	ENSG00000196331.5			ENSG00000233308.1	ENSG00000182534.9	ENSG00000144320.9	ENSG00000085872.10	ENSG00000101003.8	ENSG00000006747.10	ENSG00000117411.12	ENSG00000121073.9	ENSG00000154930.10	ENSG00000124802.7	ENSG00000101126.11	ENSG00000105185.7	ENSG00000198833.6		ENSG00000100307.8	ENSG00000101199.8	ENSG00000072609.13	ENSG00000141452.5		ENSG00000110700.2			ENSG00000101146.8	ENSG00000047346.8			ENSG00000083896.8
ENSG00000086288.7	ENSG00000061918.8	ENSG00000064961.14	ENSG00000130595.12	ENSG00000147535.12	ENSG00000196532.4			ENSG00000235621.4	ENSG00000183943.5	ENSG00000145730.16	ENSG00000086544.2	ENSG00000101868.6	ENSG00000006788.8	ENSG00000119771.10	ENSG00000121578.8	ENSG00000157734.9	ENSG00000125630.11	ENSG00000101138.7	ENSG00000105821.10	ENSG00000198856.8		ENSG00000100359.16	ENSG00000101255.6	ENSG00000072958.4	ENSG00000143079.10		ENSG00000110881.7			ENSG00000101182.10	ENSG00000047365.7			ENSG00000083937.4
ENSG00000086666.14	ENSG00000064115.6	ENSG00000065057.3	ENSG00000130812.6	ENSG00000148572.10	ENSG00000196866.2			ENSG00000240024.1	ENSG00000185753.8	ENSG00000146005.3	ENSG00000087077.7	ENSG00000101945.12	ENSG00000006831.9	ENSG00000123933.10	ENSG00000123131.8	ENSG00000158517.9	ENSG00000125944.14	ENSG00000101608.8	ENSG00000106028.6	ENSG00000240303.3		ENSG00000100416.8	ENSG00000101882.5	ENSG00000074416.9	ENSG00000144233.5		ENSG00000111142.9			ENSG00000101347.7	ENSG00000047621.7			ENSG00000084112.10
ENSG00000086717.14	ENSG00000064651.9	ENSG00000065268.6	ENSG00000130821.11	ENSG00000149428.14	ENSG00000197409.6			ENSG00000243225.2	ENSG00000185811.12	ENSG00000146858.7	ENSG00000087086.9	ENSG00000102054.13	ENSG00000006837.7	ENSG00000124225.11	ENSG00000123989.9	ENSG00000158710.10	ENSG00000126698.6	ENSG00000101639.14	ENSG00000106993.7	ENSG00000259834.1		ENSG00000100417.7	ENSG00000102390.6	ENSG00000074582.8	ENSG00000145349.12		ENSG00000111321.6			ENSG00000101391.16	ENSG00000047932.9			ENSG00000085433.11
ENSG00000087470.13	ENSG00000064652.6	ENSG00000065802.7	ENSG00000130822.11	ENSG00000150961.10	ENSG00000197459.2			ENSG00000248746.1	ENSG00000186312.6	ENSG00000147852.11	ENSG00000088038.13	ENSG00000102302.7	ENSG00000007038.6	ENSG00000125122.10	ENSG00000124370.6	ENSG00000160255.12	ENSG00000126749.10	ENSG00000101856.8	ENSG00000107651.8	ENSG00000259959.1		ENSG00000100429.13	ENSG00000102393.5	ENSG00000077238.9	ENSG00000145388.10		ENSG00000111540.11			ENSG00000101457.8	ENSG00000048392.7			ENSG00000085788.9
ENSG00000089057.10	ENSG00000064763.6	ENSG00000065882.11	ENSG00000132182.7	ENSG00000152684.10	ENSG00000197837.3			ENSG00000258602.1	ENSG00000196396.5	ENSG00000150347.10	ENSG00000089157.11	ENSG00000102309.8	ENSG00000007062.7	ENSG00000125445.6	ENSG00000128228.4	ENSG00000160271.10	ENSG00000130826.11	ENSG00000101888.7	ENSG00000107949.12	ENSG00000259976.1		ENSG00000100577.14	ENSG00000102401.15	ENSG00000077800.7	ENSG00000147416.6		ENSG00000111716.8			ENSG00000101546.8	ENSG00000048405.5			ENSG00000085831.11
ENSG00000090530.5	ENSG00000064999.12	ENSG00000066136.15	ENSG00000132744.3	ENSG00000152700.9	ENSG00000197903.6			ENSG00000261471.1	ENSG00000196459.9	ENSG00000156030.8	ENSG00000089327.10	ENSG00000102974.10	ENSG00000007171.12	ENSG00000125449.2	ENSG00000129625.8	ENSG00000160783.15	ENSG00000131467.6	ENSG00000102218.5	ENSG00000107951.8	ENSG00000261270.1		ENSG00000100991.7	ENSG00000102572.10	ENSG00000078808.12	ENSG00000148411.3		ENSG00000111906.13			ENSG00000102030.11	ENSG00000048462.6			ENSG00000086065.9
ENSG00000093100.13	ENSG00000065491.8	ENSG00000066336.7	ENSG00000133243.4	ENSG00000155090.10	ENSG00000198339.3			ENSG00000268088.1	ENSG00000196533.6	ENSG00000158195.6	ENSG00000089351.10	ENSG00000103018.12	ENSG00000007174.13	ENSG00000125454.7	ENSG00000129657.10	ENSG00000160932.6	ENSG00000132603.9	ENSG00000102384.9	ENSG00000108395.9	ENSG00000273131.1		ENSG00000101216.6	ENSG00000102878.11	ENSG00000079999.9	ENSG00000151458.7		ENSG00000112137.12			ENSG00000102879.11	ENSG00000048544.5			ENSG00000086619.9
ENSG00000095203.10	ENSG00000066084.8	ENSG00000068001.9	ENSG00000134574.7	ENSG00000155158.16	ENSG00000198366.5				ENSG00000198034.6	ENSG00000158669.7	ENSG00000089693.6	ENSG00000103051.14	ENSG00000007216.10	ENSG00000125505.12	ENSG00000133872.9	ENSG00000161277.9	ENSG00000132676.11	ENSG00000102699.5	ENSG00000108651.5			ENSG00000101400.5	ENSG00000102978.8	ENSG00000081760.12	ENSG00000151726.9		ENSG00000112306.7			ENSG00000102898.7	ENSG00000050130.13			ENSG00000086758.11
ENSG00000095794.15	ENSG00000066583.7	ENSG00000068120.10	ENSG00000134594.4	ENSG00000155304.4	ENSG00000198374.3				ENSG00000198312.4	ENSG00000159399.5	ENSG00000090013.5	ENSG00000104147.4	ENSG00000007237.14	ENSG00000126088.8	ENSG00000134030.9	ENSG00000161395.8	ENSG00000134001.8	ENSG00000102893.11	ENSG00000108654.7			ENSG00000101445.5	ENSG00000103024.3	ENSG00000083812.7	ENSG00000154655.10		ENSG00000112855.10			ENSG00000103356.11	ENSG00000051382.4			ENSG00000087448.5
ENSG00000099204.14	ENSG00000067182.3	ENSG00000068724.11	ENSG00000135925.4	ENSG00000158077.4	ENSG00000203497.2				ENSG00000205663.5	ENSG00000162775.10	ENSG00000090372.10	ENSG00000104687.8	ENSG00000007314.7	ENSG00000126602.6	ENSG00000134285.6	ENSG00000163009.4	ENSG00000134375.6	ENSG00000104325.2	ENSG00000109133.8			ENSG00000102575.6	ENSG00000103257.4	ENSG00000084652.11	ENSG00000156017.8		ENSG00000113448.12			ENSG00000103415.7	ENSG00000052802.8			ENSG00000088448.10
ENSG00000100058.8	ENSG00000068305.13	ENSG00000070413.14	ENSG00000136935.9	ENSG00000164465.14	ENSG00000203811.1				ENSG00000205664.6	ENSG00000163516.9	ENSG00000090565.11	ENSG00000104689.5	ENSG00000007341.14	ENSG00000127419.12	ENSG00000135253.9	ENSG00000163191.5	ENSG00000135763.5	ENSG00000104472.5	ENSG00000109171.10			ENSG00000103066.8	ENSG00000103496.10	ENSG00000084774.9	ENSG00000156313.8		ENSG00000114391.8			ENSG00000103591.8	ENSG00000053770.7			ENSG00000089818.12
ENSG00000100167.15	ENSG00000068366.15	ENSG00000071655.13	ENSG00000137497.13	ENSG00000166562.4	ENSG00000203812.2				ENSG00000211599.2	ENSG00000163872.11	ENSG00000090581.5	ENSG00000104738.12	ENSG00000007350.12	ENSG00000130165.6	ENSG00000135506.11	ENSG00000164054.11	ENSG00000135775.9	ENSG00000106399.7	ENSG00000109189.8			ENSG00000103152.7	ENSG00000104140.6	ENSG00000086015.16	ENSG00000157869.10		ENSG00000114529.8			ENSG00000104524.9	ENSG00000053900.6			ENSG00000089902.8
ENSG00000100271.12	ENSG00000068383.14	ENSG00000071894.10	ENSG00000137700.12	ENSG00000166598.8	ENSG00000203814.5				ENSG00000211940.2	ENSG00000164638.6	ENSG00000090661.7	ENSG00000105011.4	ENSG00000007372.16	ENSG00000130299.12	ENSG00000136026.9	ENSG00000164758.3	ENSG00000135829.12	ENSG00000106443.10	ENSG00000109971.9			ENSG00000103187.6	ENSG00000104856.9	ENSG00000087087.14	ENSG00000162702.7		ENSG00000114942.9			ENSG00000104774.8	ENSG00000054523.12			ENSG00000089916.13
ENSG00000100427.11	ENSG00000069431.6	ENSG00000072518.16	ENSG00000137764.15	ENSG00000167110.12	ENSG00000203852.3				ENSG00000211978.2	ENSG00000166821.4	ENSG00000091073.15	ENSG00000105486.9	ENSG00000007384.11	ENSG00000130309.6	ENSG00000136240.5	ENSG00000164849.7	ENSG00000136144.7	ENSG00000106462.6	ENSG00000110066.10			ENSG00000103245.9	ENSG00000104980.3	ENSG00000087365.10	ENSG00000162971.6		ENSG00000115616.2			ENSG00000105053.6	ENSG00000055130.11			ENSG00000090686.11
ENSG00000100450.8	ENSG00000069966.14	ENSG00000072786.8	ENSG00000138617.10	ENSG00000168310.6	ENSG00000205531.8				ENSG00000215301.5	ENSG00000166897.10	ENSG00000092929.7	ENSG00000105609.12	ENSG00000007402.7	ENSG00000130810.15	ENSG00000136986.5	ENSG00000164850.10	ENSG00000136522.9	ENSG00000107014.7	ENSG00000110172.7			ENSG00000103485.13	ENSG00000105085.6	ENSG00000088247.11	ENSG00000164070.7		ENSG00000115944.10			ENSG00000105171.5	ENSG00000055208.13			ENSG00000090857.9
ENSG00000100453.8	ENSG00000070214.11	ENSG00000073009.8	ENSG00000139182.9	ENSG00000168374.6	ENSG00000211653.2				ENSG00000223745.3	ENSG00000167363.9	ENSG00000095059.11	ENSG00000105968.14	ENSG00000007516.9	ENSG00000131368.3	ENSG00000138073.9	ENSG00000165702.8	ENSG00000136819.10	ENSG00000107290.9	ENSG00000110321.11			ENSG00000104783.7	ENSG00000105246.5	ENSG00000088256.4	ENSG00000164117.8		ENSG00000116251.5			ENSG00000105254.7	ENSG00000055211.8			ENSG00000090863.7
ENSG00000100647.7	ENSG00000070761.3	ENSG00000073169.9	ENSG00000139266.5	ENSG00000169330.4	ENSG00000211685.2				ENSG00000224975.1	ENSG00000168209.4	ENSG00000099331.9	ENSG00000106144.15	ENSG00000007866.14	ENSG00000131504.11	ENSG00000139547.6	ENSG00000165898.9	ENSG00000136827.11	ENSG00000107362.9	ENSG00000111450.9			ENSG00000104894.7	ENSG00000105281.8	ENSG00000088356.4	ENSG00000164164.11		ENSG00000116473.10			ENSG00000106077.14	ENSG00000055332.12			ENSG00000092199.13
ENSG00000100884.5	ENSG00000070770.4	ENSG00000074071.9	ENSG00000140939.10	ENSG00000169359.9	ENSG00000213920.4				ENSG00000225470.2	ENSG00000168214.16	ENSG00000099341.7	ENSG00000106459.10	ENSG00000007952.13	ENSG00000132185.12	ENSG00000140688.12	ENSG00000166333.9	ENSG00000137776.12	ENSG00000107614.17	ENSG00000111845.4			ENSG00000104915.10	ENSG00000105327.11	ENSG00000089022.9	ENSG00000165512.4		ENSG00000117118.5			ENSG00000106244.8	ENSG00000055732.8			ENSG00000092847.6
ENSG00000101210.6	ENSG00000070882.8	ENSG00000074370.13	ENSG00000141526.10	ENSG00000170464.5	ENSG00000216331.1				ENSG00000226948.1	ENSG00000168556.5	ENSG00000099625.8	ENSG00000106477.14	ENSG00000008083.9	ENSG00000132591.7	ENSG00000143384.8	ENSG00000167323.5	ENSG00000138107.7	ENSG00000108384.10	ENSG00000112208.10			ENSG00000105135.11	ENSG00000106089.7	ENSG00000089060.7	ENSG00000165650.7		ENSG00000117407.12			ENSG00000107021.11	ENSG00000055917.11			ENSG00000095209.7
ENSG00000101336.8	ENSG00000071205.7	ENSG00000075234.12	ENSG00000141562.13	ENSG00000172071.7	ENSG00000222037.5				ENSG00000229474.2	ENSG00000170919.11	ENSG00000099797.7	ENSG00000107882.7	ENSG00000008226.15	ENSG00000133028.6	ENSG00000143515.12	ENSG00000167470.8	ENSG00000138279.11	ENSG00000109606.8	ENSG00000112218.7			ENSG00000105223.14	ENSG00000106105.9	ENSG00000089154.6	ENSG00000165699.9		ENSG00000117592.8			ENSG00000108294.4	ENSG00000056097.11			ENSG00000095564.9
ENSG00000101350.6	ENSG00000071243.11	ENSG00000075399.8	ENSG00000142252.6	ENSG00000174028.6	ENSG00000227398.3				ENSG00000229807.5	ENSG00000170949.13	ENSG00000099917.13	ENSG00000108312.10	ENSG00000008277.10	ENSG00000133460.15	ENSG00000143603.14	ENSG00000168118.7	ENSG00000138297.9	ENSG00000109674.3	ENSG00000112685.9			ENSG00000105245.5	ENSG00000106245.5	ENSG00000089486.12	ENSG00000168944.11		ENSG00000117640.13			ENSG00000108439.5	ENSG00000056277.11			ENSG00000095787.17
ENSG00000101460.8	ENSG00000071909.14	ENSG00000075618.13	ENSG00000142765.13	ENSG00000174437.12	ENSG00000230641.1				ENSG00000231475.2	ENSG00000173281.4	ENSG00000099977.9	ENSG00000108468.10	ENSG00000008311.10	ENSG00000136478.3	ENSG00000143870.8	ENSG00000168763.11	ENSG00000143106.8	ENSG00000109805.5	ENSG00000113356.6			ENSG00000105325.9	ENSG00000106610.10	ENSG00000090273.9	ENSG00000170802.11		ENSG00000118181.6			ENSG00000108798.4	ENSG00000056586.11			ENSG00000099194.5
ENSG00000102362.11	ENSG00000072110.9	ENSG00000076662.5	ENSG00000143578.11	ENSG00000175106.12	ENSG00000230847.4				ENSG00000232613.2	ENSG00000176171.7	ENSG00000100056.7	ENSG00000108771.8	ENSG00000008323.11	ENSG00000136718.5	ENSG00000144591.13	ENSG00000168887.6	ENSG00000143621.12	ENSG00000109881.12	ENSG00000113407.9			ENSG00000105371.8	ENSG00000107404.13	ENSG00000090316.11	ENSG00000171497.4		ENSG00000118257.12			ENSG00000108826.11	ENSG00000057608.12			ENSG00000100014.15
ENSG00000102445.14	ENSG00000072133.6	ENSG00000076944.10	ENSG00000143847.11	ENSG00000176142.8	ENSG00000233030.2				ENSG00000234290.2	ENSG00000177181.10	ENSG00000100083.14	ENSG00000108953.12	ENSG00000008394.8	ENSG00000136950.9	ENSG00000144867.7	ENSG00000169217.4	ENSG00000145375.7	ENSG00000109911.13	ENSG00000113558.14			ENSG00000105379.5	ENSG00000107738.15	ENSG00000090432.5	ENSG00000172292.10		ENSG00000118873.11			ENSG00000108984.9	ENSG00000057663.8			ENSG00000100226.11
ENSG00000102760.12	ENSG00000072163.14	ENSG00000077235.13	ENSG00000144560.9	ENSG00000177311.6	ENSG00000233224.1				ENSG00000234320.1	ENSG00000178502.5	ENSG00000100097.7	ENSG00000109685.13	ENSG00000008405.7	ENSG00000137411.12	ENSG00000145050.11	ENSG00000169660.11	ENSG00000146733.9	ENSG00000110429.9	ENSG00000113838.8			ENSG00000105552.10	ENSG00000108296.7	ENSG00000090447.7	ENSG00000173542.4		ENSG00000119471.10			ENSG00000109919.5	ENSG00000058063.11			ENSG00000100281.9
ENSG00000102962.4	ENSG00000072201.9	ENSG00000077348.4	ENSG00000144791.5	ENSG00000182158.10	ENSG00000234289.4				ENSG00000234335.1	ENSG00000179859.7	ENSG00000100284.16	ENSG00000111206.8	ENSG00000008438.4	ENSG00000137692.7	ENSG00000148248.9	ENSG00000169692.8	ENSG00000148606.8	ENSG00000111196.5	ENSG00000114098.13			ENSG00000105559.7	ENSG00000108389.5	ENSG00000090674.11	ENSG00000174720.11		ENSG00000119946.9			ENSG00000110031.8	ENSG00000058272.11			ENSG00000100330.11
ENSG00000102970.6	ENSG00000072736.14	ENSG00000077454.11	ENSG00000145020.10	ENSG00000182934.7	ENSG00000236514.1				ENSG00000234685.1	ENSG00000179912.15	ENSG00000100298.11	ENSG00000111602.7	ENSG00000008441.12	ENSG00000138629.11	ENSG00000148926.5	ENSG00000170835.10	ENSG00000150753.7	ENSG00000111229.11	ENSG00000114686.4			ENSG00000105701.11	ENSG00000108551.4	ENSG00000090776.5	ENSG00000174738.8		ENSG00000121064.8			ENSG00000110074.6	ENSG00000058673.11			ENSG00000100393.9
ENSG00000103064.9	ENSG00000073861.2	ENSG00000077463.10	ENSG00000145103.8	ENSG00000184232.4	ENSG00000236991.2				ENSG00000235355.1	ENSG00000181074.3	ENSG00000100300.13	ENSG00000111664.6	ENSG00000008735.10	ENSG00000139625.8	ENSG00000151135.5	ENSG00000171443.6	ENSG00000153187.12	ENSG00000111237.14	ENSG00000114744.4			ENSG00000105755.3	ENSG00000108828.11	ENSG00000091732.11	ENSG00000175471.15		ENSG00000122026.6			ENSG00000110200.4	ENSG00000058729.6			ENSG00000100554.7
ENSG00000103489.7	ENSG00000073910.15	ENSG00000079313.7	ENSG00000147130.10	ENSG00000184432.5	ENSG00000237651.2				ENSG00000235385.1	ENSG00000182149.16	ENSG00000100316.11	ENSG00000111665.7	ENSG00000008853.12	ENSG00000140474.8	ENSG00000153066.8	ENSG00000171604.7	ENSG00000156697.8	ENSG00000111247.10	ENSG00000114999.7			ENSG00000105971.10	ENSG00000108861.4	ENSG00000097021.15	ENSG00000177054.9		ENSG00000122406.8			ENSG00000110442.7	ENSG00000061676.10			ENSG00000100575.9
ENSG00000103657.9	ENSG00000073921.13	ENSG00000079432.3	ENSG00000147421.13	ENSG00000184743.8	ENSG00000242534.2				ENSG00000235893.5	ENSG00000183578.5	ENSG00000100348.5	ENSG00000111684.6	ENSG00000008952.12	ENSG00000141569.6	ENSG00000153162.8	ENSG00000171700.9	ENSG00000158941.12	ENSG00000111581.5	ENSG00000115128.6			ENSG00000106785.10	ENSG00000109065.7	ENSG00000099203.2	ENSG00000177409.7		ENSG00000122882.6			ENSG00000110536.9	ENSG00000061987.10			ENSG00000100612.9
ENSG00000103742.7	ENSG00000074657.9	ENSG00000079435.5	ENSG00000148219.12	ENSG00000186594.8	ENSG00000242615.1				ENSG00000236698.1	ENSG00000185420.14	ENSG00000100385.9	ENSG00000111875.7	ENSG00000009694.9	ENSG00000141577.9	ENSG00000154165.3	ENSG00000171703.12	ENSG00000159131.12	ENSG00000111731.8	ENSG00000115484.10			ENSG00000107140.11	ENSG00000109079.5	ENSG00000099381.12	ENSG00000177485.6		ENSG00000123091.4			ENSG00000110801.9	ENSG00000062194.11			ENSG00000100614.13
ENSG00000103811.11	ENSG00000074660.11	ENSG00000079462.3	ENSG00000148600.10	ENSG00000196696.8	ENSG00000243417.1				ENSG00000236946.2	ENSG00000186056.5	ENSG00000100593.13	ENSG00000112079.8	ENSG00000009724.12	ENSG00000141873.6	ENSG00000155660.6	ENSG00000172081.9	ENSG00000160785.9	ENSG00000111802.9	ENSG00000115520.4			ENSG00000107438.4	ENSG00000109332.15	ENSG00000099785.6	ENSG00000179630.6		ENSG00000123349.9			ENSG00000111203.7	ENSG00000062725.5			ENSG00000100644.12
ENSG00000103876.7	ENSG00000074706.9	ENSG00000085644.9	ENSG00000149311.13	ENSG00000196937.6	ENSG00000244116.1				ENSG00000237238.2	ENSG00000186352.4	ENSG00000100865.10	ENSG00000112118.13	ENSG00000009780.11	ENSG00000142657.16	ENSG00000157020.13	ENSG00000172183.10	ENSG00000160818.12	ENSG00000111850.6	ENSG00000115761.11			ENSG00000108262.11	ENSG00000109445.6	ENSG00000099800.3	ENSG00000183137.10		ENSG00000124172.5			ENSG00000111348.4	ENSG00000064102.10			ENSG00000100697.10
ENSG00000104369.4	ENSG00000075213.6	ENSG00000087152.11	ENSG00000149922.6	ENSG00000198082.3	ENSG00000250575.1				ENSG00000237638.1	ENSG00000196968.6	ENSG00000100949.10	ENSG00000112303.9	ENSG00000009830.7	ENSG00000144120.8	ENSG00000157680.11	ENSG00000172264.12	ENSG00000161057.6	ENSG00000112029.5	ENSG00000115840.9			ENSG00000108469.10	ENSG00000109917.6	ENSG00000099817.7	ENSG00000183576.8		ENSG00000125037.8			ENSG00000111642.10	ENSG00000064703.7			ENSG00000100722.14
ENSG00000104921.10	ENSG00000075223.9	ENSG00000087274.12	ENSG00000151006.7	ENSG00000198162.8	ENSG00000251411.1				ENSG00000240204.2	ENSG00000197358.8	ENSG00000100979.10	ENSG00000112799.4	ENSG00000009950.11	ENSG00000145882.6	ENSG00000158604.10	ENSG00000175130.6	ENSG00000161956.8	ENSG00000112062.6	ENSG00000115993.7			ENSG00000108479.7	ENSG00000110046.8	ENSG00000099821.9	ENSG00000185760.11		ENSG00000125356.6			ENSG00000111652.5	ENSG00000064726.5			ENSG00000100814.13
ENSG00000104974.6	ENSG00000075651.11	ENSG00000087460.19	ENSG00000151702.12	ENSG00000211647.1	ENSG00000253958.1				ENSG00000241484.5	ENSG00000205763.9	ENSG00000100982.7	ENSG00000112877.6	ENSG00000010072.11	ENSG00000145912.4	ENSG00000158828.5	ENSG00000175482.4	ENSG00000162419.8	ENSG00000112312.5	ENSG00000116161.13			ENSG00000108515.13	ENSG00000110324.5	ENSG00000099904.11	ENSG00000187231.9		ENSG00000125462.12			ENSG00000111667.9	ENSG00000064933.12			ENSG00000101109.7
ENSG00000105376.4	ENSG00000076716.7	ENSG00000087884.10	ENSG00000157045.4	ENSG00000211673.2	ENSG00000255310.2				ENSG00000244073.1	ENSG00000214193.5	ENSG00000100983.5	ENSG00000112984.7	ENSG00000010165.15	ENSG00000146701.7	ENSG00000158850.10	ENSG00000176022.3	ENSG00000165733.7	ENSG00000112742.5	ENSG00000116918.9			ENSG00000108669.12	ENSG00000110619.12	ENSG00000099949.14	ENSG00000187667.6		ENSG00000125691.8			ENSG00000111775.2	ENSG00000064989.8			ENSG00000101266.12
ENSG00000105492.11	ENSG00000076770.10	ENSG00000089159.11	ENSG00000159388.5	ENSG00000223380.3	ENSG00000256018.1				ENSG00000246174.3	ENSG00000214269.3	ENSG00000101000.4	ENSG00000113119.8	ENSG00000010219.9	ENSG00000147155.6	ENSG00000159479.12	ENSG00000176428.5	ENSG00000166197.12	ENSG00000113318.9	ENSG00000116954.7			ENSG00000108773.6	ENSG00000110721.7	ENSG00000099995.14	ENSG00000196693.10		ENSG00000126756.7			ENSG00000112110.5	ENSG00000065135.7			ENSG00000101577.5
ENSG00000105639.14	ENSG00000077063.6	ENSG00000089639.6	ENSG00000160111.8	ENSG00000223878.1	ENSG00000256576.1				ENSG00000248571.1	ENSG00000226416.1	ENSG00000101189.5	ENSG00000113368.7	ENSG00000010270.9	ENSG00000147955.12	ENSG00000160194.13	ENSG00000177465.4	ENSG00000166199.8	ENSG00000113387.7	ENSG00000117174.6			ENSG00000108819.9	ENSG00000110900.10	ENSG00000100029.13	ENSG00000197044.6		ENSG00000128891.11			ENSG00000112640.10	ENSG00000065559.10			ENSG00000101654.13
ENSG00000105717.9	ENSG00000077327.11	ENSG00000089820.11	ENSG00000160781.11	ENSG00000228363.2	ENSG00000259583.1				ENSG00000250050.1	ENSG00000231259.3	ENSG00000101337.11	ENSG00000113761.7	ENSG00000010278.7	ENSG00000154473.13	ENSG00000160691.14	ENSG00000177721.3	ENSG00000166224.12	ENSG00000113810.11	ENSG00000117222.9			ENSG00000110011.9	ENSG00000110925.2	ENSG00000100124.8	ENSG00000198185.7		ENSG00000130638.11			ENSG00000113068.5	ENSG00000065613.9			ENSG00000101752.7
ENSG00000106012.13	ENSG00000077616.6	ENSG00000090006.13	ENSG00000160888.6	ENSG00000239305.2	ENSG00000261324.2				ENSG00000250565.2	ENSG00000236304.1	ENSG00000101940.13	ENSG00000115163.10	ENSG00000010310.4	ENSG00000157613.6	ENSG00000162236.7	ENSG00000179361.13	ENSG00000168439.12	ENSG00000114021.7	ENSG00000118217.5			ENSG00000110514.14	ENSG00000110944.4	ENSG00000100138.9	ENSG00000198380.8		ENSG00000131379.5			ENSG00000113312.6	ENSG00000065615.9			ENSG00000101782.10
ENSG00000106123.7	ENSG00000077782.15	ENSG00000090097.16	ENSG00000161958.6	ENSG00000239704.6	ENSG00000262160.1				ENSG00000253883.1	ENSG00000246273.2	ENSG00000102100.10	ENSG00000115350.7	ENSG00000010318.15	ENSG00000158458.15	ENSG00000162298.12	ENSG00000179403.10	ENSG00000168872.11	ENSG00000114346.9	ENSG00000118454.8			ENSG00000114626.13	ENSG00000112511.13	ENSG00000100139.9	ENSG00000198604.6		ENSG00000131389.12			ENSG00000113648.12	ENSG00000066422.4			ENSG00000101966.8
ENSG00000106772.13	ENSG00000078269.9	ENSG00000090554.8	ENSG00000162069.10	ENSG00000242247.6	ENSG00000267040.2				ENSG00000255651.2	ENSG00000249087.3	ENSG00000102103.11	ENSG00000116062.10	ENSG00000010319.2	ENSG00000160087.16	ENSG00000162736.11	ENSG00000180098.5	ENSG00000169045.13	ENSG00000114446.4	ENSG00000119446.9			ENSG00000114735.5	ENSG00000112759.12	ENSG00000100147.9	ENSG00000198642.5		ENSG00000131469.8			ENSG00000114491.9	ENSG00000066651.13			ENSG00000101972.14
ENSG00000106789.8	ENSG00000078618.15	ENSG00000090971.4	ENSG00000162804.9	ENSG00000251002.3	ENSG00000269918.1				ENSG00000259363.1	ENSG00000257103.4	ENSG00000102125.11	ENSG00000116147.12	ENSG00000010327.6	ENSG00000160392.9	ENSG00000163479.9	ENSG00000181396.8	ENSG00000169410.5	ENSG00000114978.13	ENSG00000120438.7			ENSG00000114779.15	ENSG00000112941.8	ENSG00000100151.11	ENSG00000205045.4		ENSG00000131828.9			ENSG00000115234.6	ENSG00000066654.8			ENSG00000102189.12
ENSG00000107518.12	ENSG00000078687.12	ENSG00000092036.12	ENSG00000163013.7	ENSG00000254087.3	ENSG00000269973.1				ENSG00000260236.1	ENSG00000257607.1	ENSG00000102225.11	ENSG00000116478.7	ENSG00000010379.11	ENSG00000160972.5	ENSG00000163902.7	ENSG00000181408.2	ENSG00000169981.6	ENSG00000115145.5	ENSG00000120685.15			ENSG00000115325.9	ENSG00000113716.8	ENSG00000100263.9	ENSG00000213281.4		ENSG00000133134.7			ENSG00000115241.9	ENSG00000066777.4			ENSG00000102780.12
ENSG00000107554.11	ENSG00000078967.8	ENSG00000093010.7	ENSG00000164096.10	ENSG00000255114.1	ENSG00000272468.1				ENSG00000260973.1	ENSG00000259758.1	ENSG00000102796.6	ENSG00000117399.9	ENSG00000010404.13	ENSG00000162144.5	ENSG00000164244.16	ENSG00000182487.8	ENSG00000170445.8	ENSG00000115232.9	ENSG00000120694.15			ENSG00000116337.11	ENSG00000114554.7	ENSG00000100325.10	ENSG00000221963.5		ENSG00000133142.13			ENSG00000115875.14	ENSG00000066855.11			ENSG00000102908.16
ENSG00000108239.8	ENSG00000079691.15	ENSG00000094914.8	ENSG00000164237.4	ENSG00000259706.1					ENSG00000269220.1	ENSG00000266642.1	ENSG00000103126.10	ENSG00000117593.8	ENSG00000010438.12	ENSG00000162231.9	ENSG00000164442.8	ENSG00000183828.10	ENSG00000170515.9	ENSG00000115239.17	ENSG00000120705.8			ENSG00000116685.11	ENSG00000114796.11	ENSG00000100335.8	ENSG00000230989.2		ENSG00000134330.14			ENSG00000115970.14	ENSG00000067064.6			ENSG00000102910.9
ENSG00000108576.5	ENSG00000079819.12	ENSG00000095370.15	ENSG00000166295.4	ENSG00000260916.1					ENSG00000270641.1	ENSG00000272870.1	ENSG00000103148.11	ENSG00000117632.16	ENSG00000010539.7	ENSG00000162746.10	ENSG00000165272.10	ENSG00000183963.14	ENSG00000170854.13	ENSG00000115392.7	ENSG00000120800.4			ENSG00000117691.5	ENSG00000115107.15	ENSG00000100395.10	ENSG00000249341.1		ENSG00000134419.11			ENSG00000116237.11	ENSG00000067248.5			ENSG00000103160.7
ENSG00000108641.10	ENSG00000079950.9	ENSG00000095906.12	ENSG00000167083.2	ENSG00000262831.1					ENSG00000272734.1		ENSG00000103248.13	ENSG00000117650.8	ENSG00000010704.14	ENSG00000162889.6	ENSG00000166557.8	ENSG00000184227.3	ENSG00000171865.5	ENSG00000116030.12	ENSG00000121481.6			ENSG00000119431.5	ENSG00000115289.8	ENSG00000100401.15	ENSG00000257242.2		ENSG00000135821.12			ENSG00000116288.8	ENSG00000067704.8			ENSG00000103994.12
ENSG00000109084.9	ENSG00000080493.9	ENSG00000096996.11	ENSG00000167536.9								ENSG00000103253.13	ENSG00000117697.10	ENSG00000010803.12	ENSG00000163382.7	ENSG00000166794.4	ENSG00000184640.13	ENSG00000172115.4	ENSG00000116171.12	ENSG00000123106.6			ENSG00000119632.3	ENSG00000115687.9	ENSG00000100410.3	ENSG00000267046.1		ENSG00000136628.13			ENSG00000116455.9	ENSG00000067900.6			ENSG00000104064.12
ENSG00000109436.7	ENSG00000080815.14	ENSG00000099326.4	ENSG00000167799.5								ENSG00000103264.11	ENSG00000117724.8	ENSG00000011083.4	ENSG00000163719.14	ENSG00000167004.8	ENSG00000185614.4	ENSG00000173692.8	ENSG00000116205.6	ENSG00000123610.3			ENSG00000121281.8	ENSG00000116396.9	ENSG00000100461.13	ENSG00000267074.1		ENSG00000136754.12			ENSG00000116459.6	ENSG00000067992.8			ENSG00000104164.6
ENSG00000109689.10	ENSG00000081154.7	ENSG00000099385.7	ENSG00000168010.6								ENSG00000103269.9	ENSG00000117748.5	ENSG00000011105.7	ENSG00000165688.7	ENSG00000167077.8	ENSG00000185885.11	ENSG00000174238.10	ENSG00000116704.6	ENSG00000123737.8			ENSG00000122386.6	ENSG00000116691.6	ENSG00000100726.10	ENSG00000267554.1		ENSG00000136888.6			ENSG00000116525.9	ENSG00000068796.12			ENSG00000104231.6
ENSG00000109943.4	ENSG00000081665.9	ENSG00000099622.9	ENSG00000169084.8								ENSG00000103495.9	ENSG00000118308.10	ENSG00000011198.3	ENSG00000165724.5	ENSG00000167645.12	ENSG00000187608.5	ENSG00000177479.15	ENSG00000116906.7	ENSG00000123983.9			ENSG00000122490.14	ENSG00000117013.10	ENSG00000100804.14	ENSG00000270120.1		ENSG00000137054.11			ENSG00000116586.7	ENSG00000068885.10			ENSG00000104763.13
ENSG00000109944.6	ENSG00000081913.9	ENSG00000099624.3	ENSG00000169246.12								ENSG00000103507.9	ENSG00000118655.4	ENSG00000011347.5	ENSG00000166311.5	ENSG00000167723.10	ENSG00000187699.6	ENSG00000178105.5	ENSG00000118193.7	ENSG00000124383.4			ENSG00000122678.10	ENSG00000117115.8	ENSG00000100823.7	ENSG00000273108.1		ENSG00000137154.8			ENSG00000116871.11	ENSG00000069275.12			ENSG00000105778.13
ENSG00000111249.9	ENSG00000082293.8	ENSG00000099795.2	ENSG00000169499.10								ENSG00000103522.11	ENSG00000119321.4	ENSG00000011454.12	ENSG00000166435.11	ENSG00000167797.3	ENSG00000187866.6	ENSG00000178409.9	ENSG00000119013.4	ENSG00000124784.4			ENSG00000122877.9	ENSG00000118369.8	ENSG00000100836.6			ENSG00000137720.3			ENSG00000117009.7	ENSG00000069329.11			ENSG00000105829.7
ENSG00000111445.9	ENSG00000082397.11	ENSG00000099849.10	ENSG00000170037.9								ENSG00000104529.13	ENSG00000119392.10	ENSG00000011523.9	ENSG00000167113.6	ENSG00000167861.11	ENSG00000188060.6	ENSG00000181929.7	ENSG00000119969.10	ENSG00000125484.7			ENSG00000123360.7	ENSG00000118503.10	ENSG00000100889.7			ENSG00000137831.10			ENSG00000117395.6	ENSG00000069849.6			ENSG00000105835.7
ENSG00000111644.3	ENSG00000082458.7	ENSG00000099991.12	ENSG00000170379.15								ENSG00000104853.11	ENSG00000119685.15	ENSG00000011638.6	ENSG00000167136.6	ENSG00000167881.10	ENSG00000196275.9	ENSG00000183431.7	ENSG00000120253.9	ENSG00000126953.5			ENSG00000123815.7	ENSG00000118515.7	ENSG00000101150.13			ENSG00000137970.7			ENSG00000117751.13	ENSG00000070367.11			ENSG00000105856.9
ENSG00000111729.8	ENSG00000083720.8	ENSG00000100023.13	ENSG00000170525.14								ENSG00000104859.10	ENSG00000120656.7	ENSG00000012124.10	ENSG00000167394.8	ENSG00000168268.6	ENSG00000196456.4	ENSG00000184178.11	ENSG00000120334.11	ENSG00000128059.4			ENSG00000124074.7	ENSG00000118579.7	ENSG00000101181.13			ENSG00000138326.14			ENSG00000118640.6	ENSG00000070831.11			ENSG00000106052.9
ENSG00000111846.11	ENSG00000084444.9	ENSG00000100034.9	ENSG00000171044.6								ENSG00000104888.5	ENSG00000121152.5	ENSG00000012171.13	ENSG00000167566.12	ENSG00000168282.4	ENSG00000196576.10	ENSG00000184182.14	ENSG00000120539.10	ENSG00000129292.16			ENSG00000124126.9	ENSG00000119508.13	ENSG00000101246.15			ENSG00000138443.11			ENSG00000119421.5	ENSG00000070950.5			ENSG00000106086.14
ENSG00000111913.11	ENSG00000085117.7	ENSG00000100036.11	ENSG00000171124.8								ENSG00000104897.5	ENSG00000121211.3	ENSG00000012822.11	ENSG00000167775.6	ENSG00000168701.14	ENSG00000198925.6	ENSG00000184220.6	ENSG00000120662.11	ENSG00000131844.11			ENSG00000124422.7	ENSG00000119655.4	ENSG00000101365.16			ENSG00000138495.2			ENSG00000119487.12	ENSG00000070961.10			ENSG00000106591.3
ENSG00000111962.7	ENSG00000085265.6	ENSG00000100106.15	ENSG00000171314.8								ENSG00000104904.8	ENSG00000122566.16	ENSG00000013297.6	ENSG00000169021.4	ENSG00000169223.10	ENSG00000203306.3	ENSG00000185721.7	ENSG00000120802.9	ENSG00000133641.13			ENSG00000124593.10	ENSG00000119760.11	ENSG00000101421.3			ENSG00000139835.9			ENSG00000121766.10	ENSG00000071189.17			ENSG00000106799.8
ENSG00000112149.5	ENSG00000085514.11	ENSG00000100227.13	ENSG00000171634.12								ENSG00000104946.6	ENSG00000122952.12	ENSG00000013374.11	ENSG00000169627.7	ENSG00000169241.13	ENSG00000203485.8	ENSG00000187446.7	ENSG00000120837.3	ENSG00000133731.5			ENSG00000125648.10	ENSG00000119777.14	ENSG00000101452.10			ENSG00000140090.13			ENSG00000122687.13	ENSG00000072401.10			ENSG00000107130.6
ENSG00000112294.8	ENSG00000085871.4	ENSG00000100239.11	ENSG00000172638.8								ENSG00000104957.9	ENSG00000122966.9	ENSG00000013561.13	ENSG00000169972.7	ENSG00000170175.6	ENSG00000204771.5	ENSG00000197798.4	ENSG00000120868.9	ENSG00000134186.7			ENSG00000125744.7	ENSG00000120129.5	ENSG00000101811.9			ENSG00000140374.11			ENSG00000123353.5	ENSG00000072415.4			ENSG00000107185.8
ENSG00000112378.11	ENSG00000086062.8	ENSG00000100241.16	ENSG00000173530.5								ENSG00000104960.11	ENSG00000123416.11	ENSG00000013583.4	ENSG00000170638.5	ENSG00000170348.4	ENSG00000213445.4	ENSG00000198492.10	ENSG00000120925.9	ENSG00000134982.12			ENSG00000125841.8	ENSG00000120306.5	ENSG00000102119.6			ENSG00000140403.8			ENSG00000124160.7	ENSG00000073803.9			ENSG00000107263.14
ENSG00000112419.10	ENSG00000086289.7	ENSG00000100242.11	ENSG00000174083.13								ENSG00000104979.4	ENSG00000123485.7	ENSG00000013619.9	ENSG00000171159.4	ENSG00000170476.11	ENSG00000213689.5	ENSG00000198793.8	ENSG00000120992.13	ENSG00000135521.8			ENSG00000125875.9	ENSG00000121671.7	ENSG00000102265.7			ENSG00000141378.13			ENSG00000124203.5	ENSG00000074266.13			ENSG00000107372.8
ENSG00000113048.12	ENSG00000086300.11	ENSG00000100243.16	ENSG00000174151.10								ENSG00000105193.4	ENSG00000124641.10	ENSG00000014824.9	ENSG00000171161.8	ENSG00000172269.12	ENSG00000213719.4	ENSG00000204574.8	ENSG00000121621.6	ENSG00000136021.13			ENSG00000126106.9	ENSG00000121769.3	ENSG00000102317.13			ENSG00000141540.6			ENSG00000124299.9	ENSG00000074603.14			ENSG00000107625.8
ENSG00000113645.9	ENSG00000086730.12	ENSG00000100258.13	ENSG00000174282.7								ENSG00000105220.10	ENSG00000125107.12	ENSG00000014914.15	ENSG00000172009.10	ENSG00000173230.11	ENSG00000214022.7	ENSG00000206053.8	ENSG00000121644.14	ENSG00000136643.7			ENSG00000126767.13	ENSG00000122224.13	ENSG00000102900.8			ENSG00000142676.8			ENSG00000124541.6	ENSG00000075089.5			ENSG00000107643.11
ENSG00000114423.14	ENSG00000087085.9	ENSG00000100294.8	ENSG00000174788.5								ENSG00000105248.11	ENSG00000125319.10	ENSG00000014919.8	ENSG00000172053.10	ENSG00000173334.3	ENSG00000214215.3	ENSG00000211460.7	ENSG00000121957.8	ENSG00000136758.14			ENSG00000127220.5	ENSG00000122515.10	ENSG00000102977.9			ENSG00000142864.10			ENSG00000125843.6	ENSG00000075539.9			ENSG00000107863.12
ENSG00000114631.10	ENSG00000087088.15	ENSG00000100299.13	ENSG00000175215.5								ENSG00000105258.4	ENSG00000125450.6	ENSG00000015153.10	ENSG00000173621.8	ENSG00000173486.8	ENSG00000220785.3	ENSG00000211638.2	ENSG00000122477.8	ENSG00000136932.9			ENSG00000127415.8	ENSG00000122965.6	ENSG00000103005.7			ENSG00000142937.7			ENSG00000125912.6	ENSG00000075711.16			ENSG00000107897.14
ENSG00000114948.8	ENSG00000087903.8	ENSG00000100319.11	ENSG00000175575.8								ENSG00000105372.2	ENSG00000126262.4	ENSG00000015171.14	ENSG00000173638.14	ENSG00000176986.10	ENSG00000221995.4	ENSG00000213949.4	ENSG00000122483.13	ENSG00000137055.10			ENSG00000127527.9	ENSG00000123358.15	ENSG00000103037.7			ENSG00000143375.10			ENSG00000126067.7	ENSG00000075790.6			ENSG00000108187.11
ENSG00000115183.9	ENSG00000088826.13	ENSG00000100324.9	ENSG00000175898.4								ENSG00000105373.14	ENSG00000127423.6	ENSG00000015520.10	ENSG00000175203.11	ENSG00000177885.9	ENSG00000226287.3	ENSG00000243725.2	ENSG00000123219.8	ENSG00000137168.7			ENSG00000127528.5	ENSG00000123689.5	ENSG00000103042.4			ENSG00000143486.11			ENSG00000126247.6	ENSG00000075884.8			ENSG00000108256.4
ENSG00000115318.7	ENSG00000088882.7	ENSG00000100364.14	ENSG00000175938.6								ENSG00000105374.5	ENSG00000128245.10	ENSG00000015568.8	ENSG00000177225.12	ENSG00000177951.13	ENSG00000229387.2	ENSG00000254093.4	ENSG00000123473.11	ENSG00000137955.11			ENSG00000128159.7	ENSG00000123908.7	ENSG00000103043.10			ENSG00000143494.11			ENSG00000126432.9	ENSG00000076043.5			ENSG00000108349.10
ENSG00000115339.9	ENSG00000089091.12	ENSG00000100445.12	ENSG00000176454.9								ENSG00000105472.8	ENSG00000128944.9	ENSG00000015592.12	ENSG00000178188.10	ENSG00000179218.9	ENSG00000231789.2	ENSG00000257553.1	ENSG00000123609.6	ENSG00000138442.5			ENSG00000128294.11	ENSG00000123992.14	ENSG00000103111.10			ENSG00000143545.4			ENSG00000127884.4	ENSG00000076053.6			ENSG00000108510.5
ENSG00000115526.6	ENSG00000089127.8	ENSG00000100628.7	ENSG00000176533.8								ENSG00000105516.6	ENSG00000128951.9	ENSG00000016402.8	ENSG00000178718.5	ENSG00000179222.13	ENSG00000234961.1	ENSG00000257727.1	ENSG00000124207.12	ENSG00000139372.10			ENSG00000128563.9	ENSG00000124216.3	ENSG00000103197.12			ENSG00000143614.7			ENSG00000128191.9	ENSG00000076685.14			ENSG00000108582.7
ENSG00000116985.6	ENSG00000090376.4	ENSG00000100867.10	ENSG00000176912.3								ENSG00000105556.6	ENSG00000129173.8	ENSG00000016602.8	ENSG00000178741.7	ENSG00000180535.3	ENSG00000236104.2		ENSG00000124795.10	ENSG00000139505.10			ENSG00000129911.4	ENSG00000124224.12	ENSG00000103202.8			ENSG00000143947.8			ENSG00000128731.11	ENSG00000077147.10			ENSG00000108599.10
ENSG00000117139.12	ENSG00000091136.9	ENSG00000100897.13	ENSG00000177106.10								ENSG00000105640.8	ENSG00000129235.6	ENSG00000016864.12	ENSG00000178952.4	ENSG00000180879.9	ENSG00000237036.4		ENSG00000125703.10	ENSG00000139726.6			ENSG00000130304.12	ENSG00000125398.5	ENSG00000103249.13			ENSG00000144029.7			ENSG00000129255.10	ENSG00000077232.12			ENSG00000108799.8
ENSG00000117298.10	ENSG00000091436.12	ENSG00000100908.9	ENSG00000178093.12								ENSG00000105649.5	ENSG00000130347.8	ENSG00000017373.11	ENSG00000182173.8	ENSG00000181788.3	ENSG00000241852.5		ENSG00000125871.9	ENSG00000141030.8			ENSG00000130313.2	ENSG00000125459.10	ENSG00000103274.6			ENSG00000144713.8			ENSG00000129559.8	ENSG00000077380.11			ENSG00000109920.8
ENSG00000117318.8	ENSG00000091844.3	ENSG00000100918.8	ENSG00000178802.13								ENSG00000105663.10	ENSG00000130749.5	ENSG00000017427.11	ENSG00000182180.9	ENSG00000181789.10	ENSG00000242114.1		ENSG00000125885.9	ENSG00000141076.13			ENSG00000130475.10	ENSG00000125657.3	ENSG00000103275.14			ENSG00000145425.5			ENSG00000129696.8	ENSG00000077458.8			ENSG00000110422.7
ENSG00000117450.9	ENSG00000092010.10	ENSG00000100994.7	ENSG00000179029.10								ENSG00000105669.8	ENSG00000130787.9	ENSG00000017621.11	ENSG00000183741.7	ENSG00000181830.7	ENSG00000263136.2		ENSG00000126787.8	ENSG00000141141.10			ENSG00000130511.11	ENSG00000125726.6	ENSG00000103326.6			ENSG00000145592.9			ENSG00000130303.8	ENSG00000078043.11			ENSG00000110723.7
ENSG00000117602.7	ENSG00000092201.5	ENSG00000100997.14	ENSG00000179335.14								ENSG00000105672.10	ENSG00000130816.10	ENSG00000017797.7	ENSG00000186603.4	ENSG00000181847.7	ENSG00000266036.1		ENSG00000127589.4	ENSG00000141385.5			ENSG00000130723.13	ENSG00000125733.13	ENSG00000103363.10			ENSG00000145741.11			ENSG00000130311.6	ENSG00000078142.7			ENSG00000110841.9
ENSG00000118200.10	ENSG00000092607.9	ENSG00000101057.11	ENSG00000179532.8								ENSG00000105677.7	ENSG00000131153.4	ENSG00000018280.12	ENSG00000188191.10	ENSG00000182827.8			ENSG00000128708.8	ENSG00000141424.8			ENSG00000130770.13	ENSG00000125746.10	ENSG00000103423.9			ENSG00000146007.6			ENSG00000130429.8	ENSG00000078177.9			ENSG00000110888.13
ENSG00000118263.10	ENSG00000092871.12	ENSG00000101084.12	ENSG00000179743.2								ENSG00000105698.11	ENSG00000131470.10	ENSG00000018510.8	ENSG00000189319.9	ENSG00000183508.4			ENSG00000129675.11	ENSG00000144136.6			ENSG00000131061.9	ENSG00000125775.10	ENSG00000103549.17			ENSG00000147604.9			ENSG00000130726.7	ENSG00000078403.12			ENSG00000111011.13
ENSG00000119689.10	ENSG00000095015.5	ENSG00000101220.13	ENSG00000181481.9								ENSG00000105700.6	ENSG00000132313.10	ENSG00000018610.9	ENSG00000196313.7	ENSG00000184164.10			ENSG00000129810.10	ENSG00000144381.12			ENSG00000131067.12	ENSG00000125846.11	ENSG00000104142.6			ENSG00000147677.6			ENSG00000131043.7	ENSG00000079246.11			ENSG00000111269.2
ENSG00000119862.8	ENSG00000095585.12	ENSG00000101306.6	ENSG00000182472.4								ENSG00000105722.5	ENSG00000132600.12	ENSG00000018625.10	ENSG00000196363.5	ENSG00000184515.6			ENSG00000130348.7	ENSG00000145220.9			ENSG00000131149.13	ENSG00000125977.6	ENSG00000104522.11			ENSG00000148187.13			ENSG00000131236.12	ENSG00000080345.13			ENSG00000111670.10
ENSG00000119866.16	ENSG00000095739.7	ENSG00000101412.9	ENSG00000182771.13								ENSG00000105808.13	ENSG00000132646.6	ENSG00000018869.12	ENSG00000196588.10	ENSG00000184840.7			ENSG00000131747.10	ENSG00000146731.6			ENSG00000131196.13	ENSG00000126368.5	ENSG00000104731.9			ENSG00000148908.10			ENSG00000131238.12	ENSG00000080546.9			ENSG00000111711.5
ENSG00000120049.14	ENSG00000096746.13	ENSG00000101443.13	ENSG00000182866.12								ENSG00000106211.8	ENSG00000132780.12	ENSG00000019144.12	ENSG00000197102.6	ENSG00000185164.10			ENSG00000132294.9	ENSG00000147669.6			ENSG00000131242.11	ENSG00000126561.12	ENSG00000104825.12			ENSG00000149557.8			ENSG00000131462.3	ENSG00000081014.6			ENSG00000111727.7
ENSG00000120659.10	ENSG00000099810.14	ENSG00000101447.9	ENSG00000182871.10								ENSG00000106266.4	ENSG00000132965.5	ENSG00000019169.9	ENSG00000198727.2	ENSG00000185624.10			ENSG00000132549.14	ENSG00000148110.11			ENSG00000131401.7	ENSG00000127022.10	ENSG00000104852.10			ENSG00000150637.4			ENSG00000131475.2	ENSG00000081087.10			ENSG00000111860.9
ENSG00000121274.8	ENSG00000099985.3	ENSG00000101473.12	ENSG00000183570.12								ENSG00000106404.9	ENSG00000132967.9	ENSG00000019485.8	ENSG00000198794.7	ENSG00000185880.8			ENSG00000132842.9	ENSG00000148459.11			ENSG00000131584.14	ENSG00000127561.10	ENSG00000104969.5			ENSG00000150776.13			ENSG00000131495.4	ENSG00000082212.7			ENSG00000111912.14
ENSG00000121413.8	ENSG00000100031.14	ENSG00000101986.8	ENSG00000183765.16								ENSG00000106609.12	ENSG00000133256.8	ENSG00000019549.4	ENSG00000198890.6	ENSG00000187091.9			ENSG00000133111.3	ENSG00000150768.11			ENSG00000131650.9	ENSG00000127804.8	ENSG00000105197.6			ENSG00000152056.12			ENSG00000131795.8	ENSG00000082213.13			ENSG00000112297.10
ENSG00000122694.11	ENSG00000100055.16	ENSG00000101997.8	ENSG00000183856.6								ENSG00000106992.13	ENSG00000134057.10	ENSG00000019991.11	ENSG00000198931.6	ENSG00000187601.3			ENSG00000133119.8	ENSG00000151304.5			ENSG00000131697.13	ENSG00000128165.7	ENSG00000105298.9			ENSG00000152556.11			ENSG00000132383.7	ENSG00000082258.8			ENSG00000112305.10
ENSG00000122986.9	ENSG00000100197.16	ENSG00000102034.12	ENSG00000184574.5								ENSG00000107281.5	ENSG00000134222.12	ENSG00000020181.13	ENSG00000204149.5	ENSG00000188760.6			ENSG00000133704.5	ENSG00000151576.6			ENSG00000131748.11	ENSG00000128271.15	ENSG00000105397.9			ENSG00000153317.10			ENSG00000132475.4	ENSG00000082512.10			ENSG00000112531.12
ENSG00000123066.3	ENSG00000100321.10	ENSG00000102178.8	ENSG00000185187.8								ENSG00000107521.14	ENSG00000134291.7	ENSG00000020219.8	ENSG00000204394.8	ENSG00000189233.7			ENSG00000133739.11	ENSG00000153037.8			ENSG00000132005.4	ENSG00000128272.10	ENSG00000105402.3			ENSG00000154079.5			ENSG00000132507.13	ENSG00000082898.12			ENSG00000113240.8
ENSG00000123636.13	ENSG00000100342.16	ENSG00000102858.8	ENSG00000185522.4								ENSG00000108107.8	ENSG00000134690.6	ENSG00000021300.9	ENSG00000204469.8	ENSG00000196169.10			ENSG00000134283.13	ENSG00000153561.8			ENSG00000132024.13	ENSG00000128590.4	ENSG00000105443.9			ENSG00000155229.16			ENSG00000132522.11	ENSG00000083093.5			ENSG00000113522.9
ENSG00000124334.12	ENSG00000100505.9	ENSG00000102871.11	ENSG00000185596.12								ENSG00000108175.12	ENSG00000134779.10	ENSG00000021461.12	ENSG00000204946.5	ENSG00000197157.6			ENSG00000134897.9	ENSG00000153989.7			ENSG00000132207.13	ENSG00000128604.14	ENSG00000105447.8			ENSG00000156467.5			ENSG00000132763.10	ENSG00000083099.6			ENSG00000113552.11
ENSG00000124588.15	ENSG00000100557.5	ENSG00000102890.10	ENSG00000185920.11								ENSG00000108298.5	ENSG00000135451.8	ENSG00000021488.8	ENSG00000213780.6	ENSG00000197217.8			ENSG00000135315.7	ENSG00000154582.12			ENSG00000132405.14	ENSG00000128965.7	ENSG00000105518.9			ENSG00000156482.6			ENSG00000132773.7	ENSG00000083223.13			ENSG00000113580.10
ENSG00000124942.9	ENSG00000100592.11	ENSG00000102901.8	ENSG00000186076.4								ENSG00000108465.10	ENSG00000135476.7	ENSG00000021645.13	ENSG00000213965.3	ENSG00000197476.2			ENSG00000135336.10	ENSG00000155096.9			ENSG00000133597.5	ENSG00000129460.11	ENSG00000105576.11			ENSG00000156508.13			ENSG00000132781.13	ENSG00000083312.13			ENSG00000113583.6
ENSG00000125378.11	ENSG00000100599.11	ENSG00000102981.5	ENSG00000186815.8								ENSG00000108509.16	ENSG00000135899.12	ENSG00000021762.15	ENSG00000214967.4	ENSG00000197712.7			ENSG00000136044.7	ENSG00000155100.6			ENSG00000134461.11	ENSG00000129493.10	ENSG00000105607.8			ENSG00000157021.9			ENSG00000132792.14	ENSG00000083520.10			ENSG00000113638.8
ENSG00000125735.6	ENSG00000100625.8	ENSG00000103056.7	ENSG00000186918.9								ENSG00000108639.3	ENSG00000136305.7	ENSG00000021826.10	ENSG00000216866.4	ENSG00000198218.6			ENSG00000136104.14	ENSG00000155438.7			ENSG00000135213.8	ENSG00000129993.10	ENSG00000105618.9			ENSG00000157693.10			ENSG00000133422.8	ENSG00000083535.11			ENSG00000113649.7
ENSG00000125810.9	ENSG00000100731.11	ENSG00000103150.4	ENSG00000187239.12								ENSG00000108823.11	ENSG00000136450.8	ENSG00000022556.11	ENSG00000224051.2	ENSG00000198832.6			ENSG00000136108.10	ENSG00000155961.4			ENSG00000135722.4	ENSG00000130052.9	ENSG00000105671.7			ENSG00000158019.16			ENSG00000134996.11	ENSG00000084090.9			ENSG00000113658.12
ENSG00000125878.4	ENSG00000100968.9	ENSG00000103168.12	ENSG00000187535.9								ENSG00000108963.13	ENSG00000136451.4	ENSG00000022567.5	ENSG00000230733.2	ENSG00000198855.2			ENSG00000136122.11	ENSG00000156875.9			ENSG00000136286.10	ENSG00000130222.6	ENSG00000105676.9			ENSG00000158321.11			ENSG00000135392.11	ENSG00000084093.11			ENSG00000113734.13
ENSG00000125967.12	ENSG00000100985.7	ENSG00000103199.9	ENSG00000187726.4								ENSG00000109736.10	ENSG00000136527.13	ENSG00000023839.6	ENSG00000236144.2	ENSG00000205710.3			ENSG00000136143.9	ENSG00000158122.7			ENSG00000136485.10	ENSG00000130584.6	ENSG00000105699.12			ENSG00000158497.2			ENSG00000135446.12	ENSG00000085224.16			ENSG00000113742.8
ENSG00000126003.6	ENSG00000101230.5	ENSG00000103254.5	ENSG00000187953.6								ENSG00000110047.13	ENSG00000136811.12	ENSG00000024422.7	ENSG00000240950.1	ENSG00000211584.9			ENSG00000136146.10	ENSG00000158417.6			ENSG00000136573.8	ENSG00000130703.11	ENSG00000105705.11			ENSG00000161542.12			ENSG00000135930.9	ENSG00000085231.9			ENSG00000114127.6
ENSG00000126266.2	ENSG00000101265.11	ENSG00000103335.15	ENSG00000188677.10								ENSG00000110080.14	ENSG00000136861.13	ENSG00000025156.8	ENSG00000243279.2	ENSG00000211890.3			ENSG00000136159.3	ENSG00000161813.16			ENSG00000136574.13	ENSG00000130803.10	ENSG00000105723.7			ENSG00000161970.8			ENSG00000136238.13	ENSG00000085274.11			ENSG00000114354.8
ENSG00000126353.3	ENSG00000101290.9	ENSG00000103490.13	ENSG00000189339.7								ENSG00000110092.3	ENSG00000136940.9	ENSG00000025293.11	ENSG00000250479.4	ENSG00000211895.3			ENSG00000136161.8	ENSG00000162368.9			ENSG00000136710.5	ENSG00000130958.7	ENSG00000106246.13			ENSG00000162552.10			ENSG00000136653.15	ENSG00000085365.13			ENSG00000114416.13
ENSG00000127329.10	ENSG00000101384.7	ENSG00000103502.9	ENSG00000196123.8								ENSG00000110446.5	ENSG00000137135.13	ENSG00000025423.7	ENSG00000254413.4	ENSG00000214274.5			ENSG00000136492.4	ENSG00000162408.10			ENSG00000137880.4	ENSG00000131323.10	ENSG00000106263.13			ENSG00000162735.14			ENSG00000136715.13	ENSG00000085382.7			ENSG00000114450.5
ENSG00000127334.10	ENSG00000101474.7	ENSG00000103510.15	ENSG00000196405.8								ENSG00000110628.9	ENSG00000137404.10	ENSG00000026559.9	ENSG00000259431.1	ENSG00000229645.4			ENSG00000136518.12	ENSG00000162695.7			ENSG00000138061.7	ENSG00000131626.11	ENSG00000106290.10			ENSG00000162739.9			ENSG00000136807.7	ENSG00000085719.7			ENSG00000114520.6
ENSG00000127863.11	ENSG00000101638.9	ENSG00000103653.12	ENSG00000197146.2								ENSG00000110651.7	ENSG00000137804.8	ENSG00000027001.7	ENSG00000260260.1	ENSG00000233912.1			ENSG00000136824.14	ENSG00000163378.9			ENSG00000138606.15	ENSG00000131669.5	ENSG00000106305.5			ENSG00000162836.7			ENSG00000136878.8	ENSG00000085760.10			ENSG00000114933.11
ENSG00000128487.12	ENSG00000101746.11	ENSG00000104129.5	ENSG00000197149.4								ENSG00000110711.5	ENSG00000137807.9	ENSG00000027075.9	ENSG00000272913.1	ENSG00000235366.1			ENSG00000136982.5	ENSG00000163389.6			ENSG00000138744.10	ENSG00000131981.11	ENSG00000106397.7			ENSG00000163207.5			ENSG00000136930.8	ENSG00000086827.4			ENSG00000115165.5
ENSG00000128602.5	ENSG00000101938.10	ENSG00000104518.6	ENSG00000197681.8								ENSG00000110777.7	ENSG00000137841.7	ENSG00000027644.4		ENSG00000237017.1			ENSG00000137563.7	ENSG00000163608.10			ENSG00000138834.8	ENSG00000132002.3	ENSG00000106635.3			ENSG00000163399.11			ENSG00000137076.14	ENSG00000087095.8			ENSG00000115762.12
ENSG00000128791.7	ENSG00000101955.10	ENSG00000104679.6	ENSG00000197948.6								ENSG00000110844.9	ENSG00000138092.6	ENSG00000029639.6		ENSG00000237172.3			ENSG00000137628.12	ENSG00000163636.6			ENSG00000139190.12	ENSG00000132254.8	ENSG00000106636.3			ENSG00000163682.11			ENSG00000137364.4	ENSG00000087301.4			ENSG00000115866.6
ENSG00000130300.4	ENSG00000102048.11	ENSG00000104805.11	ENSG00000204438.6								ENSG00000111412.4	ENSG00000138303.13	ENSG00000031544.10		ENSG00000239264.4			ENSG00000137812.15	ENSG00000163811.7			ENSG00000139193.3	ENSG00000132471.7	ENSG00000106991.9			ENSG00000163864.10			ENSG00000138867.12	ENSG00000087502.13			ENSG00000115966.12
ENSG00000130449.5	ENSG00000102081.9	ENSG00000104814.8	ENSG00000204856.7								ENSG00000111640.10	ENSG00000138668.14	ENSG00000033122.14		ENSG00000244038.5			ENSG00000137959.11	ENSG00000163900.6			ENSG00000139626.11	ENSG00000132510.6	ENSG00000107223.8			ENSG00000164182.6			ENSG00000139291.9	ENSG00000087995.11			ENSG00000116016.9
ENSG00000130779.15	ENSG00000102524.7	ENSG00000104823.4	ENSG00000205464.7								ENSG00000111676.10	ENSG00000139055.2	ENSG00000033627.10		ENSG00000251301.2			ENSG00000138071.9	ENSG00000164038.10			ENSG00000140326.8	ENSG00000132819.12	ENSG00000107262.12			ENSG00000165502.6			ENSG00000139437.13	ENSG00000088035.11			ENSG00000116044.11
ENSG00000131069.15	ENSG00000102678.6	ENSG00000104835.10	ENSG00000205485.9								ENSG00000111678.6	ENSG00000139187.5	ENSG00000034053.10		ENSG00000253701.1			ENSG00000138160.4	ENSG00000164163.6			ENSG00000140497.12	ENSG00000132823.6	ENSG00000107829.9			ENSG00000166173.9			ENSG00000139531.8	ENSG00000088451.6			ENSG00000116539.6
ENSG00000131398.9	ENSG00000102755.6	ENSG00000104866.6	ENSG00000213672.3								ENSG00000112514.11	ENSG00000140350.11	ENSG00000034971.10		ENSG00000253998.2			ENSG00000138180.11	ENSG00000164168.3			ENSG00000140553.12	ENSG00000133048.8	ENSG00000108106.9			ENSG00000166317.7			ENSG00000139579.8	ENSG00000088766.7			ENSG00000116731.18
ENSG00000131724.6	ENSG00000102870.4	ENSG00000104872.6	ENSG00000213859.3								ENSG00000112651.7	ENSG00000140534.9	ENSG00000035115.17		ENSG00000258572.1			ENSG00000138182.10	ENSG00000164338.5			ENSG00000140968.6	ENSG00000133612.14	ENSG00000108179.9			ENSG00000166337.5			ENSG00000139645.9	ENSG00000089006.12			ENSG00000116747.8
ENSG00000131778.13	ENSG00000102897.5	ENSG00000104880.13	ENSG00000213889.6								ENSG00000112699.6	ENSG00000141027.16	ENSG00000035403.12		ENSG00000258818.2			ENSG00000138346.10	ENSG00000164823.5			ENSG00000141026.4	ENSG00000134107.4	ENSG00000108270.6			ENSG00000166387.7			ENSG00000140391.10	ENSG00000089050.10			ENSG00000116761.7
ENSG00000131899.6	ENSG00000102996.4	ENSG00000104886.5	ENSG00000214021.11								ENSG00000112787.8	ENSG00000141720.7	ENSG00000036448.5		ENSG00000259024.2			ENSG00000138413.9	ENSG00000165678.15			ENSG00000141258.8	ENSG00000134248.9	ENSG00000108344.10			ENSG00000166681.9			ENSG00000140395.4	ENSG00000089063.10			ENSG00000116984.8
ENSG00000132359.9	ENSG00000103316.6	ENSG00000104889.4	ENSG00000215244.2								ENSG00000113108.13	ENSG00000142230.7	ENSG00000036530.4		ENSG00000259803.2			ENSG00000138587.5	ENSG00000165732.8			ENSG00000141295.9	ENSG00000134684.6	ENSG00000108528.9			ENSG00000166780.6			ENSG00000140632.12	ENSG00000090060.13			ENSG00000117036.7
ENSG00000132388.8	ENSG00000103569.5	ENSG00000104899.4	ENSG00000215513.7								ENSG00000114315.3	ENSG00000142731.6	ENSG00000036672.11		ENSG00000259886.1			ENSG00000138658.11	ENSG00000165934.8			ENSG00000141298.13	ENSG00000134697.8	ENSG00000108557.13			ENSG00000167414.4			ENSG00000141642.4	ENSG00000090263.11			ENSG00000117090.10
ENSG00000132563.11	ENSG00000103769.5	ENSG00000104903.4	ENSG00000223891.1								ENSG00000114544.11	ENSG00000142945.8	ENSG00000036828.9		ENSG00000260719.1			ENSG00000138698.10	ENSG00000166226.8			ENSG00000141506.9	ENSG00000134825.9	ENSG00000109066.9			ENSG00000167699.9			ENSG00000141759.10	ENSG00000090487.6			ENSG00000117091.5
ENSG00000132821.7	ENSG00000104177.13	ENSG00000104964.10	ENSG00000224079.1								ENSG00000114956.15	ENSG00000143401.10	ENSG00000037280.11		ENSG00000261114.1			ENSG00000138777.15	ENSG00000168827.10			ENSG00000141524.11	ENSG00000135018.9	ENSG00000109111.10			ENSG00000167721.6			ENSG00000142396.6	ENSG00000091039.12			ENSG00000117597.13
ENSG00000133026.8	ENSG00000104267.5	ENSG00000104973.10	ENSG00000224376.1								ENSG00000115042.5	ENSG00000143466.9	ENSG00000038002.4		ENSG00000268913.1			ENSG00000138778.7	ENSG00000168906.8			ENSG00000141582.10	ENSG00000135069.9	ENSG00000110104.7			ENSG00000167863.7			ENSG00000142507.5	ENSG00000091164.8			ENSG00000117614.5
ENSG00000133059.12	ENSG00000104299.10	ENSG00000104976.7	ENSG00000225205.1								ENSG00000115073.6	ENSG00000143476.13	ENSG00000038945.10		ENSG00000270505.1			ENSG00000138780.10	ENSG00000170088.9			ENSG00000141644.13	ENSG00000135272.5	ENSG00000110107.4			ENSG00000169567.7			ENSG00000142669.9	ENSG00000091317.7			ENSG00000118058.16
ENSG00000133069.10	ENSG00000104375.11	ENSG00000104983.4	ENSG00000225828.1								ENSG00000115204.10	ENSG00000143549.15	ENSG00000039139.9					ENSG00000139618.10	ENSG00000170606.9			ENSG00000141837.14	ENSG00000135596.13	ENSG00000110171.14			ENSG00000170310.10			ENSG00000143319.12	ENSG00000092020.6			ENSG00000118260.10
ENSG00000133424.16	ENSG00000104427.7	ENSG00000104998.2	ENSG00000226777.3								ENSG00000115268.5	ENSG00000143748.13	ENSG00000039560.9					ENSG00000139734.13	ENSG00000170871.7			ENSG00000141959.12	ENSG00000135604.9	ENSG00000110497.10			ENSG00000170324.15			ENSG00000143321.14	ENSG00000092140.10			ENSG00000118482.7
ENSG00000133561.11	ENSG00000104432.8	ENSG00000105058.7	ENSG00000227946.1								ENSG00000115274.10	ENSG00000144354.9	ENSG00000039600.6					ENSG00000139921.8	ENSG00000170903.6			ENSG00000142082.10	ENSG00000135847.5	ENSG00000110713.11			ENSG00000171490.8			ENSG00000143368.9	ENSG00000092148.8			ENSG00000118596.7
ENSG00000133574.5	ENSG00000104447.7	ENSG00000105063.14	ENSG00000228232.1								ENSG00000115307.12	ENSG00000144554.6	ENSG00000039987.2					ENSG00000140025.11	ENSG00000170946.10			ENSG00000142235.4	ENSG00000135924.11	ENSG00000110717.6			ENSG00000171530.9			ENSG00000143420.13	ENSG00000092439.9			ENSG00000118816.5
ENSG00000133805.11	ENSG00000104490.13	ENSG00000105127.4	ENSG00000229931.1								ENSG00000115657.8	ENSG00000145604.11	ENSG00000040341.13					ENSG00000140299.7	ENSG00000172239.9			ENSG00000143224.13	ENSG00000136010.9	ENSG00000110921.7			ENSG00000171621.9			ENSG00000143553.6	ENSG00000094975.9			ENSG00000119048.3
ENSG00000134250.13	ENSG00000104611.7	ENSG00000105202.3	ENSG00000231360.2								ENSG00000115694.10	ENSG00000146670.5	ENSG00000040608.9					ENSG00000140525.13	ENSG00000173145.7			ENSG00000143793.8	ENSG00000136732.10	ENSG00000110955.4			ENSG00000171863.8			ENSG00000144043.7	ENSG00000096654.11			ENSG00000119138.3
ENSG00000134278.10	ENSG00000104870.8	ENSG00000105221.12	ENSG00000231793.4								ENSG00000116014.5	ENSG00000146918.15	ENSG00000041515.11					ENSG00000140694.12	ENSG00000173418.7			ENSG00000144504.11	ENSG00000137171.10	ENSG00000111641.6			ENSG00000172803.13			ENSG00000144746.6	ENSG00000096717.7			ENSG00000119231.6
ENSG00000135144.3	ENSG00000104970.6	ENSG00000105287.8	ENSG00000231881.1								ENSG00000116017.6	ENSG00000147065.12	ENSG00000041982.10					ENSG00000141127.10	ENSG00000173744.13			ENSG00000145214.9	ENSG00000137216.14	ENSG00000112039.3			ENSG00000172809.8			ENSG00000145022.4	ENSG00000096968.8			ENSG00000119537.11
ENSG00000135363.7	ENSG00000105655.14	ENSG00000105323.12	ENSG00000231890.3								ENSG00000116604.13	ENSG00000147274.10	ENSG00000042062.7					ENSG00000142856.12	ENSG00000174574.11			ENSG00000146063.14	ENSG00000137817.12	ENSG00000112578.5			ENSG00000173660.7			ENSG00000145494.7	ENSG00000099219.9			ENSG00000119541.5
ENSG00000135842.12	ENSG00000105664.6	ENSG00000105341.14	ENSG00000233368.2								ENSG00000116670.10	ENSG00000147434.4	ENSG00000042088.9					ENSG00000143033.13	ENSG00000174695.5			ENSG00000146067.11	ENSG00000138172.6	ENSG00000112658.6			ENSG00000173726.6			ENSG00000147224.6	ENSG00000100201.14			ENSG00000119725.13
ENSG00000135898.5	ENSG00000105851.6	ENSG00000105355.4	ENSG00000235194.4								ENSG00000116786.7	ENSG00000147536.7	ENSG00000042286.10					ENSG00000143207.15	ENSG00000174799.6			ENSG00000146556.10	ENSG00000138623.5	ENSG00000112659.9			ENSG00000174100.5			ENSG00000148290.5	ENSG00000100483.9			ENSG00000119787.9
ENSG00000136040.4	ENSG00000105855.5	ENSG00000105369.5	ENSG00000235706.3								ENSG00000116809.7	ENSG00000148218.11	ENSG00000042317.12					ENSG00000143228.8	ENSG00000180628.10			ENSG00000146830.9	ENSG00000138678.6	ENSG00000113273.11			ENSG00000174444.10			ENSG00000148484.13	ENSG00000100485.7			ENSG00000119899.11
ENSG00000136231.9	ENSG00000105875.9	ENSG00000105393.11	ENSG00000235863.2								ENSG00000116863.10	ENSG00000148429.10	ENSG00000042445.9					ENSG00000143742.8	ENSG00000181061.9			ENSG00000147144.8	ENSG00000138709.13	ENSG00000114738.6			ENSG00000174500.8			ENSG00000148824.14	ENSG00000100522.4			ENSG00000119953.8
ENSG00000136261.10	ENSG00000105887.10	ENSG00000105404.6	ENSG00000236618.2								ENSG00000116898.7	ENSG00000148660.16	ENSG00000042493.11					ENSG00000143815.10	ENSG00000183520.7			ENSG00000149476.10	ENSG00000138942.11	ENSG00000114767.6			ENSG00000175061.13			ENSG00000148832.10	ENSG00000100523.10			ENSG00000120063.5
ENSG00000136449.9	ENSG00000106003.8	ENSG00000105568.13	ENSG00000240230.1								ENSG00000117448.9	ENSG00000148773.8	ENSG00000042781.8					ENSG00000143933.12	ENSG00000184787.14			ENSG00000149743.9	ENSG00000139370.6	ENSG00000114867.15			ENSG00000177791.11			ENSG00000149182.10	ENSG00000100532.7			ENSG00000120217.9
ENSG00000136457.5	ENSG00000106025.4	ENSG00000105583.5	ENSG00000240875.1								ENSG00000117984.8	ENSG00000148841.11	ENSG00000042813.3					ENSG00000143971.7	ENSG00000185238.8			ENSG00000151502.6	ENSG00000139514.8	ENSG00000115138.6			ENSG00000177954.7			ENSG00000149357.5	ENSG00000100567.8			ENSG00000120254.11
ENSG00000136842.9	ENSG00000106392.6	ENSG00000105617.3	ENSG00000244486.3								ENSG00000118960.8	ENSG00000149503.8	ENSG00000042832.7					ENSG00000143977.9	ENSG00000186432.4			ENSG00000152082.9	ENSG00000139725.3	ENSG00000115211.11			ENSG00000178429.9			ENSG00000149480.2	ENSG00000100632.6			ENSG00000121060.10
ENSG00000137177.14	ENSG00000106526.6	ENSG00000105619.9	ENSG00000245060.2								ENSG00000119408.12	ENSG00000149554.8	ENSG00000042980.8					ENSG00000144034.10	ENSG00000196305.13			ENSG00000152475.6	ENSG00000139832.3	ENSG00000115216.9			ENSG00000181163.9			ENSG00000149483.7	ENSG00000100815.8			ENSG00000121594.7
ENSG00000137266.10	ENSG00000106624.4	ENSG00000105656.8	ENSG00000247095.2								ENSG00000119688.16	ENSG00000149679.7	ENSG00000043039.5					ENSG00000144909.7	ENSG00000196715.5			ENSG00000153896.13	ENSG00000140105.13	ENSG00000115946.3			ENSG00000181666.13			ENSG00000149792.4	ENSG00000100852.8			ENSG00000121749.11
ENSG00000137267.5	ENSG00000107249.17	ENSG00000105662.11	ENSG00000248019.2								ENSG00000120738.7	ENSG00000150756.9	ENSG00000043143.16					ENSG00000145075.7	ENSG00000197498.8			ENSG00000154102.6	ENSG00000140451.8	ENSG00000116353.11			ENSG00000182518.9			ENSG00000150779.7	ENSG00000100916.9			ENSG00000121879.3
ENSG00000137285.9	ENSG00000107282.5	ENSG00000105726.12	ENSG00000253882.2								ENSG00000120742.6	ENSG00000150867.9	ENSG00000043514.11					ENSG00000145348.12	ENSG00000197780.5			ENSG00000154832.10	ENSG00000140548.5	ENSG00000116521.6			ENSG00000182899.10			ENSG00000150967.13	ENSG00000100934.10			ENSG00000122299.7
ENSG00000137868.14	ENSG00000107821.10	ENSG00000105732.9	ENSG00000254815.1								ENSG00000120899.13	ENSG00000151503.8	ENSG00000044090.4					ENSG00000145386.5	ENSG00000198954.4			ENSG00000155256.13	ENSG00000141101.8	ENSG00000116649.5			ENSG00000183405.5			ENSG00000151465.9	ENSG00000101132.5			ENSG00000122545.13
ENSG00000137936.12	ENSG00000107938.13	ENSG00000105738.6	ENSG00000257365.3								ENSG00000120949.10	ENSG00000152240.8	ENSG00000044459.10					ENSG00000145439.7	ENSG00000203668.1			ENSG00000155367.11	ENSG00000141504.7	ENSG00000116688.12			ENSG00000183506.12			ENSG00000152234.11	ENSG00000101247.13			ENSG00000122862.4
ENSG00000138316.6	ENSG00000108405.3	ENSG00000105771.9	ENSG00000258667.1								ENSG00000121410.7	ENSG00000152601.13	ENSG00000044524.6					ENSG00000145779.7	ENSG00000213341.6			ENSG00000156381.4	ENSG00000141543.5	ENSG00000116922.10			ENSG00000184117.7			ENSG00000154122.8	ENSG00000101557.10			ENSG00000123124.9
ENSG00000138378.13	ENSG00000108511.8	ENSG00000106009.11	ENSG00000259065.1								ENSG00000121774.13	ENSG00000153310.14	ENSG00000046604.8					ENSG00000146410.7	ENSG00000213593.5			ENSG00000156675.11	ENSG00000141568.15	ENSG00000117362.8			ENSG00000184779.8			ENSG00000154518.5	ENSG00000101558.9			ENSG00000123130.12
ENSG00000138411.6	ENSG00000108559.7	ENSG00000106153.12	ENSG00000259436.1								ENSG00000122140.6	ENSG00000154611.10	ENSG00000046889.14					ENSG00000146842.12	ENSG00000213782.3			ENSG00000157326.14	ENSG00000141580.11	ENSG00000117408.6			ENSG00000184905.4			ENSG00000155363.14	ENSG00000101596.10			ENSG00000123240.12
ENSG00000138767.8	ENSG00000108679.8	ENSG00000106268.11	ENSG00000260655.1								ENSG00000124243.13	ENSG00000154889.12	ENSG00000047230.10					ENSG00000147601.9	ENSG00000215251.3			ENSG00000158158.7	ENSG00000141753.5	ENSG00000117410.9			ENSG00000185442.8			ENSG00000156599.6	ENSG00000101624.6			ENSG00000123268.4
ENSG00000139508.10	ENSG00000108753.8	ENSG00000106327.8	ENSG00000261087.1								ENSG00000124614.9	ENSG00000154920.10	ENSG00000047410.9					ENSG00000148153.9	ENSG00000225921.2			ENSG00000158717.6	ENSG00000141867.13	ENSG00000117877.6			ENSG00000185518.7			ENSG00000156709.9	ENSG00000101745.11			ENSG00000124177.10
ENSG00000140199.7	ENSG00000108852.10	ENSG00000106330.7	ENSG00000261218.1								ENSG00000125447.12	ENSG00000156504.12	ENSG00000047457.9					ENSG00000148229.8	ENSG00000234420.3			ENSG00000159216.14	ENSG00000142227.6	ENSG00000118557.11			ENSG00000185664.10			ENSG00000156873.11	ENSG00000101751.6			ENSG00000124198.8
ENSG00000140479.12	ENSG00000108960.3	ENSG00000106348.12	ENSG00000263004.1								ENSG00000125534.5	ENSG00000157456.3	ENSG00000047578.8					ENSG00000148672.7	ENSG00000269825.1			ENSG00000159461.10	ENSG00000142453.7	ENSG00000118894.10			ENSG00000186184.11			ENSG00000157601.9	ENSG00000101773.12			ENSG00000124222.17
ENSG00000140564.6	ENSG00000109103.7	ENSG00000106400.7	ENSG00000264112.1								ENSG00000125651.9	ENSG00000157978.7	ENSG00000047579.15					ENSG00000148700.9	ENSG00000272325.1			ENSG00000159692.11	ENSG00000143093.10	ENSG00000119242.4			ENSG00000186468.8			ENSG00000157895.7	ENSG00000101898.5			ENSG00000124275.10
ENSG00000140678.12	ENSG00000109220.6	ENSG00000106683.10	ENSG00000265206.2								ENSG00000125652.3	ENSG00000158402.14	ENSG00000047597.5					ENSG00000148730.6				ENSG00000159761.10	ENSG00000143418.15	ENSG00000120158.7			ENSG00000187145.10			ENSG00000157916.14	ENSG00000101928.8			ENSG00000124782.15
ENSG00000140835.8	ENSG00000109320.7	ENSG00000106948.12	ENSG00000268204.1								ENSG00000125656.4	ENSG00000158773.10	ENSG00000047644.13					ENSG00000148835.9				ENSG00000160221.12	ENSG00000143507.13	ENSG00000120942.9			ENSG00000187912.7			ENSG00000158042.8	ENSG00000101935.5			ENSG00000125633.6
ENSG00000140931.15	ENSG00000109321.6	ENSG00000107872.8	ENSG00000269190.1								ENSG00000125734.9	ENSG00000159055.3	ENSG00000047662.4					ENSG00000149548.10				ENSG00000160284.10	ENSG00000143575.10	ENSG00000121057.8			ENSG00000188732.6			ENSG00000158480.6	ENSG00000101974.10			ENSG00000125814.13
ENSG00000141232.4	ENSG00000109390.7	ENSG00000107874.6	ENSG00000270433.1								ENSG00000125740.9	ENSG00000159239.7	ENSG00000047936.6					ENSG00000149636.11				ENSG00000160352.11	ENSG00000143612.14	ENSG00000122705.12			ENSG00000188846.9			ENSG00000158526.7	ENSG00000102595.14			ENSG00000126226.17
ENSG00000142156.10	ENSG00000109756.4	ENSG00000107902.9	ENSG00000271858.1								ENSG00000125818.13	ENSG00000159259.7	ENSG00000048028.7					ENSG00000151093.3				ENSG00000160460.11	ENSG00000143669.9	ENSG00000123136.10			ENSG00000188997.3			ENSG00000158882.8	ENSG00000102753.5			ENSG00000126524.5
ENSG00000142168.10	ENSG00000109794.9	ENSG00000108518.7	ENSG00000272645.1								ENSG00000125991.14	ENSG00000160298.13	ENSG00000048052.17					ENSG00000151116.12				ENSG00000160602.9	ENSG00000143751.9	ENSG00000123374.6			ENSG00000189337.11			ENSG00000159176.9	ENSG00000102763.11			ENSG00000126653.11
ENSG00000142173.10	ENSG00000109814.7	ENSG00000108523.11	ENSG00000272884.1								ENSG00000126005.11	ENSG00000161664.2	ENSG00000048342.11					ENSG00000151287.12				ENSG00000160703.11	ENSG00000143862.3	ENSG00000123395.10			ENSG00000196205.7			ENSG00000159199.9	ENSG00000102921.3			ENSG00000126947.7
ENSG00000142197.8	ENSG00000109846.3	ENSG00000108591.5	ENSG00000273142.1								ENSG00000126062.3	ENSG00000161692.13	ENSG00000048545.9					ENSG00000151470.8				ENSG00000160767.16	ENSG00000144655.10	ENSG00000123685.4			ENSG00000196476.7			ENSG00000159210.5	ENSG00000102931.3			ENSG00000127526.9
ENSG00000142347.12	ENSG00000110492.11	ENSG00000108604.11	ENSG00000273344.1								ENSG00000126243.4	ENSG00000161800.8	ENSG00000048707.9					ENSG00000151665.8				ENSG00000160999.8	ENSG00000144741.13	ENSG00000125741.4			ENSG00000196531.6			ENSG00000159348.8	ENSG00000103472.5			ENSG00000127870.12
ENSG00000142494.9	ENSG00000110665.7	ENSG00000108622.6									ENSG00000126246.5	ENSG00000161888.7	ENSG00000048991.12					ENSG00000151725.7				ENSG00000161010.10	ENSG00000145414.4	ENSG00000125834.8			ENSG00000196683.6			ENSG00000159352.11	ENSG00000103540.12			ENSG00000128585.13
ENSG00000142798.12	ENSG00000110848.4	ENSG00000108774.10									ENSG00000126249.3	ENSG00000161981.6	ENSG00000049130.9					ENSG00000151849.10				ENSG00000161677.7	ENSG00000145901.10	ENSG00000125835.13			ENSG00000196743.4			ENSG00000159377.6	ENSG00000103978.11			ENSG00000128607.9
ENSG00000143110.7	ENSG00000110852.4	ENSG00000108784.5									ENSG00000126264.5	ENSG00000162062.10	ENSG00000049192.10					ENSG00000151876.8				ENSG00000162337.7	ENSG00000145919.6	ENSG00000125877.8			ENSG00000196756.7			ENSG00000160014.12	ENSG00000104047.10			ENSG00000128829.7
ENSG00000143398.15	ENSG00000110880.6	ENSG00000108840.11									ENSG00000126458.3	ENSG00000162063.8	ENSG00000049239.8					ENSG00000152193.7				ENSG00000162396.5	ENSG00000146054.13	ENSG00000125901.5			ENSG00000197258.5			ENSG00000160201.7	ENSG00000104205.8			ENSG00000128881.12
ENSG00000143479.11	ENSG00000110917.3	ENSG00000108961.9									ENSG00000126746.13	ENSG00000162521.14	ENSG00000049245.8					ENSG00000152253.4				ENSG00000162572.15	ENSG00000146232.10	ENSG00000126254.7			ENSG00000197461.9			ENSG00000160563.9	ENSG00000104290.6			ENSG00000128928.4
ENSG00000144218.14	ENSG00000111052.3	ENSG00000109118.9									ENSG00000126934.9	ENSG00000163125.11	ENSG00000049246.10					ENSG00000152457.13				ENSG00000162881.5	ENSG00000148339.8	ENSG00000126267.4			ENSG00000197756.5			ENSG00000160803.7	ENSG00000104331.4			ENSG00000128989.6
ENSG00000144645.9	ENSG00000111224.9	ENSG00000110025.8									ENSG00000127054.14	ENSG00000163297.12	ENSG00000049247.9					ENSG00000152520.9				ENSG00000162894.7	ENSG00000148399.7	ENSG00000126457.16			ENSG00000198242.9			ENSG00000161203.9	ENSG00000104343.15			ENSG00000129315.5
ENSG00000144736.9	ENSG00000111328.2	ENSG00000110057.3									ENSG00000127481.10	ENSG00000163380.11	ENSG00000049283.13					ENSG00000152926.10				ENSG00000162976.8	ENSG00000149115.9	ENSG00000127463.9			ENSG00000198382.4			ENSG00000161526.10	ENSG00000104408.5			ENSG00000129472.8
ENSG00000145390.7	ENSG00000111331.8	ENSG00000110063.4									ENSG00000127511.5	ENSG00000163486.8	ENSG00000049323.11					ENSG00000153575.6				ENSG00000163794.6	ENSG00000149658.13	ENSG00000127616.13			ENSG00000198918.7			ENSG00000161920.5	ENSG00000104549.7			ENSG00000129473.5
ENSG00000145391.9	ENSG00000111537.4	ENSG00000110108.5									ENSG00000127540.7	ENSG00000163683.7	ENSG00000049540.12					ENSG00000154059.5				ENSG00000164081.8	ENSG00000152939.10	ENSG00000127837.5			ENSG00000203685.5			ENSG00000161980.5	ENSG00000104626.10			ENSG00000130038.5
ENSG00000145416.9	ENSG00000111799.16	ENSG00000110583.8									ENSG00000127554.12	ENSG00000163823.3	ENSG00000049768.10					ENSG00000154719.9				ENSG00000164088.13	ENSG00000153234.9	ENSG00000127948.9			ENSG00000205038.7			ENSG00000162194.8	ENSG00000104695.8			ENSG00000130066.12
ENSG00000145687.11	ENSG00000111834.8	ENSG00000110719.5									ENSG00000127666.8	ENSG00000163918.6	ENSG00000049883.10					ENSG00000154839.5				ENSG00000165209.14	ENSG00000153879.4	ENSG00000128463.8			ENSG00000205771.2			ENSG00000162704.11	ENSG00000104756.11			ENSG00000130818.6
ENSG00000145715.10	ENSG00000111879.14	ENSG00000110906.8									ENSG00000128016.4	ENSG00000163947.7	ENSG00000050165.13					ENSG00000155561.10				ENSG00000165948.6	ENSG00000154252.11	ENSG00000128626.7			ENSG00000211455.3			ENSG00000163154.5	ENSG00000105176.13			ENSG00000131013.3
ENSG00000146592.12	ENSG00000111961.12	ENSG00000111186.8									ENSG00000128524.4	ENSG00000164032.7	ENSG00000050393.7					ENSG00000155621.10				ENSG00000166949.11	ENSG00000154803.8	ENSG00000128908.11			ENSG00000211459.2			ENSG00000163170.7	ENSG00000105708.8			ENSG00000131023.8
ENSG00000147642.12	ENSG00000112031.11	ENSG00000111252.6									ENSG00000129226.9	ENSG00000164045.7	ENSG00000050405.9					ENSG00000155858.5				ENSG00000167107.8	ENSG00000155975.5	ENSG00000128973.7			ENSG00000213928.4			ENSG00000163466.11	ENSG00000105793.11			ENSG00000131051.16
ENSG00000147912.8	ENSG00000112144.11	ENSG00000111325.12									ENSG00000129245.7	ENSG00000164087.3	ENSG00000050426.11					ENSG00000156136.5				ENSG00000167123.14	ENSG00000156804.3	ENSG00000129195.11			ENSG00000214113.6			ENSG00000163468.10	ENSG00000105819.9			ENSG00000131115.11
ENSG00000148158.12	ENSG00000112232.8	ENSG00000111671.5									ENSG00000130158.9	ENSG00000164104.7	ENSG00000050438.12					ENSG00000156384.10				ENSG00000167261.9	ENSG00000156860.11	ENSG00000129351.13			ENSG00000215458.4			ENSG00000163812.9	ENSG00000105849.5			ENSG00000131263.8
ENSG00000149177.8	ENSG00000112242.10	ENSG00000111679.12									ENSG00000130159.9	ENSG00000164167.5	ENSG00000050555.13					ENSG00000156509.9				ENSG00000167264.13	ENSG00000157191.15	ENSG00000129925.6			ENSG00000218426.5			ENSG00000163832.11	ENSG00000105865.6			ENSG00000131269.11
ENSG00000149292.12	ENSG00000112299.7	ENSG00000111737.7									ENSG00000130175.5	ENSG00000164535.10	ENSG00000050628.16					ENSG00000156531.12				ENSG00000167397.10	ENSG00000157873.13	ENSG00000129932.3			ENSG00000219747.1			ENSG00000163866.8	ENSG00000105926.11			ENSG00000131375.5
ENSG00000149328.10	ENSG00000112343.8	ENSG00000112561.13									ENSG00000130254.7	ENSG00000164961.11	ENSG00000050748.13					ENSG00000156787.12				ENSG00000167487.7	ENSG00000157881.9	ENSG00000130204.8			ENSG00000220749.3			ENSG00000163950.8	ENSG00000105939.8			ENSG00000131381.8
ENSG00000150556.12	ENSG00000112365.4	ENSG00000112576.8									ENSG00000130255.8	ENSG00000165025.10	ENSG00000050767.11					ENSG00000156802.8				ENSG00000167513.4	ENSG00000158050.4	ENSG00000130305.12			ENSG00000225200.2			ENSG00000164051.9	ENSG00000105967.11			ENSG00000131437.11
ENSG00000151320.6	ENSG00000112425.9	ENSG00000112667.8									ENSG00000130363.7	ENSG00000165119.14	ENSG00000051128.14					ENSG00000158985.9				ENSG00000167525.9	ENSG00000158292.6	ENSG00000130706.8			ENSG00000225377.1			ENSG00000164062.8	ENSG00000105983.15			ENSG00000131480.4
ENSG00000151388.6	ENSG00000112486.10	ENSG00000113384.9									ENSG00000130479.6	ENSG00000165244.6	ENSG00000051341.9					ENSG00000159063.8				ENSG00000167543.11	ENSG00000160058.14	ENSG00000130713.11			ENSG00000226608.2			ENSG00000164885.8	ENSG00000106299.7			ENSG00000131503.16
ENSG00000151498.7	ENSG00000112655.11	ENSG00000114353.12									ENSG00000130522.4	ENSG00000165457.9	ENSG00000051596.5					ENSG00000162607.8				ENSG00000167549.14	ENSG00000160209.14	ENSG00000130717.8			ENSG00000227063.4			ENSG00000165060.7	ENSG00000106355.5			ENSG00000132199.14
ENSG00000151748.10	ENSG00000112763.11	ENSG00000114383.5									ENSG00000130714.11	ENSG00000165480.11	ENSG00000052126.10					ENSG00000162636.11				ENSG00000167615.12	ENSG00000161011.15	ENSG00000130811.6			ENSG00000227199.1			ENSG00000165280.11	ENSG00000106588.6			ENSG00000132680.6
ENSG00000151929.5	ENSG00000112773.11	ENSG00000114395.6									ENSG00000130725.3	ENSG00000165819.7	ENSG00000052344.11					ENSG00000162694.9				ENSG00000167702.7	ENSG00000161013.12	ENSG00000130940.10			ENSG00000227615.1			ENSG00000165916.4	ENSG00000106615.5			ENSG00000132716.14
ENSG00000151948.7	ENSG00000112893.5	ENSG00000115129.9									ENSG00000130731.11	ENSG00000166451.9	ENSG00000052850.5					ENSG00000163319.6				ENSG00000167733.9	ENSG00000161326.8	ENSG00000131148.4			ENSG00000228205.1			ENSG00000166133.13	ENSG00000106692.9			ENSG00000132912.8
ENSG00000152061.17	ENSG00000113494.12	ENSG00000115282.15									ENSG00000130733.6	ENSG00000166508.13	ENSG00000053108.12					ENSG00000163507.9				ENSG00000167740.5	ENSG00000162066.10	ENSG00000131165.10			ENSG00000228830.1			ENSG00000166619.8	ENSG00000106723.12			ENSG00000133226.12
ENSG00000152076.14	ENSG00000113532.8	ENSG00000115286.15									ENSG00000130758.3	ENSG00000166803.6	ENSG00000053438.7					ENSG00000163535.13				ENSG00000167800.9	ENSG00000162191.9	ENSG00000131473.12			ENSG00000229117.4			ENSG00000166902.4	ENSG00000106771.8			ENSG00000133773.7
ENSG00000152127.4	ENSG00000113719.11	ENSG00000115661.9									ENSG00000130827.5	ENSG00000166851.10	ENSG00000053524.7					ENSG00000163565.14				ENSG00000167895.10	ENSG00000162413.12	ENSG00000132004.8			ENSG00000230202.1			ENSG00000167074.10	ENSG00000106780.7			ENSG00000133789.10
ENSG00000152128.13	ENSG00000113758.9	ENSG00000116213.11									ENSG00000131143.4	ENSG00000166997.3	ENSG00000053702.10					ENSG00000163781.8				ENSG00000167964.8	ENSG00000163374.15	ENSG00000132153.10			ENSG00000230629.2			ENSG00000167085.7	ENSG00000106803.5			ENSG00000134058.6
ENSG00000152217.12	ENSG00000114013.11	ENSG00000116852.10									ENSG00000131408.9	ENSG00000167088.6	ENSG00000053747.11					ENSG00000163808.12				ENSG00000168264.6	ENSG00000163938.12	ENSG00000132205.6			ENSG00000230897.1			ENSG00000167112.7	ENSG00000107201.5			ENSG00000134070.4
ENSG00000152413.10	ENSG00000114107.4	ENSG00000117419.10									ENSG00000131446.11	ENSG00000167315.13	ENSG00000053918.11					ENSG00000163946.9				ENSG00000168476.7	ENSG00000164111.10	ENSG00000132323.4			ENSG00000231500.2			ENSG00000167118.6	ENSG00000107443.11			ENSG00000134086.7
ENSG00000152642.6	ENSG00000114126.13	ENSG00000117713.13									ENSG00000131653.8	ENSG00000167553.10	ENSG00000054267.16					ENSG00000164024.7				ENSG00000168517.6	ENSG00000164713.5	ENSG00000132341.7			ENSG00000232024.2			ENSG00000167272.6	ENSG00000107672.10			ENSG00000134440.7
ENSG00000152804.6	ENSG00000114200.5	ENSG00000118046.10									ENSG00000132879.9	ENSG00000167670.11	ENSG00000054282.11					ENSG00000164091.7				ENSG00000168792.4	ENSG00000164733.16	ENSG00000132361.12			ENSG00000232472.1			ENSG00000167461.7	ENSG00000107779.7			ENSG00000134508.8
ENSG00000152969.12	ENSG00000114248.5	ENSG00000119333.7									ENSG00000133247.9	ENSG00000167900.7	ENSG00000054356.9					ENSG00000164109.9				ENSG00000168993.10	ENSG00000164916.9	ENSG00000132382.10			ENSG00000233327.6			ENSG00000167523.9	ENSG00000107789.11			ENSG00000134597.9
ENSG00000153064.7	ENSG00000114316.8	ENSG00000119403.9									ENSG00000133315.6	ENSG00000167984.12	ENSG00000054392.8					ENSG00000164172.14				ENSG00000169093.10	ENSG00000164949.3	ENSG00000132434.5			ENSG00000233369.3			ENSG00000167578.12	ENSG00000107854.5			ENSG00000134644.11
ENSG00000154127.5	ENSG00000114439.14	ENSG00000119559.11									ENSG00000133316.11	ENSG00000168393.8	ENSG00000054598.5					ENSG00000164252.8				ENSG00000169231.9	ENSG00000165507.8	ENSG00000132612.14			ENSG00000233461.1			ENSG00000167770.7	ENSG00000108010.7			ENSG00000134759.9
ENSG00000154822.11	ENSG00000114573.5	ENSG00000119574.8									ENSG00000133874.1	ENSG00000168496.3	ENSG00000054690.9					ENSG00000164494.7				ENSG00000169442.4	ENSG00000165630.9	ENSG00000132768.9			ENSG00000234056.1			ENSG00000167862.5	ENSG00000108021.15			ENSG00000135597.14
ENSG00000155130.5	ENSG00000114737.11	ENSG00000119669.3									ENSG00000134815.14	ENSG00000168802.8	ENSG00000054793.9					ENSG00000164919.6				ENSG00000169750.4	ENSG00000166165.8	ENSG00000133398.3			ENSG00000234093.2			ENSG00000167985.2	ENSG00000108055.9			ENSG00000135605.8
ENSG00000155189.7	ENSG00000114745.9	ENSG00000120314.14									ENSG00000134970.13	ENSG00000168806.6	ENSG00000054938.11					ENSG00000165264.6				ENSG00000169951.5	ENSG00000166289.5	ENSG00000134463.10			ENSG00000235552.4			ENSG00000167986.9	ENSG00000108061.7			ENSG00000135720.8
ENSG00000155252.12	ENSG00000114757.14	ENSG00000121680.11									ENSG00000135390.13	ENSG00000169813.12	ENSG00000054983.12					ENSG00000165304.3				ENSG00000169992.5	ENSG00000166340.10	ENSG00000134575.5			ENSG00000236199.1			ENSG00000168653.6	ENSG00000108064.6			ENSG00000135837.11
ENSG00000155629.10	ENSG00000114861.14	ENSG00000121775.13									ENSG00000135931.13	ENSG00000170270.4	ENSG00000055118.10					ENSG00000165359.10				ENSG00000170345.5	ENSG00000166347.14	ENSG00000134590.9			ENSG00000240356.2			ENSG00000168961.12	ENSG00000108091.10			ENSG00000135913.6
ENSG00000156026.10	ENSG00000114993.11	ENSG00000121851.8									ENSG00000136014.7	ENSG00000170439.5	ENSG00000055147.13					ENSG00000165490.8				ENSG00000170915.8	ENSG00000166793.6	ENSG00000134809.4			ENSG00000241135.1			ENSG00000169188.4	ENSG00000108094.10			ENSG00000135974.5
ENSG00000156042.13	ENSG00000115109.9	ENSG00000123064.8									ENSG00000136444.5	ENSG00000170629.10	ENSG00000055163.14					ENSG00000165501.12				ENSG00000171097.9	ENSG00000166986.8	ENSG00000135387.15			ENSG00000241343.5			ENSG00000169230.5	ENSG00000108406.5			ENSG00000136002.12
ENSG00000156113.16	ENSG00000115271.6	ENSG00000123143.8									ENSG00000136840.14	ENSG00000170779.10	ENSG00000055813.5					ENSG00000165629.15				ENSG00000171132.9	ENSG00000167106.7	ENSG00000135587.4			ENSG00000241837.2			ENSG00000170315.9	ENSG00000108423.10			ENSG00000136273.7
ENSG00000156218.8	ENSG00000115306.11	ENSG00000123144.6									ENSG00000136933.12	ENSG00000170819.4	ENSG00000056291.13					ENSG00000165672.5				ENSG00000171222.6	ENSG00000167468.12	ENSG00000135624.11			ENSG00000242071.2			ENSG00000170364.8	ENSG00000108506.7			ENSG00000136436.10
ENSG00000156471.8	ENSG00000115365.7	ENSG00000123154.7									ENSG00000136942.10	ENSG00000170873.14	ENSG00000056487.11					ENSG00000165874.8				ENSG00000171603.12	ENSG00000167604.9	ENSG00000135723.9			ENSG00000242299.1			ENSG00000170473.12	ENSG00000108854.11			ENSG00000136504.7
ENSG00000156711.12	ENSG00000115504.10	ENSG00000123415.10									ENSG00000136997.10	ENSG00000170917.9	ENSG00000056558.6					ENSG00000166004.10				ENSG00000171720.5	ENSG00000167617.2	ENSG00000135912.6			ENSG00000243323.1			ENSG00000170906.11	ENSG00000108932.7			ENSG00000136709.7
ENSG00000157077.10	ENSG00000115507.5	ENSG00000123444.9									ENSG00000137103.12	ENSG00000170989.8	ENSG00000057019.11					ENSG00000166483.6				ENSG00000172270.14	ENSG00000167625.6	ENSG00000136270.9			ENSG00000244716.2			ENSG00000171130.13	ENSG00000109180.10			ENSG00000136810.8
ENSG00000157470.7	ENSG00000115525.12	ENSG00000124217.3									ENSG00000137207.7	ENSG00000171649.7	ENSG00000057294.9					ENSG00000166669.9				ENSG00000172382.5	ENSG00000167748.6	ENSG00000136271.6			ENSG00000249264.1			ENSG00000171307.14	ENSG00000109184.10			ENSG00000136813.10
ENSG00000158481.8	ENSG00000115594.7	ENSG00000124444.11									ENSG00000137343.13	ENSG00000171657.5	ENSG00000057468.6					ENSG00000166801.11				ENSG00000172663.4	ENSG00000167751.8	ENSG00000136463.7			ENSG00000250182.2			ENSG00000171793.9	ENSG00000109270.8			ENSG00000137075.13
ENSG00000159200.13	ENSG00000115596.3	ENSG00000124535.11									ENSG00000137409.14	ENSG00000171848.9	ENSG00000057704.6					ENSG00000166938.8				ENSG00000172725.9	ENSG00000167987.6	ENSG00000136699.15			ENSG00000253522.2			ENSG00000172500.8	ENSG00000109534.12			ENSG00000137145.16
ENSG00000159212.8	ENSG00000115738.5	ENSG00000124608.4									ENSG00000137818.7	ENSG00000171960.6	ENSG00000058056.4					ENSG00000167325.10				ENSG00000172771.7	ENSG00000168003.12	ENSG00000136720.6			ENSG00000257605.1			ENSG00000172590.14	ENSG00000109572.9			ENSG00000137185.7
ENSG00000159618.11	ENSG00000115919.10	ENSG00000124659.5									ENSG00000137824.11	ENSG00000172687.9	ENSG00000058085.10					ENSG00000168036.12				ENSG00000172819.12	ENSG00000168389.13	ENSG00000136856.13			ENSG00000259030.2			ENSG00000172732.7	ENSG00000109618.7			ENSG00000137449.11
ENSG00000160094.10	ENSG00000115935.12	ENSG00000124688.9									ENSG00000138028.10	ENSG00000173207.8	ENSG00000058091.12					ENSG00000168078.5				ENSG00000172890.7	ENSG00000168395.10	ENSG00000136877.10			ENSG00000259704.1			ENSG00000172757.8	ENSG00000109670.9			ENSG00000137478.10
ENSG00000160145.11	ENSG00000115963.9	ENSG00000124702.13									ENSG00000139197.6	ENSG00000173473.6	ENSG00000058335.11					ENSG00000168411.9				ENSG00000173272.9	ENSG00000168610.10	ENSG00000137124.6			ENSG00000259952.1			ENSG00000172936.8	ENSG00000109929.5			ENSG00000137575.7
ENSG00000160606.6	ENSG00000115977.14	ENSG00000124733.3									ENSG00000139239.6	ENSG00000173950.11	ENSG00000058404.15					ENSG00000168566.11				ENSG00000173531.11	ENSG00000168675.14	ENSG00000137275.9			ENSG00000260367.1			ENSG00000173457.6	ENSG00000110218.4			ENSG00000137642.8
ENSG00000160683.4	ENSG00000116127.13	ENSG00000124772.7									ENSG00000139636.11	ENSG00000174371.12	ENSG00000058668.10					ENSG00000169019.9				ENSG00000173566.9	ENSG00000168994.9	ENSG00000137309.15			ENSG00000265681.2			ENSG00000173465.3	ENSG00000110330.4			ENSG00000137710.10
ENSG00000161243.4	ENSG00000116299.12	ENSG00000125434.6									ENSG00000139637.9	ENSG00000175063.12	ENSG00000058866.10					ENSG00000169139.7				ENSG00000173801.12	ENSG00000169057.15	ENSG00000137802.9			ENSG00000266086.1			ENSG00000173786.12	ENSG00000110344.5			ENSG00000137770.9
ENSG00000161594.6	ENSG00000116544.7	ENSG00000125457.9									ENSG00000140044.8	ENSG00000175216.10	ENSG00000059915.12					ENSG00000169607.8				ENSG00000174165.3	ENSG00000169418.9	ENSG00000138074.10			ENSG00000267469.1			ENSG00000173933.15	ENSG00000110367.7			ENSG00000137845.10
ENSG00000161929.10	ENSG00000116574.4	ENSG00000125458.2									ENSG00000140264.15	ENSG00000175279.17	ENSG00000060140.4					ENSG00000169679.10				ENSG00000174326.7	ENSG00000169429.6	ENSG00000138363.10			ENSG00000268565.1			ENSG00000174547.9	ENSG00000110395.4			ENSG00000138162.13
ENSG00000162402.8	ENSG00000116698.16	ENSG00000125503.8									ENSG00000140400.10	ENSG00000175643.7	ENSG00000060303.5					ENSG00000170312.11				ENSG00000174684.6	ENSG00000169714.12	ENSG00000139405.11			ENSG00000268865.1			ENSG00000175166.12	ENSG00000110756.13			ENSG00000138386.12
ENSG00000162433.10	ENSG00000116717.7	ENSG00000125520.9									ENSG00000140983.9	ENSG00000176890.11	ENSG00000060566.9					ENSG00000170540.10				ENSG00000175115.7	ENSG00000170412.12	ENSG00000139546.6			ENSG00000269893.2			ENSG00000175193.8	ENSG00000110768.7			ENSG00000138433.11
ENSG00000162434.7	ENSG00000116819.6	ENSG00000125611.11									ENSG00000140988.11	ENSG00000176953.6	ENSG00000060642.6					ENSG00000170571.7				ENSG00000175611.7	ENSG00000171223.4	ENSG00000140320.7			ENSG00000270164.1			ENSG00000175334.3	ENSG00000110958.11			ENSG00000138593.4
ENSG00000162631.14	ENSG00000116962.10	ENSG00000125637.11									ENSG00000141002.14	ENSG00000177084.12	ENSG00000060656.15					ENSG00000170860.3				ENSG00000175793.10	ENSG00000171475.9	ENSG00000140521.7			ENSG00000270800.1			ENSG00000175792.7	ENSG00000111358.9			ENSG00000138785.10
ENSG00000162849.11	ENSG00000116991.6	ENSG00000125731.8									ENSG00000141480.13	ENSG00000177738.3	ENSG00000060709.9					ENSG00000171241.4				ENSG00000175806.10	ENSG00000171608.11	ENSG00000140829.7						ENSG00000176087.10	ENSG00000111371.11			ENSG00000139146.9
ENSG00000162878.8	ENSG00000117016.5	ENSG00000125743.6									ENSG00000141503.11	ENSG00000178999.8	ENSG00000060718.14					ENSG00000171320.10				ENSG00000175931.8	ENSG00000171612.6	ENSG00000141140.12						ENSG00000176108.5	ENSG00000111530.8			ENSG00000139496.11
ENSG00000162896.5	ENSG00000117155.12	ENSG00000125755.14									ENSG00000141551.10	ENSG00000179918.15	ENSG00000060762.14					ENSG00000172167.3				ENSG00000176472.6	ENSG00000171791.10	ENSG00000141456.10						ENSG00000177156.6	ENSG00000111647.8			ENSG00000139990.13
ENSG00000163040.10	ENSG00000117228.9	ENSG00000125817.7									ENSG00000141994.11	ENSG00000180198.11	ENSG00000061337.11					ENSG00000172244.4				ENSG00000176531.6	ENSG00000172005.6	ENSG00000141510.11						ENSG00000177370.4	ENSG00000111726.8			ENSG00000140265.8
ENSG00000163053.6	ENSG00000117461.10	ENSG00000125826.15									ENSG00000142409.4	ENSG00000180884.9	ENSG00000061455.10					ENSG00000172586.7				ENSG00000177000.6	ENSG00000172216.4	ENSG00000141522.7						ENSG00000177595.13	ENSG00000111790.9			ENSG00000140471.12
ENSG00000163093.7	ENSG00000117472.5	ENSG00000125952.14									ENSG00000142534.2	ENSG00000180953.7	ENSG00000061492.7					ENSG00000172660.7				ENSG00000177030.12	ENSG00000172977.8	ENSG00000141564.9						ENSG00000177628.11	ENSG00000111832.8			ENSG00000140598.9
ENSG00000163219.7	ENSG00000118242.11	ENSG00000125970.7									ENSG00000142538.1	ENSG00000181896.7	ENSG00000062038.9					ENSG00000172671.15				ENSG00000177239.10	ENSG00000173039.14	ENSG00000141905.13						ENSG00000177700.5	ENSG00000111880.11			ENSG00000140941.8
ENSG00000163293.7	ENSG00000118418.10	ENSG00000125971.12									ENSG00000142541.12	ENSG00000181938.9	ENSG00000062370.12					ENSG00000173198.4				ENSG00000177374.8	ENSG00000173110.6	ENSG00000141965.3						ENSG00000177963.8	ENSG00000111897.6			ENSG00000141034.5
ENSG00000163412.8	ENSG00000118507.11	ENSG00000125995.11									ENSG00000142544.6	ENSG00000183048.7	ENSG00000062650.13					ENSG00000173409.9				ENSG00000177427.8	ENSG00000173548.8	ENSG00000142002.12						ENSG00000179151.7	ENSG00000111911.5			ENSG00000141279.11
ENSG00000163545.7	ENSG00000118785.9	ENSG00000126107.10									ENSG00000142694.6	ENSG00000183763.4	ENSG00000063015.15					ENSG00000174442.7				ENSG00000177685.12	ENSG00000173812.6	ENSG00000142039.3						ENSG00000179933.4	ENSG00000112078.9			ENSG00000141646.9
ENSG00000163590.9	ENSG00000118922.12	ENSG00000126214.16									ENSG00000142784.11	ENSG00000183955.8	ENSG00000063127.11					ENSG00000174839.8				ENSG00000177728.10	ENSG00000174004.5	ENSG00000142102.11						ENSG00000179958.4	ENSG00000112159.7			ENSG00000141682.11
ENSG00000163637.7	ENSG00000118971.3	ENSG00000126215.9									ENSG00000143393.12	ENSG00000184154.8	ENSG00000063601.12					ENSG00000175305.12				ENSG00000177732.6	ENSG00000175182.9	ENSG00000142186.12						ENSG00000180304.10	ENSG00000112200.12			ENSG00000143190.17
ENSG00000163961.4	ENSG00000119125.12	ENSG00000126391.9									ENSG00000143543.10	ENSG00000185697.12	ENSG00000063660.4					ENSG00000175455.10				ENSG00000178096.8	ENSG00000175197.6	ENSG00000142207.5						ENSG00000180901.6	ENSG00000112210.7			ENSG00000143442.17
ENSG00000164362.14	ENSG00000119900.7	ENSG00000126453.5									ENSG00000143761.9	ENSG00000185986.10	ENSG00000064012.17					ENSG00000176623.7				ENSG00000178467.13	ENSG00000175387.11	ENSG00000142330.15						ENSG00000181019.8	ENSG00000112234.4			ENSG00000143702.11
ENSG00000164400.4	ENSG00000119917.9	ENSG00000126456.11									ENSG00000143772.5	ENSG00000186153.12	ENSG00000064042.13					ENSG00000177889.5				ENSG00000178761.10	ENSG00000175470.14	ENSG00000142459.4						ENSG00000181610.8	ENSG00000112237.8			ENSG00000143970.12
ENSG00000164483.12	ENSG00000119922.7	ENSG00000126461.10									ENSG00000143774.12	ENSG00000186185.9	ENSG00000064199.2					ENSG00000177917.6				ENSG00000178950.12	ENSG00000175582.15	ENSG00000142632.12						ENSG00000181924.6	ENSG00000112249.9			ENSG00000144228.4
ENSG00000164485.10	ENSG00000120075.5	ENSG00000126464.9									ENSG00000144524.13	ENSG00000186364.7	ENSG00000064201.11					ENSG00000178695.4				ENSG00000178951.4	ENSG00000176170.9	ENSG00000142684.7						ENSG00000181991.11	ENSG00000112282.13			ENSG00000144426.14
ENSG00000164530.9	ENSG00000120093.7	ENSG00000126768.8									ENSG00000144567.6	ENSG00000186638.11	ENSG00000064205.6					ENSG00000178966.11				ENSG00000179085.7	ENSG00000177105.9	ENSG00000142751.10						ENSG00000182307.8	ENSG00000112308.8			ENSG00000144566.6
ENSG00000164620.4	ENSG00000120162.9	ENSG00000126882.8									ENSG00000145979.13	ENSG00000187456.9	ENSG00000064225.8					ENSG00000179841.8				ENSG00000179388.8	ENSG00000177150.8	ENSG00000142961.10						ENSG00000182481.4	ENSG00000112309.6			ENSG00000144597.9
ENSG00000164691.12	ENSG00000120235.3	ENSG00000126883.12									ENSG00000146066.2	ENSG00000187741.10	ENSG00000064270.8					ENSG00000180581.6				ENSG00000179583.13	ENSG00000177410.8	ENSG00000143157.7						ENSG00000182541.13	ENSG00000112335.10			ENSG00000144674.12
ENSG00000164742.10	ENSG00000120265.12	ENSG00000126903.11									ENSG00000146094.9	ENSG00000187764.7	ENSG00000064300.4					ENSG00000182628.8				ENSG00000179979.7	ENSG00000178381.7	ENSG00000143256.4						ENSG00000182718.12	ENSG00000112339.10			ENSG00000144747.10
ENSG00000164828.13	ENSG00000120332.11	ENSG00000127445.9									ENSG00000147168.8	ENSG00000188229.5	ENSG00000064309.10					ENSG00000182700.3				ENSG00000180340.5	ENSG00000178498.11	ENSG00000143294.10						ENSG00000183011.9	ENSG00000112406.4			ENSG00000144895.7
ENSG00000164983.6	ENSG00000120370.8	ENSG00000127452.4									ENSG00000147403.12	ENSG00000188312.9	ENSG00000064419.9					ENSG00000183323.8				ENSG00000180353.6	ENSG00000178607.11	ENSG00000143537.9						ENSG00000183155.4	ENSG00000112695.7			ENSG00000145358.2
ENSG00000165102.10	ENSG00000120458.5	ENSG00000127564.12									ENSG00000148303.12	ENSG00000188486.3	ENSG00000064489.17					ENSG00000183513.4				ENSG00000180425.7	ENSG00000178623.7	ENSG00000143569.14						ENSG00000183208.8	ENSG00000112697.11			ENSG00000145362.12
ENSG00000165533.14	ENSG00000120688.7	ENSG00000127580.11									ENSG00000148337.15	ENSG00000188917.10	ENSG00000064692.14					ENSG00000183648.5				ENSG00000180902.12	ENSG00000178719.12	ENSG00000143811.12						ENSG00000183684.6	ENSG00000112701.13			ENSG00000145780.6
ENSG00000165566.11	ENSG00000120696.8	ENSG00000127586.12									ENSG00000148384.11	ENSG00000189298.9	ENSG00000064787.8					ENSG00000183814.11				ENSG00000181029.7	ENSG00000178814.11	ENSG00000144021.2						ENSG00000183978.7	ENSG00000112706.7			ENSG00000146833.11
ENSG00000165905.12	ENSG00000120860.6	ENSG00000127774.6									ENSG00000148842.13	ENSG00000189403.10	ENSG00000064886.9					ENSG00000184445.7				ENSG00000181035.9	ENSG00000179094.9	ENSG00000144028.10						ENSG00000184009.5	ENSG00000112739.12			ENSG00000146909.3
ENSG00000166002.2	ENSG00000120875.4	ENSG00000127838.9									ENSG00000149273.10	ENSG00000196092.8	ENSG00000065054.9					ENSG00000184661.9				ENSG00000181039.7	ENSG00000179562.2	ENSG00000144485.6						ENSG00000184076.10	ENSG00000112851.10			ENSG00000147316.8
ENSG00000166086.8	ENSG00000120885.15	ENSG00000127952.12									ENSG00000149657.15	ENSG00000196230.8	ENSG00000065154.7					ENSG00000184992.10				ENSG00000181218.4	ENSG00000180758.10	ENSG00000144535.15						ENSG00000184110.10	ENSG00000112972.10			ENSG00000147548.12
ENSG00000166105.11	ENSG00000120896.9	ENSG00000128185.5									ENSG00000149806.6	ENSG00000196262.9	ENSG00000065243.14					ENSG00000185480.7				ENSG00000181222.10	ENSG00000181045.10	ENSG00000144589.16						ENSG00000184209.14	ENSG00000112992.12			ENSG00000147872.5
ENSG00000166313.14	ENSG00000120913.19	ENSG00000128218.7									ENSG00000149925.12	ENSG00000196290.10	ENSG00000065308.4					ENSG00000185862.5				ENSG00000182054.5	ENSG00000181090.13	ENSG00000144659.6						ENSG00000184752.8	ENSG00000112996.5			ENSG00000148516.17
ENSG00000166394.10	ENSG00000121068.9	ENSG00000128309.12									ENSG00000149932.12	ENSG00000196636.7	ENSG00000065320.4					ENSG00000186767.5				ENSG00000182162.5	ENSG00000181523.8	ENSG00000145194.13						ENSG00000185608.4	ENSG00000113231.9			ENSG00000148943.7
ENSG00000166405.10	ENSG00000121690.5	ENSG00000128311.9									ENSG00000151176.3	ENSG00000197054.7	ENSG00000065357.15					ENSG00000186871.5				ENSG00000182704.6	ENSG00000182199.6	ENSG00000145337.4						ENSG00000185627.13	ENSG00000113300.7			ENSG00000149187.13
ENSG00000166446.10	ENSG00000121742.11	ENSG00000128340.10									ENSG00000152117.13	ENSG00000197629.5	ENSG00000065361.10					ENSG00000187951.6				ENSG00000182796.8	ENSG00000182208.8	ENSG00000146576.8						ENSG00000185651.10	ENSG00000113391.12			ENSG00000149289.6
ENSG00000166501.8	ENSG00000121743.3	ENSG00000129282.8									ENSG00000152726.14	ENSG00000198157.6	ENSG00000065413.12					ENSG00000188206.5				ENSG00000183077.11	ENSG00000183010.12	ENSG00000146826.10						ENSG00000185825.11	ENSG00000113456.14			ENSG00000149485.12
ENSG00000166582.5	ENSG00000121848.9	ENSG00000129347.15									ENSG00000153060.3	ENSG00000198176.8	ENSG00000065457.6					ENSG00000188295.10				ENSG00000184381.14	ENSG00000183655.11	ENSG00000147119.3						ENSG00000187778.9	ENSG00000113460.8			ENSG00000150316.7
ENSG00000166689.10	ENSG00000122122.9	ENSG00000129355.6									ENSG00000153487.11	ENSG00000198520.6	ENSG00000065518.7					ENSG00000188452.9				ENSG00000184402.10	ENSG00000184371.9	ENSG00000147382.14						ENSG00000188460.4	ENSG00000113569.11			ENSG00000151012.9
ENSG00000166813.10	ENSG00000122223.8	ENSG00000129465.11									ENSG00000155287.6	ENSG00000198700.5	ENSG00000065526.6					ENSG00000188811.8				ENSG00000185033.10	ENSG00000184428.8	ENSG00000147383.6						ENSG00000188690.8	ENSG00000113593.7			ENSG00000151327.8
ENSG00000166847.5	ENSG00000122729.14	ENSG00000129535.8									ENSG00000155366.12	ENSG00000198771.6	ENSG00000065534.14					ENSG00000188820.8				ENSG00000185043.6	ENSG00000184557.3	ENSG00000147443.8						ENSG00000189091.8	ENSG00000113595.10			ENSG00000151553.10
ENSG00000166887.11	ENSG00000122778.5	ENSG00000129749.3									ENSG00000156127.6	ENSG00000198830.6	ENSG00000065600.8					ENSG00000188921.12				ENSG00000185112.4	ENSG00000184575.7	ENSG00000147684.3						ENSG00000189159.11	ENSG00000113597.13			ENSG00000151743.6
ENSG00000167483.13	ENSG00000122779.12	ENSG00000129933.16									ENSG00000157593.12	ENSG00000198901.9	ENSG00000065609.10					ENSG00000189057.6				ENSG00000185361.4	ENSG00000184634.11	ENSG00000148291.5						ENSG00000196419.8	ENSG00000113643.4			ENSG00000151746.9
ENSG00000168234.8	ENSG00000122783.12	ENSG00000129968.11									ENSG00000157954.10	ENSG00000203760.4	ENSG00000065618.12					ENSG00000196247.7				ENSG00000185669.5	ENSG00000184867.9	ENSG00000148296.5						ENSG00000196510.8	ENSG00000113732.4			ENSG00000151893.10
ENSG00000168246.5	ENSG00000122786.15	ENSG00000130193.7									ENSG00000158457.4	ENSG00000203880.7	ENSG00000065675.10					ENSG00000196418.8				ENSG00000185963.9	ENSG00000185909.10	ENSG00000148300.7						ENSG00000196943.8	ENSG00000113851.9			ENSG00000152223.8
ENSG00000168491.5	ENSG00000122863.5	ENSG00000130312.2									ENSG00000158792.11	ENSG00000204261.4	ENSG00000065717.10					ENSG00000196584.2				ENSG00000185989.9	ENSG00000186480.8	ENSG00000148331.7						ENSG00000197451.6	ENSG00000113971.14			ENSG00000152256.9
ENSG00000168685.10	ENSG00000123094.11	ENSG00000130332.10									ENSG00000158863.17	ENSG00000204366.3	ENSG00000065809.9					ENSG00000196659.9				ENSG00000187186.10	ENSG00000186818.8	ENSG00000148334.10						ENSG00000198258.6	ENSG00000114030.8			ENSG00000152404.11
ENSG00000168778.7	ENSG00000123119.7	ENSG00000130489.8									ENSG00000158864.8	ENSG00000205581.6	ENSG00000065923.5					ENSG00000196757.3				ENSG00000187266.9	ENSG00000187260.11	ENSG00000148335.10						ENSG00000198356.7	ENSG00000114062.13			ENSG00000152409.8
ENSG00000168781.17	ENSG00000123329.13	ENSG00000130520.6									ENSG00000159069.9	ENSG00000211655.2	ENSG00000066032.14					ENSG00000196922.6				ENSG00000187609.11	ENSG00000187479.4	ENSG00000148343.14						ENSG00000198668.6	ENSG00000114120.7			ENSG00000152484.9
ENSG00000168916.11	ENSG00000123352.13	ENSG00000130560.4									ENSG00000159111.8	ENSG00000211667.2	ENSG00000066056.9					ENSG00000196981.2				ENSG00000187630.10	ENSG00000187840.4	ENSG00000148362.6						ENSG00000198917.7	ENSG00000114331.8			ENSG00000153107.7
ENSG00000169129.10	ENSG00000123570.3	ENSG00000130592.9									ENSG00000159346.8	ENSG00000211938.2	ENSG00000066135.8					ENSG00000197013.5				ENSG00000187808.3	ENSG00000188021.7	ENSG00000148719.10						ENSG00000198937.8	ENSG00000114503.6			ENSG00000153113.19
ENSG00000169180.7	ENSG00000123595.5	ENSG00000130640.9									ENSG00000159674.7	ENSG00000213057.4	ENSG00000066185.8					ENSG00000197223.7				ENSG00000187994.9	ENSG00000188042.5	ENSG00000148840.6						ENSG00000204209.6	ENSG00000114742.9			ENSG00000153179.7
ENSG00000169398.15	ENSG00000123684.8	ENSG00000130669.13									ENSG00000159685.6	ENSG00000213390.6	ENSG00000066230.6					ENSG00000197275.8				ENSG00000187997.7	ENSG00000188389.6	ENSG00000148843.9						ENSG00000204220.5	ENSG00000114784.3			ENSG00000153207.10
ENSG00000169994.14	ENSG00000123843.8	ENSG00000130724.4									ENSG00000160223.12	ENSG00000213551.4	ENSG00000066248.10					ENSG00000197343.6				ENSG00000188242.4	ENSG00000188706.8	ENSG00000149136.3						ENSG00000204264.4	ENSG00000114857.13			ENSG00000153898.8
ENSG00000170231.11	ENSG00000123892.7	ENSG00000130734.5									ENSG00000160256.8	ENSG00000213626.7	ENSG00000066294.10					ENSG00000197429.6				ENSG00000188747.4	ENSG00000188763.3	ENSG00000149532.11						ENSG00000204569.5	ENSG00000114902.9			ENSG00000153914.11
ENSG00000170264.8	ENSG00000124140.8	ENSG00000130748.6									ENSG00000160285.10	ENSG00000213903.4	ENSG00000066405.8					ENSG00000197548.8				ENSG00000196668.3	ENSG00000188807.8	ENSG00000149600.7						ENSG00000204843.8	ENSG00000115020.12			ENSG00000153944.6
ENSG00000170899.6	ENSG00000124145.5	ENSG00000130751.5									ENSG00000160310.12	ENSG00000213967.6	ENSG00000066427.17					ENSG00000197557.6				ENSG00000196684.8	ENSG00000189114.6	ENSG00000150990.3						ENSG00000205352.6	ENSG00000115084.8			ENSG00000154124.4
ENSG00000171100.10	ENSG00000124380.6	ENSG00000130772.9									ENSG00000160408.10	ENSG00000214391.3	ENSG00000066468.16					ENSG00000198001.9				ENSG00000196810.4	ENSG00000189410.7	ENSG00000152102.13						ENSG00000205542.6	ENSG00000115233.7			ENSG00000154265.11
ENSG00000171456.12	ENSG00000124491.11	ENSG00000130813.13									ENSG00000160570.9	ENSG00000214717.5	ENSG00000066629.12					ENSG00000198056.9				ENSG00000197238.3	ENSG00000196517.7	ENSG00000153443.8						ENSG00000205609.8	ENSG00000115295.15			ENSG00000154640.10
ENSG00000171596.6	ENSG00000124532.10	ENSG00000131116.7									ENSG00000160741.12	ENSG00000215256.3	ENSG00000066697.10					ENSG00000198106.7				ENSG00000197380.6	ENSG00000196821.5	ENSG00000154222.10						ENSG00000205861.7	ENSG00000115310.13			ENSG00000154781.11
ENSG00000171757.11	ENSG00000124549.10	ENSG00000131351.10									ENSG00000160948.9	ENSG00000221829.5	ENSG00000066735.10					ENSG00000198130.10				ENSG00000197417.7	ENSG00000196839.8	ENSG00000154370.9						ENSG00000211953.2	ENSG00000115364.9			ENSG00000155330.5
ENSG00000171811.8	ENSG00000124615.13	ENSG00000131400.3									ENSG00000161016.11	ENSG00000224950.1	ENSG00000066827.11					ENSG00000198270.8				ENSG00000197457.5	ENSG00000196843.11	ENSG00000156304.10						ENSG00000213397.6	ENSG00000115368.5			ENSG00000155506.12
ENSG00000171867.12	ENSG00000124766.4	ENSG00000131591.13									ENSG00000161202.13	ENSG00000227268.3	ENSG00000066923.13					ENSG00000198521.7				ENSG00000197880.4	ENSG00000197063.6	ENSG00000156603.10						ENSG00000213523.5	ENSG00000115421.8			ENSG00000155545.15
ENSG00000172349.12	ENSG00000124831.14	ENSG00000131652.9									ENSG00000161204.7	ENSG00000227630.2	ENSG00000066926.6					ENSG00000198554.7				ENSG00000198182.8	ENSG00000197119.8	ENSG00000156983.11						ENSG00000213619.5	ENSG00000115446.7			ENSG00000155640.5
ENSG00000172548.10	ENSG00000124882.3	ENSG00000131788.11									ENSG00000161249.16	ENSG00000227740.1	ENSG00000066933.11					ENSG00000198673.6				ENSG00000198286.5	ENSG00000197183.8	ENSG00000157014.6						ENSG00000214253.4	ENSG00000115464.10			ENSG00000155827.7
ENSG00000172554.7	ENSG00000124920.9	ENSG00000131944.5									ENSG00000161265.10	ENSG00000228544.1	ENSG00000067113.12					ENSG00000198689.5				ENSG00000198858.5	ENSG00000197355.6	ENSG00000157216.11						ENSG00000225217.1	ENSG00000115524.11			ENSG00000156273.11
ENSG00000172578.7	ENSG00000125255.5	ENSG00000132003.5									ENSG00000161835.6	ENSG00000229852.2	ENSG00000067141.12					ENSG00000198730.3				ENSG00000198911.7	ENSG00000197622.8	ENSG00000157350.8						ENSG00000228590.1	ENSG00000115540.10			ENSG00000156639.7
ENSG00000172824.10	ENSG00000125266.6	ENSG00000132017.6									ENSG00000162004.12	ENSG00000230537.1	ENSG00000067177.10					ENSG00000198824.4				ENSG00000198951.7	ENSG00000198355.4	ENSG00000157778.4						ENSG00000229833.5	ENSG00000115808.7			ENSG00000156650.8
ENSG00000172878.9	ENSG00000125347.9	ENSG00000132128.12									ENSG00000162032.11	ENSG00000232300.1	ENSG00000067191.11					ENSG00000198826.6				ENSG00000204228.3	ENSG00000198910.8	ENSG00000158109.10						ENSG00000230124.2	ENSG00000115816.9			ENSG00000156671.8
ENSG00000173064.6	ENSG00000125355.11	ENSG00000132394.6									ENSG00000162244.6	ENSG00000234664.1	ENSG00000067208.10					ENSG00000198919.8				ENSG00000204252.8	ENSG00000198944.4	ENSG00000158483.11						ENSG00000232112.3	ENSG00000115827.9			ENSG00000156976.10
ENSG00000173208.3	ENSG00000125482.8	ENSG00000132478.5									ENSG00000162300.7	ENSG00000235261.1	ENSG00000067369.9					ENSG00000198924.3				ENSG00000204257.10	ENSG00000198952.7	ENSG00000158545.11						ENSG00000239672.3	ENSG00000115839.13			ENSG00000157106.12
ENSG00000173218.10	ENSG00000125510.11	ENSG00000132589.11									ENSG00000162511.7	ENSG00000235655.2	ENSG00000067445.16					ENSG00000203667.5				ENSG00000204287.9	ENSG00000198959.7	ENSG00000159720.7						ENSG00000239900.7	ENSG00000115942.4			ENSG00000157224.11
ENSG00000173599.9	ENSG00000125730.12	ENSG00000132661.3									ENSG00000162642.9	ENSG00000236859.2	ENSG00000067715.9					ENSG00000203817.5				ENSG00000204475.5	ENSG00000203761.4	ENSG00000159753.9						ENSG00000240370.2	ENSG00000115947.9			ENSG00000157483.4
ENSG00000173727.7	ENSG00000125753.9	ENSG00000132881.7									ENSG00000162650.11	ENSG00000236941.5	ENSG00000067798.9					ENSG00000204923.3				ENSG00000204580.7	ENSG00000203883.5	ENSG00000159840.11						ENSG00000241468.3	ENSG00000116095.6			ENSG00000157538.9
ENSG00000173757.5	ENSG00000125827.4	ENSG00000132906.13									ENSG00000162910.14	ENSG00000237190.3	ENSG00000067840.8					ENSG00000205056.8				ENSG00000204632.7	ENSG00000204099.7	ENSG00000159884.7						ENSG00000241553.8	ENSG00000116120.8			ENSG00000158079.10
ENSG00000173890.12	ENSG00000125845.6	ENSG00000133027.13									ENSG00000163050.12	ENSG00000237594.2	ENSG00000067842.13					ENSG00000206527.5				ENSG00000205307.6	ENSG00000204160.7	ENSG00000160049.7						ENSG00000241685.4	ENSG00000116641.11			ENSG00000158615.8
ENSG00000173947.9	ENSG00000125848.9	ENSG00000133030.15									ENSG00000163156.7	ENSG00000237649.3	ENSG00000068024.12					ENSG00000206530.4				ENSG00000212864.2	ENSG00000204386.6	ENSG00000160050.10						ENSG00000242076.1	ENSG00000116668.8			ENSG00000158691.10
ENSG00000174136.7	ENSG00000126010.5	ENSG00000133193.8									ENSG00000163463.7	ENSG00000238105.3	ENSG00000068078.13					ENSG00000212916.3				ENSG00000213015.4	ENSG00000204387.8	ENSG00000160072.15						ENSG00000242372.2	ENSG00000116678.14			ENSG00000158711.9
ENSG00000174600.9	ENSG00000126217.16	ENSG00000133250.9									ENSG00000163703.13	ENSG00000239306.4	ENSG00000068097.10					ENSG00000213066.7				ENSG00000213398.3	ENSG00000204388.5	ENSG00000160193.7						ENSG00000242485.1	ENSG00000116711.8			ENSG00000158987.15
ENSG00000174669.7	ENSG00000126522.12	ENSG00000133275.11									ENSG00000163870.10	ENSG00000243650.2	ENSG00000068615.12					ENSG00000213186.3				ENSG00000213614.5	ENSG00000204389.8	ENSG00000160208.11						ENSG00000243547.1	ENSG00000116750.9			ENSG00000159023.14
ENSG00000175040.4	ENSG00000126603.4	ENSG00000133321.6									ENSG00000163882.5	ENSG00000243667.2	ENSG00000068781.16					ENSG00000213463.3				ENSG00000213930.7	ENSG00000204520.8	ENSG00000160211.11						ENSG00000247077.2	ENSG00000116752.5			ENSG00000159267.10
ENSG00000175262.10	ENSG00000126709.10	ENSG00000133895.10									ENSG00000163931.11	ENSG00000244039.1	ENSG00000068793.13					ENSG00000213976.3				ENSG00000213983.7	ENSG00000204642.9	ENSG00000160214.8						ENSG00000249915.3	ENSG00000116815.11			ENSG00000159658.6
ENSG00000175329.8	ENSG00000126777.13	ENSG00000134061.4									ENSG00000163956.6	ENSG00000246582.2	ENSG00000068976.9					ENSG00000214114.4				ENSG00000213995.7	ENSG00000204842.10	ENSG00000160293.12						ENSG00000253174.2	ENSG00000116903.6			ENSG00000159905.10
ENSG00000176749.4	ENSG00000126822.11	ENSG00000134452.15									ENSG00000164587.7	ENSG00000248401.2	ENSG00000069011.11					ENSG00000215784.4				ENSG00000213999.11	ENSG00000205089.3	ENSG00000160326.9						ENSG00000254505.4	ENSG00000116957.8			ENSG00000160200.13
ENSG00000176788.7	ENSG00000126945.8	ENSG00000134686.12									ENSG00000164897.8	ENSG00000253729.3	ENSG00000069020.14					ENSG00000218739.5				ENSG00000215845.6	ENSG00000213033.4	ENSG00000160679.8						ENSG00000254901.3	ENSG00000117000.8			ENSG00000160294.6
ENSG00000177699.4	ENSG00000127074.10	ENSG00000134905.12									ENSG00000164967.5	ENSG00000255151.2	ENSG00000069188.12					ENSG00000228716.2				ENSG00000219928.2	ENSG00000213085.5	ENSG00000160688.14						ENSG00000259494.1	ENSG00000117054.9			ENSG00000160551.5
ENSG00000178162.4	ENSG00000127124.9	ENSG00000135045.6									ENSG00000165178.8	ENSG00000255152.4	ENSG00000069482.6					ENSG00000231611.1				ENSG00000223705.5	ENSG00000213585.6	ENSG00000160695.10						ENSG00000260335.1	ENSG00000117133.6			ENSG00000162290.12
ENSG00000178175.7	ENSG00000127325.14	ENSG00000135439.7									ENSG00000165527.5	ENSG00000255441.1	ENSG00000069667.11					ENSG00000233184.2				ENSG00000223865.6	ENSG00000214530.3	ENSG00000160789.15						ENSG00000263072.1	ENSG00000117151.8			ENSG00000162378.8
ENSG00000178234.8	ENSG00000127399.10	ENSG00000135441.3									ENSG00000165689.12	ENSG00000256574.2	ENSG00000069696.6					ENSG00000234028.3				ENSG00000224478.1	ENSG00000214900.4	ENSG00000160796.12						ENSG00000265148.1	ENSG00000117153.11			ENSG00000162616.8
ENSG00000178343.4	ENSG00000127951.5	ENSG00000135617.3									ENSG00000165782.6	ENSG00000256663.1	ENSG00000069712.9					ENSG00000234141.1				ENSG00000227507.2	ENSG00000217801.5	ENSG00000161036.6						ENSG00000267020.1	ENSG00000117262.14			ENSG00000162734.8
ENSG00000178996.8	ENSG00000127955.11	ENSG00000135637.9									ENSG00000165802.15	ENSG00000258017.1	ENSG00000069764.5					ENSG00000235162.4				ENSG00000228288.2	ENSG00000218018.2	ENSG00000161091.8						ENSG00000267194.1	ENSG00000117335.14			ENSG00000162852.9
ENSG00000179144.4	ENSG00000128203.6	ENSG00000135736.5									ENSG00000166169.12	ENSG00000258659.2	ENSG00000069812.7					ENSG00000235381.1				ENSG00000228960.4	ENSG00000219200.6	ENSG00000161547.10						ENSG00000267673.2	ENSG00000117475.9			ENSG00000162923.10
ENSG00000179163.11	ENSG00000128242.8	ENSG00000135916.11									ENSG00000166171.8	ENSG00000259674.1	ENSG00000069869.11					ENSG00000236287.3				ENSG00000229422.1	ENSG00000224032.2	ENSG00000161960.10						ENSG00000271646.1	ENSG00000117479.8			ENSG00000163001.7
ENSG00000179331.2	ENSG00000128274.11	ENSG00000135940.2									ENSG00000166441.8	ENSG00000259781.1	ENSG00000069974.11					ENSG00000240291.1				ENSG00000231064.1	ENSG00000224272.2	ENSG00000161996.13						ENSG00000272669.1	ENSG00000117500.8			ENSG00000163155.7
ENSG00000180263.9	ENSG00000128284.15	ENSG00000135956.4									ENSG00000166452.7	ENSG00000259901.1	ENSG00000070018.4					ENSG00000241732.1				ENSG00000232810.3	ENSG00000225420.1	ENSG00000161999.7							ENSG00000117505.8			ENSG00000163161.8
ENSG00000180644.6	ENSG00000128335.9	ENSG00000136059.10									ENSG00000166595.7	ENSG00000260303.1	ENSG00000070031.3					ENSG00000244720.1				ENSG00000232859.5	ENSG00000225864.1	ENSG00000162377.4							ENSG00000117528.7			ENSG00000163171.6
ENSG00000181264.4	ENSG00000128438.6	ENSG00000136213.7									ENSG00000166886.8	ENSG00000261490.1	ENSG00000070087.9					ENSG00000246263.2				ENSG00000233276.2	ENSG00000225880.4	ENSG00000162517.8							ENSG00000117543.15			ENSG00000163257.6
ENSG00000181418.7	ENSG00000128578.5	ENSG00000136279.14									ENSG00000167005.9	ENSG00000262319.1	ENSG00000070182.13					ENSG00000247271.2				ENSG00000233297.4	ENSG00000225931.3	ENSG00000163159.7							ENSG00000117569.14			ENSG00000163320.6
ENSG00000182511.7	ENSG00000128609.10	ENSG00000136280.11									ENSG00000167526.9	ENSG00000263264.1	ENSG00000070190.8					ENSG00000253352.4				ENSG00000234965.1	ENSG00000228107.1	ENSG00000163704.7							ENSG00000117616.13			ENSG00000163349.17
ENSG00000182606.10	ENSG00000128641.13	ENSG00000136490.4									ENSG00000167658.11	ENSG00000266088.1	ENSG00000070371.11					ENSG00000253854.1				ENSG00000235314.1	ENSG00000228446.2	ENSG00000163795.9							ENSG00000117620.8			ENSG00000163597.10
ENSG00000182749.5	ENSG00000128805.10	ENSG00000136802.7									ENSG00000167671.7	ENSG00000266173.1	ENSG00000070388.7					ENSG00000254503.1				ENSG00000236017.3	ENSG00000228477.1	ENSG00000163930.5							ENSG00000117859.14			ENSG00000163605.10
ENSG00000183044.7	ENSG00000128815.13	ENSG00000136908.13									ENSG00000167685.10	ENSG00000266972.1	ENSG00000070404.5					ENSG00000254838.4				ENSG00000236901.3	ENSG00000230107.1	ENSG00000164077.9							ENSG00000117906.9			ENSG00000163635.13
ENSG00000183196.4	ENSG00000128849.9	ENSG00000137078.4									ENSG00000167965.13	ENSG00000266999.1	ENSG00000070501.7					ENSG00000254999.2				ENSG00000239779.2	ENSG00000231721.2	ENSG00000164818.11							ENSG00000118007.8			ENSG00000163660.7
ENSG00000183723.8	ENSG00000128917.5	ENSG00000137100.11									ENSG00000167967.11	ENSG00000267018.1	ENSG00000070601.5					ENSG00000255624.1				ENSG00000240342.2	ENSG00000232388.2	ENSG00000165271.12							ENSG00000118246.9			ENSG00000163788.9
ENSG00000184014.3	ENSG00000129219.9	ENSG00000137106.13									ENSG00000167978.12	ENSG00000267281.2	ENSG00000070718.7					ENSG00000256667.2				ENSG00000242073.2	ENSG00000234394.4	ENSG00000165283.11							ENSG00000118412.8			ENSG00000163798.9
ENSG00000184292.5	ENSG00000129353.10	ENSG00000137133.6									ENSG00000168028.9	ENSG00000268006.1	ENSG00000070729.9					ENSG00000257621.3				ENSG00000242574.4	ENSG00000234741.3	ENSG00000165526.4							ENSG00000118496.4			ENSG00000163820.10
ENSG00000184465.11	ENSG00000129521.9	ENSG00000137161.12									ENSG00000168159.9	ENSG00000268861.1	ENSG00000070731.5					ENSG00000260398.1				ENSG00000242612.2	ENSG00000235027.1	ENSG00000165684.3							ENSG00000118518.11			ENSG00000163960.7
ENSG00000184903.5	ENSG00000129596.4	ENSG00000137166.10									ENSG00000168175.10	ENSG00000269176.1	ENSG00000070778.8					ENSG00000261061.1				ENSG00000243244.1	ENSG00000235151.1	ENSG00000165915.9							ENSG00000118564.10			ENSG00000164190.12
ENSG00000185305.6	ENSG00000129691.11	ENSG00000137221.10									ENSG00000168273.3	ENSG00000269963.1	ENSG00000070808.11					ENSG00000261556.4				ENSG00000243477.1	ENSG00000241360.1	ENSG00000166016.4							ENSG00000118680.8			ENSG00000164258.7
ENSG00000185432.10	ENSG00000130338.8	ENSG00000137310.7									ENSG00000168397.12	ENSG00000270346.1	ENSG00000070886.6					ENSG00000261762.1				ENSG00000243646.4	ENSG00000243276.1	ENSG00000166166.8							ENSG00000118855.14			ENSG00000164284.10
ENSG00000185565.7	ENSG00000130487.4	ENSG00000137312.10									ENSG00000168434.8	ENSG00000271361.1	ENSG00000070915.5					ENSG00000261799.1				ENSG00000243679.1	ENSG00000249859.3	ENSG00000166908.13							ENSG00000118939.13			ENSG00000164300.11
ENSG00000185567.6	ENSG00000130635.11	ENSG00000137825.6									ENSG00000168488.14	ENSG00000271605.1	ENSG00000071054.11					ENSG00000261822.1				ENSG00000243989.3	ENSG00000254979.1	ENSG00000166987.10							ENSG00000118961.10			ENSG00000164346.5
ENSG00000185716.7	ENSG00000130675.10	ENSG00000138030.8									ENSG00000168884.10	ENSG00000272143.1	ENSG00000071073.8					ENSG00000264364.2				ENSG00000244165.1	ENSG00000255139.1	ENSG00000167114.8							ENSG00000118965.10			ENSG00000164463.8
ENSG00000185818.7	ENSG00000130830.10	ENSG00000138621.7									ENSG00000168894.5	ENSG00000272655.1	ENSG00000071242.7					ENSG00000265415.1				ENSG00000246705.3	ENSG00000255843.1	ENSG00000167130.13							ENSG00000119004.10			ENSG00000164631.14
ENSG00000186212.2	ENSG00000130956.9	ENSG00000138964.12									ENSG00000169100.8	ENSG00000272658.1	ENSG00000071246.6					ENSG00000266923.1				ENSG00000248101.2	ENSG00000259799.1	ENSG00000167182.11							ENSG00000119041.6			ENSG00000164663.9
ENSG00000186522.10	ENSG00000131187.5	ENSG00000139641.8									ENSG00000169228.9	ENSG00000272711.1	ENSG00000071994.6					ENSG00000267010.1				ENSG00000248275.1	ENSG00000259884.1	ENSG00000167283.3							ENSG00000119203.9			ENSG00000164985.10
ENSG00000186665.8	ENSG00000131374.10	ENSG00000139722.2									ENSG00000169564.5	ENSG00000273162.1	ENSG00000072042.8					ENSG00000267370.1				ENSG00000248487.4	ENSG00000260542.1	ENSG00000167491.13							ENSG00000119285.6			ENSG00000165115.10
ENSG00000186827.6	ENSG00000131435.8	ENSG00000140365.11									ENSG00000169696.11		ENSG00000072071.12					ENSG00000268001.1				ENSG00000249471.3	ENSG00000260708.1	ENSG00000167508.6							ENSG00000119314.11			ENSG00000165169.6
ENSG00000186891.9	ENSG00000131634.9	ENSG00000140406.2									ENSG00000169733.7		ENSG00000072134.11					ENSG00000268220.1				ENSG00000249673.2	ENSG00000261505.1	ENSG00000167515.6							ENSG00000119326.10			ENSG00000165195.9
ENSG00000187210.8	ENSG00000132170.15	ENSG00000140464.15									ENSG00000169919.12		ENSG00000072182.8					ENSG00000269974.1				ENSG00000249679.1	ENSG00000263120.1	ENSG00000167657.7							ENSG00000119328.7			ENSG00000165219.17
ENSG00000188001.5	ENSG00000132330.12	ENSG00000140691.12									ENSG00000169957.8		ENSG00000072195.10					ENSG00000270277.1				ENSG00000250151.5	ENSG00000263585.1	ENSG00000167716.14							ENSG00000119396.6			ENSG00000165288.10
ENSG00000188026.7	ENSG00000132334.12	ENSG00000140854.8									ENSG00000169964.5		ENSG00000072210.14					ENSG00000271524.1				ENSG00000254402.2	ENSG00000270504.1	ENSG00000167747.9							ENSG00000119414.7			ENSG00000165417.7
ENSG00000188064.5	ENSG00000132357.9	ENSG00000140950.11									ENSG00000169976.5		ENSG00000072310.12					ENSG00000271895.1				ENSG00000254470.2	ENSG00000271581.1	ENSG00000167930.11							ENSG00000119596.13			ENSG00000165637.9
ENSG00000188306.6	ENSG00000132437.13	ENSG00000140990.10									ENSG00000169991.6		ENSG00000072315.3					ENSG00000272791.1				ENSG00000255135.3	ENSG00000271933.1	ENSG00000167962.8							ENSG00000119638.8			ENSG00000165671.14
ENSG00000188343.8	ENSG00000132464.7	ENSG00000140995.12									ENSG00000170296.5		ENSG00000072422.12					ENSG00000273338.1				ENSG00000255354.1	ENSG00000272449.1	ENSG00000168090.5							ENSG00000119705.5			ENSG00000166012.10
ENSG00000188620.9	ENSG00000132466.13	ENSG00000141012.8									ENSG00000170485.12		ENSG00000072756.12					ENSG00000273355.1				ENSG00000256028.2		ENSG00000168096.10							ENSG00000119778.10			ENSG00000166037.6
ENSG00000188816.3	ENSG00000132467.2	ENSG00000141349.4									ENSG00000170667.10		ENSG00000072832.10									ENSG00000256092.2		ENSG00000168101.10							ENSG00000119820.6			ENSG00000166128.8
ENSG00000188822.6	ENSG00000132541.6	ENSG00000141401.7									ENSG00000170684.4		ENSG00000072840.8									ENSG00000257073.1		ENSG00000168256.13							ENSG00000119878.5			ENSG00000166225.4
ENSG00000188878.12	ENSG00000132554.15	ENSG00000141499.12									ENSG00000170889.9		ENSG00000072858.6									ENSG00000257524.1		ENSG00000168883.15							ENSG00000119906.7			ENSG00000166233.8
ENSG00000189050.10	ENSG00000132640.10	ENSG00000141552.13									ENSG00000171045.10		ENSG00000072952.14									ENSG00000257913.1		ENSG00000168890.9							ENSG00000119912.11			ENSG00000166352.11
ENSG00000196177.8	ENSG00000132670.16	ENSG00000141556.16									ENSG00000171163.11		ENSG00000073008.10									ENSG00000259772.2		ENSG00000168924.10							ENSG00000119927.9			ENSG00000166439.5
ENSG00000196220.11	ENSG00000132718.7	ENSG00000141560.10									ENSG00000171425.5		ENSG00000073067.9									ENSG00000259953.1		ENSG00000169020.5							ENSG00000119965.8			ENSG00000166579.11
ENSG00000196284.9	ENSG00000132746.10	ENSG00000141699.6									ENSG00000171606.13		ENSG00000073146.11									ENSG00000260521.2		ENSG00000169258.6							ENSG00000120008.11			ENSG00000166848.5
ENSG00000196329.6	ENSG00000133055.4	ENSG00000141741.7									ENSG00000171858.13		ENSG00000073350.9									ENSG00000260682.2		ENSG00000169682.13							ENSG00000120137.6			ENSG00000166855.5
ENSG00000196526.6	ENSG00000133056.9	ENSG00000141858.7									ENSG00000172301.6		ENSG00000073464.7									ENSG00000260793.2		ENSG00000169710.6							ENSG00000120526.6			ENSG00000166889.13
ENSG00000196547.10	ENSG00000133106.10	ENSG00000141933.8									ENSG00000172366.15		ENSG00000073584.14									ENSG00000260806.1		ENSG00000169718.13							ENSG00000120616.11			ENSG00000166900.10
ENSG00000196914.4	ENSG00000133401.11	ENSG00000141968.3									ENSG00000172375.8		ENSG00000073598.5									ENSG00000261005.1		ENSG00000169727.8							ENSG00000120699.8			ENSG00000168137.11
ENSG00000197299.6	ENSG00000133619.13	ENSG00000141971.8									ENSG00000172893.11		ENSG00000073670.9									ENSG00000261052.1		ENSG00000170265.7							ENSG00000120727.8			ENSG00000168495.8
ENSG00000197381.11	ENSG00000133636.6	ENSG00000141985.5									ENSG00000172927.3		ENSG00000073711.6									ENSG00000261139.1		ENSG00000170619.8							ENSG00000120798.12			ENSG00000168710.13
ENSG00000197386.6	ENSG00000133687.11	ENSG00000142208.11									ENSG00000173113.2		ENSG00000073712.9									ENSG00000261416.1		ENSG00000170727.7							ENSG00000120963.7			ENSG00000168769.8
ENSG00000197444.5	ENSG00000133703.7	ENSG00000142327.7									ENSG00000173511.5		ENSG00000073734.8									ENSG00000261526.1		ENSG00000170955.9							ENSG00000121350.11			ENSG00000169018.5
ENSG00000197746.9	ENSG00000133961.15	ENSG00000142444.6									ENSG00000173545.4		ENSG00000073754.5									ENSG00000261971.2		ENSG00000171311.8							ENSG00000121542.7			ENSG00000169155.5
ENSG00000197943.5	ENSG00000134121.5	ENSG00000142512.10									ENSG00000173581.3		ENSG00000073756.7									ENSG00000262222.1		ENSG00000171453.13							ENSG00000121741.12			ENSG00000169251.8
ENSG00000198053.7	ENSG00000134146.7	ENSG00000142539.9									ENSG00000173846.8		ENSG00000073792.11									ENSG00000263020.1		ENSG00000171823.6							ENSG00000121864.5			ENSG00000169375.11
ENSG00000198089.10	ENSG00000134256.8	ENSG00000142546.9									ENSG00000174080.6		ENSG00000073905.8									ENSG00000267534.1		ENSG00000171992.8							ENSG00000121892.10			ENSG00000169629.7
ENSG00000198142.3	ENSG00000134470.15	ENSG00000142634.8									ENSG00000174132.8		ENSG00000073969.14									ENSG00000268041.1		ENSG00000172046.14							ENSG00000121895.7			ENSG00000169826.6
ENSG00000198435.2	ENSG00000134504.8	ENSG00000142655.8									ENSG00000174365.15		ENSG00000074047.16									ENSG00000268061.1		ENSG00000172113.4							ENSG00000121964.10			ENSG00000169871.8
ENSG00000198515.9	ENSG00000134532.11	ENSG00000142686.7									ENSG00000174516.10		ENSG00000074181.4									ENSG00000269145.2		ENSG00000172336.4							ENSG00000122008.11			ENSG00000169967.12
ENSG00000198556.9	ENSG00000134548.5	ENSG00000143258.11									ENSG00000174748.14		ENSG00000074201.4									ENSG00000269388.1		ENSG00000172530.15							ENSG00000122033.10			ENSG00000170017.8
ENSG00000198695.2	ENSG00000134627.7	ENSG00000143314.8									ENSG00000174915.7		ENSG00000074211.9									ENSG00000269640.1		ENSG00000173153.9							ENSG00000122257.14			ENSG00000170222.11
ENSG00000198712.1	ENSG00000134709.6	ENSG00000143373.13									ENSG00000174943.5		ENSG00000074219.9									ENSG00000270195.1		ENSG00000173264.9							ENSG00000122376.7			ENSG00000170322.10
ENSG00000198720.8	ENSG00000134716.5	ENSG00000143374.10									ENSG00000175265.13		ENSG00000074276.6									ENSG00000272677.1		ENSG00000173402.7							ENSG00000122417.11			ENSG00000170340.10
ENSG00000198721.8	ENSG00000134873.5	ENSG00000143554.9									ENSG00000175390.8		ENSG00000074317.6									ENSG00000273361.1		ENSG00000173540.8							ENSG00000122435.5			ENSG00000170448.7
ENSG00000198752.5	ENSG00000134986.9	ENSG00000143740.10									ENSG00000175826.7		ENSG00000074356.12											ENSG00000174177.8							ENSG00000122481.12			ENSG00000170502.8
ENSG00000198786.2	ENSG00000135048.9	ENSG00000144401.10									ENSG00000175854.7		ENSG00000074410.9											ENSG00000174231.12							ENSG00000122482.16			ENSG00000170832.8
ENSG00000198804.2	ENSG00000135063.13	ENSG00000144455.9									ENSG00000175886.9		ENSG00000074527.7											ENSG00000174243.5							ENSG00000122484.8			ENSG00000171681.8
ENSG00000198822.6	ENSG00000135114.8	ENSG00000144579.3									ENSG00000176371.9		ENSG00000074590.9											ENSG00000174276.5							ENSG00000122565.14			ENSG00000171928.9
ENSG00000198825.7	ENSG00000135148.7	ENSG00000144785.4									ENSG00000176476.4		ENSG00000074621.9											ENSG00000174744.9							ENSG00000122644.8			ENSG00000172175.8
ENSG00000198934.3	ENSG00000135220.6	ENSG00000145029.7									ENSG00000176845.8		ENSG00000074771.3											ENSG00000174775.12							ENSG00000122674.8			ENSG00000172466.11
ENSG00000203995.5	ENSG00000135250.12	ENSG00000145916.14									ENSG00000176946.7		ENSG00000074803.13											ENSG00000174840.8							ENSG00000122696.8			ENSG00000172575.7
ENSG00000204054.7	ENSG00000135318.7	ENSG00000145945.5									ENSG00000176978.9		ENSG00000074964.12											ENSG00000174851.10							ENSG00000122873.7			ENSG00000172661.13
ENSG00000204396.6	ENSG00000135378.3	ENSG00000146109.3									ENSG00000177144.5		ENSG00000074966.6											ENSG00000174917.4							ENSG00000122912.10			ENSG00000172667.6
ENSG00000204434.4	ENSG00000135414.5	ENSG00000146828.13									ENSG00000177169.5		ENSG00000075043.13											ENSG00000174996.7							ENSG00000122958.10			ENSG00000172795.11
ENSG00000204634.8	ENSG00000135452.5	ENSG00000146834.9									ENSG00000177600.4		ENSG00000075073.10											ENSG00000175224.12							ENSG00000122970.11			ENSG00000172840.2
ENSG00000205084.6	ENSG00000135535.10	ENSG00000147123.10									ENSG00000177697.13		ENSG00000075131.5											ENSG00000175467.10							ENSG00000123200.12			ENSG00000172845.9
ENSG00000205786.4	ENSG00000135638.9	ENSG00000147439.7									ENSG00000177731.11		ENSG00000075142.9											ENSG00000175727.9							ENSG00000123505.10			ENSG00000172943.14
ENSG00000210082.2	ENSG00000135678.7	ENSG00000147804.5									ENSG00000177989.9		ENSG00000075240.12											ENSG00000175756.9							ENSG00000123545.5			ENSG00000173193.9
ENSG00000212719.6	ENSG00000135697.5	ENSG00000148204.7									ENSG00000178035.7		ENSG00000075290.7											ENSG00000175764.10							ENSG00000123552.13			ENSG00000173214.5
ENSG00000213047.7	ENSG00000135749.14	ENSG00000148297.11									ENSG00000178149.12		ENSG00000075292.14											ENSG00000176014.8							ENSG00000123575.8			ENSG00000173273.11
ENSG00000213203.2	ENSG00000135801.5	ENSG00000148308.13									ENSG00000178397.8		ENSG00000075336.7											ENSG00000176058.7							ENSG00000123600.14			ENSG00000173275.8
ENSG00000213214.3	ENSG00000135823.9	ENSG00000148341.13									ENSG00000178449.4		ENSG00000075340.18											ENSG00000176095.7							ENSG00000123607.10			ENSG00000173276.9
ENSG00000213753.6	ENSG00000135835.6	ENSG00000148356.9									ENSG00000179010.10		ENSG00000075391.12											ENSG00000176473.9							ENSG00000124151.14			ENSG00000173517.6
ENSG00000214711.5	ENSG00000135905.14	ENSG00000148396.14									ENSG00000179134.10		ENSG00000075407.13											ENSG00000176871.4							ENSG00000124279.7			ENSG00000173575.14
ENSG00000215527.3	ENSG00000135919.8	ENSG00000148803.7									ENSG00000179262.5		ENSG00000075413.13											ENSG00000177082.8							ENSG00000124333.10			ENSG00000173889.11
ENSG00000217555.8	ENSG00000135929.4	ENSG00000148985.15									ENSG00000179294.5		ENSG00000075461.5											ENSG00000177192.9							ENSG00000124767.6			ENSG00000174111.8
ENSG00000220161.4	ENSG00000136158.6	ENSG00000149016.11									ENSG00000179526.12		ENSG00000075643.5											ENSG00000177542.6							ENSG00000124786.8			ENSG00000174197.12
ENSG00000221955.6	ENSG00000136237.14	ENSG00000149091.11									ENSG00000179632.5		ENSG00000075673.7											ENSG00000178028.9							ENSG00000124787.9			ENSG00000174501.10
ENSG00000223482.3	ENSG00000136295.10	ENSG00000149179.9									ENSG00000180104.11		ENSG00000075886.10											ENSG00000178057.10							ENSG00000124789.7			ENSG00000174780.11
ENSG00000223855.1	ENSG00000136378.10	ENSG00000149499.7									ENSG00000180279.5		ENSG00000075891.17											ENSG00000178078.7							ENSG00000125257.9			ENSG00000175104.10
ENSG00000223941.1	ENSG00000136603.9	ENSG00000149541.5									ENSG00000180992.5		ENSG00000075914.8											ENSG00000178531.4							ENSG00000125304.8			ENSG00000176407.13
ENSG00000224152.1	ENSG00000136738.10	ENSG00000149761.4									ENSG00000181392.10		ENSG00000076242.10											ENSG00000178605.8							ENSG00000125629.10			ENSG00000176438.8
ENSG00000224557.3	ENSG00000136859.5	ENSG00000149781.8									ENSG00000181524.6		ENSG00000076258.5											ENSG00000178773.10							ENSG00000125676.15			ENSG00000176624.9
ENSG00000224559.2	ENSG00000136869.13	ENSG00000149782.7									ENSG00000182087.8		ENSG00000076321.6											ENSG00000178896.6							ENSG00000125686.7			ENSG00000176994.9
ENSG00000224565.1	ENSG00000136960.8	ENSG00000149809.10									ENSG00000182117.4		ENSG00000076344.11											ENSG00000178921.9							ENSG00000125779.17			ENSG00000177119.11
ENSG00000225439.2	ENSG00000137142.4	ENSG00000149823.3									ENSG00000182676.4		ENSG00000076351.8											ENSG00000178980.10							ENSG00000125863.13			ENSG00000177173.5
ENSG00000225764.1	ENSG00000137198.5	ENSG00000149923.9									ENSG00000182774.6		ENSG00000076356.6											ENSG00000179041.2							ENSG00000125870.6			ENSG00000177463.11
ENSG00000225830.6	ENSG00000137251.11	ENSG00000149929.11									ENSG00000182782.7		ENSG00000076555.11											ENSG00000179051.9							ENSG00000125945.10			ENSG00000178385.9
ENSG00000226806.1	ENSG00000137265.10	ENSG00000149930.13									ENSG00000182841.8		ENSG00000076641.4											ENSG00000179091.4							ENSG00000126773.8			ENSG00000178803.6
ENSG00000226950.2	ENSG00000137269.10	ENSG00000151366.8									ENSG00000183258.7		ENSG00000076650.2											ENSG00000179115.6							ENSG00000126775.8			ENSG00000178971.9
ENSG00000227765.3	ENSG00000137338.4	ENSG00000151651.11									ENSG00000183386.5		ENSG00000076706.10											ENSG00000179364.9							ENSG00000126804.9			ENSG00000179021.5
ENSG00000229391.3	ENSG00000137462.6	ENSG00000152518.5									ENSG00000183401.7		ENSG00000076826.5											ENSG00000179837.6							ENSG00000126814.6			ENSG00000179889.14
ENSG00000229671.1	ENSG00000137486.12	ENSG00000153048.6									ENSG00000183426.11		ENSG00000077044.5											ENSG00000179950.9							ENSG00000126858.12			ENSG00000180747.11
ENSG00000230131.1	ENSG00000137491.10	ENSG00000153406.9									ENSG00000183617.4		ENSG00000077092.14											ENSG00000179965.7							ENSG00000126860.7			ENSG00000181192.7
ENSG00000230138.1	ENSG00000137496.13	ENSG00000153815.12									ENSG00000183624.9		ENSG00000077097.9											ENSG00000180900.12							ENSG00000127081.9			ENSG00000181472.4
ENSG00000230628.1	ENSG00000137501.12	ENSG00000154016.9									ENSG00000184205.10		ENSG00000077157.16											ENSG00000181027.6							ENSG00000127125.7			ENSG00000181704.7
ENSG00000231346.1	ENSG00000137571.6	ENSG00000156521.9									ENSG00000184271.11		ENSG00000077264.10											ENSG00000181126.9							ENSG00000127184.6			ENSG00000181800.5
ENSG00000231389.3	ENSG00000137673.4	ENSG00000156853.7									ENSG00000184922.9		ENSG00000077420.11											ENSG00000181220.11							ENSG00000127311.5			ENSG00000182903.11
ENSG00000231671.1	ENSG00000137714.2	ENSG00000156858.7									ENSG00000184924.5		ENSG00000077522.8											ENSG00000181588.15							ENSG00000127314.13			ENSG00000182986.8
ENSG00000232063.1	ENSG00000137727.8	ENSG00000156990.10									ENSG00000185019.12		ENSG00000077684.11											ENSG00000182325.6							ENSG00000127947.11			ENSG00000183054.7
ENSG00000232442.1	ENSG00000137731.9	ENSG00000157184.5									ENSG00000185049.8		ENSG00000077721.11											ENSG00000182446.9							ENSG00000127980.11			ENSG00000183604.10
ENSG00000232445.1	ENSG00000137752.18	ENSG00000157353.12									ENSG00000185115.4		ENSG00000077809.8											ENSG00000182484.10							ENSG00000127989.9			ENSG00000184277.8
ENSG00000232677.2	ENSG00000137809.12	ENSG00000157637.8									ENSG00000185122.6		ENSG00000077935.12											ENSG00000182502.2							ENSG00000127993.10			ENSG00000185222.7
ENSG00000232977.2	ENSG00000138039.10	ENSG00000157911.5									ENSG00000185163.5		ENSG00000077942.13											ENSG00000182768.7							ENSG00000128050.4			ENSG00000185246.13
ENSG00000233058.1	ENSG00000138083.3	ENSG00000158062.16									ENSG00000185236.7		ENSG00000077943.7											ENSG00000182944.13							ENSG00000128513.10			ENSG00000185278.10
ENSG00000235419.1	ENSG00000138166.5	ENSG00000158156.7									ENSG00000185262.7		ENSG00000077984.4											ENSG00000182979.13							ENSG00000128654.9			ENSG00000185591.5
ENSG00000235688.1	ENSG00000138434.12	ENSG00000158552.8									ENSG00000185324.17		ENSG00000078018.15											ENSG00000183207.8							ENSG00000128694.7			ENSG00000185722.12
ENSG00000236682.1	ENSG00000138604.5	ENSG00000158796.12									ENSG00000185359.8		ENSG00000078053.12											ENSG00000183283.11							ENSG00000128699.9			ENSG00000185728.12
ENSG00000237520.1	ENSG00000138640.10	ENSG00000158805.7									ENSG00000185834.9		ENSG00000078098.9											ENSG00000183597.11							ENSG00000128789.16			ENSG00000185947.10
ENSG00000237836.1	ENSG00000138670.12	ENSG00000159228.8									ENSG00000185883.6		ENSG00000078114.14											ENSG00000183751.10							ENSG00000128915.7			ENSG00000186448.10
ENSG00000237883.1	ENSG00000138756.13	ENSG00000159314.7									ENSG00000186350.8		ENSG00000078124.7											ENSG00000184162.10							ENSG00000129003.11			ENSG00000186566.7
ENSG00000238062.1	ENSG00000138759.13	ENSG00000159363.13									ENSG00000186635.10		ENSG00000078246.11											ENSG00000184207.8							ENSG00000129055.8			ENSG00000186812.8
ENSG00000240184.2	ENSG00000138769.6	ENSG00000159423.12									ENSG00000186866.12		ENSG00000078295.11											ENSG00000184216.7							ENSG00000129084.13			ENSG00000186908.10
ENSG00000241106.2	ENSG00000138771.10	ENSG00000159792.5									ENSG00000187051.4		ENSG00000078399.11											ENSG00000184281.10							ENSG00000129317.10			ENSG00000186951.12
ENSG00000241163.3	ENSG00000138772.8	ENSG00000159958.3									ENSG00000187961.9		ENSG00000078401.6											ENSG00000184470.15							ENSG00000129480.8			ENSG00000187555.10
ENSG00000241679.2	ENSG00000138794.5	ENSG00000160075.10									ENSG00000188223.9		ENSG00000078487.13											ENSG00000184677.12							ENSG00000129518.4			ENSG00000187605.11
ENSG00000242550.1	ENSG00000138795.5	ENSG00000160113.5									ENSG00000188483.6		ENSG00000078596.6											ENSG00000184967.2							ENSG00000129534.9			ENSG00000187801.10
ENSG00000243156.3	ENSG00000138796.11	ENSG00000160226.11									ENSG00000188493.10		ENSG00000078668.9											ENSG00000185000.5							ENSG00000129636.8			ENSG00000188342.7
ENSG00000243710.3	ENSG00000138814.12	ENSG00000160299.12									ENSG00000188735.8		ENSG00000078674.13											ENSG00000185252.13							ENSG00000130024.10			ENSG00000188554.9
ENSG00000248309.1	ENSG00000138823.8	ENSG00000160404.13									ENSG00000189067.8		ENSG00000078725.8											ENSG00000185298.8							ENSG00000130150.7			ENSG00000188647.8
ENSG00000249069.3	ENSG00000139117.9	ENSG00000160410.10									ENSG00000189227.4		ENSG00000078795.12											ENSG00000185386.10							ENSG00000130177.10			ENSG00000189079.11
ENSG00000249896.1	ENSG00000139163.11	ENSG00000160439.11									ENSG00000196365.7		ENSG00000078814.11											ENSG00000185504.12							ENSG00000130227.12			ENSG00000196233.7
ENSG00000251408.1	ENSG00000139174.6	ENSG00000160445.6									ENSG00000196465.6		ENSG00000078898.6											ENSG00000185684.8							ENSG00000130935.5			ENSG00000196352.9
ENSG00000253497.1	ENSG00000139289.9	ENSG00000160446.14									ENSG00000196498.9		ENSG00000079101.12											ENSG00000185730.3							ENSG00000131127.9			ENSG00000196387.5
ENSG00000253716.1	ENSG00000139318.7	ENSG00000160685.9									ENSG00000196998.11		ENSG00000079150.13											ENSG00000185800.7							ENSG00000131508.11			ENSG00000196428.8
ENSG00000253741.1	ENSG00000139352.3	ENSG00000160753.11									ENSG00000197111.11		ENSG00000079156.12											ENSG00000185803.4							ENSG00000131725.9			ENSG00000196470.7
ENSG00000254415.3	ENSG00000139515.5	ENSG00000160799.7									ENSG00000197226.8		ENSG00000079215.9											ENSG00000185813.6							ENSG00000131779.6			ENSG00000196535.10
ENSG00000254667.1	ENSG00000139687.9	ENSG00000160813.2									ENSG00000197448.9		ENSG00000079277.15											ENSG00000185838.9							ENSG00000131791.6			ENSG00000196646.7
ENSG00000257923.5	ENSG00000139737.17	ENSG00000160877.5									ENSG00000197530.8		ENSG00000079308.12											ENSG00000185896.9							ENSG00000131966.9			ENSG00000196730.8
ENSG00000258168.1	ENSG00000139880.15	ENSG00000160917.10									ENSG00000197562.5		ENSG00000079337.11											ENSG00000186162.6							ENSG00000132300.14			ENSG00000196792.7
ENSG00000258702.1	ENSG00000139946.5	ENSG00000160949.12									ENSG00000197586.8		ENSG00000079385.17											ENSG00000186283.9							ENSG00000132356.7			ENSG00000196850.4
ENSG00000258760.1	ENSG00000139998.10	ENSG00000160957.8									ENSG00000197958.8		ENSG00000079393.16											ENSG00000187024.9							ENSG00000132406.7			ENSG00000196865.4
ENSG00000258838.1	ENSG00000140009.14	ENSG00000160959.3									ENSG00000197976.6		ENSG00000079459.8											ENSG00000187147.13							ENSG00000132424.10			ENSG00000196967.6
ENSG00000258878.1	ENSG00000140262.13	ENSG00000160991.11									ENSG00000198171.8		ENSG00000079482.11											ENSG00000187650.3							ENSG00000132436.7			ENSG00000197329.7
ENSG00000259078.2	ENSG00000140280.9	ENSG00000160993.3									ENSG00000198715.7		ENSG00000079841.14											ENSG00000187954.8							ENSG00000132463.9			ENSG00000197619.9
ENSG00000259343.1	ENSG00000140284.6	ENSG00000161021.7									ENSG00000198755.6		ENSG00000079931.10											ENSG00000188130.9							ENSG00000132485.8			ENSG00000197714.4
ENSG00000260448.1	ENSG00000140297.8	ENSG00000161179.9									ENSG00000198841.3		ENSG00000080007.6											ENSG00000188522.10							ENSG00000132824.9			ENSG00000197721.12
ENSG00000260630.2	ENSG00000140332.11	ENSG00000161328.10									ENSG00000203583.2		ENSG00000080031.5											ENSG00000188603.12							ENSG00000132950.14			ENSG00000197813.4
ENSG00000261015.1	ENSG00000140396.8	ENSG00000161513.7									ENSG00000203879.7		ENSG00000080166.11											ENSG00000188786.9							ENSG00000132952.7			ENSG00000197860.5
ENSG00000261269.1	ENSG00000140511.7	ENSG00000161618.5									ENSG00000204196.4		ENSG00000080200.5											ENSG00000188976.6							ENSG00000132953.12			ENSG00000197930.8
ENSG00000261452.1	ENSG00000140545.10	ENSG00000161653.6									ENSG00000204231.6		ENSG00000080293.5											ENSG00000189046.6							ENSG00000132963.7			ENSG00000198000.7
ENSG00000261786.1	ENSG00000140563.10	ENSG00000161671.12									ENSG00000204308.6		ENSG00000080511.2											ENSG00000196182.6							ENSG00000132964.7			ENSG00000198040.6
ENSG00000263535.1	ENSG00000140682.14	ENSG00000161847.9									ENSG00000204344.10		ENSG00000080561.9											ENSG00000196449.3							ENSG00000133112.12			ENSG00000198060.5
ENSG00000264660.1	ENSG00000140750.12	ENSG00000161914.5									ENSG00000204348.5		ENSG00000080618.9											ENSG00000196453.7							ENSG00000133138.15			ENSG00000198231.8
ENSG00000267414.1	ENSG00000140853.11	ENSG00000162073.9									ENSG00000204351.7		ENSG00000080644.11											ENSG00000196497.11							ENSG00000133393.8			ENSG00000198265.7
ENSG00000270021.1	ENSG00000140943.12	ENSG00000162076.8									ENSG00000204392.6		ENSG00000080709.10											ENSG00000197021.4							ENSG00000133657.10			ENSG00000198315.6
ENSG00000271046.1	ENSG00000140948.7	ENSG00000162139.5									ENSG00000204463.8		ENSG00000080802.14											ENSG00000197114.7							ENSG00000133740.6			ENSG00000198561.8
ENSG00000271856.1	ENSG00000141013.10	ENSG00000162227.3									ENSG00000204498.6		ENSG00000080823.17											ENSG00000197136.4							ENSG00000133858.11			ENSG00000198586.9
ENSG00000271975.1	ENSG00000141068.9	ENSG00000162241.8									ENSG00000204525.10		ENSG00000080947.10											ENSG00000197345.8							ENSG00000133997.7			ENSG00000198625.8
ENSG00000272093.1	ENSG00000141179.9	ENSG00000162302.8									ENSG00000204564.7		ENSG00000081019.9											ENSG00000197362.9							ENSG00000134049.3			ENSG00000198707.10
ENSG00000272121.1	ENSG00000141376.16	ENSG00000162585.12									ENSG00000204568.7		ENSG00000081026.14											ENSG00000197582.5							ENSG00000134056.7			ENSG00000198799.7
ENSG00000272631.1	ENSG00000141380.9	ENSG00000162729.9									ENSG00000204592.5		ENSG00000081041.8											ENSG00000197774.8							ENSG00000134108.8			ENSG00000198815.4
ENSG00000273033.1	ENSG00000141384.7	ENSG00000162783.8									ENSG00000204628.7		ENSG00000081052.10											ENSG00000197785.9							ENSG00000134152.6			ENSG00000198836.4
ENSG00000273472.1	ENSG00000141576.10	ENSG00000162882.10									ENSG00000204673.6		ENSG00000081148.11											ENSG00000197892.8							ENSG00000134242.11			ENSG00000198915.7
	ENSG00000141622.9	ENSG00000163041.5									ENSG00000204822.6		ENSG00000081177.14											ENSG00000197982.12							ENSG00000134255.9			ENSG00000203709.5
	ENSG00000141655.11	ENSG00000163126.10									ENSG00000204839.4		ENSG00000081237.14											ENSG00000198373.8							ENSG00000134294.9			ENSG00000204120.10
	ENSG00000141664.5	ENSG00000163344.5									ENSG00000205544.3		ENSG00000081248.6											ENSG00000198517.5							ENSG00000134313.10			ENSG00000204410.10
	ENSG00000142046.10	ENSG00000163346.12									ENSG00000205560.8		ENSG00000081277.7											ENSG00000198585.7							ENSG00000134318.9			ENSG00000204524.5
	ENSG00000142599.13	ENSG00000163348.3									ENSG00000205629.7		ENSG00000081377.12											ENSG00000198746.8							ENSG00000134371.9			ENSG00000206052.6
	ENSG00000142700.7	ENSG00000163472.14									ENSG00000211772.4		ENSG00000081386.8											ENSG00000198909.3							ENSG00000134444.9			ENSG00000206418.3
	ENSG00000142875.15	ENSG00000163874.8									ENSG00000213442.4		ENSG00000081479.8											ENSG00000203562.2							ENSG00000134480.9			ENSG00000206560.6
	ENSG00000142910.11	ENSG00000163932.9									ENSG00000213553.3		ENSG00000081721.7											ENSG00000203813.4							ENSG00000134602.11			ENSG00000212998.1
	ENSG00000143067.4	ENSG00000163933.5									ENSG00000213563.2		ENSG00000081800.4											ENSG00000203993.3							ENSG00000134717.13			ENSG00000213073.4
	ENSG00000143153.8	ENSG00000164047.3									ENSG00000213609.3		ENSG00000081818.1											ENSG00000204152.6							ENSG00000134852.10			ENSG00000213077.5
	ENSG00000143158.6	ENSG00000164053.13									ENSG00000213741.4		ENSG00000081842.13											ENSG00000204253.3							ENSG00000134900.7			ENSG00000213079.5
	ENSG00000143164.11	ENSG00000164068.11									ENSG00000213862.4		ENSG00000081853.13											ENSG00000204267.9							ENSG00000134987.7			ENSG00000213830.3
	ENSG00000143179.8	ENSG00000164880.11									ENSG00000214078.7		ENSG00000081923.6											ENSG00000204316.8							ENSG00000135040.11			ENSG00000214176.5
	ENSG00000143184.4	ENSG00000164889.8									ENSG00000214160.5		ENSG00000082014.12											ENSG00000204356.7							ENSG00000135049.11			ENSG00000214982.6
	ENSG00000143185.3	ENSG00000164896.15									ENSG00000214212.4		ENSG00000082068.4											ENSG00000204560.5							ENSG00000135164.14			ENSG00000215424.5
	ENSG00000143194.8	ENSG00000165644.6									ENSG00000214517.4		ENSG00000082074.11											ENSG00000204713.6							ENSG00000135185.7			ENSG00000215695.1
	ENSG00000143195.8	ENSG00000165792.13									ENSG00000214655.6		ENSG00000082126.13											ENSG00000204775.4							ENSG00000135211.5			ENSG00000215717.5
	ENSG00000143198.8	ENSG00000166136.11									ENSG00000215021.4		ENSG00000082146.8											ENSG00000205047.3							ENSG00000135241.12			ENSG00000217128.7
	ENSG00000143324.9	ENSG00000166140.13									ENSG00000215375.2		ENSG00000082196.16											ENSG00000205250.4							ENSG00000135249.3			ENSG00000218226.1
	ENSG00000143409.11	ENSG00000166188.2									ENSG00000215440.7		ENSG00000082438.11											ENSG00000205923.2							ENSG00000135316.13			ENSG00000223901.1
	ENSG00000143412.5	ENSG00000166189.6									ENSG00000218175.2		ENSG00000082515.12											ENSG00000205937.7							ENSG00000135317.8			ENSG00000224470.3
	ENSG00000143498.13	ENSG00000166272.12									ENSG00000218227.3		ENSG00000082556.6											ENSG00000206341.6							ENSG00000135334.8			ENSG00000225273.3
	ENSG00000143499.9	ENSG00000166428.8									ENSG00000218891.2		ENSG00000082684.10											ENSG00000211951.2							ENSG00000135341.13			ENSG00000225519.1
	ENSG00000143570.13	ENSG00000166484.15									ENSG00000220205.4		ENSG00000082701.10											ENSG00000213024.6							ENSG00000135541.16			ENSG00000227006.1
	ENSG00000143622.6	ENSG00000166704.7									ENSG00000221983.3		ENSG00000082781.7											ENSG00000213221.4							ENSG00000135655.9			ENSG00000227502.2
	ENSG00000143641.8	ENSG00000166797.6									ENSG00000224861.1		ENSG00000082805.15											ENSG00000213339.4							ENSG00000135679.17			ENSG00000228327.2
	ENSG00000143776.14	ENSG00000166925.4									ENSG00000225573.3		ENSG00000083123.10											ENSG00000213533.7							ENSG00000135747.7			ENSG00000228409.1
	ENSG00000143801.12	ENSG00000167173.14									ENSG00000226979.4		ENSG00000083290.15											ENSG00000214706.6							ENSG00000135766.8			ENSG00000229598.1
	ENSG00000143878.8	ENSG00000167302.5									ENSG00000227232.4		ENSG00000083307.6											ENSG00000214736.3							ENSG00000135932.6			ENSG00000229644.4
	ENSG00000144331.14	ENSG00000167393.12									ENSG00000227939.1		ENSG00000083454.17											ENSG00000214756.3							ENSG00000135968.15			ENSG00000229816.1
	ENSG00000144406.14	ENSG00000167565.8									ENSG00000228300.9		ENSG00000083457.7											ENSG00000215041.5							ENSG00000135976.12			ENSG00000230002.2
	ENSG00000144445.11	ENSG00000167632.10									ENSG00000228474.1		ENSG00000083544.9											ENSG00000215190.4							ENSG00000135999.7			ENSG00000231536.1
	ENSG00000144476.5	ENSG00000167674.10									ENSG00000228903.2		ENSG00000083642.14											ENSG00000215193.8							ENSG00000136048.9			ENSG00000231794.3
	ENSG00000144642.16	ENSG00000167700.4									ENSG00000229638.1		ENSG00000083750.8											ENSG00000217930.3							ENSG00000136052.5			ENSG00000231889.3
	ENSG00000144649.4	ENSG00000167792.7									ENSG00000229806.1		ENSG00000083814.8											ENSG00000221978.7							ENSG00000136147.12			ENSG00000232043.1
	ENSG00000144711.9	ENSG00000167925.11									ENSG00000230207.1		ENSG00000083817.8											ENSG00000224383.3							ENSG00000136243.12			ENSG00000232803.1
	ENSG00000144824.15	ENSG00000167969.8									ENSG00000230882.1		ENSG00000083828.11											ENSG00000225190.4							ENSG00000136381.8			ENSG00000233231.1
	ENSG00000144834.8	ENSG00000167977.4									ENSG00000232573.1		ENSG00000083842.8											ENSG00000225556.1							ENSG00000136521.8			ENSG00000234252.1
	ENSG00000144843.7	ENSG00000167995.11									ENSG00000232956.4		ENSG00000083844.6											ENSG00000225648.1							ENSG00000136536.10			ENSG00000234883.2
	ENSG00000144852.12	ENSG00000168000.10									ENSG00000233223.2		ENSG00000083857.9											ENSG00000225663.3							ENSG00000136631.8			ENSG00000235499.1
	ENSG00000144959.5	ENSG00000168005.4									ENSG00000233913.6		ENSG00000084072.12											ENSG00000227057.3							ENSG00000136682.10			ENSG00000235568.2
	ENSG00000145247.7	ENSG00000168040.4									ENSG00000234745.5		ENSG00000084110.6											ENSG00000228594.1							ENSG00000136783.9			ENSG00000235878.4
	ENSG00000145287.6	ENSG00000168056.10									ENSG00000234851.3		ENSG00000084628.5											ENSG00000229689.2							ENSG00000136870.6			ENSG00000236269.1
	ENSG00000145293.10	ENSG00000168061.9									ENSG00000235883.2		ENSG00000084636.13											ENSG00000231184.2							ENSG00000136874.6			ENSG00000236404.4
	ENSG00000145331.9	ENSG00000168071.17									ENSG00000236552.1		ENSG00000084674.9											ENSG00000234127.4							ENSG00000136875.8			ENSG00000237296.5
	ENSG00000145335.11	ENSG00000168081.4									ENSG00000237181.1		ENSG00000084676.11											ENSG00000234771.2							ENSG00000136891.9			ENSG00000239557.1
	ENSG00000145476.11	ENSG00000168237.13									ENSG00000237310.1		ENSG00000084693.11											ENSG00000235173.2							ENSG00000136925.10			ENSG00000240429.1
	ENSG00000145555.10	ENSG00000168286.1									ENSG00000237669.1		ENSG00000084731.9											ENSG00000235636.1							ENSG00000136936.6			ENSG00000240445.3
	ENSG00000145675.10	ENSG00000168303.6									ENSG00000237991.2		ENSG00000084733.6											ENSG00000237232.3							ENSG00000136937.8			ENSG00000242588.2
	ENSG00000145777.10	ENSG00000168569.7									ENSG00000239382.6		ENSG00000084754.6											ENSG00000240685.1							ENSG00000137040.8			ENSG00000242950.2
	ENSG00000145850.4	ENSG00000168591.11									ENSG00000240376.1		ENSG00000085063.10											ENSG00000240849.6							ENSG00000137210.9			ENSG00000245148.2
	ENSG00000145996.7	ENSG00000168612.4									ENSG00000240972.1		ENSG00000085185.11											ENSG00000241945.3							ENSG00000137414.5			ENSG00000245156.1
	ENSG00000146072.6	ENSG00000168918.9									ENSG00000241370.1		ENSG00000085276.13											ENSG00000241973.6							ENSG00000137492.3			ENSG00000245532.4
	ENSG00000146122.12	ENSG00000168936.6									ENSG00000241741.1		ENSG00000085377.9											ENSG00000242802.2							ENSG00000137500.5			ENSG00000246451.2
	ENSG00000146143.13	ENSG00000169105.6									ENSG00000241878.5		ENSG00000085491.11											ENSG00000243753.1							ENSG00000137574.6			ENSG00000246477.2
	ENSG00000146192.10	ENSG00000169220.13									ENSG00000242259.4		ENSG00000085511.15											ENSG00000244045.6							ENSG00000137601.11			ENSG00000247473.1
	ENSG00000146373.12	ENSG00000169221.9									ENSG00000243056.1		ENSG00000085552.12											ENSG00000245112.2							ENSG00000137760.10			ENSG00000248503.2
	ENSG00000146416.12	ENSG00000169372.8									ENSG00000243364.3		ENSG00000085741.8											ENSG00000247626.3							ENSG00000137814.5			ENSG00000248672.1
	ENSG00000146425.6	ENSG00000169592.10									ENSG00000243678.7		ENSG00000085982.9											ENSG00000248008.2							ENSG00000137842.2			ENSG00000250031.1
	ENSG00000146776.10	ENSG00000169683.3									ENSG00000243829.1		ENSG00000085998.9											ENSG00000248919.3							ENSG00000137876.5			ENSG00000250116.2
	ENSG00000146966.8	ENSG00000169689.10									ENSG00000244313.2		ENSG00000086102.14											ENSG00000249115.4							ENSG00000137944.12			ENSG00000250929.2
	ENSG00000147044.16	ENSG00000169738.3									ENSG00000244398.1		ENSG00000086159.8											ENSG00000250264.1							ENSG00000137992.10			ENSG00000255103.1
	ENSG00000147138.1	ENSG00000169884.9									ENSG00000244482.5		ENSG00000086200.12											ENSG00000254858.5							ENSG00000137996.8			ENSG00000255529.3
	ENSG00000147255.13	ENSG00000169955.6									ENSG00000247373.2		ENSG00000086232.8											ENSG00000254986.3							ENSG00000138018.13			ENSG00000255989.1
	ENSG00000147324.6	ENSG00000169962.4									ENSG00000248098.6		ENSG00000086506.2											ENSG00000255729.1							ENSG00000138029.9			ENSG00000257315.1
	ENSG00000147459.13	ENSG00000170043.7									ENSG00000250067.7		ENSG00000086570.8											ENSG00000256269.2							ENSG00000138035.10			ENSG00000257489.2
	ENSG00000147526.15	ENSG00000170260.4									ENSG00000250317.4		ENSG00000086589.7											ENSG00000258429.1							ENSG00000138036.14			ENSG00000258559.2
	ENSG00000147533.12	ENSG00000170604.3									ENSG00000253982.1		ENSG00000086967.9											ENSG00000260946.1							ENSG00000138041.11			ENSG00000258890.2
	ENSG00000147592.4	ENSG00000170846.11									ENSG00000254682.1		ENSG00000087008.11											ENSG00000261373.1							ENSG00000138050.10			ENSG00000259326.1
	ENSG00000147862.10	ENSG00000170892.6									ENSG00000254772.5		ENSG00000087116.9											ENSG00000262413.1							ENSG00000138078.11			ENSG00000260034.1
	ENSG00000147889.12	ENSG00000171067.6									ENSG00000255398.2		ENSG00000087157.14											ENSG00000262814.2							ENSG00000138081.15			ENSG00000260872.1
	ENSG00000147905.13	ENSG00000171135.10									ENSG00000255517.2		ENSG00000087237.6											ENSG00000264558.1							ENSG00000138095.14			ENSG00000261088.1
	ENSG00000148053.11	ENSG00000171148.9									ENSG00000256007.1		ENSG00000087250.4											ENSG00000267161.1							ENSG00000138231.8			ENSG00000261460.1
	ENSG00000148143.8	ENSG00000171169.8									ENSG00000256225.1		ENSG00000087253.7											ENSG00000267436.1							ENSG00000138381.5			ENSG00000261609.3
	ENSG00000148288.7	ENSG00000171206.9									ENSG00000257379.1		ENSG00000087258.9											ENSG00000267458.1							ENSG00000138382.9			ENSG00000263002.3
	ENSG00000148400.9	ENSG00000171302.12									ENSG00000257949.2		ENSG00000087299.7											ENSG00000267796.3							ENSG00000138385.11			ENSG00000263013.1
	ENSG00000148498.11	ENSG00000171853.11									ENSG00000258376.1		ENSG00000087303.12											ENSG00000269352.1							ENSG00000138398.11			ENSG00000263069.1
	ENSG00000148655.10	ENSG00000171861.6									ENSG00000258727.1		ENSG00000087338.4											ENSG00000270066.2							ENSG00000138399.13			ENSG00000263847.1
	ENSG00000148734.7	ENSG00000171953.11									ENSG00000259291.1		ENSG00000087494.11											ENSG00000272077.1							ENSG00000138430.11			ENSG00000264885.1
	ENSG00000148925.6	ENSG00000172354.5									ENSG00000260054.1		ENSG00000087495.12											ENSG00000272078.1							ENSG00000138459.4			ENSG00000265194.1
	ENSG00000148935.6	ENSG00000172531.10									ENSG00000260977.1		ENSG00000087589.12											ENSG00000272333.1							ENSG00000138468.11			ENSG00000266498.1
	ENSG00000149218.4	ENSG00000172534.9									ENSG00000261641.2		ENSG00000087842.6											ENSG00000272841.1							ENSG00000138592.9			ENSG00000267350.2
	ENSG00000149260.10	ENSG00000172613.3									ENSG00000263126.1		ENSG00000087916.7											ENSG00000273311.1							ENSG00000138594.8			ENSG00000267632.1
	ENSG00000149564.7	ENSG00000172731.9									ENSG00000263198.1		ENSG00000088002.7																		ENSG00000138600.5			ENSG00000268030.1
	ENSG00000149577.11	ENSG00000172780.12									ENSG00000266967.2		ENSG00000088053.7																		ENSG00000138641.11			ENSG00000269374.1
	ENSG00000149596.6	ENSG00000172831.7									ENSG00000267120.3		ENSG00000088179.4																		ENSG00000138663.4			ENSG00000269553.1
	ENSG00000149639.10	ENSG00000172922.4									ENSG00000267121.1		ENSG00000088280.14																		ENSG00000138688.11			ENSG00000269821.1
	ENSG00000149970.10	ENSG00000172932.10									ENSG00000267950.1		ENSG00000088305.14																		ENSG00000138750.10			ENSG00000269937.1
	ENSG00000150455.9	ENSG00000173020.6									ENSG00000269636.1		ENSG00000088320.3																		ENSG00000138757.10			ENSG00000270157.1
	ENSG00000150526.7	ENSG00000173137.7									ENSG00000269968.1		ENSG00000088367.16																		ENSG00000138764.9			ENSG00000271670.1
	ENSG00000150527.12	ENSG00000173141.4									ENSG00000272106.1		ENSG00000088387.13																		ENSG00000138768.10			ENSG00000272008.1
	ENSG00000150540.9	ENSG00000173171.10									ENSG00000273230.1		ENSG00000088538.12																		ENSG00000138802.7			ENSG00000272072.1
	ENSG00000150551.10	ENSG00000173327.3											ENSG00000088543.10																		ENSG00000138821.8			ENSG00000272114.1
	ENSG00000150907.6	ENSG00000173366.11											ENSG00000088726.11																		ENSG00000139116.13			ENSG00000273018.1
	ENSG00000150938.5	ENSG00000173442.7											ENSG00000088727.8																		ENSG00000139154.10
	ENSG00000151065.9	ENSG00000173456.4											ENSG00000088756.8																		ENSG00000139180.6
	ENSG00000151150.16	ENSG00000173653.3											ENSG00000088808.12																		ENSG00000139323.9
	ENSG00000151229.8	ENSG00000173868.7											ENSG00000088812.13																		ENSG00000139324.7
	ENSG00000151491.8	ENSG00000173928.2											ENSG00000088827.8																		ENSG00000139350.7
	ENSG00000151552.7	ENSG00000173992.4											ENSG00000088836.8																		ENSG00000139684.9
	ENSG00000151611.9	ENSG00000174109.3											ENSG00000088854.11																		ENSG00000139697.7
	ENSG00000151640.8	ENSG00000174327.6											ENSG00000088876.7																		ENSG00000139746.11
	ENSG00000151689.8	ENSG00000174374.9											ENSG00000088881.16																		ENSG00000139793.14
	ENSG00000151812.10	ENSG00000174886.8											ENSG00000089012.10																		ENSG00000139826.5
	ENSG00000151883.12	ENSG00000174903.10											ENSG00000089101.13																		ENSG00000139977.9
	ENSG00000151914.13	ENSG00000174945.9											ENSG00000089116.3																		ENSG00000140006.7
	ENSG00000151917.13	ENSG00000174989.8											ENSG00000089123.11																		ENSG00000140030.4
	ENSG00000151967.14	ENSG00000175137.9											ENSG00000089163.4																		ENSG00000140043.7
	ENSG00000152104.7	ENSG00000175213.2											ENSG00000089169.10																		ENSG00000140157.10
	ENSG00000152492.9	ENSG00000175220.7											ENSG00000089177.13																		ENSG00000140379.7
	ENSG00000152582.8	ENSG00000175221.10											ENSG00000089199.5																		ENSG00000140612.9
	ENSG00000152767.11	ENSG00000175283.7											ENSG00000089234.11																		ENSG00000140993.6
	ENSG00000152778.7	ENSG00000175416.8											ENSG00000089250.14																		ENSG00000141219.11
	ENSG00000152784.11	ENSG00000175463.7											ENSG00000089472.12																		ENSG00000141367.7
	ENSG00000152818.14	ENSG00000175536.6											ENSG00000089505.13																		ENSG00000141425.13
	ENSG00000152894.10	ENSG00000175550.3											ENSG00000089558.4																		ENSG00000141428.12
	ENSG00000153071.10	ENSG00000175567.4											ENSG00000089682.12																		ENSG00000141429.9
	ENSG00000153157.8	ENSG00000175573.6											ENSG00000089723.5																		ENSG00000141446.6
	ENSG00000153208.12	ENSG00000175602.2											ENSG00000089847.8																		ENSG00000142556.14
	ENSG00000153250.13	ENSG00000175634.10											ENSG00000089876.7																		ENSG00000142867.8
	ENSG00000153283.8	ENSG00000175701.6											ENSG00000090054.9																		ENSG00000142892.10
	ENSG00000153395.5	ENSG00000175873.3											ENSG00000090470.10																		ENSG00000143155.8
	ENSG00000153721.13	ENSG00000176101.7											ENSG00000090539.11																		ENSG00000143156.9
	ENSG00000153814.7	ENSG00000176155.14											ENSG00000090612.16																		ENSG00000143162.7
	ENSG00000153885.10	ENSG00000176182.5											ENSG00000090659.13																		ENSG00000143315.5
	ENSG00000154065.12	ENSG00000176248.7											ENSG00000090905.13																		ENSG00000143322.15
	ENSG00000154153.9	ENSG00000176340.3											ENSG00000090920.9																		ENSG00000143353.7
	ENSG00000154262.8	ENSG00000176393.6											ENSG00000090924.10																		ENSG00000143493.8
	ENSG00000154342.4	ENSG00000176396.9											ENSG00000090932.6																		ENSG00000143653.9
	ENSG00000154429.6	ENSG00000176410.7											ENSG00000090975.8																		ENSG00000143753.8
	ENSG00000154451.10	ENSG00000176444.14											ENSG00000090989.13																		ENSG00000143771.7
	ENSG00000154654.10	ENSG00000176715.11											ENSG00000091010.4																		ENSG00000143942.4
	ENSG00000154760.9	ENSG00000176894.5											ENSG00000091106.14																		ENSG00000144224.12
	ENSG00000154856.8	ENSG00000176973.7											ENSG00000091128.8																		ENSG00000144362.7
	ENSG00000154914.12	ENSG00000176974.13											ENSG00000091129.15																		ENSG00000144451.14
	ENSG00000154928.12	ENSG00000177042.10											ENSG00000091137.7																		ENSG00000144635.4
	ENSG00000155016.13	ENSG00000177045.6											ENSG00000091157.9																		ENSG00000144744.12
	ENSG00000155093.13	ENSG00000177051.5											ENSG00000091181.15																		ENSG00000144840.4
	ENSG00000155324.5	ENSG00000177352.9											ENSG00000091262.10																		ENSG00000145241.6
	ENSG00000155368.12	ENSG00000177455.7											ENSG00000091409.10																		ENSG00000145354.5
	ENSG00000155592.11	ENSG00000177548.8											ENSG00000091428.13																		ENSG00000145495.10
	ENSG00000155966.9	ENSG00000177666.11											ENSG00000091483.6																		ENSG00000145623.8
	ENSG00000155984.10	ENSG00000177733.4											ENSG00000091513.10																		ENSG00000145723.12
	ENSG00000156413.9	ENSG00000177764.6											ENSG00000091622.11																		ENSG00000145725.15
	ENSG00000156587.11	ENSG00000177820.5											ENSG00000091656.11																		ENSG00000145734.14
	ENSG00000156966.6	ENSG00000177830.13											ENSG00000091831.17																		ENSG00000145781.4
	ENSG00000157017.11	ENSG00000177854.7											ENSG00000091879.9																		ENSG00000145782.8
	ENSG00000157110.11	ENSG00000177943.9											ENSG00000091972.14																		ENSG00000145868.12
	ENSG00000157214.9	ENSG00000177971.7											ENSG00000091986.11																		ENSG00000146085.7
	ENSG00000157240.2	ENSG00000178252.13											ENSG00000092009.6																		ENSG00000146223.10
	ENSG00000157303.6	ENSG00000178307.5											ENSG00000092051.12																		ENSG00000146243.9
	ENSG00000157388.9	ENSG00000178685.9											ENSG00000092054.12																		ENSG00000146247.13
	ENSG00000157404.11	ENSG00000178927.12											ENSG00000092067.5																		ENSG00000146263.7
	ENSG00000157551.13	ENSG00000178977.3											ENSG00000092068.14																		ENSG00000146278.10
	ENSG00000157764.8	ENSG00000178982.5											ENSG00000092094.6																		ENSG00000146350.9
	ENSG00000157782.5	ENSG00000179271.1											ENSG00000092096.10																		ENSG00000146414.11
	ENSG00000157890.13	ENSG00000179304.12											ENSG00000092200.8																		ENSG00000146433.8
	ENSG00000158106.8	ENSG00000179409.6											ENSG00000092203.9																		ENSG00000146457.10
	ENSG00000158169.7	ENSG00000179588.4											ENSG00000092295.7																		ENSG00000146463.7
	ENSG00000158201.5	ENSG00000179611.2											ENSG00000092345.9																		ENSG00000146476.6
	ENSG00000158234.8	ENSG00000179886.4											ENSG00000092377.9																		ENSG00000146587.13
	ENSG00000158411.6	ENSG00000179922.5											ENSG00000092445.7																		ENSG00000146676.5
	ENSG00000158427.10	ENSG00000179943.6											ENSG00000092531.5																		ENSG00000146729.5
	ENSG00000158435.3	ENSG00000179981.9											ENSG00000092758.11																		ENSG00000146757.9
	ENSG00000158482.8	ENSG00000180035.6											ENSG00000092850.7																		ENSG00000146963.13
	ENSG00000158715.5	ENSG00000180089.4											ENSG00000092931.7																		ENSG00000147118.6
	ENSG00000158747.9	ENSG00000180096.7											ENSG00000092964.12																		ENSG00000147162.9
	ENSG00000158769.13	ENSG00000180448.6											ENSG00000092969.7																		ENSG00000147202.13
	ENSG00000159164.5	ENSG00000180822.7											ENSG00000092978.6																		ENSG00000147231.9
	ENSG00000159202.13	ENSG00000180921.6											ENSG00000093072.11																		ENSG00000147251.11
	ENSG00000159387.7	ENSG00000181038.9											ENSG00000093134.9																		ENSG00000147400.8
	ENSG00000159433.7	ENSG00000181135.11											ENSG00000093144.14																		ENSG00000147419.12
	ENSG00000159459.7	ENSG00000181284.2											ENSG00000093167.13																		ENSG00000147654.10
	ENSG00000159556.5	ENSG00000181467.2											ENSG00000093217.5																		ENSG00000147679.7
	ENSG00000160007.13	ENSG00000181513.10											ENSG00000094631.14																		ENSG00000147687.12
	ENSG00000160216.14	ENSG00000181817.5											ENSG00000094755.12																		ENSG00000147854.12
	ENSG00000160325.10	ENSG00000181873.8											ENSG00000095066.7																		ENSG00000147874.6
	ENSG00000160447.6	ENSG00000182154.7											ENSG00000095303.10																		ENSG00000147894.10
	ENSG00000160593.13	ENSG00000182179.6											ENSG00000095321.12																		ENSG00000148019.8
	ENSG00000160746.8	ENSG00000182196.9											ENSG00000095383.15																		ENSG00000148154.5
	ENSG00000160867.10	ENSG00000182378.8											ENSG00000095464.9																		ENSG00000148481.9
	ENSG00000160868.10	ENSG00000182500.7											ENSG00000095485.12																		ENSG00000148634.11
	ENSG00000160953.10	ENSG00000182544.8											ENSG00000095539.11																		ENSG00000148688.9
	ENSG00000161031.8	ENSG00000182584.4											ENSG00000095574.7																		ENSG00000148690.10
	ENSG00000161714.7	ENSG00000182810.5											ENSG00000095587.8																		ENSG00000149084.7
	ENSG00000161955.12	ENSG00000182872.11											ENSG00000095596.7																		ENSG00000149100.8
	ENSG00000162065.7	ENSG00000182890.3											ENSG00000095627.5																		ENSG00000149196.11
	ENSG00000162105.12	ENSG00000183260.5											ENSG00000095637.16																		ENSG00000149231.7
	ENSG00000162174.8	ENSG00000183336.7											ENSG00000095752.2																		ENSG00000149308.12
	ENSG00000162373.8	ENSG00000183647.6											ENSG00000095777.10																		ENSG00000149313.6
	ENSG00000162374.12	ENSG00000183864.4											ENSG00000095932.5																		ENSG00000150667.6
	ENSG00000162384.9	ENSG00000184436.7											ENSG00000096060.10																		ENSG00000150712.6
	ENSG00000162385.6	ENSG00000184441.4											ENSG00000096070.15																		ENSG00000150787.3
	ENSG00000162407.8	ENSG00000184451.5											ENSG00000096088.12																		ENSG00000151151.5
	ENSG00000162490.6	ENSG00000184508.6											ENSG00000096093.10																		ENSG00000151233.6
	ENSG00000162654.8	ENSG00000184524.5											ENSG00000096264.9																		ENSG00000151239.9
	ENSG00000162676.7	ENSG00000184682.5											ENSG00000096696.9																		ENSG00000151332.14
	ENSG00000162714.8	ENSG00000184730.6											ENSG00000096872.11																		ENSG00000151414.10
	ENSG00000162897.10	ENSG00000184857.7											ENSG00000097096.8																		ENSG00000151461.15
	ENSG00000162981.12	ENSG00000184887.9											ENSG00000099139.9																		ENSG00000151466.7
	ENSG00000162997.11	ENSG00000184897.4											ENSG00000099250.13																		ENSG00000151575.10
	ENSG00000163082.9	ENSG00000184900.11											ENSG00000099251.10																		ENSG00000151657.7
	ENSG00000163220.10	ENSG00000184990.8											ENSG00000099256.14																		ENSG00000151694.8
	ENSG00000163235.11	ENSG00000185024.11											ENSG00000099260.6																		ENSG00000151773.8
	ENSG00000163249.5	ENSG00000185085.2											ENSG00000099284.9																		ENSG00000151806.9
	ENSG00000163251.3	ENSG00000185127.5											ENSG00000099290.11																		ENSG00000151835.9
	ENSG00000163362.6	ENSG00000185156.4											ENSG00000099338.18																		ENSG00000151881.10
	ENSG00000163430.5	ENSG00000185347.13											ENSG00000099377.9																		ENSG00000151923.13
	ENSG00000163435.11	ENSG00000185379.16											ENSG00000099617.2																		ENSG00000152219.4
	ENSG00000163513.13	ENSG00000185475.4											ENSG00000099769.5																		ENSG00000152332.11
	ENSG00000163518.6	ENSG00000185507.15											ENSG00000099812.6																		ENSG00000152359.10
	ENSG00000163600.8	ENSG00000185650.8											ENSG00000099814.11																		ENSG00000152382.5
	ENSG00000163625.11	ENSG00000185928.7											ENSG00000099834.14																		ENSG00000152422.11
	ENSG00000163638.9	ENSG00000186010.14											ENSG00000099864.13																		ENSG00000152455.11
	ENSG00000163701.14	ENSG00000186111.4											ENSG00000099866.10																		ENSG00000152558.10
	ENSG00000163754.13	ENSG00000186193.7											ENSG00000099889.9																		ENSG00000152683.10
	ENSG00000163755.4	ENSG00000186222.3											ENSG00000099910.12																		ENSG00000152749.7
	ENSG00000163814.3	ENSG00000186501.10											ENSG00000099937.6																		ENSG00000152904.7
	ENSG00000163827.8	ENSG00000186517.9											ENSG00000099940.7																		ENSG00000152944.4
	ENSG00000163840.5	ENSG00000186577.7											ENSG00000099953.5																		ENSG00000153015.11
	ENSG00000163898.5	ENSG00000186810.7											ENSG00000099954.14																		ENSG00000153130.13
	ENSG00000163964.9	ENSG00000186834.2											ENSG00000099957.12																		ENSG00000153140.4
	ENSG00000163975.7	ENSG00000186919.8											ENSG00000099968.13																		ENSG00000153147.5
	ENSG00000164002.7	ENSG00000187514.10											ENSG00000099974.7																		ENSG00000153201.11
	ENSG00000164023.10	ENSG00000187531.9											ENSG00000099984.6																		ENSG00000153214.5
	ENSG00000164050.8	ENSG00000187713.5											ENSG00000099994.10																		ENSG00000153339.9
	ENSG00000164056.6	ENSG00000187838.12											ENSG00000099998.13																		ENSG00000153485.5
	ENSG00000164086.8	ENSG00000188186.6											ENSG00000100003.13																		ENSG00000153922.6
	ENSG00000164093.11	ENSG00000188707.4											ENSG00000100012.7																		ENSG00000153933.5
	ENSG00000164116.12	ENSG00000188827.6											ENSG00000100024.10																		ENSG00000153936.12
	ENSG00000164161.5	ENSG00000188986.4											ENSG00000100027.10																		ENSG00000153975.5
	ENSG00000164162.8	ENSG00000196118.7											ENSG00000100030.10																		ENSG00000154001.9
	ENSG00000164197.7	ENSG00000196235.9											ENSG00000100033.12																		ENSG00000154114.8
	ENSG00000164307.8	ENSG00000196544.6											ENSG00000100065.10																		ENSG00000154174.7
	ENSG00000164330.12	ENSG00000196642.11											ENSG00000100068.7																		ENSG00000154359.8
	ENSG00000164402.9	ENSG00000196656.6											ENSG00000100079.5																		ENSG00000154511.7
	ENSG00000164458.5	ENSG00000196700.3											ENSG00000100095.14																		ENSG00000154589.2
	ENSG00000164627.13	ENSG00000196787.2											ENSG00000100104.8																		ENSG00000154642.6
	ENSG00000164647.4	ENSG00000196923.9											ENSG00000100109.12																		ENSG00000154723.8
	ENSG00000164674.11	ENSG00000196924.10											ENSG00000100116.12																		ENSG00000154727.6
	ENSG00000164675.6	ENSG00000196961.8											ENSG00000100122.5																		ENSG00000154813.5
	ENSG00000164683.12	ENSG00000196976.5											ENSG00000100146.12																		ENSG00000154898.11
	ENSG00000164695.4	ENSG00000197019.4											ENSG00000100150.12																		ENSG00000154945.6
	ENSG00000164749.7	ENSG00000197070.9											ENSG00000100154.10																		ENSG00000155008.9
	ENSG00000164761.4	ENSG00000197150.8											ENSG00000100156.6																		ENSG00000155097.7
	ENSG00000164794.4	ENSG00000197191.3											ENSG00000100170.5																		ENSG00000155111.10
	ENSG00000164920.5	ENSG00000197324.4											ENSG00000100181.17																		ENSG00000155115.6
	ENSG00000164924.13	ENSG00000197483.8											ENSG00000100209.5																		ENSG00000155313.11
	ENSG00000164946.15	ENSG00000197766.3											ENSG00000100211.6																		ENSG00000155636.10
	ENSG00000165030.3	ENSG00000197818.7											ENSG00000100218.7																		ENSG00000155744.5
	ENSG00000165168.6	ENSG00000197858.6											ENSG00000100225.13																		ENSG00000155850.7
	ENSG00000165175.11	ENSG00000197912.9											ENSG00000100228.8																		ENSG00000155868.7
	ENSG00000165233.13	ENSG00000198026.6											ENSG00000100234.11																		ENSG00000155906.12
	ENSG00000165309.9	ENSG00000198055.6											ENSG00000100253.8																		ENSG00000155957.12
	ENSG00000165383.6	ENSG00000198113.2											ENSG00000100266.13																		ENSG00000155959.6
	ENSG00000165409.11	ENSG00000198198.9											ENSG00000100276.9																		ENSG00000156110.9
	ENSG00000165424.6	ENSG00000198276.9											ENSG00000100285.9																		ENSG00000156162.12
	ENSG00000165617.10	ENSG00000198546.10											ENSG00000100288.15																		ENSG00000156170.8
	ENSG00000165633.8	ENSG00000198563.9											ENSG00000100302.6																		ENSG00000156171.10
	ENSG00000165655.14	ENSG00000198618.4											ENSG00000100314.3																		ENSG00000156256.10
	ENSG00000165801.5	ENSG00000198683.2											ENSG00000100320.18																		ENSG00000156261.8
	ENSG00000165935.5	ENSG00000198728.6											ENSG00000100336.13																		ENSG00000156374.10
	ENSG00000165943.4	ENSG00000198736.7											ENSG00000100341.7																		ENSG00000156469.4
	ENSG00000165995.14	ENSG00000198792.8											ENSG00000100344.6																		ENSG00000156869.8
	ENSG00000165996.9	ENSG00000198888.2											ENSG00000100346.13																		ENSG00000156876.8
	ENSG00000166025.13	ENSG00000203772.6											ENSG00000100350.10																		ENSG00000156928.4
	ENSG00000166073.4	ENSG00000203896.5											ENSG00000100351.12																		ENSG00000156931.11
	ENSG00000166147.9	ENSG00000204227.4											ENSG00000100354.16																		ENSG00000157181.10
	ENSG00000166260.6	ENSG00000204237.4											ENSG00000100360.10																		ENSG00000157259.6
	ENSG00000166448.10	ENSG00000204256.8											ENSG00000100368.9																		ENSG00000157426.9
	ENSG00000166523.3	ENSG00000204305.9											ENSG00000100372.10																		ENSG00000157500.6
	ENSG00000166578.5	ENSG00000204310.6											ENSG00000100373.5																		ENSG00000157625.11
	ENSG00000166707.6	ENSG00000204315.3											ENSG00000100376.7																		ENSG00000157741.10
	ENSG00000166819.7	ENSG00000204371.7											ENSG00000100379.13																		ENSG00000157827.15
	ENSG00000166831.4	ENSG00000204427.7											ENSG00000100387.8																		ENSG00000157837.11
	ENSG00000166860.2	ENSG00000204435.9											ENSG00000100399.11																		ENSG00000158290.12
	ENSG00000166974.8	ENSG00000204439.3											ENSG00000100433.11																		ENSG00000158623.10
	ENSG00000167081.12	ENSG00000204859.7											ENSG00000100441.5																		ENSG00000159086.10
	ENSG00000167100.10	ENSG00000204922.4											ENSG00000100504.12																		ENSG00000159110.15
	ENSG00000167202.7	ENSG00000205138.2											ENSG00000100558.4																		ENSG00000159140.13
	ENSG00000167208.10	ENSG00000205155.3											ENSG00000100564.4																		ENSG00000159147.13
	ENSG00000167306.14	ENSG00000205220.7											ENSG00000100583.4																		ENSG00000159256.8
	ENSG00000167434.5	ENSG00000205356.5											ENSG00000100596.2																		ENSG00000159445.8
	ENSG00000167528.8	ENSG00000205593.7											ENSG00000100601.5																		ENSG00000159593.10
	ENSG00000167535.3	ENSG00000205643.6											ENSG00000100603.9																		ENSG00000159596.6
	ENSG00000167550.6	ENSG00000205744.5											ENSG00000100604.8																		ENSG00000160124.5
	ENSG00000167703.10	ENSG00000206503.7											ENSG00000100626.12																		ENSG00000160131.9
	ENSG00000167705.7	ENSG00000211450.5											ENSG00000100629.12																		ENSG00000160336.10
	ENSG00000167771.5	ENSG00000212123.3											ENSG00000100650.11																		ENSG00000161405.12
	ENSG00000167779.3	ENSG00000212694.4											ENSG00000100652.4																		ENSG00000162600.7
	ENSG00000167780.7	ENSG00000213145.5											ENSG00000100678.14																		ENSG00000162601.5
	ENSG00000167992.8	ENSG00000213337.4											ENSG00000100711.9																		ENSG00000162604.8
	ENSG00000168026.12	ENSG00000213347.6											ENSG00000100714.11																		ENSG00000162623.11
	ENSG00000168062.5	ENSG00000213380.9											ENSG00000100744.10																		ENSG00000162664.12
	ENSG00000168067.7	ENSG00000213402.2											ENSG00000100784.5																		ENSG00000162688.11
	ENSG00000168140.4	ENSG00000213413.2											ENSG00000100888.8																		ENSG00000162769.8
	ENSG00000168386.14	ENSG00000213465.3											ENSG00000100890.11																		ENSG00000162819.7
	ENSG00000168394.9	ENSG00000213638.4											ENSG00000100938.13																		ENSG00000162851.6
	ENSG00000168427.7	ENSG00000213654.5											ENSG00000101004.10																		ENSG00000162924.9
	ENSG00000168528.7	ENSG00000213676.6											ENSG00000101019.17																		ENSG00000162927.9
	ENSG00000168619.11	ENSG00000213722.4											ENSG00000101049.10																		ENSG00000162980.12
	ENSG00000168672.3	ENSG00000213857.3											ENSG00000101052.8																		ENSG00000162994.11
	ENSG00000168758.6	ENSG00000213906.5											ENSG00000101082.9																		ENSG00000163006.7
	ENSG00000168779.15	ENSG00000213918.6											ENSG00000101096.15																		ENSG00000163029.11
	ENSG00000168785.3	ENSG00000213977.3											ENSG00000101098.8																		ENSG00000163104.13
	ENSG00000168904.10	ENSG00000214026.6											ENSG00000101115.8																		ENSG00000163281.7
	ENSG00000168938.5	ENSG00000214309.3											ENSG00000101134.7																		ENSG00000163291.10
	ENSG00000169026.8	ENSG00000214612.3											ENSG00000101144.8																		ENSG00000163322.9
	ENSG00000169047.5	ENSG00000214826.4											ENSG00000101161.6																		ENSG00000163376.7
	ENSG00000169116.7	ENSG00000220008.2											ENSG00000101162.3																		ENSG00000163428.3
	ENSG00000169174.9	ENSG00000221821.2											ENSG00000101180.11																		ENSG00000163510.9
	ENSG00000169213.6	ENSG00000221949.2											ENSG00000101188.4																		ENSG00000163527.5
	ENSG00000169242.7	ENSG00000221990.2											ENSG00000101190.8																		ENSG00000163539.11
	ENSG00000169302.10	ENSG00000223459.4											ENSG00000101193.6																		ENSG00000163541.7
	ENSG00000169313.9	ENSG00000223496.1											ENSG00000101203.12																		ENSG00000163584.13
	ENSG00000169403.7	ENSG00000223612.2											ENSG00000101204.11																		ENSG00000163634.7
	ENSG00000169612.3	ENSG00000223722.2											ENSG00000101213.5																		ENSG00000163655.11
	ENSG00000169641.9	ENSG00000224420.3											ENSG00000101222.8																		ENSG00000163714.13
	ENSG00000169715.10	ENSG00000224858.4											ENSG00000101276.10																		ENSG00000163728.6
	ENSG00000169894.13	ENSG00000224870.3											ENSG00000101278.6																		ENSG00000163743.9
	ENSG00000169895.5	ENSG00000224877.3											ENSG00000101280.6																		ENSG00000163807.4
	ENSG00000169902.9	ENSG00000224882.2											ENSG00000101282.4																		ENSG00000163848.14
	ENSG00000170004.12	ENSG00000224956.5											ENSG00000101298.9																		ENSG00000163867.12
	ENSG00000170011.9	ENSG00000225892.3											ENSG00000101307.11																		ENSG00000163939.14
	ENSG00000170035.11	ENSG00000226085.2											ENSG00000101311.11																		ENSG00000164022.12
	ENSG00000170142.7	ENSG00000226397.3											ENSG00000101327.4																		ENSG00000164031.12
	ENSG00000170145.4	ENSG00000227017.1											ENSG00000101333.12																		ENSG00000164073.5
	ENSG00000170190.11	ENSG00000227500.5											ENSG00000101342.5																		ENSG00000164074.10
	ENSG00000170275.10	ENSG00000228727.4											ENSG00000101343.10																		ENSG00000164114.14
	ENSG00000170365.5	ENSG00000229119.3											ENSG00000101346.7																		ENSG00000164118.8
	ENSG00000170425.3	ENSG00000229124.2											ENSG00000101353.10																		ENSG00000164134.8
	ENSG00000170542.5	ENSG00000229582.2											ENSG00000101363.8																		ENSG00000164136.12
	ENSG00000170558.4	ENSG00000229809.4											ENSG00000101405.3																		ENSG00000164144.10
	ENSG00000170579.10	ENSG00000230055.2											ENSG00000101407.8																		ENSG00000164151.7
	ENSG00000170608.2	ENSG00000230513.1											ENSG00000101413.7																		ENSG00000164169.8
	ENSG00000170653.14	ENSG00000231177.4											ENSG00000101417.7																		ENSG00000164180.9
	ENSG00000171033.8	ENSG00000231925.7											ENSG00000101438.3																		ENSG00000164187.6
	ENSG00000171119.2	ENSG00000232133.1											ENSG00000101439.4																		ENSG00000164209.12
	ENSG00000171208.5	ENSG00000232434.1											ENSG00000101440.5																		ENSG00000164211.8
	ENSG00000171227.6	ENSG00000232815.1											ENSG00000101442.8																		ENSG00000164221.8
	ENSG00000171234.9	ENSG00000233493.3											ENSG00000101464.6																		ENSG00000164241.9
	ENSG00000171282.9	ENSG00000233762.2											ENSG00000101470.5																		ENSG00000164253.8
	ENSG00000171310.6	ENSG00000234171.1											ENSG00000101489.14																		ENSG00000164305.13
	ENSG00000171357.5	ENSG00000234857.2											ENSG00000101493.6																		ENSG00000164323.8
	ENSG00000171365.11	ENSG00000235106.4											ENSG00000101542.5																		ENSG00000164327.8
	ENSG00000171444.13	ENSG00000235169.3											ENSG00000101544.4																		ENSG00000164329.9
	ENSG00000171492.10	ENSG00000237441.5											ENSG00000101574.10																		ENSG00000164331.5
	ENSG00000171680.16	ENSG00000238227.3											ENSG00000101605.8																		ENSG00000164332.6
	ENSG00000171695.6	ENSG00000239246.2											ENSG00000101680.9																		ENSG00000164347.13
	ENSG00000171714.10	ENSG00000239282.3											ENSG00000101695.4																		ENSG00000164414.12
	ENSG00000171723.11	ENSG00000239732.2											ENSG00000101812.8																		ENSG00000164506.10
	ENSG00000171729.9	ENSG00000239857.2											ENSG00000101842.9																		ENSG00000164543.5
	ENSG00000171813.10	ENSG00000240809.1											ENSG00000101843.14																		ENSG00000164603.7
	ENSG00000172086.7	ENSG00000243449.2											ENSG00000101849.11																		ENSG00000164615.3
	ENSG00000172164.9	ENSG00000243789.6											ENSG00000101871.10																		ENSG00000164654.11
	ENSG00000172197.9	ENSG00000244005.8											ENSG00000101883.4																		ENSG00000164687.6
	ENSG00000172296.8	ENSG00000244187.3											ENSG00000101890.4																		ENSG00000164754.8
	ENSG00000172322.9	ENSG00000244491.1											ENSG00000101916.11																		ENSG00000164815.6
	ENSG00000172331.7	ENSG00000245937.3											ENSG00000101977.15																		ENSG00000164830.13
	ENSG00000172493.16	ENSG00000245954.2											ENSG00000102001.8																		ENSG00000164902.9
	ENSG00000172538.6	ENSG00000247596.4											ENSG00000102003.6																		ENSG00000164933.7
	ENSG00000172673.6	ENSG00000250571.2											ENSG00000102007.6																		ENSG00000164934.9
	ENSG00000172716.12	ENSG00000251503.3											ENSG00000102024.13																		ENSG00000165113.8
	ENSG00000172789.3	ENSG00000254531.1											ENSG00000102038.11																		ENSG00000165121.10
	ENSG00000172817.3	ENSG00000255224.1											ENSG00000102043.11																		ENSG00000165156.10
	ENSG00000172889.11	ENSG00000255302.3											ENSG00000102053.11																		ENSG00000165240.13
	ENSG00000172915.14	ENSG00000256453.1											ENSG00000102057.5																		ENSG00000165259.9
	ENSG00000172985.8	ENSG00000256569.1											ENSG00000102069.3																		ENSG00000165322.13
	ENSG00000172992.7	ENSG00000256628.2											ENSG00000102078.11																		ENSG00000165392.5
	ENSG00000173083.10	ENSG00000257108.1											ENSG00000102098.13																		ENSG00000165410.10
	ENSG00000173085.9	ENSG00000257167.2											ENSG00000102104.8																		ENSG00000165416.10
	ENSG00000173221.9	ENSG00000257499.2											ENSG00000102109.7																		ENSG00000165449.7
	ENSG00000173404.3	ENSG00000257704.2											ENSG00000102128.6																		ENSG00000165476.8
	ENSG00000173762.3	ENSG00000258232.2											ENSG00000102145.9																		ENSG00000165487.9
	ENSG00000173821.15	ENSG00000258315.1											ENSG00000102172.11																		ENSG00000165506.10
	ENSG00000173848.14	ENSG00000258366.3											ENSG00000102174.7																		ENSG00000165521.11
	ENSG00000173852.9	ENSG00000258430.1											ENSG00000102181.15																		ENSG00000165525.13
	ENSG00000173917.9	ENSG00000258472.4											ENSG00000102195.7																		ENSG00000165646.7
	ENSG00000173926.5	ENSG00000258643.1											ENSG00000102221.9																		ENSG00000165660.7
	ENSG00000173930.8	ENSG00000258839.2											ENSG00000102230.9																		ENSG00000165704.10
	ENSG00000174007.7	ENSG00000260005.2											ENSG00000102245.3																		ENSG00000165813.12
	ENSG00000174032.12	ENSG00000260274.1											ENSG00000102287.12																		ENSG00000165997.4
	ENSG00000174171.4	ENSG00000260442.1											ENSG00000102349.10																		ENSG00000166130.10
	ENSG00000174233.7	ENSG00000261221.1											ENSG00000102383.9																		ENSG00000166170.9
	ENSG00000174891.8	ENSG00000261408.1											ENSG00000102387.11																		ENSG00000166181.8
	ENSG00000174946.5	ENSG00000261455.1											ENSG00000102409.9																		ENSG00000166200.10
	ENSG00000175048.12	ENSG00000261512.2											ENSG00000102452.11																		ENSG00000166266.9
	ENSG00000175183.5	ENSG00000262049.1											ENSG00000102466.11																		ENSG00000166275.11
	ENSG00000175324.5	ENSG00000262246.1											ENSG00000102471.9																		ENSG00000166454.5
	ENSG00000175505.9	ENSG00000262251.1											ENSG00000102539.4																		ENSG00000166471.6
	ENSG00000175556.12	ENSG00000262468.1											ENSG00000102543.10																		ENSG00000166479.5
	ENSG00000175592.4	ENSG00000262664.1											ENSG00000102547.14																		ENSG00000166788.5
	ENSG00000175662.13	ENSG00000262967.1											ENSG00000102554.9																		ENSG00000166822.8
	ENSG00000175832.8	ENSG00000263165.1											ENSG00000102606.13																		ENSG00000166881.5
	ENSG00000175857.4	ENSG00000263203.1											ENSG00000102710.15																		ENSG00000166912.12
	ENSG00000175920.11	ENSG00000263620.1											ENSG00000102738.6																		ENSG00000166913.8
	ENSG00000175970.7	ENSG00000263986.1											ENSG00000102743.10																		ENSG00000166947.7
	ENSG00000176105.9	ENSG00000264070.1											ENSG00000102781.9																		ENSG00000167377.13
	ENSG00000176148.11	ENSG00000264278.1											ENSG00000102804.10																		ENSG00000167562.7
	ENSG00000176160.5	ENSG00000265393.1											ENSG00000102805.9																		ENSG00000167635.7
	ENSG00000176274.6	ENSG00000265401.1											ENSG00000102886.10																		ENSG00000167842.11
	ENSG00000176659.5	ENSG00000266962.1											ENSG00000102904.10																		ENSG00000167904.10
	ENSG00000176697.14	ENSG00000267007.1											ENSG00000102934.5																		ENSG00000168092.9
	ENSG00000176771.11	ENSG00000267080.1											ENSG00000102935.7																		ENSG00000168116.9
	ENSG00000176884.10	ENSG00000267125.1											ENSG00000102967.7																		ENSG00000168152.8
	ENSG00000177103.9	ENSG00000267244.1											ENSG00000103021.5																		ENSG00000168172.4
	ENSG00000177459.6	ENSG00000267283.1											ENSG00000103034.10																		ENSG00000168216.6
	ENSG00000177519.3	ENSG00000267303.1											ENSG00000103044.6																		ENSG00000168288.8
	ENSG00000177613.7	ENSG00000267427.1											ENSG00000103047.3																		ENSG00000168300.9
	ENSG00000177663.9	ENSG00000267501.1											ENSG00000103061.7																		ENSG00000168356.7
	ENSG00000177674.11	ENSG00000267740.1											ENSG00000103067.7																		ENSG00000168385.13
	ENSG00000177842.7	ENSG00000267751.1											ENSG00000103121.4																		ENSG00000168438.10
	ENSG00000177868.7	ENSG00000267855.1											ENSG00000103154.5																		ENSG00000168538.11
	ENSG00000177932.6	ENSG00000268218.1											ENSG00000103184.7																		ENSG00000168615.7
	ENSG00000177946.4	ENSG00000268702.1											ENSG00000103194.11																		ENSG00000168803.10
	ENSG00000178026.8	ENSG00000268804.1											ENSG00000103196.7																		ENSG00000168813.12
	ENSG00000178150.4	ENSG00000268895.1											ENSG00000103222.14																		ENSG00000168876.4
	ENSG00000178184.11	ENSG00000269242.1											ENSG00000103226.13																		ENSG00000169016.12
	ENSG00000178199.9	ENSG00000269243.1											ENSG00000103227.14																		ENSG00000169118.11
	ENSG00000178386.8	ENSG00000269404.2											ENSG00000103241.5																		ENSG00000169131.6
	ENSG00000178403.3	ENSG00000269554.1											ENSG00000103260.4																		ENSG00000169193.7
	ENSG00000178562.13	ENSG00000269804.1											ENSG00000103310.6																		ENSG00000169282.13
	ENSG00000178764.6	ENSG00000269858.1											ENSG00000103313.7																		ENSG00000169288.13
	ENSG00000178789.4	ENSG00000269958.1											ENSG00000103319.7																		ENSG00000169446.4
	ENSG00000178860.8	ENSG00000270170.1											ENSG00000103343.8																		ENSG00000169519.15
	ENSG00000178965.9	ENSG00000271380.1											ENSG00000103351.8																		ENSG00000169684.9
	ENSG00000179104.4	ENSG00000271614.1											ENSG00000103353.11																		ENSG00000169752.12
	ENSG00000179119.10	ENSG00000272173.1											ENSG00000103365.11																		ENSG00000169762.12
	ENSG00000179133.7	ENSG00000272264.1											ENSG00000103375.6																		ENSG00000169764.10
	ENSG00000179240.4	ENSG00000272269.1											ENSG00000103381.7																		ENSG00000169905.8
	ENSG00000179431.5	ENSG00000272447.1											ENSG00000103404.10																		ENSG00000170027.5
	ENSG00000179477.5	ENSG00000272556.1											ENSG00000103426.8																		ENSG00000170144.14
	ENSG00000179603.13	ENSG00000272667.1											ENSG00000103429.6																		ENSG00000170185.5
	ENSG00000179604.8	ENSG00000272767.1											ENSG00000103460.12																		ENSG00000170191.4
	ENSG00000179627.9	ENSG00000272821.1											ENSG00000103479.10																		ENSG00000170242.13
	ENSG00000179840.5	ENSG00000273047.1											ENSG00000103494.8																		ENSG00000170385.9
	ENSG00000179855.5	ENSG00000273062.1											ENSG00000103528.12																		ENSG00000170471.10
	ENSG00000179862.5	ENSG00000273154.1											ENSG00000103534.12																		ENSG00000170584.6
	ENSG00000179869.10	ENSG00000273192.1											ENSG00000103544.10																		ENSG00000170632.9
	ENSG00000180071.14												ENSG00000103550.9																		ENSG00000170759.10
	ENSG00000180346.2												ENSG00000103599.15																		ENSG00000170852.6
	ENSG00000180354.11												ENSG00000103647.8																		ENSG00000170855.3
	ENSG00000180357.5												ENSG00000103707.5																		ENSG00000170881.4
	ENSG00000180613.6												ENSG00000103710.6																		ENSG00000171055.10
	ENSG00000180771.10												ENSG00000103723.8																		ENSG00000171109.14
	ENSG00000180772.6												ENSG00000103740.5																		ENSG00000171150.7
	ENSG00000180787.5												ENSG00000103832.10																		ENSG00000171155.7
	ENSG00000180828.1												ENSG00000103852.8																		ENSG00000171202.2
	ENSG00000180855.11												ENSG00000103855.13																		ENSG00000171204.8
	ENSG00000180914.6												ENSG00000103888.11																		ENSG00000171262.7
	ENSG00000181274.5												ENSG00000103932.7																		ENSG00000171295.8
	ENSG00000181555.15												ENSG00000103942.8																		ENSG00000171448.8
	ENSG00000181634.7												ENSG00000103966.5																		ENSG00000171471.5
	ENSG00000182253.10												ENSG00000103995.9																		ENSG00000171566.7
	ENSG00000182368.4												ENSG00000104043.10																		ENSG00000171735.14
	ENSG00000182389.14												ENSG00000104044.11																		ENSG00000171855.5
	ENSG00000182459.4												ENSG00000104055.10																		ENSG00000171862.5
	ENSG00000182508.9												ENSG00000104059.4																		ENSG00000171988.13
	ENSG00000182568.12												ENSG00000104067.12																		ENSG00000172062.12
	ENSG00000182636.4												ENSG00000104093.9																		ENSG00000172171.6
	ENSG00000182742.5												ENSG00000104112.4																		ENSG00000172172.3
	ENSG00000182919.10												ENSG00000104213.8																		ENSG00000172262.7
	ENSG00000182952.4												ENSG00000104218.9																		ENSG00000172766.14
	ENSG00000182957.11												ENSG00000104219.8																		ENSG00000172869.10
	ENSG00000182963.5												ENSG00000104221.8																		ENSG00000172939.4
	ENSG00000183145.4												ENSG00000104228.8																		ENSG00000172954.9
	ENSG00000183161.3												ENSG00000104313.13																		ENSG00000173041.7
	ENSG00000183246.6												ENSG00000104321.6																		ENSG00000173226.12
	ENSG00000183250.7												ENSG00000104324.11																		ENSG00000173436.9
	ENSG00000183255.7												ENSG00000104327.3																		ENSG00000173451.2
	ENSG00000183473.5												ENSG00000104332.7																		ENSG00000173559.8
	ENSG00000183621.11												ENSG00000104341.12																		ENSG00000173588.10
	ENSG00000183657.2												ENSG00000104365.9																		ENSG00000173598.9
	ENSG00000183690.12												ENSG00000104368.13																		ENSG00000173915.8
	ENSG00000183722.7												ENSG00000104371.4																		ENSG00000173960.8
	ENSG00000183742.8												ENSG00000104381.8																		ENSG00000174010.9
	ENSG00000183779.5												ENSG00000104388.10																		ENSG00000174013.7
	ENSG00000183780.8												ENSG00000104517.8																		ENSG00000174021.6
	ENSG00000183918.10												ENSG00000104613.7																		ENSG00000174093.6
	ENSG00000184185.5												ENSG00000104635.9																		ENSG00000174123.6
	ENSG00000184226.10												ENSG00000104691.10																		ENSG00000174125.3
	ENSG00000184254.12												ENSG00000104722.9																		ENSG00000174130.8
	ENSG00000184293.3												ENSG00000104723.16																		ENSG00000174173.6
	ENSG00000184349.8												ENSG00000104725.9																		ENSG00000174373.11
	ENSG00000184368.11												ENSG00000104728.11																		ENSG00000174405.9
	ENSG00000184489.7												ENSG00000104755.10																		ENSG00000174485.10
	ENSG00000184530.8												ENSG00000104804.3																		ENSG00000174579.3
	ENSG00000184584.8												ENSG00000104808.3																		ENSG00000174606.8
	ENSG00000184588.13												ENSG00000104824.12																		ENSG00000174718.7
	ENSG00000184602.5												ENSG00000104826.7																		ENSG00000174749.5
	ENSG00000184675.5												ENSG00000104833.6																		ENSG00000174796.8
	ENSG00000184709.7												ENSG00000104848.1																		ENSG00000174842.12
	ENSG00000184731.5												ENSG00000104863.7																		ENSG00000174928.11
	ENSG00000184792.11												ENSG00000104879.4																		ENSG00000174953.9
	ENSG00000184937.8												ENSG00000104883.3																		ENSG00000175054.10
	ENSG00000185015.3												ENSG00000104892.12																		ENSG00000175073.7
	ENSG00000185088.8												ENSG00000104901.2																		ENSG00000175087.5
	ENSG00000185201.12												ENSG00000104938.12																		ENSG00000175105.5
	ENSG00000185275.6												ENSG00000104941.3																		ENSG00000175110.7
	ENSG00000185338.4												ENSG00000104967.6																		ENSG00000175348.6
	ENSG00000185339.4												ENSG00000104972.10																		ENSG00000175595.10
	ENSG00000185433.4												ENSG00000105048.12																		ENSG00000175606.6
	ENSG00000185532.10												ENSG00000105072.4																		ENSG00000175768.8
	ENSG00000185668.5												ENSG00000105088.4																		ENSG00000175893.7
	ENSG00000185736.11												ENSG00000105131.3																		ENSG00000175895.3
	ENSG00000185737.8												ENSG00000105136.15																		ENSG00000176018.8
	ENSG00000185950.7												ENSG00000105137.8																		ENSG00000176102.7
	ENSG00000186094.12												ENSG00000105141.4																		ENSG00000176208.4
	ENSG00000186481.11												ENSG00000105146.8																		ENSG00000176222.7
	ENSG00000186583.7												ENSG00000105173.9																		ENSG00000176225.8
	ENSG00000186615.6												ENSG00000105186.10																		ENSG00000176390.10
	ENSG00000186860.3												ENSG00000105219.4																		ENSG00000176542.5
	ENSG00000186907.3												ENSG00000105227.10																		ENSG00000176563.5
	ENSG00000186998.11												ENSG00000105229.2																		ENSG00000176731.7
	ENSG00000187049.5												ENSG00000105255.6																		ENSG00000176853.11
	ENSG00000187288.6												ENSG00000105261.5																		ENSG00000177034.10
	ENSG00000187416.7												ENSG00000105270.10																		ENSG00000177058.7
	ENSG00000187510.3												ENSG00000105278.6																		ENSG00000177125.5
	ENSG00000187621.10												ENSG00000105289.10																		ENSG00000177189.8
	ENSG00000187676.7												ENSG00000105290.7																		ENSG00000177200.11
	ENSG00000187678.8												ENSG00000105339.6																		ENSG00000177483.7
	ENSG00000187688.10												ENSG00000105357.11																		ENSG00000177565.11
	ENSG00000187900.4												ENSG00000105370.3																		ENSG00000177576.6
	ENSG00000188070.8												ENSG00000105383.10																		ENSG00000177683.9
	ENSG00000188089.9												ENSG00000105409.11																		ENSG00000177853.10
	ENSG00000188171.10												ENSG00000105419.13																		ENSG00000177855.8
	ENSG00000188185.7												ENSG00000105426.10																		ENSG00000177879.10
	ENSG00000188277.8												ENSG00000105427.5																		ENSG00000177888.7
	ENSG00000188352.8												ENSG00000105464.3																		ENSG00000178074.5
	ENSG00000188373.4												ENSG00000105467.4																		ENSG00000178163.3
	ENSG00000188379.5												ENSG00000105479.11																		ENSG00000178295.10
	ENSG00000188404.4												ENSG00000105483.12																		ENSG00000178567.5
	ENSG00000188511.8												ENSG00000105497.3																		ENSG00000178691.6
	ENSG00000188558.4												ENSG00000105499.9																		ENSG00000178852.11
	ENSG00000188559.9												ENSG00000105501.7																		ENSG00000178988.10
	ENSG00000188641.8												ENSG00000105509.6																		ENSG00000179152.14
	ENSG00000188761.7												ENSG00000105514.3																		ENSG00000179295.11
	ENSG00000188848.11												ENSG00000105520.6																		ENSG00000179387.5
	ENSG00000188906.9												ENSG00000105523.3																		ENSG00000179454.9
	ENSG00000188971.4												ENSG00000105538.4																		ENSG00000179476.3
	ENSG00000189045.9												ENSG00000105549.6																		ENSG00000179941.6
	ENSG00000189308.6												ENSG00000105550.4																		ENSG00000180329.9
	ENSG00000189367.10												ENSG00000105610.4																		ENSG00000180376.12
	ENSG00000189431.5												ENSG00000105613.5																		ENSG00000180398.7
	ENSG00000196116.6												ENSG00000105641.3																		ENSG00000180488.10
	ENSG00000196132.7												ENSG00000105647.10																		ENSG00000180667.6
	ENSG00000196141.8												ENSG00000105650.17																		ENSG00000180694.9
	ENSG00000196152.6												ENSG00000105668.3																		ENSG00000180773.10
	ENSG00000196323.7												ENSG00000105675.4																		ENSG00000180776.11
	ENSG00000196353.7												ENSG00000105679.4																		ENSG00000180817.7
	ENSG00000196371.2												ENSG00000105694.2																		ENSG00000180917.12
	ENSG00000196422.6												ENSG00000105695.10																		ENSG00000180938.5
	ENSG00000196466.6												ENSG00000105696.4																		ENSG00000180957.13
	ENSG00000196542.4												ENSG00000105697.3																		ENSG00000181004.5
	ENSG00000196586.9												ENSG00000105707.9																		ENSG00000181007.7
	ENSG00000196622.6												ENSG00000105711.6																		ENSG00000181315.6
	ENSG00000196812.4												ENSG00000105737.5																		ENSG00000181450.13
	ENSG00000196950.9												ENSG00000105767.2																		ENSG00000181544.9
	ENSG00000196954.8												ENSG00000105784.11																		ENSG00000181827.10
	ENSG00000196975.10												ENSG00000105792.15																		ENSG00000181915.3
	ENSG00000197043.9												ENSG00000105852.6																		ENSG00000182004.8
	ENSG00000197046.7												ENSG00000105866.9																		ENSG00000182141.5
	ENSG00000197077.8												ENSG00000105877.13																		ENSG00000182150.11
	ENSG00000197081.8												ENSG00000105879.7																		ENSG00000182287.9
	ENSG00000197085.7												ENSG00000105889.10																		ENSG00000182405.4
	ENSG00000197122.7												ENSG00000105894.7																		ENSG00000182504.6
	ENSG00000197256.6												ENSG00000105928.9																		ENSG00000182512.4
	ENSG00000197283.8												ENSG00000105948.9																		ENSG00000182552.10
	ENSG00000197321.10												ENSG00000105974.7																		ENSG00000182831.7
	ENSG00000197332.7												ENSG00000105976.10																		ENSG00000183340.5
	ENSG00000197375.8												ENSG00000105982.12																		ENSG00000183354.7
	ENSG00000197405.3												ENSG00000105988.6																		ENSG00000183474.11
	ENSG00000197410.8												ENSG00000105989.4																		ENSG00000183527.7
	ENSG00000197536.6												ENSG00000105991.7																		ENSG00000183735.5
	ENSG00000197555.5												ENSG00000105996.5																		ENSG00000183808.7
	ENSG00000197568.9												ENSG00000105997.18																		ENSG00000183891.5
	ENSG00000197620.6												ENSG00000106004.4																		ENSG00000183977.9
	ENSG00000197635.5												ENSG00000106006.6																		ENSG00000184068.2
	ENSG00000197646.6												ENSG00000106013.8																		ENSG00000184785.4
	ENSG00000197694.9												ENSG00000106018.9																		ENSG00000184831.9
	ENSG00000197713.10												ENSG00000106034.13																		ENSG00000184886.3
	ENSG00000197894.6												ENSG00000106049.4																		ENSG00000184898.6
	ENSG00000197921.5												ENSG00000106070.13																		ENSG00000185009.8
	ENSG00000197933.8												ENSG00000106078.13																		ENSG00000185344.9
	ENSG00000197977.3												ENSG00000106100.6																		ENSG00000185418.11
	ENSG00000198075.5												ENSG00000106113.14																		ENSG00000185658.9
	ENSG00000198133.4												ENSG00000106125.14																		ENSG00000185774.10
	ENSG00000198363.11												ENSG00000106128.14																		ENSG00000185808.9
	ENSG00000198598.2												ENSG00000106178.2																		ENSG00000185869.9
	ENSG00000198624.8												ENSG00000106236.3																		ENSG00000185875.8
	ENSG00000198648.6												ENSG00000106258.9																		ENSG00000185946.11
	ENSG00000198682.8												ENSG00000106261.12																		ENSG00000186020.8
	ENSG00000198719.7												ENSG00000106302.5																		ENSG00000186063.8
	ENSG00000198796.6												ENSG00000106328.8																		ENSG00000186105.7
	ENSG00000198814.8												ENSG00000106331.10																		ENSG00000186130.4
	ENSG00000198816.5												ENSG00000106336.8																		ENSG00000186132.10
	ENSG00000198829.5												ENSG00000106341.6																		ENSG00000186265.5
	ENSG00000198873.10												ENSG00000106366.7																		ENSG00000186298.7
	ENSG00000198876.8												ENSG00000106415.8																		ENSG00000186416.8
	ENSG00000198933.5												ENSG00000106460.14																		ENSG00000186660.14
	ENSG00000198947.10												ENSG00000106479.6																		ENSG00000186687.11
	ENSG00000198964.9												ENSG00000106483.7																		ENSG00000186714.8
	ENSG00000203666.8												ENSG00000106484.10																		ENSG00000187097.8
	ENSG00000203727.3												ENSG00000106524.4																		ENSG00000187109.9
	ENSG00000203782.5												ENSG00000106536.15																		ENSG00000187118.8
	ENSG00000203797.5												ENSG00000106537.7																		ENSG00000187325.4
	ENSG00000204070.5												ENSG00000106538.5																		ENSG00000187522.9
	ENSG00000204138.8												ENSG00000106540.4																		ENSG00000187735.8
	ENSG00000204161.9												ENSG00000106546.8																		ENSG00000187742.10
	ENSG00000204178.5												ENSG00000106560.6																		ENSG00000187790.6
	ENSG00000204248.6												ENSG00000106565.13																		ENSG00000187815.5
	ENSG00000204403.5												ENSG00000106571.8																		ENSG00000188092.10
	ENSG00000204576.7												ENSG00000106603.13																		ENSG00000188177.9
	ENSG00000204616.6												ENSG00000106605.6																		ENSG00000188243.8
	ENSG00000204619.3												ENSG00000106617.9																		ENSG00000188419.9
	ENSG00000204669.5												ENSG00000106633.11																		ENSG00000188467.6
	ENSG00000204791.4												ENSG00000106682.10																		ENSG00000188529.10
	ENSG00000205277.5												ENSG00000106686.12																		ENSG00000188596.5
	ENSG00000205517.8												ENSG00000106688.7																		ENSG00000188895.7
	ENSG00000205795.4												ENSG00000106689.6																		ENSG00000188994.8
	ENSG00000206557.5												ENSG00000106714.13																		ENSG00000189007.11
	ENSG00000211660.3												ENSG00000106804.6																		ENSG00000189362.7
	ENSG00000211663.2												ENSG00000106809.6																		ENSG00000189376.7
	ENSG00000211898.3												ENSG00000106823.8																		ENSG00000196072.7
	ENSG00000211899.3												ENSG00000106829.14																		ENSG00000196151.6
	ENSG00000212657.1												ENSG00000106852.11																		ENSG00000196172.8
	ENSG00000212658.1												ENSG00000106868.12																		ENSG00000196214.6
	ENSG00000213062.3												ENSG00000106927.7																		ENSG00000196268.7
	ENSG00000213190.2												ENSG00000106952.3																		ENSG00000196417.8
	ENSG00000213316.5												ENSG00000106976.14																		ENSG00000196437.6
	ENSG00000213443.2												ENSG00000107018.6																		ENSG00000196504.11
	ENSG00000213512.1												ENSG00000107020.5																		ENSG00000196591.7
	ENSG00000213516.5												ENSG00000107099.11																		ENSG00000196664.4
	ENSG00000213658.6												ENSG00000107104.14																		ENSG00000196704.7
	ENSG00000213886.3												ENSG00000107147.7																		ENSG00000196712.12
	ENSG00000214063.6												ENSG00000107159.8																		ENSG00000196741.3
	ENSG00000214110.3												ENSG00000107164.15																		ENSG00000196776.10
	ENSG00000214290.3												ENSG00000107187.11																		ENSG00000196911.5
	ENSG00000214338.6												ENSG00000107242.13																		ENSG00000197008.5
	ENSG00000214941.3												ENSG00000107295.8																		ENSG00000197045.8
	ENSG00000214960.5												ENSG00000107331.12																		ENSG00000197056.5
	ENSG00000214999.3												ENSG00000107371.8																		ENSG00000197121.10
	ENSG00000215068.3												ENSG00000107447.4																		ENSG00000197170.5
	ENSG00000215218.3												ENSG00000107485.11																		ENSG00000197312.7
	ENSG00000215305.5												ENSG00000107537.9																		ENSG00000197550.3
	ENSG00000215452.3												ENSG00000107551.16																		ENSG00000197579.3
	ENSG00000215481.4												ENSG00000107560.6																		ENSG00000197601.8
	ENSG00000215644.5												ENSG00000107562.12																		ENSG00000197603.9
	ENSG00000215712.6												ENSG00000107566.9																		ENSG00000197771.8
	ENSG00000216490.3												ENSG00000107593.15																		ENSG00000197857.9
	ENSG00000218631.1												ENSG00000107611.10																		ENSG00000197961.7
	ENSG00000221819.2												ENSG00000107618.4																		ENSG00000197969.7
	ENSG00000221869.4												ENSG00000107669.13																		ENSG00000198015.8
	ENSG00000221923.4												ENSG00000107679.10																		ENSG00000198018.6
	ENSG00000222019.3												ENSG00000107719.8																		ENSG00000198039.7
	ENSG00000223764.2												ENSG00000107731.8																		ENSG00000198087.7
	ENSG00000223820.5												ENSG00000107736.15																		ENSG00000198105.7
	ENSG00000223907.1												ENSG00000107742.8																		ENSG00000198146.4
	ENSG00000223914.1												ENSG00000107758.11																		ENSG00000198155.5
	ENSG00000224020.1												ENSG00000107771.11																		ENSG00000198160.10
	ENSG00000224086.3												ENSG00000107796.8																		ENSG00000198189.6
	ENSG00000224215.1												ENSG00000107798.13																		ENSG00000198252.7
	ENSG00000224318.1												ENSG00000107816.13																		ENSG00000198301.7
	ENSG00000224521.1												ENSG00000107819.9																		ENSG00000198399.10
	ENSG00000224592.1												ENSG00000107831.8																		ENSG00000198408.9
	ENSG00000225039.1												ENSG00000107864.10																		ENSG00000198455.3
	ENSG00000225101.3												ENSG00000107890.12																		ENSG00000198477.3
	ENSG00000225111.1												ENSG00000107954.6																		ENSG00000198551.5
	ENSG00000225127.2												ENSG00000107959.11																		ENSG00000198612.6
	ENSG00000225151.6												ENSG00000107960.6																		ENSG00000198677.6
	ENSG00000225177.1												ENSG00000107968.5																		ENSG00000198718.8
	ENSG00000225231.1												ENSG00000108001.9																		ENSG00000198791.7
	ENSG00000225285.1												ENSG00000108018.11																		ENSG00000198818.5
	ENSG00000225329.1												ENSG00000108039.13																		ENSG00000198839.5
	ENSG00000225342.1												ENSG00000108100.13																		ENSG00000198840.2
	ENSG00000225345.3												ENSG00000108176.10																		ENSG00000198843.8
	ENSG00000225361.3												ENSG00000108219.10																		ENSG00000198862.9
	ENSG00000225422.3												ENSG00000108242.8																		ENSG00000198865.5
	ENSG00000225431.1												ENSG00000108272.9																		ENSG00000198879.7
	ENSG00000225434.2												ENSG00000108306.7																		ENSG00000198887.7
	ENSG00000225492.2												ENSG00000108309.8																		ENSG00000198898.8
	ENSG00000225614.2												ENSG00000108342.8																		ENSG00000198899.2
	ENSG00000225886.1												ENSG00000108352.7																		ENSG00000198938.2
	ENSG00000225914.1												ENSG00000108375.8																		ENSG00000198961.5
	ENSG00000225946.1												ENSG00000108379.5																		ENSG00000200320.1
	ENSG00000227036.2												ENSG00000108381.6																		ENSG00000203326.5
	ENSG00000227039.2												ENSG00000108387.10																		ENSG00000203362.2
	ENSG00000227617.4												ENSG00000108448.16																		ENSG00000203644.2
	ENSG00000227712.1												ENSG00000108452.1																		ENSG00000203791.9
	ENSG00000228065.6												ENSG00000108556.7																		ENSG00000203965.8
	ENSG00000228223.1												ENSG00000108587.10																		ENSG00000204116.7
	ENSG00000228262.4												ENSG00000108590.6																		ENSG00000204130.8
	ENSG00000228682.2												ENSG00000108602.13																		ENSG00000204186.3
	ENSG00000229155.1												ENSG00000108666.5																		ENSG00000204217.8
	ENSG00000229164.5												ENSG00000108691.5																		ENSG00000204370.4
	ENSG00000229417.1												ENSG00000108702.3																		ENSG00000204650.9
	ENSG00000229839.2												ENSG00000108733.5																		ENSG00000204899.5
	ENSG00000229989.3												ENSG00000108785.7																		ENSG00000204977.5
	ENSG00000230069.3												ENSG00000108786.6																		ENSG00000205189.7
	ENSG00000230148.4												ENSG00000108788.7																		ENSG00000205208.4
	ENSG00000230356.1												ENSG00000108813.9																		ENSG00000205268.6
	ENSG00000230438.5												ENSG00000108821.9																		ENSG00000205302.2
	ENSG00000230699.2												ENSG00000108825.13																		ENSG00000205339.5
	ENSG00000230969.2												ENSG00000108830.7																		ENSG00000205413.3
	ENSG00000231185.2												ENSG00000108839.7																		ENSG00000205423.7
	ENSG00000231195.1												ENSG00000108846.11																		ENSG00000205534.5
	ENSG00000231560.1												ENSG00000108848.11																		ENSG00000205670.6
	ENSG00000231660.1												ENSG00000108849.3																		ENSG00000205707.6
	ENSG00000232104.2												ENSG00000108878.3																		ENSG00000205758.7
	ENSG00000232417.5												ENSG00000108924.9																		ENSG00000205765.4
	ENSG00000232788.1												ENSG00000108947.4																		ENSG00000205808.4
	ENSG00000232931.1												ENSG00000108950.7																		ENSG00000205981.2
	ENSG00000233006.2												ENSG00000108958.4																		ENSG00000206562.7
	ENSG00000233101.6												ENSG00000109016.13																		ENSG00000206573.4
	ENSG00000233178.3												ENSG00000109047.7																		ENSG00000210127.1
	ENSG00000233593.2												ENSG00000109063.10																		ENSG00000210135.1
	ENSG00000233665.4												ENSG00000109072.9																		ENSG00000211456.6
	ENSG00000233816.2												ENSG00000109089.7																		ENSG00000212124.2
	ENSG00000233834.2												ENSG00000109101.3																		ENSG00000212443.1
	ENSG00000234184.1												ENSG00000109113.13																		ENSG00000212907.2
	ENSG00000234345.2												ENSG00000109158.6																		ENSG00000213002.1
	ENSG00000234503.1												ENSG00000109163.6																		ENSG00000213178.3
	ENSG00000234661.2												ENSG00000109265.8																		ENSG00000213189.4
	ENSG00000234678.1												ENSG00000109323.4																		ENSG00000213371.4
	ENSG00000234906.4												ENSG00000109339.14																		ENSG00000213639.5
	ENSG00000235029.1												ENSG00000109381.15																		ENSG00000213702.2
	ENSG00000235033.3												ENSG00000109452.8																		ENSG00000213881.3
	ENSG00000235142.3												ENSG00000109466.9																		ENSG00000214029.3
	ENSG00000235335.2												ENSG00000109472.9																		ENSG00000214185.3
	ENSG00000235505.3												ENSG00000109519.8																		ENSG00000214194.4
	ENSG00000235750.5												ENSG00000109536.7																		ENSG00000214367.3
	ENSG00000235847.2												ENSG00000109625.14																		ENSG00000214413.3
	ENSG00000235946.1												ENSG00000109654.10																		ENSG00000214439.3
	ENSG00000235999.1												ENSG00000109667.7																		ENSG00000214765.4
	ENSG00000236090.2												ENSG00000109680.6																		ENSG00000214827.5
	ENSG00000236320.3												ENSG00000109684.10																		ENSG00000214961.2
	ENSG00000236502.1												ENSG00000109686.12																		ENSG00000215086.2
	ENSG00000236943.2												ENSG00000109743.6																		ENSG00000215114.3
	ENSG00000237037.5												ENSG00000109758.4																		ENSG00000215146.4
	ENSG00000237149.4												ENSG00000109771.11																		ENSG00000215298.3
	ENSG00000237484.5												ENSG00000109775.6																		ENSG00000215349.2
	ENSG00000237487.1												ENSG00000109787.8																		ENSG00000215417.6
	ENSG00000237499.2												ENSG00000109819.4																		ENSG00000216937.7
	ENSG00000237513.1												ENSG00000109832.8																		ENSG00000217165.1
	ENSG00000237593.1												ENSG00000109854.9																		ENSG00000217416.3
	ENSG00000237732.5												ENSG00000109861.11																		ENSG00000218980.2
	ENSG00000237988.2												ENSG00000109927.5																		ENSG00000219102.3
	ENSG00000238018.1												ENSG00000109956.8																		ENSG00000220804.4
	ENSG00000238086.4												ENSG00000110002.11																		ENSG00000221823.6
	ENSG00000239257.1												ENSG00000110013.8																		ENSG00000221886.3
	ENSG00000239552.2												ENSG00000110042.3																		ENSG00000221887.4
	ENSG00000239636.1												ENSG00000110060.4																		ENSG00000221909.2
	ENSG00000239697.6												ENSG00000110075.10																		ENSG00000221914.4
	ENSG00000239713.3												ENSG00000110076.14																		ENSG00000221944.3
	ENSG00000240065.3												ENSG00000110077.10																		ENSG00000223960.2
	ENSG00000240505.4												ENSG00000110079.12																		ENSG00000224058.2
	ENSG00000241839.5												ENSG00000110090.8																		ENSG00000224138.1
	ENSG00000241935.4												ENSG00000110169.6																		ENSG00000224837.1
	ENSG00000241978.5												ENSG00000110237.3																		ENSG00000224934.2
	ENSG00000242110.3												ENSG00000110315.2																		ENSG00000225507.1
	ENSG00000242284.3												ENSG00000110318.9																		ENSG00000225630.1
	ENSG00000242444.3												ENSG00000110328.5																		ENSG00000225733.1
	ENSG00000243352.2												ENSG00000110400.6																		ENSG00000225920.2
	ENSG00000243479.3												ENSG00000110427.10																		ENSG00000226143.1
	ENSG00000243749.1												ENSG00000110435.7																		ENSG00000226167.1
	ENSG00000243927.1												ENSG00000110436.7																		ENSG00000226268.2
	ENSG00000244649.2												ENSG00000110448.6																		ENSG00000226688.2
	ENSG00000245466.1												ENSG00000110455.9																		ENSG00000227008.2
	ENSG00000245571.2												ENSG00000110660.10																		ENSG00000227345.4
	ENSG00000245648.1												ENSG00000110675.8																		ENSG00000227518.2
	ENSG00000245812.2												ENSG00000110693.11																		ENSG00000227671.3
	ENSG00000246082.2												ENSG00000110696.5																		ENSG00000228253.1
	ENSG00000246090.2												ENSG00000110786.13																		ENSG00000228513.1
	ENSG00000246528.3												ENSG00000110799.9																		ENSG00000228638.1
	ENSG00000246695.3												ENSG00000110811.15																		ENSG00000229036.3
	ENSG00000246859.2												ENSG00000110851.7																		ENSG00000229097.1
	ENSG00000247381.2												ENSG00000110871.10																		ENSG00000229152.1
	ENSG00000247556.2												ENSG00000110911.10																		ENSG00000229419.1
	ENSG00000248144.1												ENSG00000110931.14																		ENSG00000229692.3
	ENSG00000248329.1												ENSG00000110934.6																		ENSG00000229729.3
	ENSG00000248485.1												ENSG00000110987.4																		ENSG00000230189.2
	ENSG00000248890.1												ENSG00000111012.5																		ENSG00000230551.3
	ENSG00000248971.2												ENSG00000111046.3																		ENSG00000230943.1
	ENSG00000249328.2												ENSG00000111057.6																		ENSG00000231125.2
	ENSG00000249334.1												ENSG00000111058.3																		ENSG00000231381.2
	ENSG00000249509.1												ENSG00000111077.13																		ENSG00000231443.2
	ENSG00000249992.1												ENSG00000111087.5																		ENSG00000231955.1
	ENSG00000250073.2												ENSG00000111110.7																		ENSG00000231993.1
	ENSG00000250327.1												ENSG00000111145.3																		ENSG00000232119.3
	ENSG00000250433.1												ENSG00000111181.8																		ENSG00000232149.1
	ENSG00000250608.1												ENSG00000111199.6																		ENSG00000232811.1
	ENSG00000250989.1												ENSG00000111215.7																		ENSG00000232934.3
	ENSG00000251136.4												ENSG00000111231.4																		ENSG00000233251.3
	ENSG00000251152.1												ENSG00000111245.10																		ENSG00000233264.2
	ENSG00000251230.1												ENSG00000111254.3																		ENSG00000233270.1
	ENSG00000253250.2												ENSG00000111261.9																		ENSG00000233330.1
	ENSG00000253368.3												ENSG00000111262.4																		ENSG00000233578.1
	ENSG00000253426.1												ENSG00000111271.10																		ENSG00000234232.2
	ENSG00000253719.2												ENSG00000111275.8																		ENSG00000234327.3
	ENSG00000254006.1												ENSG00000111291.4																		ENSG00000234518.1
	ENSG00000254102.1												ENSG00000111305.14																		ENSG00000234545.3
	ENSG00000254109.1												ENSG00000111319.8																		ENSG00000234585.2
	ENSG00000254352.1												ENSG00000111341.5																		ENSG00000234631.1
	ENSG00000254364.1												ENSG00000111344.7																		ENSG00000234882.1
	ENSG00000254406.1												ENSG00000111364.11																		ENSG00000235013.1
	ENSG00000254429.1												ENSG00000111405.4																		ENSG00000235065.1
	ENSG00000254635.1												ENSG00000111452.8																		ENSG00000235724.4
	ENSG00000254802.1												ENSG00000111490.8																		ENSG00000235954.2
	ENSG00000254844.3												ENSG00000111536.4																		ENSG00000236338.1
	ENSG00000255084.1												ENSG00000111554.10																		ENSG00000236498.1
	ENSG00000255201.1												ENSG00000111639.3																		ENSG00000236537.1
	ENSG00000255987.1												ENSG00000111653.15																		ENSG00000236703.1
	ENSG00000256582.1												ENSG00000111666.6																		ENSG00000236814.1
	ENSG00000256742.1												ENSG00000111696.7																		ENSG00000236883.1
	ENSG00000256797.1												ENSG00000111707.7																		ENSG00000237298.4
	ENSG00000257178.2												ENSG00000111713.2																		ENSG00000237765.2
	ENSG00000257191.1												ENSG00000111725.6																		ENSG00000237877.2
	ENSG00000257210.1												ENSG00000111728.6																		ENSG00000237973.1
	ENSG00000257221.1												ENSG00000111732.6																		ENSG00000237984.2
	ENSG00000257322.1												ENSG00000111752.6																		ENSG00000238261.5
	ENSG00000257446.2												ENSG00000111780.8																		ENSG00000239388.4
	ENSG00000257542.4												ENSG00000111783.8																		ENSG00000239453.1
	ENSG00000257642.1												ENSG00000111785.14																		ENSG00000240038.2
	ENSG00000257653.1												ENSG00000111788.9																		ENSG00000240344.4
	ENSG00000257702.3												ENSG00000111796.3																		ENSG00000240821.1
	ENSG00000257718.1												ENSG00000111817.12																		ENSG00000241058.1
	ENSG00000258603.1												ENSG00000111837.7																		ENSG00000241399.2
	ENSG00000258733.1												ENSG00000111843.9																		ENSG00000241962.5
	ENSG00000258738.1												ENSG00000111859.12																		ENSG00000242125.2
	ENSG00000258807.1												ENSG00000111863.8																		ENSG00000242960.1
	ENSG00000259004.1												ENSG00000111877.13																		ENSG00000243317.3
	ENSG00000259120.2												ENSG00000111886.9																		ENSG00000244556.1
	ENSG00000259207.3												ENSG00000111907.16																		ENSG00000244567.1
	ENSG00000259283.2												ENSG00000111981.4																		ENSG00000244733.4
	ENSG00000259439.1												ENSG00000112053.9																		ENSG00000244754.4
	ENSG00000259549.1												ENSG00000112096.12																		ENSG00000245149.3
	ENSG00000259705.1												ENSG00000112130.12																		ENSG00000245498.2
	ENSG00000259792.1												ENSG00000112139.10																		ENSG00000245910.4
	ENSG00000259820.1												ENSG00000112146.12																		ENSG00000245970.2
	ENSG00000259863.1												ENSG00000112167.5																		ENSG00000246250.2
	ENSG00000259985.1												ENSG00000112175.6																		ENSG00000247228.2
	ENSG00000260027.3												ENSG00000112182.10																		ENSG00000248175.1
	ENSG00000260139.2												ENSG00000112195.8																		ENSG00000248593.3
	ENSG00000260244.1												ENSG00000112212.7																		ENSG00000248632.1
	ENSG00000260359.1												ENSG00000112238.11																		ENSG00000248885.1
	ENSG00000260588.1												ENSG00000112245.6																		ENSG00000249626.1
	ENSG00000260597.1												ENSG00000112276.9																		ENSG00000249709.3
	ENSG00000260641.1												ENSG00000112280.11																		ENSG00000249741.2
	ENSG00000260704.1												ENSG00000112290.8																		ENSG00000250562.1
	ENSG00000260742.1												ENSG00000112293.10																		ENSG00000250848.1
	ENSG00000260831.1												ENSG00000112304.6																		ENSG00000251022.2
	ENSG00000260941.1												ENSG00000112319.13																		ENSG00000251034.1
	ENSG00000260943.1												ENSG00000112320.7																		ENSG00000251562.3
	ENSG00000261143.1												ENSG00000112357.8																		ENSG00000252690.2
	ENSG00000261355.1												ENSG00000112367.6																		ENSG00000253251.2
	ENSG00000261438.1												ENSG00000112379.8																		ENSG00000253304.1
	ENSG00000261618.1												ENSG00000112394.12																		ENSG00000253328.2
	ENSG00000261696.1												ENSG00000112414.10																		ENSG00000253667.2
	ENSG00000261884.2												ENSG00000112494.5																		ENSG00000253710.1
	ENSG00000262026.1												ENSG00000112541.9																		ENSG00000253738.1
	ENSG00000263207.2												ENSG00000112584.9																		ENSG00000253797.2
	ENSG00000264247.1												ENSG00000112592.8																		ENSG00000253861.1
	ENSG00000265787.1												ENSG00000112599.8																		ENSG00000254004.2
	ENSG00000266145.1												ENSG00000112619.6																		ENSG00000254165.1
	ENSG00000266208.1												ENSG00000112624.8																		ENSG00000254198.1
	ENSG00000266733.1												ENSG00000112761.14																		ENSG00000254685.2
	ENSG00000266872.1												ENSG00000112782.11																		ENSG00000254721.1
	ENSG00000267034.1												ENSG00000112796.5																		ENSG00000254837.1
	ENSG00000267251.1												ENSG00000112852.4																		ENSG00000254873.1
	ENSG00000267257.1												ENSG00000112874.5																		ENSG00000254893.3
	ENSG00000267322.1												ENSG00000112902.7																		ENSG00000254911.2
	ENSG00000267361.1												ENSG00000112964.9																		ENSG00000255436.2
	ENSG00000267364.1												ENSG00000112977.11																		ENSG00000255443.1
	ENSG00000267369.1												ENSG00000112981.3																		ENSG00000255561.2
	ENSG00000267702.1												ENSG00000112983.13																		ENSG00000255594.1
	ENSG00000267804.1												ENSG00000113070.6																		ENSG00000255893.1
	ENSG00000267976.1												ENSG00000113073.10																		ENSG00000255990.1
	ENSG00000268744.1												ENSG00000113083.8																		ENSG00000256019.1
	ENSG00000268950.1												ENSG00000113088.5																		ENSG00000256043.2
	ENSG00000269165.1												ENSG00000113140.6																		ENSG00000256525.2
	ENSG00000269905.1												ENSG00000113161.11																		ENSG00000256664.1
	ENSG00000270933.1												ENSG00000113194.8																		ENSG00000256885.1
	ENSG00000271133.1												ENSG00000113196.2																		ENSG00000257026.1
	ENSG00000271327.1												ENSG00000113209.6																		ENSG00000257027.1
	ENSG00000271359.1												ENSG00000113248.3																		ENSG00000257181.1
	ENSG00000271484.1												ENSG00000113249.8																		ENSG00000257267.1
	ENSG00000271584.1												ENSG00000113263.8																		ENSG00000257511.1
	ENSG00000271615.1												ENSG00000113269.9																		ENSG00000257596.1
	ENSG00000271699.1												ENSG00000113282.9																		ENSG00000257742.1
	ENSG00000271885.1												ENSG00000113296.10																		ENSG00000257752.1
	ENSG00000271976.1												ENSG00000113302.4																		ENSG00000257941.1
	ENSG00000272079.1												ENSG00000113303.7																		ENSG00000258210.1
	ENSG00000272138.1												ENSG00000113319.7																		ENSG00000258302.1
	ENSG00000272144.1												ENSG00000113360.12																		ENSG00000258424.1
	ENSG00000272502.1												ENSG00000113369.4																		ENSG00000258441.1
	ENSG00000272512.1												ENSG00000113389.11																		ENSG00000258515.1
	ENSG00000272523.1												ENSG00000113504.15																		ENSG00000258546.1
	ENSG00000272692.1												ENSG00000113525.5																		ENSG00000258644.1
	ENSG00000272763.1												ENSG00000113555.4																		ENSG00000258704.1
	ENSG00000272825.1												ENSG00000113575.5																		ENSG00000258769.1
	ENSG00000272931.1												ENSG00000113594.5																		ENSG00000258790.1
	ENSG00000272934.1												ENSG00000113657.8																		ENSG00000259248.1
	ENSG00000273036.1												ENSG00000113721.9																		ENSG00000259298.1
	ENSG00000273081.1												ENSG00000113722.12																		ENSG00000259305.1
	ENSG00000273170.1												ENSG00000113749.5																		ENSG00000259366.1
	ENSG00000273270.1												ENSG00000113763.6																		ENSG00000259562.2
	ENSG00000273477.1												ENSG00000113790.6																		ENSG00000259595.1
													ENSG00000113812.9																		ENSG00000259623.1
													ENSG00000113845.5																		ENSG00000259948.2
													ENSG00000113889.7																		ENSG00000260032.1
													ENSG00000113905.4																		ENSG00000260101.1
													ENSG00000113916.13																		ENSG00000260107.1
													ENSG00000113924.7																		ENSG00000260114.1
													ENSG00000113946.3																		ENSG00000260570.1
													ENSG00000113966.5																		ENSG00000260618.1
													ENSG00000114019.10																		ENSG00000260766.1
													ENSG00000114113.2																		ENSG00000260772.1
													ENSG00000114115.5																		ENSG00000260822.1
													ENSG00000114124.2																		ENSG00000260920.1
													ENSG00000114166.7																		ENSG00000260966.1
													ENSG00000114251.9																		ENSG00000261094.2
													ENSG00000114279.9																		ENSG00000261098.1
													ENSG00000114302.11																		ENSG00000261101.1
													ENSG00000114378.12																		ENSG00000261167.1
													ENSG00000114405.6																		ENSG00000261326.2
													ENSG00000114455.9																		ENSG00000261604.1
													ENSG00000114473.9																		ENSG00000261654.1
													ENSG00000114487.5																		ENSG00000261705.1
													ENSG00000114541.10																		ENSG00000261716.1
													ENSG00000114547.5																		ENSG00000261740.1
													ENSG00000114638.3																		ENSG00000261759.1
													ENSG00000114646.5																		ENSG00000262944.1
													ENSG00000114648.7																		ENSG00000263006.2
													ENSG00000114656.6																		ENSG00000263244.1
													ENSG00000114670.9																		ENSG00000264538.2
													ENSG00000114770.12																		ENSG00000265136.1
													ENSG00000114786.11																		ENSG00000265817.1
													ENSG00000114790.8																		ENSG00000266469.1
													ENSG00000114805.12																		ENSG00000266648.1
													ENSG00000114812.8																		ENSG00000267143.1
													ENSG00000114841.13																		ENSG00000267203.1
													ENSG00000114853.9																		ENSG00000267302.1
													ENSG00000114854.3																		ENSG00000267481.1
													ENSG00000114859.10																		ENSG00000267520.2
													ENSG00000114923.12																		ENSG00000267745.1
													ENSG00000114982.13																		ENSG00000267800.1
													ENSG00000114988.7																		ENSG00000268166.1
													ENSG00000115008.5																		ENSG00000268313.1
													ENSG00000115009.7																		ENSG00000268397.1
													ENSG00000115041.8																		ENSG00000268568.1
													ENSG00000115085.9																		ENSG00000268613.1
													ENSG00000115091.7																		ENSG00000268688.1
													ENSG00000115112.7																		ENSG00000268785.1
													ENSG00000115137.7																		ENSG00000268854.1
													ENSG00000115155.12																		ENSG00000269001.1
													ENSG00000115170.9																		ENSG00000269040.1
													ENSG00000115194.6																		ENSG00000269397.1
													ENSG00000115207.9																		ENSG00000269608.1
													ENSG00000115226.5																		ENSG00000269728.1
													ENSG00000115252.14																		ENSG00000269772.1
													ENSG00000115255.6																		ENSG00000269919.1
													ENSG00000115257.11																		ENSG00000269948.1
													ENSG00000115266.7																		ENSG00000269972.1
													ENSG00000115297.9																		ENSG00000269983.1
													ENSG00000115317.7																		ENSG00000269996.1
													ENSG00000115353.6																		ENSG00000270055.1
													ENSG00000115363.9																		ENSG00000270062.1
													ENSG00000115380.14																		ENSG00000270067.1
													ENSG00000115414.14																		ENSG00000270069.1
													ENSG00000115423.14																		ENSG00000270101.1
													ENSG00000115425.9																		ENSG00000270172.1
													ENSG00000115459.13																		ENSG00000270181.1
													ENSG00000115461.4																		ENSG00000270189.1
													ENSG00000115468.7																		ENSG00000270223.1
													ENSG00000115474.6																		ENSG00000270574.1
													ENSG00000115486.7																		ENSG00000270589.1
													ENSG00000115514.7																		ENSG00000270696.1
													ENSG00000115523.12																		ENSG00000270728.1
													ENSG00000115556.9																		ENSG00000270751.1
													ENSG00000115561.10																		ENSG00000270757.1
													ENSG00000115590.9																		ENSG00000271151.1
													ENSG00000115592.7																		ENSG00000271430.1
													ENSG00000115593.10																		ENSG00000271533.1
													ENSG00000115598.5																		ENSG00000271550.1
													ENSG00000115604.6																		ENSG00000271662.1
													ENSG00000115607.5																		ENSG00000271680.1
													ENSG00000115641.14																		ENSG00000271870.1
													ENSG00000115648.9																		ENSG00000271930.1
													ENSG00000115652.10																		ENSG00000271948.1
													ENSG00000115685.10																		ENSG00000271971.1
													ENSG00000115705.16																		ENSG00000272005.1
													ENSG00000115718.13																		ENSG00000272033.1
													ENSG00000115760.9																		ENSG00000272037.1
													ENSG00000115825.5																		ENSG00000272047.1
													ENSG00000115828.11																		ENSG00000272054.1
													ENSG00000115841.15																		ENSG00000272087.1
													ENSG00000115844.6																		ENSG00000272112.1
													ENSG00000115850.5																		ENSG00000272127.1
													ENSG00000115896.11																		ENSG00000272198.1
													ENSG00000115902.6																		ENSG00000272216.1
													ENSG00000115904.8																		ENSG00000272316.1
													ENSG00000115956.9																		ENSG00000272335.1
													ENSG00000115998.3																		ENSG00000272341.1
													ENSG00000116001.11																		ENSG00000272343.1
													ENSG00000116005.7																		ENSG00000272345.1
													ENSG00000116032.5																		ENSG00000272452.1
													ENSG00000116096.5																		ENSG00000272518.1
													ENSG00000116106.7																		ENSG00000272520.1
													ENSG00000116117.13																		ENSG00000272574.1
													ENSG00000116128.5																		ENSG00000272604.1
													ENSG00000116132.7																		ENSG00000272750.1
													ENSG00000116138.8																		ENSG00000272758.1
													ENSG00000116141.11																		ENSG00000272777.1
													ENSG00000116151.9																		ENSG00000272807.1
													ENSG00000116157.5																		ENSG00000272861.1
													ENSG00000116183.6																		ENSG00000272871.1
													ENSG00000116194.8																		ENSG00000272888.1
													ENSG00000116198.8																		ENSG00000272909.1
													ENSG00000116199.7																		ENSG00000272962.1
													ENSG00000116212.10																		ENSG00000272993.1
													ENSG00000116254.13																		ENSG00000272994.1
													ENSG00000116260.12																		ENSG00000273226.1
													ENSG00000116266.6																		ENSG00000273284.1
													ENSG00000116285.8																		ENSG00000273345.1
													ENSG00000116350.11																		ENSG00000273373.1
													ENSG00000116406.14																		ENSG00000273448.1
													ENSG00000116497.13																		ENSG00000273449.1
													ENSG00000116514.12																		ENSG00000273464.1
													ENSG00000116580.14																		ENSG00000273489.1
													ENSG00000116584.13
													ENSG00000116652.5
													ENSG00000116661.9
													ENSG00000116663.6
													ENSG00000116667.8
													ENSG00000116675.11
													ENSG00000116690.7
													ENSG00000116701.10
													ENSG00000116703.12
													ENSG00000116729.9
													ENSG00000116741.6
													ENSG00000116748.15
													ENSG00000116771.5
													ENSG00000116774.7
													ENSG00000116783.10
													ENSG00000116791.9
													ENSG00000116793.11
													ENSG00000116824.4
													ENSG00000116833.9
													ENSG00000116874.7
													ENSG00000116885.14
													ENSG00000116981.3
													ENSG00000116983.8
													ENSG00000116990.9
													ENSG00000117010.11
													ENSG00000117020.12
													ENSG00000117114.15
													ENSG00000117122.9
													ENSG00000117148.6
													ENSG00000117152.9
													ENSG00000117215.10
													ENSG00000117226.7
													ENSG00000117245.8
													ENSG00000117266.11
													ENSG00000117280.8
													ENSG00000117281.11
													ENSG00000117289.7
													ENSG00000117322.12
													ENSG00000117400.10
													ENSG00000117425.9
													ENSG00000117477.8
													ENSG00000117480.11
													ENSG00000117481.6
													ENSG00000117519.11
													ENSG00000117523.11
													ENSG00000117525.9
													ENSG00000117533.10
													ENSG00000117560.6
													ENSG00000117586.6
													ENSG00000117594.5
													ENSG00000117595.6
													ENSG00000117601.9
													ENSG00000117643.10
													ENSG00000117676.9
													ENSG00000117707.11
													ENSG00000117758.9
													ENSG00000117862.7
													ENSG00000117971.7
													ENSG00000117983.13
													ENSG00000118004.13
													ENSG00000118096.3
													ENSG00000118113.7
													ENSG00000118137.5
													ENSG00000118156.8
													ENSG00000118160.9
													ENSG00000118162.9
													ENSG00000118194.14
													ENSG00000118197.9
													ENSG00000118271.5
													ENSG00000118298.6
													ENSG00000118307.14
													ENSG00000118322.8
													ENSG00000118402.5
													ENSG00000118407.10
													ENSG00000118420.12
													ENSG00000118432.11
													ENSG00000118473.17
													ENSG00000118491.7
													ENSG00000118495.14
													ENSG00000118508.4
													ENSG00000118513.14
													ENSG00000118514.9
													ENSG00000118520.9
													ENSG00000118523.5
													ENSG00000118600.7
													ENSG00000118620.8
													ENSG00000118689.10
													ENSG00000118690.8
													ENSG00000118733.12
													ENSG00000118762.3
													ENSG00000118777.6
													ENSG00000118804.7
													ENSG00000118849.5
													ENSG00000118898.11
													ENSG00000118976.5
													ENSG00000118997.9
													ENSG00000119042.12
													ENSG00000119121.17
													ENSG00000119147.5
													ENSG00000119185.8
													ENSG00000119227.3
													ENSG00000119280.12
													ENSG00000119283.11
													ENSG00000119318.8
													ENSG00000119397.12
													ENSG00000119401.10
													ENSG00000119411.10
													ENSG00000119457.7
													ENSG00000119509.8
													ENSG00000119514.5
													ENSG00000119522.11
													ENSG00000119535.13
													ENSG00000119547.5
													ENSG00000119599.12
													ENSG00000119608.8
													ENSG00000119616.7
													ENSG00000119630.9
													ENSG00000119636.11
													ENSG00000119640.4
													ENSG00000119650.8
													ENSG00000119661.10
													ENSG00000119681.7
													ENSG00000119684.11
													ENSG00000119686.5
													ENSG00000119698.7
													ENSG00000119699.3
													ENSG00000119703.12
													ENSG00000119711.8
													ENSG00000119715.10
													ENSG00000119720.13
													ENSG00000119723.11
													ENSG00000119737.5
													ENSG00000119772.12
													ENSG00000119782.9
													ENSG00000119801.8
													ENSG00000119812.14
													ENSG00000119888.6
													ENSG00000119915.4
													ENSG00000119929.8
													ENSG00000119938.8
													ENSG00000119943.6
													ENSG00000119977.16
													ENSG00000119979.11
													ENSG00000119986.6
													ENSG00000120029.8
													ENSG00000120051.10
													ENSG00000120054.7
													ENSG00000120055.5
													ENSG00000120057.4
													ENSG00000120068.5
													ENSG00000120071.8
													ENSG00000120088.10
													ENSG00000120094.6
													ENSG00000120156.16
													ENSG00000120159.7
													ENSG00000120160.6
													ENSG00000120215.5
													ENSG00000120242.3
													ENSG00000120256.5
													ENSG00000120278.10
													ENSG00000120318.11
													ENSG00000120324.4
													ENSG00000120327.4
													ENSG00000120328.4
													ENSG00000120329.4
													ENSG00000120333.4
													ENSG00000120341.14
													ENSG00000120436.3
													ENSG00000120437.7
													ENSG00000120451.6
													ENSG00000120457.7
													ENSG00000120500.13
													ENSG00000120509.6
													ENSG00000120519.10
													ENSG00000120533.8
													ENSG00000120555.9
													ENSG00000120594.12
													ENSG00000120645.7
													ENSG00000120647.5
													ENSG00000120658.8
													ENSG00000120675.4
													ENSG00000120693.9
													ENSG00000120708.12
													ENSG00000120709.6
													ENSG00000120729.5
													ENSG00000120733.9
													ENSG00000120756.8
													ENSG00000120784.11
													ENSG00000120820.8
													ENSG00000120832.5
													ENSG00000120833.9
													ENSG00000120903.6
													ENSG00000120915.9
													ENSG00000120948.11
													ENSG00000121005.4
													ENSG00000121022.9
													ENSG00000121039.5
													ENSG00000121053.5
													ENSG00000121058.4
													ENSG00000121067.13
													ENSG00000121075.5
													ENSG00000121089.4
													ENSG00000121101.11
													ENSG00000121207.7
													ENSG00000121210.11
													ENSG00000121236.15
													ENSG00000121270.11
													ENSG00000121289.13
													ENSG00000121310.12
													ENSG00000121316.6
													ENSG00000121318.2
													ENSG00000121335.10
													ENSG00000121380.8
													ENSG00000121406.4
													ENSG00000121417.9
													ENSG00000121440.10
													ENSG00000121446.13
													ENSG00000121454.4
													ENSG00000121552.3
													ENSG00000121570.8
													ENSG00000121577.9
													ENSG00000121579.8
													ENSG00000121653.7
													ENSG00000121691.4
													ENSG00000121716.14
													ENSG00000121753.8
													ENSG00000121764.7
													ENSG00000121797.9
													ENSG00000121807.5
													ENSG00000121897.9
													ENSG00000121898.8
													ENSG00000121900.14
													ENSG00000121903.10
													ENSG00000121904.13
													ENSG00000121905.5
													ENSG00000121933.13
													ENSG00000121988.13
													ENSG00000121989.10
													ENSG00000122012.9
													ENSG00000122025.10
													ENSG00000122034.8
													ENSG00000122035.6
													ENSG00000122042.9
													ENSG00000122043.6
													ENSG00000122068.8
													ENSG00000122121.6
													ENSG00000122176.10
													ENSG00000122194.14
													ENSG00000122203.10
													ENSG00000122335.9
													ENSG00000122359.13
													ENSG00000122367.15
													ENSG00000122378.9
													ENSG00000122390.13
													ENSG00000122432.12
													ENSG00000122497.13
													ENSG00000122507.16
													ENSG00000122512.10
													ENSG00000122543.6
													ENSG00000122547.6
													ENSG00000122550.13
													ENSG00000122557.5
													ENSG00000122574.6
													ENSG00000122585.3
													ENSG00000122592.6
													ENSG00000122641.9
													ENSG00000122679.4
													ENSG00000122692.7
													ENSG00000122707.7
													ENSG00000122728.6
													ENSG00000122733.11
													ENSG00000122735.11
													ENSG00000122741.11
													ENSG00000122756.10
													ENSG00000122787.10
													ENSG00000122852.10
													ENSG00000122859.4
													ENSG00000122870.7
													ENSG00000123009.3
													ENSG00000123095.5
													ENSG00000123104.7
													ENSG00000123159.11
													ENSG00000123178.10
													ENSG00000123179.9
													ENSG00000123191.9
													ENSG00000123201.10
													ENSG00000123243.10
													ENSG00000123307.3
													ENSG00000123338.8
													ENSG00000123342.11
													ENSG00000123364.3
													ENSG00000123384.9
													ENSG00000123388.4
													ENSG00000123411.10
													ENSG00000123427.11
													ENSG00000123453.12
													ENSG00000123454.6
													ENSG00000123472.8
													ENSG00000123500.5
													ENSG00000123560.9
													ENSG00000123594.3
													ENSG00000123612.11
													ENSG00000123643.8
													ENSG00000123700.4
													ENSG00000123728.5
													ENSG00000123739.6
													ENSG00000123836.10
													ENSG00000123870.9
													ENSG00000123901.4
													ENSG00000123965.12
													ENSG00000123975.4
													ENSG00000124006.10
													ENSG00000124019.9
													ENSG00000124067.12
													ENSG00000124091.5
													ENSG00000124092.8
													ENSG00000124097.7
													ENSG00000124098.9
													ENSG00000124103.8
													ENSG00000124104.14
													ENSG00000124116.14
													ENSG00000124120.6
													ENSG00000124134.4
													ENSG00000124143.6
													ENSG00000124159.11
													ENSG00000124164.11
													ENSG00000124171.4
													ENSG00000124191.13
													ENSG00000124194.11
													ENSG00000124196.5
													ENSG00000124208.16
													ENSG00000124209.3
													ENSG00000124215.12
													ENSG00000124226.7
													ENSG00000124251.6
													ENSG00000124253.9
													ENSG00000124257.6
													ENSG00000124302.8
													ENSG00000124313.8
													ENSG00000124343.8
													ENSG00000124356.11
													ENSG00000124357.8
													ENSG00000124391.4
													ENSG00000124399.3
													ENSG00000124429.13
													ENSG00000124440.11
													ENSG00000124449.6
													ENSG00000124459.7
													ENSG00000124466.8
													ENSG00000124493.9
													ENSG00000124496.8
													ENSG00000124507.6
													ENSG00000124523.10
													ENSG00000124529.3
													ENSG00000124564.13
													ENSG00000124570.13
													ENSG00000124571.13
													ENSG00000124574.10
													ENSG00000124587.9
													ENSG00000124613.4
													ENSG00000124664.6
													ENSG00000124678.13
													ENSG00000124693.2
													ENSG00000124701.5
													ENSG00000124713.5
													ENSG00000124721.13
													ENSG00000124731.8
													ENSG00000124743.5
													ENSG00000124749.12
													ENSG00000124762.9
													ENSG00000124785.4
													ENSG00000124788.13
													ENSG00000124813.16
													ENSG00000124839.8
													ENSG00000124900.8
													ENSG00000124915.6
													ENSG00000125046.10
													ENSG00000125084.7
													ENSG00000125124.7
													ENSG00000125144.9
													ENSG00000125148.6
													ENSG00000125149.7
													ENSG00000125166.8
													ENSG00000125170.6
													ENSG00000125245.8
													ENSG00000125247.11
													ENSG00000125337.12
													ENSG00000125375.10
													ENSG00000125384.6
													ENSG00000125385.9
													ENSG00000125388.15
													ENSG00000125409.8
													ENSG00000125414.14
													ENSG00000125430.4
													ENSG00000125485.13
													ENSG00000125492.5
													ENSG00000125508.3
													ENSG00000125514.5
													ENSG00000125533.4
													ENSG00000125538.7
													ENSG00000125551.14
													ENSG00000125571.5
													ENSG00000125618.12
													ENSG00000125631.7
													ENSG00000125650.4
													ENSG00000125675.13
													ENSG00000125695.12
													ENSG00000125772.8
													ENSG00000125780.11
													ENSG00000125787.7
													ENSG00000125798.10
													ENSG00000125804.9
													ENSG00000125812.11
													ENSG00000125816.4
													ENSG00000125821.7
													ENSG00000125844.11
													ENSG00000125864.7
													ENSG00000125869.5
													ENSG00000125872.7
													ENSG00000125895.5
													ENSG00000125931.6
													ENSG00000125954.8
													ENSG00000125962.10
													ENSG00000125965.4
													ENSG00000125966.8
													ENSG00000125968.7
													ENSG00000125997.5
													ENSG00000125998.7
													ENSG00000126016.9
													ENSG00000126070.14
													ENSG00000126091.15
													ENSG00000126218.7
													ENSG00000126231.9
[truncated: 15,147 more rows]

## Sheet: GO enrichment
Module	GO term ID	GO term name	Type	p-value	FDR
Blue	GO:0071944	cell periphery	CC	6.27593e-11	1.35592e-06
Blue	GO:0005886	plasma membrane	CC	2.26417e-10	1.41871e-06
Blue	GO:0023052	signaling	BP	2.50384e-10	1.41871e-06
Blue	GO:0007154	cell communication	BP	2.62664e-10	1.41871e-06
Blue	GO:0007165	signal transduction	BP	5.15459e-10	2.2273e-06
Blue	GO:0051239	regulation of multicellular organismal process	BP	1.01142e-09	3.53972e-06
Blue	GO:0007166	cell surface receptor signaling pathway	BP	1.14687e-09	3.53972e-06
Blue	GO:0040011	locomotion	BP	2.92694e-09	7.30433e-06
Blue	GO:0016477	cell migration	BP	3.11766e-09	7.30433e-06
Blue	GO:0023051	regulation of signaling	BP	3.38085e-09	7.30433e-06
Blue	GO:0010646	regulation of cell communication	BP	3.74172e-09	7.34908e-06
Blue	GO:0051240	positive regulation of multicellular organismal process	BP	4.68018e-09	8.42627e-06
Blue	GO:0009653	anatomical structure morphogenesis	BP	5.38681e-09	8.95247e-06
Blue	GO:0006955	immune response	BP	5.94506e-09	9.1745e-06
Blue	GO:0050896	response to stimulus	BP	1.40674e-08	1.92794e-05
Blue	GO:0048870	cell motility	BP	1.51701e-08	1.92794e-05
Blue	GO:0051674	localization of cell	BP	1.51701e-08	1.92794e-05
Blue	GO:0010647	positive regulation of cell communication	BP	2.30902e-08	2.77147e-05
Blue	GO:0002376	immune system process	BP	2.79565e-08	3.17895e-05
Blue	GO:0048583	regulation of response to stimulus	BP	3.13723e-08	3.38899e-05
Blue	GO:0009966	regulation of signal transduction	BP	3.55399e-08	3.65638e-05
Blue	GO:0023056	positive regulation of signaling	BP	5.12545e-08	5.03343e-05
Blue	GO:0005576	extracellular region	CC	5.53956e-08	5.20357e-05
Blue	GO:0006952	defense response	BP	1.4272e-07	0.000123425
Blue	GO:0009605	response to external stimulus	BP	1.42819e-07	0.000123425
Blue	GO:0032501	multicellular organismal process	BP	2.19167e-07	0.000173929
Blue	GO:0043207	response to external biotic stimulus	BP	2.2455e-07	0.000173929
Blue	GO:0048584	positive regulation of response to stimulus	BP	2.27455e-07	0.000173929
Blue	GO:0009607	response to biotic stimulus	BP	2.33461e-07	0.000173929
Blue	GO:0035239	tube morphogenesis	BP	2.66153e-07	0.000191675
Blue	GO:0051707	response to other organism	BP	4.02537e-07	0.000280542
Blue	GO:0032879	regulation of localization	BP	4.64757e-07	0.000313784
Blue	GO:0051241	negative regulation of multicellular organismal process	BP	4.80756e-07	0.000314749
Blue	GO:0048598	embryonic morphogenesis	BP	6.1147e-07	0.000388553
Blue	GO:0051716	cellular response to stimulus	BP	8.04134e-07	0.00049638
Blue	GO:0006928	movement of cell or subcellular component	BP	9.32605e-07	0.000559692
Blue	GO:0009967	positive regulation of signal transduction	BP	1.02618e-06	0.000599203
Blue	GO:0042127	regulation of cell proliferation	BP	1.67509e-06	0.000952378
Blue	GO:0046903	secretion	BP	1.8135e-06	0.00100463
Blue	GO:0002009	morphogenesis of an epithelium	BP	1.88276e-06	0.00101693
Blue	GO:2000026	regulation of multicellular organismal development	BP	2.97057e-06	0.00156535
Blue	GO:0035295	tube development	BP	4.44108e-06	0.00228451
Blue	GO:0001816	cytokine production	BP	4.97492e-06	0.00249961
Blue	GO:0001817	regulation of cytokine production	BP	5.14597e-06	0.00252679
Blue	GO:0090130	tissue migration	BP	7.35867e-06	0.0034675
Blue	GO:0032940	secretion by cell	BP	7.48921e-06	0.0034675
Blue	GO:0045860	positive regulation of protein kinase activity	BP	7.54327e-06	0.0034675
Blue	GO:0010562	positive regulation of phosphorus metabolic process	BP	8.11193e-06	0.0035767
Blue	GO:0045937	positive regulation of phosphate metabolic process	BP	8.11193e-06	0.0035767
Blue	GO:0009887	animal organ morphogenesis	BP	8.98053e-06	0.00388049
Blue	GO:0001934	positive regulation of protein phosphorylation	BP	9.75016e-06	0.00410263
Blue	GO:0009986	cell surface	CC	9.87442e-06	0.00410263
Blue	GO:0048731	system development	BP	1.01452e-05	0.00413561
Blue	GO:0050793	regulation of developmental process	BP	1.04664e-05	0.00418754
Blue	GO:0090132	epithelium migration	BP	1.08631e-05	0.00426722
Blue	GO:0001667	ameboidal-type cell migration	BP	1.20281e-05	0.0046405
Blue	GO:0048729	tissue morphogenesis	BP	1.31318e-05	0.00495539
Blue	GO:0051050	positive regulation of transport	BP	1.33031e-05	0.00495539
Blue	GO:0031012	extracellular matrix	CC	1.38743e-05	0.00508057
Blue	GO:0008283	cell proliferation	BP	1.44406e-05	0.00519983
Blue	GO:0051093	negative regulation of developmental process	BP	1.5873e-05	0.00562189
Blue	GO:0035556	intracellular signal transduction	BP	1.64821e-05	0.00574349
Blue	GO:0065007	biological regulation	BP	1.88599e-05	0.00646774
Blue	GO:0010631	epithelial cell migration	BP	1.99068e-05	0.00672012
Blue	GO:0006629	lipid metabolic process	BP	2.05879e-05	0.00684309
Blue	GO:0042327	positive regulation of phosphorylation	BP	2.13929e-05	0.00700292
Blue	GO:1904304	regulation of gastro-intestinal system smooth muscle contraction	BP	2.22357e-05	0.00706474
Blue	GO:1904306	positive regulation of gastro-intestinal system smooth muscle contraction	BP	2.22357e-05	0.00706474
Blue	GO:0060429	epithelium development	BP	2.50691e-05	0.00784954
Blue	GO:0030545	receptor regulator activity	MF	2.58957e-05	0.00799254
Blue	GO:0007275	multicellular organism development	BP	2.64499e-05	0.00799677
Blue	GO:0065009	regulation of molecular function	BP	2.67356e-05	0.00799677
Blue	GO:0030054	cell junction	CC	2.72364e-05	0.00799677
Blue	GO:0045321	leukocyte activation	BP	2.739e-05	0.00799677
Blue	GO:0005102	signaling receptor binding	MF	2.87849e-05	0.00829197
Blue	GO:0033674	positive regulation of kinase activity	BP	2.97423e-05	0.00845503
Blue	GO:0044421	extracellular region part	CC	3.16045e-05	0.00886772
Blue	GO:0050663	cytokine secretion	BP	3.28072e-05	0.00908718
Blue	GO:0045596	negative regulation of cell differentiation	BP	3.51955e-05	0.00962531
Blue	GO:0045747	positive regulation of Notch signaling pathway	BP	3.63048e-05	0.00980457
Blue	GO:0050707	regulation of cytokine secretion	BP	3.97155e-05	0.0105932
Blue	GO:0061351	neural precursor cell proliferation	BP	4.2613e-05	0.0112275
Blue	GO:0008289	lipid binding	MF	4.3364e-05	0.0112877
Blue	GO:0050731	positive regulation of peptidyl-tyrosine phosphorylation	BP	4.61838e-05	0.0118786
Blue	GO:0022603	regulation of anatomical structure morphogenesis	BP	5.28925e-05	0.013444
Blue	GO:0050729	positive regulation of inflammatory response	BP	5.73989e-05	0.0144198
Blue	GO:0048518	positive regulation of biological process	BP	5.9495e-05	0.0147746
Blue	GO:0072603	interleukin-5 secretion	BP	6.1545e-05	0.0149402
Blue	GO:2000662	regulation of interleukin-5 secretion	BP	6.1545e-05	0.0149402
Blue	GO:0051046	regulation of secretion	BP	6.24319e-05	0.0149871
Blue	GO:0044459	plasma membrane part	CC	6.48001e-05	0.0153847
Blue	GO:0048856	anatomical structure development	BP	6.92137e-05	0.0162539
Blue	GO:0030154	cell differentiation	BP	7.54371e-05	0.0175249
Blue	GO:0001944	vasculature development	BP	7.62841e-05	0.0175332
Blue	GO:0006954	inflammatory response	BP	8.11656e-05	0.0184588
Blue	GO:0048869	cellular developmental process	BP	8.8826e-05	0.0198218
Blue	GO:0051049	regulation of transport	BP	8.89938e-05	0.0198218
Blue	GO:0051347	positive regulation of transferase activity	BP	9.04622e-05	0.0199432
Blue	GO:0010632	regulation of epithelial cell migration	BP	0.000100893	0.0219171
Blue	GO:0032656	regulation of interleukin-13 production	BP	0.000101812	0.0219171
Blue	GO:0002252	immune effector process	BP	0.000103011	0.0219171
Blue	GO:0040012	regulation of locomotion	BP	0.000103681	0.0219171
Blue	GO:0008593	regulation of Notch signaling pathway	BP	0.000104488	0.0219171
Blue	GO:0001568	blood vessel development	BP	0.00010786	0.0224069
Blue	GO:0072358	cardiovascular system development	BP	0.000111943	0.0230336
Blue	GO:0019221	cytokine-mediated signaling pathway	BP	0.000116955	0.0236907
Blue	GO:0048513	animal organ development	BP	0.000117611	0.0236907
Blue	GO:0051961	negative regulation of nervous system development	BP	0.000118426	0.0236907
Blue	GO:0062023	collagen-containing extracellular matrix	CC	0.000124582	0.0244801
Blue	GO:0070887	cellular response to chemical stimulus	BP	0.000124638	0.0244801
Blue	GO:0010721	negative regulation of cell development	BP	0.000128029	0.0249195
Blue	GO:0034097	response to cytokine	BP	0.000132843	0.0252607
Blue	GO:0000165	MAPK cascade	BP	0.000134444	0.0252607
Blue	GO:0007219	Notch signaling pathway	BP	0.000134932	0.0252607
Blue	GO:0005615	extracellular space	CC	0.000135302	0.0252607
Blue	GO:0050789	regulation of biological process	BP	0.000136767	0.0252607
Blue	GO:0051960	regulation of nervous system development	BP	0.000136797	0.0252607
Blue	GO:0009306	protein secretion	BP	0.000141016	0.0258191
Blue	GO:0030335	positive regulation of cell migration	BP	0.000147091	0.0267051
Blue	GO:0001775	cell activation	BP	0.000148562	0.0267473
Blue	GO:0044093	positive regulation of molecular function	BP	0.000149844	0.0267551
Blue	GO:0048699	generation of neurons	BP	0.000151193	0.0267749
Blue	GO:0048522	positive regulation of cellular process	BP	0.000153318	0.0269304
Blue	GO:0048259	regulation of receptor-mediated endocytosis	BP	0.000155254	0.0269339
Blue	GO:0060562	epithelial tube morphogenesis	BP	0.000157841	0.0269339
Blue	GO:0045087	innate immune response	BP	0.000158893	0.0269339
Blue	GO:0023014	signal transduction by protein phosphorylation	BP	0.000159004	0.0269339
Blue	GO:0022008	neurogenesis	BP	0.000160138	0.0269339
Blue	GO:0051047	positive regulation of secretion	BP	0.000163091	0.0269339
Blue	GO:0008015	blood circulation	BP	0.000163245	0.0269339
Blue	GO:0061098	positive regulation of protein tyrosine kinase activity	BP	0.000163312	0.0269339
Blue	GO:0045685	regulation of glial cell differentiation	BP	0.000170086	0.0275498
Blue	GO:0008285	negative regulation of cell proliferation	BP	0.000170833	0.0275498
Blue	GO:0110110	positive regulation of animal organ morphogenesis	BP	0.000170871	0.0275498
Blue	GO:0042330	taxis	BP	0.000176204	0.0281991
Blue	GO:0032653	regulation of interleukin-10 production	BP	0.00018245	0.028984
Blue	GO:2000147	positive regulation of cell motility	BP	0.000186824	0.0294622
Blue	GO:0001819	positive regulation of cytokine production	BP	0.00018965	0.0296913
Blue	GO:0032616	interleukin-13 production	BP	0.000202575	0.0314866
Blue	GO:0038023	signaling receptor activity	MF	0.000206996	0.0319439
Blue	GO:0048514	blood vessel morphogenesis	BP	0.00020989	0.0321609
Blue	GO:1902533	positive regulation of intracellular signal transduction	BP	0.000213653	0.0325069
Blue	GO:0043410	positive regulation of MAPK cascade	BP	0.00021805	0.0329438
Blue	GO:0009820	alkaloid metabolic process	BP	0.000226083	0.0336211
Blue	GO:0044425	membrane part	CC	0.000226729	0.0336211
Blue	GO:0048713	regulation of oligodendrocyte differentiation	BP	0.000227707	0.0336211
Blue	GO:0032502	developmental process	BP	0.000229042	0.0336211
Blue	GO:0042362	fat-soluble vitamin biosynthetic process	BP	0.000230313	0.0336211
Blue	GO:0014016	neuroblast differentiation	BP	0.000243513	0.0353094
Blue	GO:0002682	regulation of immune system process	BP	0.000256927	0.037006
Blue	GO:0048562	embryonic organ morphogenesis	BP	0.000264596	0.0378583
Blue	GO:0050768	negative regulation of neurogenesis	BP	0.000272863	0.0383467
Blue	GO:0060089	molecular transducer activity	MF	0.000273219	0.0383467
Blue	GO:0050730	regulation of peptidyl-tyrosine phosphorylation	BP	0.000275749	0.0383467
Blue	GO:0030334	regulation of cell migration	BP	0.000275779	0.0383467
Blue	GO:0003013	circulatory system process	BP	0.000276884	0.0383467
Blue	GO:0006935	chemotaxis	BP	0.000280317	0.0385749
Blue	GO:2000145	regulation of cell motility	BP	0.000282372	0.0386117
Blue	GO:0032613	interleukin-10 production	BP	0.00029672	0.0403185
Blue	GO:0004464	leukotriene-C4 synthase activity	MF	0.000300424	0.0405594
Blue	GO:0040017	positive regulation of locomotion	BP	0.000302248	0.0405594
Blue	GO:0010469	regulation of signaling receptor activity	BP	0.000306505	0.0408768
Blue	GO:0051094	positive regulation of developmental process	BP	0.000311011	0.0412233
Blue	GO:0051387	negative regulation of neurotrophin TRK receptor signaling pathway	BP	0.000317032	0.0417651
Blue	GO:0043195	terminal bouton	CC	0.0003211	0.0420447
Blue	GO:0002250	adaptive immune response	BP	0.000327425	0.0426145
Blue	GO:0097150	neuronal stem cell population maintenance	BP	0.000340591	0.0440627
Blue	GO:0045665	negative regulation of neuron differentiation	BP	0.000344737	0.0442421
Blue	GO:0009888	tissue development	BP	0.000346073	0.0442421
Blue	GO:0010001	glial cell differentiation	BP	0.00036337	0.04618
Blue	GO:0009617	response to bacterium	BP	0.000368039	0.0464999
Blue	GO:0034341	response to interferon-gamma	BP	0.000371666	0.0466852
Blue	GO:0051272	positive regulation of cellular component movement	BP	0.000386625	0.0482834
Black	GO:0071944	cell periphery	CC	8.65499e-08	0.00113297
Black	GO:0044459	plasma membrane part	CC	1.0488e-07	0.00113297
Black	GO:0005886	plasma membrane	CC	1.6661e-07	0.00119987
Black	GO:0016020	membrane	CC	7.93448e-07	0.00428561
Black	GO:0050896	response to stimulus	BP	5.07263e-06	0.0219189
Black	GO:0045321	leukocyte activation	BP	7.97894e-06	0.0261562
Black	GO:0044425	membrane part	CC	8.47457e-06	0.0261562
Black	GO:0007155	cell adhesion	BP	1.69239e-05	0.0424152
Black	GO:0001775	cell activation	BP	1.81707e-05	0.0424152
Black	GO:0022610	biological adhesion	BP	1.96321e-05	0.0424152
Black	GO:0007154	cell communication	BP	2.29341e-05	0.042632
Black	GO:0046649	lymphocyte activation	BP	2.3679e-05	0.042632
Black	GO:0048583	regulation of response to stimulus	BP	2.76097e-05	0.0429254
Black	GO:0098609	cell-cell adhesion	BP	2.78769e-05	0.0429254
Black	GO:0023052	signaling	BP	2.98024e-05	0.0429254
Dark grey	GO:0000785	chromatin	CC	0	0
Dark grey	GO:0000786	nucleosome	CC	0	0
Dark grey	GO:0006323	DNA packaging	BP	0	0
Dark grey	GO:0006333	chromatin assembly or disassembly	BP	0	0
Dark grey	GO:0006334	nucleosome assembly	BP	0	0
Dark grey	GO:0031497	chromatin assembly	BP	0	0
Dark grey	GO:0032993	protein-DNA complex	CC	0	0
Dark grey	GO:0034728	nucleosome organization	BP	0	0
Dark grey	GO:0044815	DNA packaging complex	CC	0	0
Dark grey	GO:0046982	protein heterodimerization activity	MF	0	0
Dark grey	GO:0065004	protein-DNA complex assembly	BP	3.21602e-11	6.31655e-08
Dark grey	GO:0071824	protein-DNA complex subunit organization	BP	1.72358e-10	3.10317e-07
Dark grey	GO:0019731	antibacterial humoral response	BP	2.03142e-10	3.37607e-07
Dark grey	GO:0005694	chromosome	CC	6.30204e-10	9.61722e-07
Dark grey	GO:0044427	chromosomal part	CC	6.67708e-10	9.61722e-07
Dark grey	GO:0002227	innate immune response in mucosa	BP	7.24329e-10	9.7807e-07
Dark grey	GO:0071103	DNA conformation change	BP	8.31173e-10	1.05632e-06
Dark grey	GO:0000183	chromatin silencing at rDNA	BP	2.95045e-08	3.54135e-05
Dark grey	GO:0060964	regulation of gene silencing by miRNA	BP	3.53407e-08	3.85457e-05
Dark grey	GO:0002385	mucosal immune response	BP	3.56822e-08	3.85457e-05
Dark grey	GO:0046983	protein dimerization activity	MF	4.49215e-08	4.44843e-05
Dark grey	GO:0060147	regulation of posttranscriptional gene silencing	BP	4.73566e-08	4.44843e-05
Dark grey	GO:0060966	regulation of gene silencing by RNA	BP	4.73566e-08	4.44843e-05
Dark grey	GO:0002251	organ or tissue specific immune response	BP	7.26914e-08	6.54374e-05
Dark grey	GO:0060968	regulation of gene silencing	BP	1.44714e-07	0.000125062
Dark grey	GO:0019730	antimicrobial humoral response	BP	1.52276e-07	0.000126535
Dark grey	GO:0061844	antimicrobial humoral immune response mediated by antimicrobial peptide	BP	4.03924e-07	0.000323214
Dark grey	GO:0035195	gene silencing by miRNA	BP	4.86054e-07	0.000375043
Dark grey	GO:0035194	posttranscriptional gene silencing by RNA	BP	6.8214e-07	0.00050279
Dark grey	GO:0016441	posttranscriptional gene silencing	BP	6.98158e-07	0.00050279
Dark grey	GO:0031047	gene silencing by RNA	BP	1.39727e-06	0.000973808
Dark grey	GO:0006342	chromatin silencing	BP	1.87448e-06	0.00126557
Dark grey	GO:0045652	regulation of megakaryocyte differentiation	BP	2.31133e-06	0.00151322
Dark grey	GO:0042742	defense response to bacterium	BP	3.15792e-06	0.00200667
Dark grey	GO:0030219	megakaryocyte differentiation	BP	5.9259e-06	0.00356753
Dark grey	GO:0050830	defense response to Gram-positive bacterium	BP	5.9445e-06	0.00356753
Dark grey	GO:0045814	negative regulation of gene expression, epigenetic	BP	6.16912e-06	0.00360227
Dark grey	GO:0006325	chromatin organization	BP	6.40435e-06	0.00364121
Dark grey	GO:0016458	gene silencing	BP	7.40046e-06	0.00409967
Dark grey	GO:0044421	extracellular region part	CC	2.88676e-05	0.0153328
Dark grey	GO:0005615	extracellular space	CC	2.90973e-05	0.0153328
Dark grey	GO:0040029	regulation of gene expression, epigenetic	BP	3.19952e-05	0.0164585
Dark grey	GO:0006959	humoral immune response	BP	3.35604e-05	0.0168621
Dark grey	GO:0006335	DNA replication-dependent nucleosome assembly	BP	3.93862e-05	0.0189097
Dark grey	GO:0034723	DNA replication-dependent nucleosome organization	BP	3.93862e-05	0.0189097
Dark grey	GO:0000788	nuclear nucleosome	CC	6.64577e-05	0.0312134
Dark grey	GO:0034622	cellular protein-containing complex assembly	BP	7.66068e-05	0.0352147
Dark grey	GO:0038111	interleukin-7-mediated signaling pathway	BP	8.90018e-05	0.0400601
Dark grey	GO:0098542	defense response to other organism	BP	9.70916e-05	0.0428095
Dark grey	GO:0002376	immune system process	BP	0.000113579	0.0490777
Dark magenta	GO:0009615	response to virus	BP	5.08059e-09	5.17982e-05
Dark magenta	GO:0051607	defense response to virus	BP	9.55102e-09	5.17982e-05
Dark magenta	GO:0060337	type I interferon signaling pathway	BP	9.59004e-09	5.17982e-05
Dark magenta	GO:0071357	cellular response to type I interferon	BP	9.59004e-09	5.17982e-05
Dark magenta	GO:0034340	response to type I interferon	BP	1.332e-08	5.75556e-05
Dark magenta	GO:0051707	response to other organism	BP	1.20797e-07	0.000375696
Dark magenta	GO:0043207	response to external biotic stimulus	BP	1.21725e-07	0.000375696
Dark magenta	GO:0009607	response to biotic stimulus	BP	1.97876e-07	0.00053439
Dark magenta	GO:0098542	defense response to other organism	BP	4.11889e-07	0.000988763
Dark magenta	GO:0043900	regulation of multi-organism process	BP	9.01321e-06	0.019473
Dark magenta	GO:0035456	response to interferon-beta	BP	1.21025e-05	0.0237704
Dark magenta	GO:0050688	regulation of defense response to virus	BP	1.72969e-05	0.0311416
Pink	GO:0051186	cofactor metabolic process	BP	6.94612e-07	0.0150071
Pink	GO:0042611	MHC protein complex	CC	4.91479e-06	0.0427108
Pink	GO:0042613	MHC class II protein complex	CC	7.17576e-06	0.0427108
Pink	GO:0002503	peptide antigen assembly with MHC class II protein complex	BP	7.90758e-06	0.0427108
Dark orange	No enrichments
