# Supplementary material for: Combinatorial patterns of gene expression changes contribute to variable expressivity of the developmental delay-associated 16p12.1 deletion
Source: Genome Med. 2021 Oct 18;13:163. doi: 10.1186/s13073-021-00982-z (PMC8522054; doi:10.1186/s13073-021-00982-z)
Supplement: Supplementary file 6 — Additional file 6: Data S4. This file lists differentially expressed genes identified in each of the offspring in all trios (n = 13 with carrier offspring and n = 4 with noncarrier offspring) by family-specific pattern (unique occurrence or shared with a parent), and the enrichment of each gene set for Gene Ontology terms. [file 13073_2021_982_MOESM6_ESM.xlsx]

## Sheet: Family-based DEGs
Data S4: Family-based differentially-expressed genes
Sample	Gene ID	Gene name	Family-specific pattern	log2FC carrier parent	FDR carrier parent	log2FC noncarrier parent	FDR noncarrier parent
P1C_01	ENSG00000205002	AARD	Unique	-3.62489	0.0378835	-4.09341	0.00647587
P1C_01	ENSG00000228757	AB019438.66	Unique	-4.14444	0.000448407	-3.13555	0.0150275
P1C_01	ENSG00000154263	ABCA10	Unique	1.10722	9.42881e-09	1.12315	3.62249e-09
P1C_01	ENSG00000179869	ABCA13	Unique	1.53396	1.40336e-05	1.66503	1.8613e-06
P1C_01	ENSG00000167972	ABCA3	Unique	0.535335	0.000258331	-1.22471	1.04003e-15
P1C_01	ENSG00000160179	ABCG1	Unique	-0.832563	6.76224e-08	-1.00107	1.20678e-10
P1C_01	ENSG00000136379	ABHD17C	Unique	-0.80224	0.0011122	-0.628168	0.0116312
P1C_01	ENSG00000154175	ABI3BP	Unique	-1.13632	0.006673	-0.937288	0.0263008
P1C_01	ENSG00000166016	ABTB2	Unique	0.662983	1.11843e-07	0.899562	3.52411e-12
P1C_01	ENSG00000205786	AC002511.1	Unique	0.63425	0.00383629	0.799689	0.000114252
P1C_01	ENSG00000267551	AC005264.2	Unique	0.582299	0.000268196	1.57398	1.85754e-17
P1C_01	ENSG00000225606	AC005281.2	Unique	-4.94682	1.6252e-05	-3.16005	0.0273296
P1C_01	ENSG00000267243	AC005307.3	Unique	2.7322	1.51904e-19	5.21587	4.25947e-32
P1C_01	ENSG00000267537	AC005394.1	Unique	2.5976	6.38908e-15	5.99478	4.60419e-29
P1C_01	ENSG00000266893	AC005616.1	Unique	2.61998	1.55392e-16	5.70806	1.7856e-30
P1C_01	ENSG00000233264	AC006042.8	Unique	-1.17858	8.09388e-11	-0.581975	0.000917233
P1C_01	ENSG00000268355	AC006129.1	Unique	-0.860598	0.00374666	-1.16484	2.2749e-05
P1C_01	ENSG00000270164	AC006129.4	Unique	-1.51343	8.66787e-23	-0.922447	9.02026e-13
P1C_01	ENSG00000227014	AC007285.6	Unique	-0.712863	5.62943e-09	-0.735544	1.27145e-09
P1C_01	ENSG00000232613	AC007386.4	Unique	-0.905584	0.000169217	0.780668	0.00192271
P1C_01	ENSG00000217075	AC007401.2	Unique	0.652461	3.14296e-09	1.83228	1.1906e-30
P1C_01	ENSG00000235665	AC007464.1	Unique	1.69929	0.000244022	1.41817	0.00138017
P1C_01	ENSG00000237510	AC008268.2	Unique	1.52171	0.0144337	-1.93214	2.85244e-05
P1C_01	ENSG00000256439	AC008731.1	Unique	0.624759	0.00160546	0.756951	6.28621e-05
P1C_01	ENSG00000233143	AC009492.1	Unique	1.84383	3.91232e-08	2.52157	4.23981e-12
P1C_01	ENSG00000224730	AC009892.10	Unique	1.10348	0.000327466	0.629301	0.0458807
P1C_01	ENSG00000230696	AC011753.5	Unique	-1.87075	0.00502211	-2.52085	2.723e-05
P1C_01	ENSG00000228835	AC012123.1	Unique	1.05194	0.0450867	2.36236	4.66638e-06
P1C_01	ENSG00000266999	AC015849.16	Unique	1.05665	0.000466869	1.30204	1.0205e-05
P1C_01	ENSG00000227790	AC015922.5	Unique	1.35215	0.00451451	1.41917	0.00179566
P1C_01	ENSG00000228363	AC015971.2	Unique	-1.12449	1.45043e-16	-1.14715	2.70311e-17
P1C_01	ENSG00000186235	AC016757.3	Unique	-4.02517	1.26398e-14	-2.58846	1.0687e-06
P1C_01	ENSG00000225964	AC017076.5	Unique	1.94262	3.92446e-17	0.635417	0.000899903
P1C_01	ENSG00000229839	AC018462.2	Unique	0.668087	1.75529e-09	1.69777	1.20821e-28
P1C_01	ENSG00000170092	AC018720.10	Unique	0.770902	0.0213951	0.759429	0.0164415
P1C_01	ENSG00000215068	AC025171.1	Unique	0.789583	0.000221134	1.13699	8.09243e-08
P1C_01	ENSG00000268865	AC026310.1	Unique	1.74151	8.65269e-05	1.12265	0.00822056
P1C_01	ENSG00000268913	AC026806.2	Unique	-2.19195	3.21391e-13	-2.20854	1.23739e-13
P1C_01	ENSG00000229671	AC051649.16	Unique	1.15664	0.00276429	1.2683	0.000610673
P1C_01	ENSG00000268965	AC061992.1	Unique	3.11028	3.88525e-07	1.35558	0.0076564
P1C_01	ENSG00000224769	AC069213.1	Unique	-3.03106	6.77136e-09	-1.59655	0.00738015
P1C_01	ENSG00000235837	AC073333.8	Unique	-0.74977	0.00382492	-1.90583	1.44794e-13
P1C_01	ENSG00000236081	AC074389.9	Unique	-1.65511	6.58546e-05	-1.92211	1.51578e-06
P1C_01	ENSG00000266976	AC079466.1	Unique	2.55668	1.155e-11	6.53904	4.77618e-25
P1C_01	ENSG00000223914	AC079630.2	Unique	1.51198	0.0334352	2.51139	0.000343932
P1C_01	ENSG00000224137	AC079767.4	Unique	-0.574573	0.0216313	2.21363	6.17514e-13
P1C_01	ENSG00000259820	AC083843.1	Unique	0.563581	0.00447982	1.14122	3.49246e-09
P1C_01	ENSG00000226377	AC084809.2	Unique	-0.800664	0.0271313	-0.910704	0.0057293
P1C_01	ENSG00000236391	AC092573.2	Unique	0.873987	0.00022266	0.815931	0.00041426
P1C_01	ENSG00000225493	AC092619.1	Unique	-1.4793	3.50105e-13	-2.66168	5.47786e-25
P1C_01	ENSG00000234231	AC093616.4	Unique	-1.30534	0.000216029	-0.827033	0.0272031
P1C_01	ENSG00000213222	AC093724.2	Unique	1.06253	0.00251223	-0.862277	0.00434075
P1C_01	ENSG00000224184	AC096559.1	Unique	0.626737	0.000301944	0.812965	1.61049e-06
P1C_01	ENSG00000240040	AC096579.13	Unique	-0.60381	1.36749e-05	-1.27143	2.38052e-16
P1C_01	ENSG00000231486	AC096579.7	Unique	-0.604431	1.00034e-05	-1.27298	1.07818e-16
P1C_01	ENSG00000204581	AC096670.3	Unique	-2.12347	7.01318e-08	-1.14204	0.00535543
P1C_01	ENSG00000236432	AC097662.2	Unique	-2.9275	8.59996e-39	-2.7439	3.10212e-37
P1C_01	ENSG00000232594	AC103563.3	Unique	-5.72829	0.00225234	-5.97355	0.000551347
P1C_01	ENSG00000233105	AC103563.4	Unique	-5.72829	0.00164935	-6.10298	0.000225317
P1C_01	ENSG00000224585	AC103563.5	Unique	-3.21006	0.000362613	-2.98662	0.000851409
P1C_01	ENSG00000225420	AC104134.2	Unique	-0.82591	2.31728e-11	-0.771346	1.57054e-10
P1C_01	ENSG00000238062	AC105344.2	Unique	-0.866455	2.00097e-07	-1.20873	1.6955e-12
P1C_01	ENSG00000241525	AC108004.3	Unique	-1.58701	0.000920842	-1.99651	8.14603e-06
P1C_01	ENSG00000268950	AC114494.1	Unique	-1.13154	8.88436e-10	2.35787	5.55939e-21
P1C_01	ENSG00000211553	AC118278.1	Unique	-1.13461	0.0139961	-1.35037	0.00117603
P1C_01	ENSG00000253444	AC133633.2	Unique	3.76508	0.0197874	3.54528	0.018096
P1C_01	ENSG00000256546	AC156455.1	Unique	1.54765	0.0250759	1.66529	0.00947059
P1C_01	ENSG00000076555	ACACB	Unique	-1.01091	1.21824e-08	-1.00236	9.64745e-09
P1C_01	ENSG00000087085	ACHE	Unique	1.17721	3.83127e-06	0.774674	0.00172616
P1C_01	ENSG00000144476	ACKR3	Unique	1.35631	6.84607e-16	1.86219	9.68955e-23
P1C_01	ENSG00000184227	ACOT1	Unique	-1.49625	5.46207e-07	3.7321	2.92087e-14
P1C_01	ENSG00000177465	ACOT4	Unique	-0.721166	0.000675509	0.825236	0.000126
P1C_01	ENSG00000153093	ACOXL	Unique	-1.39309	9.74782e-17	-0.923368	8.05102e-10
P1C_01	ENSG00000111644	ACRBP	Unique	0.946754	0.000288122	-0.716683	0.00261037
P1C_01	ENSG00000166743	ACSM1	Unique	1.20643	0.000166861	1.09211	0.000443172
P1C_01	ENSG00000072110	ACTN1	Unique	0.554742	4.07908e-05	2.38862	3.75191e-31
P1C_01	ENSG00000115170	ACVR1	Unique	-1.04333	0.00386576	-1.002	0.00410074
P1C_01	ENSG00000135503	ACVR1B	Unique	1.14888	0.000108409	1.05416	0.000243633
P1C_01	ENSG00000135074	ADAM19	Unique	0.516902	1.43278e-06	-1.43307	2.32124e-25
P1C_01	ENSG00000114948	ADAM23	Unique	-0.828239	0.000866074	-4.67824	1.15354e-34
P1C_01	ENSG00000145536	ADAMTS16	Unique	1.35799	1.52435e-08	1.16534	3.83586e-07
P1C_01	ENSG00000140470	ADAMTS17	Unique	-1.06327	0.00017692	-2.29821	5.34784e-15
P1C_01	ENSG00000049192	ADAMTS6	Unique	0.541358	0.00891808	0.923726	1.71737e-06
P1C_01	ENSG00000185736	ADARB2	Unique	1.68406	2.70159e-26	1.81339	1.85985e-28
P1C_01	ENSG00000205696	ADARB2-AS1	Unique	1.37386	0.0024826	1.86626	2.61712e-05
P1C_01	ENSG00000164742	ADCY1	Unique	0.750819	6.49377e-08	-0.731215	3.98758e-08
P1C_01	ENSG00000129467	ADCY4	Unique	-0.824029	0.0041691	-1.30065	6.29723e-07
P1C_01	ENSG00000147576	ADHFE1	Unique	0.812215	1.10715e-05	0.993704	6.87196e-08
P1C_01	ENSG00000148926	ADM	Unique	-1.01128	1.55631e-06	-0.596576	0.00493349
P1C_01	ENSG00000128165	ADM2	Unique	-1.34323	6.82603e-11	-0.967575	8.46535e-07
P1C_01	ENSG00000170425	ADORA2B	Unique	0.986623	0.00842816	1.629	6.5738e-06
P1C_01	ENSG00000111863	ADTRP	Unique	-1.35839	9.78062e-17	-1.54319	7.36257e-20
P1C_01	ENSG00000106624	AEBP1	Unique	3.06948	4.56966e-27	0.847278	2.88508e-06
P1C_01	ENSG00000263335	AF001548.5	Unique	0.671553	0.00260578	0.979996	4.05933e-06
P1C_01	ENSG00000255310	AF131215.2	Unique	-0.511332	0.000443429	0.901351	1.46038e-09
P1C_01	ENSG00000269918	AF131215.9	Unique	-0.560871	0.00521453	0.941865	1.69482e-06
P1C_01	ENSG00000196526	AFAP1	Unique	0.870634	0.00215118	-0.899647	0.00018922
P1C_01	ENSG00000272620	AFAP1-AS1	Unique	1.20424	0.000207087	-0.728127	0.0111665
P1C_01	ENSG00000188234	AGAP4	Unique	-2.27745	3.59675e-14	-2.21224	6.97712e-14
P1C_01	ENSG00000174194	AGAP8	Unique	0.741354	0.0114792	0.721768	0.00986509
P1C_01	ENSG00000186094	AGBL4	Unique	1.12695	1.70004e-10	2.70239	1.09783e-27
P1C_01	ENSG00000026652	AGPAT4	Unique	0.59333	1.74725e-06	0.596632	9.82774e-07
P1C_01	ENSG00000126705	AHDC1	Unique	0.554877	0.00180926	0.551551	0.00132372
P1C_01	ENSG00000185567	AHNAK2	Unique	2.01811	1.29781e-12	1.31032	1.87481e-07
P1C_01	ENSG00000111732	AICDA	Unique	0.554108	1.618e-08	0.655413	4.04812e-11
P1C_01	ENSG00000204472	AIF1	Unique	3.27138	1.47865e-31	1.75691	1.20703e-18
P1C_01	ENSG00000106992	AK1	Unique	-0.609653	0.00276088	-0.673991	0.000481768
P1C_01	ENSG00000237876	AKR1B1P4	Unique	-1.82955	0.000138545	-1.95454	2.52271e-05
P1C_01	ENSG00000122787	AKR1D1	Unique	-1.37348	0.0106722	-1.84095	0.000127622
P1C_01	ENSG00000233922	AL133493.2	Unique	-1.44786	5.23157e-07	-2.63696	1.04947e-17
P1C_01	ENSG00000216070	AL158155.1	Unique	0.969137	0.0444814	1.75398	9.21725e-05
P1C_01	ENSG00000204049	AL391421.1	Unique	-4.82574	0.0177455	-5.22708	0.00411402
P1C_01	ENSG00000253701	AL928768.3	Unique	-1.90845	0.000124873	-3.59739	3.87434e-11
P1C_01	ENSG00000111275	ALDH2	Unique	0.880235	5.28514e-13	0.761173	6.51462e-11
P1C_01	ENSG00000132746	ALDH3B2	Unique	1.19054	0.0279187	1.80066	0.000439032
P1C_01	ENSG00000164904	ALDH7A1	Unique	1.47318	7.48599e-16	2.59945	7.05665e-28
P1C_01	ENSG00000118514	ALDH8A1	Unique	-1.12316	9.31966e-05	-0.77275	0.00917884
P1C_01	ENSG00000179477	ALOX12B	Unique	0.991165	0.00100631	1.24933	2.12137e-05
P1C_01	ENSG00000132965	ALOX5AP	Unique	0.938056	2.39325e-11	1.59601	6.0213e-22
P1C_01	ENSG00000174945	AMZ1	Unique	0.849373	3.30609e-15	0.686575	1.03053e-11
P1C_01	ENSG00000214274	ANG	Unique	-1.07703	3.72999e-05	-1.05978	3.32245e-05
P1C_01	ENSG00000132623	ANKEF1	Unique	-0.856615	0.0490712	-0.895328	0.0251327
P1C_01	ENSG00000237636	ANKRD26P3	Unique	2.04412	2.97753e-07	-2.15105	3.06204e-11
P1C_01	ENSG00000230006	ANKRD36BP2	Unique	1.64971	9.45092e-11	-1.33354	1.83343e-08
P1C_01	ENSG00000151458	ANKRD50	Unique	0.866114	0.000941565	0.582749	0.0297276
P1C_01	ENSG00000135299	ANKRD6	Unique	-0.64044	0.000648876	-0.546754	0.00331573
P1C_01	ENSG00000165138	ANKS6	Unique	-0.546413	0.000190426	-1.68763	6.15546e-23
P1C_01	ENSG00000134343	ANO3	Unique	-2.67306	0.00103425	-2.11774	0.0133096
P1C_01	ENSG00000171714	ANO5	Unique	-1.02881	3.49323e-06	-0.714671	0.00132763
P1C_01	ENSG00000163297	ANTXR2	Unique	0.735027	1.58985e-10	0.669464	2.03041e-09
P1C_01	ENSG00000177721	ANXA2R	Unique	0.704121	3.94994e-05	1.03646	2.14868e-09
P1C_01	ENSG00000138772	ANXA3	Unique	-1.48242	2.77253e-05	-1.16724	0.00109211
P1C_01	ENSG00000237594	AP000251.3	Unique	1.70441	0.00349715	2.88784	1.62829e-06
P1C_01	ENSG00000237484	AP000476.1	Unique	-4.81997	5.20481e-32	-3.96888	4.71172e-27
P1C_01	ENSG00000206195	AP000525.9	Unique	-7.78499	7.03774e-06	-5.60078	0.00667921
P1C_01	ENSG00000173727	AP000769.1	Unique	-0.652509	3.05326e-06	-1.70902	2.1014e-23
P1C_01	ENSG00000230061	AP001065.2	Unique	0.78751	0.000141643	1.64566	2.20101e-13
P1C_01	ENSG00000236935	AP003774.1	Unique	-0.523552	0.0104185	0.827508	2.84744e-05
P1C_01	ENSG00000166313	APBB1	Unique	0.946039	1.70358e-05	-1.28905	3.1383e-10
P1C_01	ENSG00000169621	APLF	Unique	0.501105	0.0322533	-0.501305	0.0167747
P1C_01	ENSG00000240583	AQP1	Unique	0.871936	0.026293	0.951249	0.00886548
P1C_01	ENSG00000140750	ARHGAP17	Unique	0.740682	2.67254e-15	0.727069	2.96864e-15
P1C_01	ENSG00000137727	ARHGAP20	Unique	2.07573	1.24898e-08	2.45351	8.47028e-11
P1C_01	ENSG00000225485	ARHGAP23	Unique	-0.864623	1.31403e-06	-0.847479	1.36555e-06
P1C_01	ENSG00000138639	ARHGAP24	Unique	1.50649	9.88513e-18	2.67453	1.4513e-30
P1C_01	ENSG00000163219	ARHGAP25	Unique	-0.650071	3.30725e-07	-0.526032	2.50779e-05
P1C_01	ENSG00000006740	ARHGAP44	Unique	-0.873078	1.40995e-07	-2.01524	2.87052e-23
P1C_01	ENSG00000241484	ARHGAP8	Unique	-1.0287	0.0150312	-1.3904	0.000176496
P1C_01	ENSG00000104728	ARHGEF10	Unique	-1.22266	4.67636e-07	-2.17558	1.03133e-16
P1C_01	ENSG00000074964	ARHGEF10L	Unique	-0.698973	0.00509034	-1.15509	4.63392e-07
P1C_01	ENSG00000110237	ARHGEF17	Unique	1.40939	5.27947e-20	0.841054	9.9977e-11
P1C_01	ENSG00000142632	ARHGEF19	Unique	-0.609977	0.000594158	-0.556283	0.00140572
P1C_01	ENSG00000213214	ARHGEF35	Unique	8.39276	1.35943e-14	-1.31821	8.47921e-05
P1C_01	ENSG00000188042	ARL4C	Unique	-0.726192	2.61143e-08	-1.04713	2.68612e-14
P1C_01	ENSG00000156219	ART3	Unique	1.13973	6.76775e-05	1.67299	1.02401e-08
P1C_01	ENSG00000196372	ASB13	Unique	0.757503	0.00151994	2.33169	1.46278e-16
P1C_01	ENSG00000213199	ASIC3	Unique	-0.652747	0.0421287	-0.72358	0.0130971
P1C_01	ENSG00000215915	ATAD3C	Unique	-1.03669	0.00101257	-2.67602	2.33073e-16
P1C_01	ENSG00000206190	ATP10A	Unique	2.27184	2.80774e-18	1.61803	8.2172e-13
P1C_01	ENSG00000105409	ATP1A3	Unique	-1.0369	0.00147015	-1.63893	8.75984e-08
P1C_01	ENSG00000129244	ATP1B2	Unique	-1.4733	0.000288293	-2.27424	3.5706e-09
P1C_01	ENSG00000058668	ATP2B4	Unique	0.908376	8.24422e-11	0.950765	9.34204e-12
P1C_01	ENSG00000105675	ATP4A	Unique	-1.7607	0.000413518	-1.25908	0.0150727
P1C_01	ENSG00000213760	ATP6V1G2	Unique	0.58836	0.0132138	0.631154	0.00454459
P1C_01	ENSG00000123191	ATP7B	Unique	-0.963177	0.00131443	-0.650437	0.0422099
P1C_01	ENSG00000119986	AVPI1	Unique	-0.798685	0.00703478	-0.872168	0.00167753
P1C_01	ENSG00000168646	AXIN2	Unique	-1.28815	0.00587298	-3.72513	1.70514e-18
P1C_01	ENSG00000169255	B3GALNT1	Unique	0.604025	0.0160236	0.541408	0.025422
P1C_01	ENSG00000156966	B3GNT7	Unique	0.792428	2.44136e-08	1.23283	1.53115e-15
P1C_01	ENSG00000237172	B3GNT9	Unique	-0.537896	0.00208794	-0.520294	0.00211039
P1C_01	ENSG00000182240	BACE2	Unique	-1.35868	1.4478e-08	1.32273	1.05648e-06
P1C_01	ENSG00000175866	BAIAP2	Unique	-0.538041	0.0279281	-1.28237	2.30578e-09
P1C_01	ENSG00000153064	BANK1	Unique	2.0805	1.68644e-21	0.797767	1.24019e-06
P1C_01	ENSG00000043039	BARX2	Unique	-2.18076	0.000525331	-1.46207	0.0319711
P1C_01	ENSG00000123685	BATF3	Unique	0.974285	4.13096e-15	0.891951	8.76339e-14
P1C_01	ENSG00000050820	BCAR1	Unique	0.513996	0.0202632	0.669887	0.000896257
P1C_01	ENSG00000060982	BCAT1	Unique	1.3876	2.97633e-11	0.712174	0.000181224
P1C_01	ENSG00000153094	BCL2L11	Unique	-0.56553	3.28703e-09	-0.91615	5.30842e-18
P1C_01	ENSG00000121380	BCL2L14	Unique	0.855805	4.07749e-16	0.730245	1.93433e-13
P1C_01	ENSG00000110987	BCL7A	Unique	1.18412	1.50476e-20	0.912035	1.83201e-15
P1C_01	ENSG00000176697	BDNF	Unique	-0.692089	0.00133943	-0.768287	0.000187287
P1C_01	ENSG00000183092	BEGAIN	Unique	-1.3338	0.0171805	-2.02697	2.70071e-05
P1C_01	ENSG00000162373	BEND5	Unique	1.18406	3.61493e-09	3.13514	3.98536e-27
P1C_01	ENSG00000151917	BEND6	Unique	-1.08035	1.70941e-06	-0.860161	0.000114323
P1C_01	ENSG00000127325	BEST3	Unique	1.34957	0.0316374	2.03779	0.000618001
P1C_01	ENSG00000180535	BHLHA15	Unique	-0.83774	0.00122054	-1.38815	3.55483e-08
P1C_01	ENSG00000123095	BHLHE41	Unique	-0.792818	2.44969e-08	0.561445	7.9757e-05
P1C_01	ENSG00000101197	BIRC7	Unique	-3.23992	0.000585465	-2.81057	0.00401139
P1C_01	ENSG00000136573	BLK	Unique	1.29744	1.01021e-18	-0.731512	4.5211e-09
P1C_01	ENSG00000125845	BMP2	Unique	1.1964	3.59058e-07	1.13913	6.81053e-07
P1C_01	ENSG00000152785	BMP3	Unique	1.70271	0.00126766	2.32479	1.33081e-05
P1C_01	ENSG00000125378	BMP4	Unique	1.86003	8.50708e-06	-1.87161	1.16618e-07
P1C_01	ENSG00000153162	BMP6	Unique	-0.90507	3.81826e-07	-1.18565	5.79036e-11
P1C_01	ENSG00000237238	BMS1P10	Unique	-1.33747	0.01691	-2.93337	1.28454e-09
P1C_01	ENSG00000215394	BMS1P18	Unique	-8.84331	1.76049e-14	-4.92918	0.000220376
P1C_01	ENSG00000204164	BMS1P5	Unique	0.931357	0.000276719	1.55128	2.99198e-09
P1C_01	ENSG00000119411	BSPRY	Unique	0.6875	3.51607e-06	0.965787	1.96074e-10
P1C_01	ENSG00000132640	BTBD3	Unique	0.728869	9.04769e-08	1.66417	1.51908e-22
P1C_01	ENSG00000165810	BTNL9	Unique	-0.743352	0.0012078	-1.03367	1.33339e-06
P1C_01	ENSG00000110665	C11orf21	Unique	0.912115	4.50391e-06	0.613301	0.00188801
P1C_01	ENSG00000180116	C12orf40	Unique	1.05102	0.000334825	1.52808	1.84757e-07
P1C_01	ENSG00000188596	C12orf55	Unique	-1.15118	5.21889e-06	-1.42404	1.45026e-08
P1C_01	ENSG00000204954	C12orf73	Unique	-0.506908	1.70359e-06	0.544026	2.99592e-07
P1C_01	ENSG00000186960	C14orf23	Unique	4.18071	0.000703709	3.9248	0.000747011
P1C_01	ENSG00000175779	C15orf53	Unique	1.72761	0.00619918	1.51148	0.0120053
P1C_01	ENSG00000154102	C16orf74	Unique	1.52777	6.14155e-19	1.39931	1.62935e-17
P1C_01	ENSG00000205710	C17orf107	Unique	-2.63375	4.95687e-12	-3.08428	2.2173e-15
P1C_01	ENSG00000187624	C17orf97	Unique	-2.63688	6.88725e-14	-1.33563	6.61871e-05
P1C_01	ENSG00000176912	C18orf56	Unique	0.675706	0.0224797	0.738255	0.00729185
P1C_01	ENSG00000074842	C19orf10	Unique	-0.683957	5.58698e-08	-0.573608	2.93389e-06
P1C_01	ENSG00000095932	C19orf77	Unique	1.474	0.0219775	1.43891	0.0170916
P1C_01	ENSG00000203709	C1orf132	Unique	-0.688508	0.000292402	-0.86668	2.39214e-06
P1C_01	ENSG00000143110	C1orf162	Unique	1.97299	8.79114e-13	2.02073	1.9968e-13
P1C_01	ENSG00000119280	C1orf198	Unique	0.752704	0.000174576	-0.692525	0.000154773
P1C_01	ENSG00000116667	C1orf21	Unique	1.25796	1.07556e-07	3.22921	1.20263e-22
P1C_01	ENSG00000159403	C1R	Unique	-1.32064	2.40733e-11	-0.590979	0.00205438
P1C_01	ENSG00000182326	C1S	Unique	-0.694484	0.0216313	-0.69445	0.0148085
P1C_01	ENSG00000197183	C20orf112	Unique	1.25645	1.32657e-13	0.534934	0.000448407
P1C_01	ENSG00000176659	C20orf197	Unique	0.737054	0.00075138	2.003	8.05819e-16
P1C_01	ENSG00000169314	C22orf15	Unique	1.92241	3.35077e-08	0.941324	0.00333435
P1C_01	ENSG00000182257	C22orf26	Unique	-2.41014	4.54193e-09	-3.10311	1.28192e-13
P1C_01	ENSG00000197927	C2orf27A	Unique	1.26761	2.09863e-08	-1.19035	3.30467e-09
P1C_01	ENSG00000159239	C2orf81	Unique	0.585832	0.000944214	0.606336	0.000394282
P1C_01	ENSG00000114405	C3orf14	Unique	-1.29016	2.25007e-05	-1.32638	8.17662e-06
P1C_01	ENSG00000187068	C3orf70	Unique	-1.37103	0.00705561	-1.92171	2.97605e-05
P1C_01	ENSG00000185689	C6orf201	Unique	-0.654685	1.48085e-11	-0.548542	3.8895e-09
P1C_01	ENSG00000181577	C6orf223	Unique	-0.82722	4.84523e-07	0.584342	0.000511887
P1C_01	ENSG00000105792	C7orf63	Unique	-2.11957	7.78614e-06	-1.48054	0.00281665
P1C_01	ENSG00000177335	C8orf31	Unique	-2.865	6.81824e-21	-1.67691	9.7203e-10
P1C_01	ENSG00000169085	C8orf46	Unique	0.683933	0.0299076	1.41229	1.25162e-06
P1C_01	ENSG00000198870	C9orf96	Unique	-0.587404	0.0239298	-0.584133	0.0175038
P1C_01	ENSG00000167434	CA4	Unique	0.793202	0.0215688	2.67199	1.98799e-12
P1C_01	ENSG00000157388	CACNA1D	Unique	-0.778336	1.85841e-10	0.565389	2.62874e-06
P1C_01	ENSG00000196557	CACNA1H	Unique	-1.55391	0.00206157	-2.83569	3.57656e-09
P1C_01	ENSG00000122786	CALD1	Unique	1.25478	9.06736e-07	1.18699	1.83643e-06
P1C_01	ENSG00000183049	CAMK1D	Unique	0.519887	9.46145e-12	0.619534	3.92214e-15
P1C_01	ENSG00000137225	CAPN11	Unique	-2.02705	5.12809e-12	-0.948867	0.000945127
P1C_01	ENSG00000214711	CAPN14	Unique	1.37777	3.4911e-05	1.09368	0.000698626
P1C_01	ENSG00000162909	CAPN2	Unique	-1.41334	5.87978e-29	-1.22808	8.67805e-26
P1C_01	ENSG00000187796	CARD9	Unique	0.529606	0.00457889	0.502976	0.00524849
P1C_01	ENSG00000137752	CASP1	Unique	-0.555515	4.93675e-06	1.21664	1.05596e-17
P1C_01	ENSG00000105974	CAV1	Unique	-1.14408	7.52287e-12	-0.522131	0.00104703
P1C_01	ENSG00000151773	CCDC122	Unique	1.0182	0.000164901	1.33755	6.42193e-07
P1C_01	ENSG00000128596	CCDC136	Unique	0.660002	0.000624	-0.594429	0.00112298
P1C_01	ENSG00000170160	CCDC144A	Unique	1.31655	5.50608e-06	-3.1673	7.40373e-23
P1C_01	ENSG00000197599	CCDC154	Unique	1.29124	8.60376e-05	0.904657	0.00487041
P1C_01	ENSG00000159214	CCDC24	Unique	0.521898	0.0274323	0.527687	0.0173451
P1C_01	ENSG00000229140	CCDC26	Unique	0.805035	0.0128625	1.18723	8.08628e-05
P1C_01	ENSG00000160050	CCDC28B	Unique	0.501321	2.03245e-05	0.564933	1.01588e-06
P1C_01	ENSG00000139537	CCDC65	Unique	-0.872232	1.13188e-16	-0.930148	2.37439e-18
P1C_01	ENSG00000163040	CCDC74A	Unique	1.39732	6.38908e-15	-0.529429	0.000608703
P1C_01	ENSG00000152076	CCDC74B	Unique	2.29581	1.85766e-09	-2.3475	8.44863e-17
P1C_01	ENSG00000169515	CCDC8	Unique	1.66457	2.80463e-05	3.40742	6.09616e-12
P1C_01	ENSG00000205476	CCDC85C	Unique	-1.29026	1.023e-08	-2.85381	1.92183e-24
P1C_01	ENSG00000102970	CCL17	Unique	1.17343	0.000109015	0.798516	0.00785298
P1C_01	ENSG00000260916	CCPG1	Unique	-0.573034	0.0114678	-0.822353	7.82444e-05
P1C_01	ENSG00000163823	CCR1	Unique	0.890339	9.22023e-09	1.83514	6.46428e-22
P1C_01	ENSG00000183625	CCR3	Unique	0.855588	1.41873e-08	1.76094	1.33921e-21
P1C_01	ENSG00000112486	CCR6	Unique	0.603185	2.95826e-09	1.4254	1.00693e-26
P1C_01	ENSG00000146574	CCZ1B	Unique	0.586048	0.000274704	-0.510016	0.000987422
P1C_01	ENSG00000158481	CD1C	Unique	0.774773	2.87408e-07	1.19493	1.16953e-13
P1C_01	ENSG00000158473	CD1D	Unique	2.56607	8.45464e-14	2.15671	1.36298e-11
P1C_01	ENSG00000163606	CD200R1	Unique	-0.785717	0.000257907	-1.99539	6.16885e-18
P1C_01	ENSG00000090659	CD209	Unique	2.87714	3.39636e-05	2.72811	3.59502e-05
P1C_01	ENSG00000012124	CD22	Unique	0.708216	6.63881e-11	1.00189	1.73328e-17
P1C_01	ENSG00000174807	CD248	Unique	1.74638	0.0358391	1.73687	0.0252516
P1C_01	ENSG00000139193	CD27	Unique	-0.70918	6.34279e-08	-0.606769	2.06244e-06
P1C_01	ENSG00000215039	CD27-AS1	Unique	-0.612298	4.28797e-07	-0.509838	1.70979e-05
P1C_01	ENSG00000178562	CD28	Unique	0.617286	2.78307e-08	1.32056	2.74979e-22
P1C_01	ENSG00000105383	CD33	Unique	-1.60804	6.22354e-10	-0.560815	0.0489486
P1C_01	ENSG00000026508	CD44	Unique	0.997437	3.60641e-18	0.736258	1.30419e-12
P1C_01	ENSG00000137101	CD72	Unique	0.872639	5.96742e-15	1.21587	2.37391e-22
P1C_01	ENSG00000125810	CD93	Unique	2.02363	0.0029261	2.43294	0.000274567
P1C_01	ENSG00000079335	CDC14A	Unique	0.64274	2.10537e-05	0.644176	1.3065e-05
P1C_01	ENSG00000231007	CDC20P1	Unique	-3.43721	5.97196e-18	-3.02236	1.31878e-15
P1C_01	ENSG00000143776	CDC42BPA	Unique	-0.731901	6.01061e-11	1.17692	6.0547e-20
P1C_01	ENSG00000144354	CDCA7	Unique	0.517158	2.33602e-08	0.618297	4.27398e-11
P1C_01	ENSG00000039068	CDH1	Unique	1.39749	2.35913e-14	1.32773	9.36576e-14
P1C_01	ENSG00000148600	CDHR1	Unique	-1.02642	7.79851e-05	-0.613389	0.0266927
P1C_01	ENSG00000239704	CDRT4	Unique	-1.72617	9.32731e-22	-2.1289	2.19853e-27
P1C_01	ENSG00000007129	CEACAM21	Unique	-0.739522	1.29298e-14	-0.559849	3.56891e-10
P1C_01	ENSG00000221869	CEBPD	Unique	0.718023	0.0189271	1.95228	2.0431e-10
P1C_01	ENSG00000128965	CHAC1	Unique	-1.11006	2.70973e-06	-1.65802	1.84053e-11
P1C_01	ENSG00000133048	CHI3L1	Unique	-0.993078	0.00333839	1.0196	0.0128613
P1C_01	ENSG00000134121	CHL1	Unique	0.799653	8.10609e-10	2.58235	4.39113e-35
P1C_01	ENSG00000234661	CHL1-AS1	Unique	0.839192	9.79096e-08	2.54096	5.98865e-28
P1C_01	ENSG00000224318	CHL1-AS2	Unique	1.77565	1.30581e-09	2.89601	1.39183e-16
P1C_01	ENSG00000154645	CHODL	Unique	-0.804489	0.0393208	-0.832587	0.0213925
P1C_01	ENSG00000123989	CHPF	Unique	-0.87387	9.78516e-07	-1.12749	5.68076e-10
P1C_01	ENSG00000147434	CHRNA6	Unique	1.43415	2.28252e-10	1.42305	1.51776e-10
P1C_01	ENSG00000108556	CHRNE	Unique	-2.66202	1.58428e-13	-3.15368	2.51117e-17
P1C_01	ENSG00000115526	CHST10	Unique	0.610559	2.12005e-05	-0.502468	0.000279142
P1C_01	ENSG00000122863	CHST3	Unique	-0.706139	4.29086e-05	2.42013	8.19524e-23
P1C_01	ENSG00000183196	CHST6	Unique	-0.822163	0.0470912	-1.97586	5.82409e-09
P1C_01	ENSG00000136305	CIDEB	Unique	0.783144	0.011404	0.625235	0.0414649
P1C_01	ENSG00000164442	CITED2	Unique	-0.749056	1.05473e-05	-0.844516	4.53144e-07
P1C_01	ENSG00000136026	CKAP4	Unique	-0.769433	5.39777e-13	-0.791124	9.39051e-14
P1C_01	ENSG00000175505	CLCF1	Unique	0.780614	4.73367e-07	1.13374	2.76411e-12
P1C_01	ENSG00000172322	CLEC12A	Unique	2.33903	2.15503e-06	1.98143	1.95618e-05
P1C_01	ENSG00000182566	CLEC4G	Unique	1.06387	0.0010137	3.11618	2.23962e-14
P1C_01	ENSG00000159212	CLIC6	Unique	1.46075	1.73926e-27	-0.602099	4.98858e-10
P1C_01	ENSG00000115295	CLIP4	Unique	-0.701512	3.10589e-09	-0.799843	2.02194e-11
P1C_01	ENSG00000205057	CLLU1OS	Unique	0.900738	0.000818659	1.06279	4.22287e-05
P1C_01	ENSG00000165959	CLMN	Unique	-0.698948	6.52861e-06	1.21466	6.69817e-13
P1C_01	ENSG00000153815	CMIP	Unique	0.521667	2.30625e-08	0.776278	6.92871e-15
P1C_01	ENSG00000174600	CMKLR1	Unique	2.0929	3.44474e-21	-0.541048	0.000735316
P1C_01	ENSG00000134326	CMPK2	Unique	0.737848	3.66818e-07	0.799856	2.72814e-08
P1C_01	ENSG00000140931	CMTM3	Unique	0.832787	3.97611e-08	-1.3589	1.92629e-17
P1C_01	ENSG00000153551	CMTM7	Unique	0.961601	1.28114e-07	1.09759	1.84517e-09
P1C_01	ENSG00000198515	CNGA1	Unique	0.999816	0.00413673	-1.69661	4.34194e-09
P1C_01	ENSG00000142675	CNKSR1	Unique	-1.30535	3.18615e-10	-2.11539	1.59777e-19
P1C_01	ENSG00000117519	CNN3	Unique	0.867058	9.1265e-13	0.606316	7.2325e-08
P1C_01	ENSG00000119946	CNNM1	Unique	-0.691711	0.000127333	1.01711	1.47851e-07
P1C_01	ENSG00000118432	CNR1	Unique	1.07167	1.71775e-16	0.690518	2.1315e-09
P1C_01	ENSG00000188822	CNR2	Unique	1.11004	1.02296e-19	0.9294	2.34681e-16
P1C_01	ENSG00000044459	CNTLN	Unique	1.64487	4.0397e-15	2.10914	2.75241e-20
P1C_01	ENSG00000100473	COCH	Unique	-0.718665	3.20021e-10	-0.809445	2.34907e-12
P1C_01	ENSG00000204248	COL11A2	Unique	0.501362	0.00342045	0.742902	4.49611e-06
P1C_01	ENSG00000084636	COL16A1	Unique	1.50787	3.27647e-12	0.966288	6.92299e-07
P1C_01	ENSG00000108821	COL1A1	Unique	0.709397	0.00247236	0.639125	0.0050284
P1C_01	ENSG00000171502	COL24A1	Unique	-0.752071	1.13844e-09	-0.84063	1.36428e-11
P1C_01	ENSG00000196739	COL27A1	Unique	-1.02312	4.73563e-06	1.82665	2.46432e-11
P1C_01	ENSG00000169031	COL4A3	Unique	-3.02281	8.66636e-40	-2.83357	2.4577e-38
P1C_01	ENSG00000081052	COL4A4	Unique	-2.78858	1.71984e-35	-2.81951	3.33965e-36
P1C_01	ENSG00000005243	COPZ2	Unique	-0.907172	0.000639135	-1.36239	6.57319e-08
P1C_01	ENSG00000173085	COQ2	Unique	0.852654	1.3134e-10	0.858926	5.78911e-11
P1C_01	ENSG00000106789	CORO2A	Unique	2.29737	9.26092e-10	-1.32476	6.39607e-06
P1C_01	ENSG00000128510	CPA4	Unique	2.3028	0.018016	-5.64952	1.85985e-28
P1C_01	ENSG00000113742	CPEB4	Unique	-0.53335	2.08648e-07	-0.715937	1.0997e-11
P1C_01	ENSG00000135678	CPM	Unique	2.35558	2.856e-27	2.93824	1.08144e-32
P1C_01	ENSG00000080819	CPOX	Unique	-0.504539	1.23415e-09	-0.585807	3.54312e-12
P1C_01	ENSG00000203710	CR1	Unique	1.01545	2.39561e-14	1.89226	3.64749e-28
P1C_01	ENSG00000117322	CR2	Unique	1.41662	1.99945e-29	1.86267	3.53046e-37
P1C_01	ENSG00000146592	CREB5	Unique	0.898754	3.51996e-06	-1.65003	1.82997e-16
P1C_01	ENSG00000184164	CRELD2	Unique	-0.683821	1.29286e-08	-0.689593	6.32847e-09
P1C_01	ENSG00000150938	CRIM1	Unique	0.678896	3.16988e-14	1.87901	3.162e-39
P1C_01	ENSG00000072832	CRMP1	Unique	1.09955	4.12437e-16	0.68783	8.48972e-09
P1C_01	ENSG00000100122	CRYBB1	Unique	-1.12805	0.000199586	-0.990425	0.000962427
P1C_01	ENSG00000103316	CRYM	Unique	0.601147	4.44591e-08	2.58101	2.45294e-39
P1C_01	ENSG00000100368	CSF2RB	Unique	-1.55992	8.75144e-22	-1.99249	2.77831e-28
P1C_01	ENSG00000183117	CSMD1	Unique	0.564205	0.0193722	-0.817992	6.14206e-05
P1C_01	ENSG00000263264	CTB-133G6.1	Unique	1.26036	3.66468e-09	0.596948	0.0037613
P1C_01	ENSG00000254211	CTB-43E15.4	Unique	-0.967296	0.0188198	-0.834133	0.0393731
P1C_01	ENSG00000242683	CTB-46B19.1	Unique	-0.51309	0.0451531	-0.588588	0.0107086
P1C_01	ENSG00000249593	CTB-46B19.2	Unique	-0.50101	5.00188e-05	-0.61705	3.44081e-07
P1C_01	ENSG00000249881	CTB-57H20.1	Unique	1.83501	1.78562e-08	1.71574	5.49341e-08
P1C_01	ENSG00000117151	CTBS	Unique	-0.719252	3.7835e-05	-0.512345	0.00357926
P1C_01	ENSG00000253653	CTC-248O19.1	Unique	0.641328	0.0038251	0.634816	0.00282813
P1C_01	ENSG00000262319	CTC-457L16.2	Unique	0.876997	0.00615335	1.38994	5.08193e-06
P1C_01	ENSG00000124092	CTCFL	Unique	2.8085	5.02869e-07	2.39751	4.97135e-06
P1C_01	ENSG00000259187	CTD-2008A1.1	Unique	1.7258	0.00322492	-1.00399	0.0326864
P1C_01	ENSG00000259363	CTD-2054N24.2	Unique	-1.16753	1.75123e-05	-1.44662	4.74544e-08
P1C_01	ENSG00000214105	CTD-2116F7.1	Unique	2.24278	0.0157295	-1.5141	0.00810294
P1C_01	ENSG00000249899	CTD-2175A23.1	Unique	1.06289	0.000139158	1.21369	8.67221e-06
P1C_01	ENSG00000177738	CTD-2201E18.3	Unique	0.598082	5.50839e-09	0.934147	9.61355e-17
P1C_01	ENSG00000247121	CTD-2260A17.2	Unique	-1.50158	6.8662e-26	0.534999	6.51021e-07
P1C_01	ENSG00000250579	CTD-2297D10.2	Unique	2.08864	0.000139158	3.36881	8.08282e-08
P1C_01	ENSG00000273018	CTD-2303H24.2	Unique	-0.972592	0.000731693	2.55306	3.1231e-11
P1C_01	ENSG00000244306	CTD-2314B22.3	Unique	-6.11167	3.46256e-24	-2.16126	4.78306e-05
P1C_01	ENSG00000264098	CTD-2350C19.1	Unique	-0.72005	0.0215341	-1.16329	2.21952e-05
P1C_01	ENSG00000250155	CTD-2353F22.1	Unique	-1.28837	2.84749e-22	-0.966206	3.16507e-16
P1C_01	ENSG00000267123	CTD-2357A8.3	Unique	-2.48335	3.04558e-12	-2.43029	3.92775e-12
P1C_01	ENSG00000268231	CTD-2560K21.6	Unique	-4.50402	0.0360437	-4.15716	0.0481655
P1C_01	ENSG00000268119	CTD-2561J22.5	Unique	-1.94462	1.7128e-11	0.946332	0.00452303
P1C_01	ENSG00000255395	CTD-2562J17.2	Unique	-0.626719	0.0144645	1.25252	1.09271e-06
P1C_01	ENSG00000267898	CTD-2639E6.9	Unique	-1.46811	0.0421352	-1.57867	0.0165423
P1C_01	ENSG00000266916	CTD-3064H18.1	Unique	-1.73195	0.000684612	-1.52651	0.00257351
P1C_01	ENSG00000267115	CTD-3064H18.2	Unique	-5.46914	0.0206933	-4.94287	0.0384458
P1C_01	ENSG00000204791	CTD-3065J16.6	Unique	1.22069	0.00108799	0.911607	0.01301
P1C_01	ENSG00000215302	CTD-3092A11.1	Unique	1.14971	1.02434e-06	-0.504022	0.0295836
P1C_01	ENSG00000270055	CTD-3092A11.2	Unique	1.00393	0.000786563	-0.640556	0.0224087
P1C_01	ENSG00000259715	CTD-3110H11.1	Unique	-1.02673	0.01516	-1.30687	0.000558794
P1C_01	ENSG00000116761	CTH	Unique	0.723474	2.68086e-06	-0.69296	2.39508e-06
P1C_01	ENSG00000085733	CTTN	Unique	0.905405	8.91317e-10	0.544681	0.000106535
P1C_01	ENSG00000169245	CXCL10	Unique	1.34714	5.49495e-06	1.93643	4.55534e-10
P1C_01	ENSG00000138755	CXCL9	Unique	3.67783	4.11019e-05	2.45654	0.00124855
P1C_01	ENSG00000172215	CXCR6	Unique	0.809164	0.0354559	1.00117	0.00415561
P1C_01	ENSG00000135929	CYP27A1	Unique	0.712268	0.000848702	2.84015	6.24946e-23
P1C_01	ENSG00000008256	CYTH3	Unique	0.855967	1.39792e-09	0.56552	2.84744e-05
P1C_01	ENSG00000207830	D86994.1	Unique	-1.20938	1.12721e-06	3.96525	4.85665e-24
P1C_01	ENSG00000207833	D86998.1	Unique	1.63552	7.27373e-07	3.01922	9.6939e-15
P1C_01	ENSG00000264629	D87007.1	Unique	-2.70834	0.00262728	2.56297	0.0205285
P1C_01	ENSG00000207835	D87015.1	Unique	-2.35101	3.34101e-17	-1.89135	7.55601e-14
P1C_01	ENSG00000207832	D87024.1	Unique	-4.8269	9.48817e-21	-1.68738	0.000162165
P1C_01	ENSG00000146122	DAAM2	Unique	-0.940643	8.41803e-07	0.578145	0.00543721
P1C_01	ENSG00000165617	DACT1	Unique	-1.55007	2.96687e-21	0.755072	5.20298e-08
P1C_01	ENSG00000196730	DAPK1	Unique	0.719667	1.16552e-15	0.761748	3.92379e-17
P1C_01	ENSG00000035664	DAPK2	Unique	1.07929	5.68498e-14	-0.641093	3.39039e-07
P1C_01	ENSG00000003249	DBNDD1	Unique	1.92895	3.30823e-14	2.40433	3.63835e-18
P1C_01	ENSG00000244274	DBNDD2	Unique	0.954289	1.63266e-05	1.20182	5.87689e-08
P1C_01	ENSG00000057019	DCBLD2	Unique	0.568399	0.00125773	-0.641596	8.2738e-05
P1C_01	ENSG00000187323	DCC	Unique	-2.07302	1.10984e-09	-1.52131	3.2308e-06
P1C_01	ENSG00000166341	DCHS1	Unique	-0.899921	0.000811934	-2.1909	3.42848e-15
P1C_01	ENSG00000197410	DCHS2	Unique	1.16898	1.61564e-08	1.34206	1.48995e-10
P1C_01	ENSG00000162733	DDR2	Unique	-1.09549	3.35649e-10	-1.79728	8.00504e-20
P1C_01	ENSG00000080007	DDX43	Unique	-0.93655	0.00766088	-2.73893	7.44537e-16
P1C_01	ENSG00000137628	DDX60	Unique	0.548224	0.0355447	0.914522	7.79123e-05
P1C_01	ENSG00000181381	DDX60L	Unique	0.834896	0.000688397	1.47592	4.50079e-09
P1C_01	ENSG00000213047	DENND1B	Unique	-0.81424	0.000833398	-2.0035	3.17525e-15
P1C_01	ENSG00000099958	DERL3	Unique	-0.910874	2.43896e-11	-1.27914	6.71018e-18
P1C_01	ENSG00000058866	DGKG	Unique	-0.504607	0.0105203	-1.21995	3.22604e-11
P1C_01	ENSG00000231672	DIRC3	Unique	0.672824	0.00483649	0.759656	0.000773422
P1C_01	ENSG00000162946	DISC1	Unique	1.93705	1.25034e-14	2.17433	5.60826e-17
P1C_01	ENSG00000154309	DISP1	Unique	1.1145	0.000118789	0.639069	0.0318812
P1C_01	ENSG00000132535	DLG4	Unique	2.15992	9.53455e-24	1.99051	1.84929e-22
P1C_01	ENSG00000151208	DLG5	Unique	-0.695942	0.001191	-0.71552	0.000543725
P1C_01	ENSG00000198010	DLGAP2	Unique	-1.70174	4.50231e-06	-2.94354	2.32245e-14
P1C_01	ENSG00000198719	DLL1	Unique	1.28076	4.95529e-10	2.50975	1.89715e-21
P1C_01	ENSG00000144355	DLX1	Unique	1.99885	0.00225336	2.17055	0.000582424
P1C_01	ENSG00000115844	DLX2	Unique	1.75862	0.0157732	2.87584	0.000141794
P1C_01	ENSG00000161249	DMKN	Unique	1.78382	1.62267e-21	1.88315	3.76048e-23
P1C_01	ENSG00000158856	DMTN	Unique	-1.14299	0.00442448	-1.45342	6.6048e-05
P1C_01	ENSG00000104093	DMXL2	Unique	1.34444	2.44675e-16	1.04602	3.74724e-12
P1C_01	ENSG00000187775	DNAH17	Unique	1.30285	4.29419e-21	0.823607	2.25268e-12
P1C_01	ENSG00000268470	DNAH17-AS1	Unique	5.02689	6.39015e-14	1.79344	6.04197e-06
P1C_01	ENSG00000090520	DNAJB11	Unique	-0.558726	2.86853e-08	-0.628329	4.56939e-10
P1C_01	ENSG00000128590	DNAJB9	Unique	-0.989843	9.32696e-05	-1.27312	3.51867e-07
P1C_01	ENSG00000177692	DNAJC28	Unique	-1.13597	0.037542	-1.07788	0.0379508
P1C_01	ENSG00000102580	DNAJC3	Unique	-0.741112	2.64826e-11	-0.78918	1.4384e-12
P1C_01	ENSG00000088387	DOCK9	Unique	0.667091	1.29968e-07	1.21341	2.13295e-17
P1C_01	ENSG00000125170	DOK4	Unique	0.693215	0.000648365	-0.715344	0.000104536
P1C_01	ENSG00000205683	DPF3	Unique	-0.777146	0.00834853	-2.012	9.42726e-13
P1C_01	ENSG00000233838	DPH3P1	Unique	1.18392	0.0071028	0.999504	0.0183127
P1C_01	ENSG00000177990	DPY19L2	Unique	1.83138	4.17854e-10	2.6096	1.74872e-15
P1C_01	ENSG00000170629	DPY19L2P2	Unique	0.743112	1.59753e-11	0.658036	6.3709e-10
P1C_01	ENSG00000188641	DPYD	Unique	0.679988	1.33352e-08	1.1089	6.04666e-17
P1C_01	ENSG00000232878	DPYD-AS1	Unique	0.607306	9.51916e-05	1.17556	9.51736e-13
P1C_01	ENSG00000113657	DPYSL3	Unique	-1.62324	0.0168738	-2.20448	0.000197707
P1C_01	ENSG00000151640	DPYSL4	Unique	-3.82338	1.08557e-18	-1.90683	1.5072e-06
P1C_01	ENSG00000134755	DSC2	Unique	1.77871	6.51532e-06	0.89743	0.019279
P1C_01	ENSG00000151914	DST	Unique	-1.36547	2.48703e-20	-1.0581	2.50425e-15
P1C_01	ENSG00000158716	DUSP23	Unique	-0.915738	7.29914e-05	-1.09776	1.05565e-06
P1C_01	ENSG00000120875	DUSP4	Unique	-0.764582	2.74685e-12	-0.660062	3.27144e-10
P1C_01	ENSG00000117298	ECE1	Unique	0.753268	3.68436e-09	-0.911776	1.80705e-12
P1C_01	ENSG00000198721	ECI2	Unique	-0.676017	4.69069e-12	-0.538419	7.12477e-09
P1C_01	ENSG00000134109	EDEM1	Unique	-0.730485	6.18597e-15	-0.560606	1.19996e-10
P1C_01	ENSG00000116406	EDEM3	Unique	-0.724277	3.75571e-06	-1.00572	2.81323e-10
P1C_01	ENSG00000151617	EDNRA	Unique	1.90395	0.00284005	2.58496	4.79653e-05
P1C_01	ENSG00000101210	EEF1A2	Unique	1.5284	0.00136236	-3.21539	3.33716e-16
P1C_01	ENSG00000172771	EFCAB12	Unique	-1.08036	2.89683e-07	-0.809149	0.000104486
P1C_01	ENSG00000184349	EFNA5	Unique	2.25648	1.39326e-15	1.68981	1.70472e-11
P1C_01	ENSG00000084710	EFR3B	Unique	1.72252	3.10204e-12	-1.59647	1.50403e-13
P1C_01	ENSG00000120738	EGR1	Unique	-0.579654	0.0185706	-0.503266	0.0365317
P1C_01	ENSG00000013016	EHD3	Unique	0.973242	3.43871e-06	0.66708	0.00129977
P1C_01	ENSG00000113790	EHHADH	Unique	-1.0114	6.10239e-06	-1.81227	1.71446e-14
P1C_01	ENSG00000172071	EIF2AK3	Unique	-0.77011	1.99062e-11	-0.718853	1.3977e-10
P1C_01	ENSG00000163412	EIF4E3	Unique	-0.869062	0.0481948	-1.9569	3.59674e-08
P1C_01	ENSG00000162374	ELAVL4	Unique	2.02998	4.23256e-07	2.45654	3.92876e-09
P1C_01	ENSG00000225968	ELFN1	Unique	-1.46273	2.34868e-06	-1.61535	1.07413e-07
P1C_01	ENSG00000118985	ELL2	Unique	-0.531204	1.61553e-06	-1.04621	3.03394e-17
P1C_01	ENSG00000128886	ELL3	Unique	1.38603	6.62419e-19	0.76929	3.63315e-09
P1C_01	ENSG00000170522	ELOVL6	Unique	0.727344	1.46422e-12	0.681633	9.632e-12
P1C_01	ENSG00000170571	EMB	Unique	0.713446	0.0011404	1.65162	2.17804e-12
P1C_01	ENSG00000186998	EMID1	Unique	0.78578	1.06134e-09	1.58897	1.55755e-23
P1C_01	ENSG00000127507	EMR2	Unique	0.635254	5.45018e-07	1.3361	3.73294e-19
P1C_01	ENSG00000164778	EN2	Unique	4.90795	0.0025809	4.14655	0.00417258
P1C_01	ENSG00000132464	ENAM	Unique	-1.12637	3.13527e-12	-0.948747	6.75608e-10
P1C_01	ENSG00000188316	ENO4	Unique	-1.18823	0.00241757	-1.90144	1.20596e-07
P1C_01	ENSG00000112796	ENPP5	Unique	0.949505	0.00311746	1.54178	1.21727e-06
P1C_01	ENSG00000182156	ENPP7	Unique	2.62674	4.96386e-08	-1.39868	1.7708e-05
P1C_01	ENSG00000163508	EOMES	Unique	-2.40169	3.0702e-10	-1.70948	3.79709e-06
P1C_01	ENSG00000116016	EPAS1	Unique	-2.00839	3.6665e-09	-1.23097	0.000318529
P1C_01	ENSG00000154928	EPHB1	Unique	-1.44611	7.43967e-27	-0.782458	2.59348e-13
P1C_01	ENSG00000151491	EPS8	Unique	-0.612804	1.07695e-09	1.42781	8.29442e-27
P1C_01	ENSG00000164308	ERAP2	Unique	-1.61373	7.28088e-27	0.569338	3.18049e-07
P1C_01	ENSG00000124882	EREG	Unique	-1.17916	0.00103671	-2.14556	4.08212e-10
P1C_01	ENSG00000068912	ERLEC1	Unique	-0.744077	1.17728e-07	-0.758196	4.52164e-08
P1C_01	ENSG00000149564	ESAM	Unique	0.506144	5.37729e-06	1.15519	3.73294e-19
P1C_01	ENSG00000144488	ESPNL	Unique	1.50413	9.06436e-12	0.950798	1.93041e-06
P1C_01	ENSG00000175832	ETV4	Unique	0.540812	3.83127e-06	1.75316	2.01951e-27
P1C_01	ENSG00000072840	EVC	Unique	1.1191	1.95023e-16	0.700535	5.06959e-09
P1C_01	ENSG00000173040	EVC2	Unique	1.42329	8.35921e-08	0.542359	0.0439499
P1C_01	ENSG00000126860	EVI2A	Unique	-0.62322	0.0337009	-0.618206	0.0251939
P1C_01	ENSG00000124491	F13A1	Unique	1.15799	3.09012e-24	3.11611	1.28403e-50
P1C_01	ENSG00000198734	F5	Unique	2.08108	0.000591364	1.9537	0.000757503
P1C_01	ENSG00000117480	FAAH	Unique	-0.508009	0.0171513	-0.854267	6.37457e-06
P1C_01	ENSG00000221968	FADS3	Unique	0.541394	0.00141226	0.7356	5.83648e-06
P1C_01	ENSG00000231584	FAHD2CP	Unique	0.591704	3.59058e-07	-0.733398	1.73825e-10
P1C_01	ENSG00000266486	FAM106CP	Unique	4.00525	0.00320688	-2.12169	0.00214105
P1C_01	ENSG00000184731	FAM110C	Unique	-1.13961	0.000313771	1.19791	0.000891442
P1C_01	ENSG00000167483	FAM129C	Unique	1.23265	1.50482e-22	0.505348	3.52109e-07
P1C_01	ENSG00000154153	FAM134B	Unique	1.57893	4.14303e-14	0.81601	6.63308e-06
P1C_01	ENSG00000188163	FAM166A	Unique	-1.7107	0.0328521	-1.74629	0.0188432
P1C_01	ENSG00000148468	FAM171A1	Unique	2.21237	5.84064e-15	1.24627	2.16044e-07
P1C_01	ENSG00000186453	FAM228A	Unique	-2.36395	0.00936625	-2.02866	0.0298929
P1C_01	ENSG00000188820	FAM26F	Unique	1.22289	4.28356e-06	2.05349	2.76653e-12
P1C_01	ENSG00000185112	FAM43A	Unique	0.537444	0.00669877	-0.617587	0.000567749
P1C_01	ENSG00000183508	FAM46C	Unique	-0.832915	6.42249e-10	-1.02845	1.44794e-13
P1C_01	ENSG00000174137	FAM53A	Unique	-0.868506	1.86427e-05	-1.0776	6.28196e-08
P1C_01	ENSG00000154511	FAM69A	Unique	-1.04468	4.92869e-06	-1.33321	7.03985e-09
P1C_01	ENSG00000188859	FAM78B	Unique	-0.943104	6.10068e-07	-0.560045	0.00364588
P1C_01	ENSG00000157470	FAM81A	Unique	0.577082	4.81215e-11	1.13026	3.1582e-25
P1C_01	ENSG00000173295	FAM86B3P	Unique	0.526817	5.66452e-05	-0.71628	1.40071e-08
P1C_01	ENSG00000158483	FAM86C1	Unique	0.66341	2.69442e-05	-0.634224	2.40561e-05
P1C_01	ENSG00000171847	FAM90A1	Unique	1.12232	0.000111026	-0.923627	0.000399087
P1C_01	ENSG00000064763	FAR2	Unique	0.590858	0.00013819	1.1234	3.29687e-12
P1C_01	ENSG00000083857	FAT1	Unique	2.86053	6.42962e-13	3.20218	7.26013e-15
P1C_01	ENSG00000127585	FBXL16	Unique	-1.4694	8.06733e-10	-2.12342	8.21243e-17
P1C_01	ENSG00000116661	FBXO2	Unique	-0.676571	0.0066147	-0.522317	0.0401746
P1C_01	ENSG00000156804	FBXO32	Unique	-0.869198	3.72902e-06	-0.555582	0.0038796
P1C_01	ENSG00000158869	FCER1G	Unique	1.15694	2.34357e-07	0.671753	0.00203909
P1C_01	ENSG00000090920	FCGBP	Unique	0.902879	2.16066e-05	0.67078	0.00135912
P1C_01	ENSG00000104870	FCGRT	Unique	1.14843	1.05719e-07	1.7911	5.00931e-14
P1C_01	ENSG00000132704	FCRL2	Unique	-0.813215	6.90227e-05	1.05792	5.07268e-07
P1C_01	ENSG00000163518	FCRL4	Unique	1.9715	1.15125e-18	1.86413	6.4489e-18
P1C_01	ENSG00000162746	FCRLB	Unique	0.831313	1.0393e-05	0.51315	0.0072938
P1C_01	ENSG00000137714	FDX1	Unique	0.691183	1.21267e-11	0.782928	5.0106e-14
P1C_01	ENSG00000088340	FER1L4	Unique	-0.663389	1.06083e-05	-0.550317	0.00021544
P1C_01	ENSG00000073712	FERMT2	Unique	0.749239	0.00771873	0.924804	0.000432521
P1C_01	ENSG00000182511	FES	Unique	1.55812	7.84396e-17	-0.978139	3.2019e-10
P1C_01	ENSG00000126262	FFAR2	Unique	1.63511	4.80389e-18	3.08601	6.72805e-32
P1C_01	ENSG00000180263	FGD6	Unique	0.821303	4.88274e-07	-0.618914	6.71331e-05
P1C_01	ENSG00000138685	FGF2	Unique	1.02214	5.29107e-14	1.08765	1.91916e-15
P1C_01	ENSG00000107831	FGF8	Unique	1.78564	0.000415287	1.56078	0.00121661
P1C_01	ENSG00000102678	FGF9	Unique	-1.47723	3.89288e-07	1.10549	0.00224738
P1C_01	ENSG00000160867	FGFR4	Unique	0.614926	0.000735996	2.16029	3.74015e-21
P1C_01	ENSG00000127418	FGFRL1	Unique	-1.00237	7.52597e-05	-0.99312	5.74569e-05
P1C_01	ENSG00000168386	FILIP1L	Unique	0.640823	0.000119663	0.937518	1.58104e-08
P1C_01	ENSG00000134285	FKBP11	Unique	-0.973065	2.25813e-16	-1.02446	9.44083e-18
P1C_01	ENSG00000106080	FKBP14	Unique	-0.750044	6.01141e-07	-0.748738	4.10133e-07
P1C_01	ENSG00000197182	FLJ27365	Unique	-2.78791	1.48494e-10	-2.73263	1.77892e-10
P1C_01	ENSG00000136068	FLNB	Unique	0.851462	9.15325e-11	0.50689	4.54252e-05
P1C_01	ENSG00000244161	FLNB-AS1	Unique	0.738993	2.49551e-06	0.532846	0.000563501
P1C_01	ENSG00000102531	FNDC3A	Unique	-0.506721	3.557e-05	-0.628071	1.91252e-07
P1C_01	ENSG00000075420	FNDC3B	Unique	-0.590778	2.64342e-09	-0.553298	1.2286e-08
P1C_01	ENSG00000075426	FOSL2	Unique	-1.13925	3.42406e-06	-0.577519	0.0279776
P1C_01	ENSG00000176165	FOXG1	Unique	4.51938	1.16084e-07	6.96762	2.93756e-10
P1C_01	ENSG00000111816	FRK	Unique	-0.803574	2.40636e-06	0.708388	4.15652e-05
P1C_01	ENSG00000114541	FRMD4B	Unique	1.02037	0.00108009	1.01903	0.000732702
P1C_01	ENSG00000170324	FRMPD2	Unique	-0.673788	0.00113319	0.942296	1.06009e-05
P1C_01	ENSG00000073910	FRY	Unique	1.04091	1.79136e-13	0.615113	1.60925e-06
P1C_01	ENSG00000070404	FSTL3	Unique	0.64975	0.00325359	-0.804111	6.73246e-05
P1C_01	ENSG00000226491	FTOP1	Unique	-0.698057	0.0277517	-0.619439	0.0446436
P1C_01	ENSG00000082074	FYB	Unique	1.06418	0.00376995	1.59165	8.25076e-06
P1C_01	ENSG00000010810	FYN	Unique	2.03586	1.95648e-38	1.24736	4.92208e-26
P1C_01	ENSG00000157240	FZD1	Unique	0.584627	0.00769818	0.871805	1.86128e-05
P1C_01	ENSG00000104290	FZD3	Unique	0.65713	7.72415e-05	-0.816411	2.1266e-07
P1C_01	ENSG00000155760	FZD7	Unique	-1.42063	0.00366643	-1.6651	0.000212499
P1C_01	ENSG00000139112	GABARAPL1	Unique	0.615612	0.0132442	-0.881479	1.67624e-05
P1C_01	ENSG00000204681	GABBR1	Unique	-0.852361	5.31366e-09	-1.66247	2.43026e-22
P1C_01	ENSG00000244879	GABPB1-AS1	Unique	-0.827401	8.11564e-09	-0.883056	6.14142e-10
P1C_01	ENSG00000111886	GABRR2	Unique	-0.816268	1.37285e-05	-0.985915	9.81355e-08
P1C_01	ENSG00000178234	GALNT11	Unique	-0.60325	1.10507e-07	-0.96762	2.04503e-15
P1C_01	ENSG00000119514	GALNT12	Unique	-1.32831	8.35921e-08	-2.09034	5.76292e-16
P1C_01	ENSG00000158089	GALNT14	Unique	1.01551	0.0340113	-0.922609	0.0111482
P1C_01	ENSG00000110328	GALNT18	Unique	-1.20187	2.71833e-18	-0.923241	2.46336e-13
P1C_01	ENSG00000115339	GALNT3	Unique	-1.04842	0.000282936	-2.00028	1.98214e-12
P1C_01	ENSG00000139629	GALNT6	Unique	0.569972	4.13394e-08	0.68855	6.18143e-11
P1C_01	ENSG00000130005	GAMT	Unique	0.908335	1.96622e-05	1.41441	1.59313e-10
P1C_01	ENSG00000172020	GAP43	Unique	2.20206	1.02059e-11	2.56695	4.48563e-14
P1C_01	ENSG00000175857	GAPT	Unique	1.47025	2.45738e-06	1.23531	3.89388e-05
P1C_01	ENSG00000157833	GAREML	Unique	0.880148	0.000139706	0.521492	0.0288108
P1C_01	ENSG00000136895	GARNL3	Unique	-0.955991	1.46609e-13	-0.956284	7.86867e-14
P1C_01	ENSG00000007237	GAS7	Unique	0.704042	4.73658e-10	1.63221	1.98426e-27
P1C_01	ENSG00000141013	GAS8	Unique	1.21499	2.75467e-15	1.4577	2.80196e-19
P1C_01	ENSG00000162654	GBP4	Unique	0.908518	2.07979e-14	0.998707	1.61935e-16
P1C_01	ENSG00000183347	GBP6	Unique	1.78908	0.00109536	2.43175	1.05994e-05
P1C_01	ENSG00000187210	GCNT1	Unique	1.06487	4.75008e-11	-1.0857	1.58779e-12
P1C_01	ENSG00000135414	GDF11	Unique	0.549688	3.36815e-07	0.987634	1.46278e-16
P1C_01	ENSG00000164949	GEM	Unique	-1.02607	0.0010946	-1.46372	5.4022e-07
P1C_01	ENSG00000100031	GGT1	Unique	-0.723624	1.36128e-07	-0.615822	4.45254e-06
P1C_01	ENSG00000133574	GIMAP4	Unique	-1.3778	0.00165956	-1.62412	5.64966e-05
P1C_01	ENSG00000196329	GIMAP5	Unique	0.995937	1.0928e-10	-0.95198	2.1299e-11
P1C_01	ENSG00000179855	GIPC3	Unique	1.51955	0.0193914	1.5524	0.0104708
P1C_01	ENSG00000121743	GJA3	Unique	-0.535649	0.00651362	1.23901	4.52992e-09
P1C_01	ENSG00000149328	GLB1L2	Unique	-1.14603	0.000110722	-2.24285	1.17936e-13
P1C_01	ENSG00000178445	GLDC	Unique	-0.695329	1.44308e-12	-0.800891	1.93699e-15
P1C_01	ENSG00000126603	GLIS2	Unique	0.668037	0.00115515	0.63166	0.00156002
P1C_01	ENSG00000137198	GMPR	Unique	1.55916	2.69491e-21	2.65452	5.62533e-34
P1C_01	ENSG00000146535	GNA12	Unique	0.823539	4.03809e-15	0.703365	1.51154e-12
P1C_01	ENSG00000060558	GNA15	Unique	0.559425	0.000221079	1.57544	8.67668e-19
P1C_01	ENSG00000127955	GNAI1	Unique	3.77742	1.00034e-07	1.75938	0.00257419
P1C_01	ENSG00000127920	GNG11	Unique	1.89696	4.25505e-08	1.99506	6.76607e-09
P1C_01	ENSG00000127928	GNGT1	Unique	0.763959	0.00384631	1.2221	1.56184e-06
P1C_01	ENSG00000088053	GP6	Unique	-1.05143	0.000175464	-1.6218	2.82175e-09
P1C_01	ENSG00000186281	GPAT2	Unique	1.45638	4.12143e-16	-1.28981	8.8937e-15
P1C_01	ENSG00000213420	GPC2	Unique	0.548305	0.0189316	0.553324	0.0119537
P1C_01	ENSG00000187037	GPR141	Unique	1.15327	1.75855e-08	1.01403	2.71981e-07
P1C_01	ENSG00000154165	GPR15	Unique	-0.909135	1.31722e-19	-0.970471	1.70872e-21
P1C_01	ENSG00000158292	GPR153	Unique	-0.864078	0.0075283	-1.38584	1.89061e-06
P1C_01	ENSG00000180758	GPR157	Unique	-0.681712	1.63616e-06	-1.12629	5.68716e-14
P1C_01	ENSG00000174946	GPR171	Unique	-0.814059	0.00823082	1.07715	0.000512116
P1C_01	ENSG00000166073	GPR176	Unique	1.16825	0.000263903	0.675745	0.0387506
P1C_01	ENSG00000125245	GPR18	Unique	2.23678	9.99254e-10	1.96914	1.53096e-08
P1C_01	ENSG00000139572	GPR84	Unique	1.21121	9.46922e-05	0.733984	0.0186428
P1C_01	ENSG00000169258	GPRIN1	Unique	0.821116	1.021e-05	1.10922	3.36844e-09
P1C_01	ENSG00000116157	GPX7	Unique	-1.05552	6.2787e-10	-1.80137	1.84909e-20
P1C_01	ENSG00000189152	GRAPL	Unique	0.599987	0.0021763	0.82445	9.61605e-06
P1C_01	ENSG00000141738	GRB7	Unique	1.49798	1.09578e-05	1.33438	4.49923e-05
P1C_01	ENSG00000155511	GRIA1	Unique	2.30416	5.22448e-12	2.60358	4.75518e-14
P1C_01	ENSG00000226258	GRM7-AS3	Unique	-0.97001	0.0137045	-0.964648	0.00988046
P1C_01	ENSG00000179603	GRM8	Unique	-1.19398	5.82985e-10	0.590343	0.00316453
P1C_01	ENSG00000253853	GS1-57L11.1	Unique	3.16853	4.29384e-18	-0.97016	8.65533e-05
P1C_01	ENSG00000134201	GSTM5	Unique	-0.758594	0.0229931	-1.41074	1.04745e-06
P1C_01	ENSG00000065621	GSTO2	Unique	-0.757953	0.0109522	-0.906538	0.000929254
P1C_01	ENSG00000170627	GTSF1	Unique	-0.505076	0.000667883	-1.74275	7.58602e-23
P1C_01	ENSG00000164116	GUCY1A3	Unique	1.20328	1.03246e-14	2.18372	9.35693e-28
P1C_01	ENSG00000061918	GUCY1B3	Unique	1.25457	3.79467e-19	2.19377	8.53329e-33
P1C_01	ENSG00000099284	H2AFY2	Unique	-0.781189	0.0058243	-0.631009	0.026712
P1C_01	ENSG00000223609	HBD	Unique	2.40959	0.000225754	4.32654	1.68021e-08
P1C_01	ENSG00000228962	HCG23	Unique	1.18082	0.00902872	1.08088	0.0121955
P1C_01	ENSG00000101336	HCK	Unique	0.661684	0.00060263	-2.56929	1.70723e-29
P1C_01	ENSG00000099822	HCN2	Unique	-0.741932	0.00196471	-0.81123	0.000386329
P1C_01	ENSG00000143630	HCN3	Unique	0.57857	9.51916e-05	0.853931	7.64547e-09
P1C_01	ENSG00000013583	HEBP1	Unique	0.973267	1.93514e-05	1.76252	2.20243e-12
P1C_01	ENSG00000173706	HEG1	Unique	0.536665	4.09363e-09	-0.617012	1.75719e-11
P1C_01	ENSG00000162639	HENMT1	Unique	1.37686	1.32673e-12	0.926784	1.84757e-07
P1C_01	ENSG00000181333	HEPHL1	Unique	1.16829	0.00475791	1.13141	0.00425868
P1C_01	ENSG00000259845	HERC2P10	Unique	0.907784	0.0485849	-1.24251	0.000221274
P1C_01	ENSG00000051108	HERPUD1	Unique	-0.847002	1.00104e-16	-1.00852	6.79271e-21
P1C_01	ENSG00000114315	HES1	Unique	1.14241	3.02472e-08	1.36012	1.08635e-10
P1C_01	ENSG00000163666	HESX1	Unique	0.619363	0.00482004	1.34965	5.89291e-10
P1C_01	ENSG00000164683	HEY1	Unique	0.603389	1.09551e-08	2.16838	1.62214e-35
P1C_01	ENSG00000135547	HEY2	Unique	1.87382	0.00205947	1.63728	0.00455883
P1C_01	ENSG00000152804	HHEX	Unique	1.08289	0.0073851	-1.64861	2.05343e-07
P1C_01	ENSG00000164161	HHIP	Unique	3.06477	2.60692e-18	3.9045	1.02178e-22
P1C_01	ENSG00000248890	HHIP-AS1	Unique	2.85183	7.50896e-18	4.94256	2.82627e-27
P1C_01	ENSG00000167861	HID1	Unique	-1.51966	3.69464e-10	-2.75578	5.33693e-22
P1C_01	ENSG00000130787	HIP1R	Unique	1.62691	1.9799e-18	0.723076	2.07402e-06
P1C_01	ENSG00000187837	HIST1H1C	Unique	-0.512524	0.00113772	0.645984	1.92598e-05
P1C_01	ENSG00000237541	HLA-DQA2	Unique	1.03978	1.3149e-16	0.7131	2.80754e-10
P1C_01	ENSG00000223534	HLA-DQB1-AS1	Unique	-1.0383	1.04171e-12	-1.78198	1.04963e-24
P1C_01	ENSG00000232629	HLA-DQB2	Unique	1.88074	2.856e-27	0.524474	1.80565e-05
P1C_01	ENSG00000198502	HLA-DRB5	Unique	1.01376	1.29437e-15	-0.54597	1.14057e-06
P1C_01	ENSG00000229391	HLA-DRB6	Unique	0.60212	5.32154e-07	0.62212	1.50789e-07
P1C_01	ENSG00000181126	HLA-V	Unique	1.78973	2.62823e-07	-0.911431	0.00363033
P1C_01	ENSG00000101294	HM13	Unique	-0.641084	8.88081e-13	-0.591488	1.12445e-11
P1C_01	ENSG00000124097	HMGB1P1	Unique	1.31127	0.000773826	1.15168	0.00229076
P1C_01	ENSG00000253954	HMGN1P38	Unique	-1.96562	1.67421e-06	-2.02842	4.84e-07
P1C_01	ENSG00000158497	HMHB1	Unique	2.01731	6.8667e-07	2.1853	7.40703e-08
P1C_01	ENSG00000100292	HMOX1	Unique	-0.762261	0.0238572	-1.4006	3.90038e-06
P1C_01	ENSG00000188816	HMX2	Unique	1.41195	1.49822e-10	-1.01566	3.07987e-07
P1C_01	ENSG00000188620	HMX3	Unique	1.62136	7.02212e-08	-1.09849	3.596e-05
P1C_01	ENSG00000164749	HNF4G	Unique	-0.91901	2.32721e-08	0.849718	7.1501e-07
P1C_01	ENSG00000228168	HNRNPA1P21	Unique	0.65502	0.0016724	0.552599	0.00699643
P1C_01	ENSG00000233101	HOXB-AS3	Unique	-1.26189	3.7419e-05	0.935074	0.0114226
P1C_01	ENSG00000121905	HPCA	Unique	-1.32791	0.0182818	-1.12695	0.0450283
P1C_01	ENSG00000173083	HPSE	Unique	1.69416	3.89576e-14	2.47981	1.72815e-21
P1C_01	ENSG00000002587	HS3ST1	Unique	2.27503	3.83083e-16	1.09441	7.40236e-07
P1C_01	ENSG00000265929	hsa-mir-5195	Unique	-0.740604	0.00413399	-0.658409	0.00935622
P1C_01	ENSG00000264824	hsa-mir-5571	Unique	-2.96189	0.000530339	-2.17536	0.0109332
P1C_01	ENSG00000102878	HSF4	Unique	-1.04094	6.95568e-07	-0.897103	1.23921e-05
P1C_01	ENSG00000166598	HSP90B1	Unique	-0.677204	1.59753e-11	-1.01832	1.1142e-19
P1C_01	ENSG00000155304	HSPA13	Unique	-0.547511	4.29086e-05	-0.663745	4.28464e-07
P1C_01	ENSG00000044574	HSPA5	Unique	-0.678631	9.55225e-15	-1.02022	4.42345e-24
P1C_01	ENSG00000166736	HTR3A	Unique	2.23339	0.00102157	2.28568	0.000508757
P1C_01	ENSG00000115738	ID2	Unique	0.847507	1.07812e-11	1.58211	1.2165e-24
P1C_01	ENSG00000119922	IFIT2	Unique	0.647403	8.57993e-09	1.01594	1.71456e-16
P1C_01	ENSG00000119917	IFIT3	Unique	0.611411	5.20162e-10	1.10109	1.50483e-21
P1C_01	ENSG00000244242	IFITM10	Unique	-1.03125	0.00280812	-1.20994	0.000182573
P1C_01	ENSG00000142089	IFITM3	Unique	1.75131	6.54329e-22	2.29469	1.55064e-28
P1C_01	ENSG00000231195	IFNA11P	Unique	1.6481	0.0106869	3.90235	5.99556e-07
P1C_01	ENSG00000233816	IFNA13	Unique	2.93596	0.00229747	2.46898	0.00467264
P1C_01	ENSG00000188379	IFNA2	Unique	1.25405	5.63538e-06	2.48936	1.3186e-13
P1C_01	ENSG00000140443	IGF1R	Unique	2.65224	1.93397e-22	2.41121	4.86235e-21
P1C_01	ENSG00000159217	IGF2BP1	Unique	3.22285	8.3405e-30	4.01784	1.27451e-34
P1C_01	ENSG00000211895	IGHA1	Unique	-2.36284	1.39206e-19	-3.50283	1.28295e-27
P1C_01	ENSG00000211898	IGHD	Unique	0.84128	4.95617e-06	1.72319	5.19228e-16
P1C_01	ENSG00000237197	IGHD1-7	Unique	-1.05581	0.0246281	-0.93739	0.0410021
P1C_01	ENSG00000211931	IGHD2-2	Unique	0.694687	0.0190154	0.79127	0.00393012
P1C_01	ENSG00000211923	IGHD3-10	Unique	1.1039	0.00028514	1.96571	6.64112e-10
P1C_01	ENSG00000228131	IGHD6-6	Unique	-1.48475	0.00028514	-0.989548	0.0212179
P1C_01	ENSG00000211891	IGHE	Unique	-1.41223	0.0151209	-1.55235	0.00338766
P1C_01	ENSG00000211896	IGHG1	Unique	1.06049	2.5221e-10	-1.48567	3.90801e-16
P1C_01	ENSG00000211893	IGHG2	Unique	-4.41201	2.9043e-13	-3.79586	1.35759e-11
P1C_01	ENSG00000211897	IGHG3	Unique	-1.7859	1.86309e-18	-2.10935	3.40651e-22
P1C_01	ENSG00000211899	IGHM	Unique	-0.983904	9.33596e-10	0.9809	6.18685e-10
P1C_01	ENSG00000253709	IGHV1-14	Unique	-4.60479	3.12878e-07	-3.87463	8.37925e-06
P1C_01	ENSG00000211934	IGHV1-2	Unique	-0.962526	1.28733e-05	-5.79871	1.88967e-35
P1C_01	ENSG00000211950	IGHV1-24	Unique	1.92481	3.03613e-21	2.36991	3.21537e-26
P1C_01	ENSG00000211962	IGHV1-46	Unique	-3.52888	2.64439e-34	-1.49703	3.33716e-16
P1C_01	ENSG00000253703	IGHV1-68	Unique	-1.93656	1.22784e-05	-3.54745	8.99984e-14
P1C_01	ENSG00000211973	IGHV1-69	Unique	-2.18519	5.59163e-27	-2.65071	5.58753e-32
P1C_01	ENSG00000211939	IGHV1-8	Unique	-2.7796	2.17336e-14	2.0197	8.35359e-10
P1C_01	ENSG00000270505	IGHV1OR15-1	Unique	-1.39638	2.24137e-10	-3.65028	3.27728e-29
P1C_01	ENSG00000259337	IGHV1OR15-2	Unique	-3.44418	3.13527e-12	-5.32092	8.15486e-21
P1C_01	ENSG00000270356	IGHV1OR15-4	Unique	-1.23631	0.0106869	-4.79552	6.04093e-21
P1C_01	ENSG00000188403	IGHV1OR15-9	Unique	-5.57437	1.61581e-08	-8.43964	6.00952e-16
P1C_01	ENSG00000259997	IGHV1OR16-4	Unique	-2.78851	0.00796899	-3.32068	0.000595521
P1C_01	ENSG00000259303	IGHV2OR16-5	Unique	-2.36061	0.0166707	-2.23381	0.0185638
P1C_01	ENSG00000211941	IGHV3-11	Unique	-1.33338	4.76363e-15	-1.56156	2.04924e-18
P1C_01	ENSG00000211943	IGHV3-15	Unique	-3.00806	1.09773e-27	-3.11616	7.42086e-29
P1C_01	ENSG00000211944	IGHV3-16	Unique	-3.43392	0.0239877	-4.87943	0.000283612
P1C_01	ENSG00000253883	IGHV3-19	Unique	-3.06637	0.022343	-3.84598	0.00151562
P1C_01	ENSG00000211946	IGHV3-20	Unique	2.38974	1.98513e-10	6.35781	1.25511e-23
P1C_01	ENSG00000211947	IGHV3-21	Unique	2.22462	2.11201e-26	4.35587	2.73113e-42
P1C_01	ENSG00000211949	IGHV3-23	Unique	-2.00419	2.17672e-27	-1.75422	1.30035e-24
P1C_01	ENSG00000211955	IGHV3-33	Unique	-0.746365	3.02122e-06	0.751579	2.24421e-06
P1C_01	ENSG00000211957	IGHV3-35	Unique	-1.77969	0.00345769	-1.2869	0.0413578
P1C_01	ENSG00000253359	IGHV3-37	Unique	-3.09299	0.000136305	-3.02146	0.000137254
P1C_01	ENSG00000253705	IGHV3-41	Unique	-4.60006	4.75999e-12	-4.63125	2.06824e-12
P1C_01	ENSG00000254228	IGHV3-42	Unique	-3.57299	2.46502e-10	-1.61382	0.00699643
P1C_01	ENSG00000232216	IGHV3-43	Unique	1.42294	1.00228e-11	3.19894	1.20042e-27
P1C_01	ENSG00000211964	IGHV3-48	Unique	-5.88994	1.26262e-44	-1.40881	1.38244e-14
P1C_01	ENSG00000211967	IGHV3-53	Unique	3.31791	7.41137e-27	3.28207	4.54063e-27
P1C_01	ENSG00000225698	IGHV3-72	Unique	-1.57223	1.27118e-14	0.842727	1.41408e-05
P1C_01	ENSG00000224650	IGHV3-74	Unique	-0.701927	0.000194138	2.6531	9.92232e-24
P1C_01	ENSG00000211940	IGHV3-9	Unique	1.24157	6.69805e-06	1.22619	5.70216e-06
P1C_01	ENSG00000259490	IGHV3OR15-7	Unique	-2.91119	6.29669e-10	-2.69502	4.77467e-09
P1C_01	ENSG00000231475	IGHV4-31	Unique	2.46837	1.34886e-21	-1.09249	4.91228e-09
P1C_01	ENSG00000211956	IGHV4-34	Unique	-2.22245	5.1497e-23	2.84712	3.32646e-28
P1C_01	ENSG00000211959	IGHV4-39	Unique	-0.718651	4.50127e-05	-1.69832	1.03892e-16
P1C_01	ENSG00000211936	IGHV4-4	Unique	-2.69994	2.66651e-19	-2.86851	5.96975e-21
P1C_01	ENSG00000224373	IGHV4-59	Unique	-0.880973	1.15796e-05	-1.52277	1.72658e-12
P1C_01	ENSG00000211966	IGHV5-51	Unique	1.85134	1.29677e-26	4.29787	4.93353e-48
P1C_01	ENSG00000211978	IGHV5-78	Unique	-0.96249	5.18931e-08	-1.04338	2.88502e-09
P1C_01	ENSG00000211933	IGHV6-1	Unique	-1.51005	3.59675e-14	0.624547	0.00184542
P1C_01	ENSG00000253325	IGHV7-34-1	Unique	-1.92186	0.00323	-3.12532	6.53281e-07
P1C_01	ENSG00000253458	IGHVII-15-1	Unique	-5.53034	0.0170593	-7.2537	0.00028407
P1C_01	ENSG00000253294	IGHVII-40-1	Unique	-4.15238	0.000734686	-3.12662	0.0204506
P1C_01	ENSG00000254210	IGHVIII-16-1	Unique	-4.43911	0.0499851	-6.08652	0.00145998
P1C_01	ENSG00000253989	IGHVIII-38-1	Unique	-2.76014	0.00225234	-2.38188	0.00805316
P1C_01	ENSG00000254052	IGHVIII-67-4	Unique	-3.04222	0.00455524	-4.78734	1.4188e-06
P1C_01	ENSG00000132465	IGJ	Unique	-1.13289	2.77889e-12	-0.954453	6.03417e-10
P1C_01	ENSG00000211595	IGKJ3	Unique	-1.5047	1.45123e-18	-1.89103	5.96378e-24
P1C_01	ENSG00000211594	IGKJ4	Unique	-0.844332	3.72992e-09	-1.12045	9.18946e-14
P1C_01	ENSG00000211593	IGKJ5	Unique	-0.631278	4.64875e-06	-1.04234	7.58177e-13
P1C_01	ENSG00000240382	IGKV1-17	Unique	1.23287	2.19247e-08	-1.49731	2.9252e-11
P1C_01	ENSG00000244575	IGKV1-27	Unique	2.04562	6.32467e-11	-2.09078	1.04627e-12
P1C_01	ENSG00000242076	IGKV1-33	Unique	1.10164	1.28818e-09	-1.42769	4.7488e-14
P1C_01	ENSG00000242371	IGKV1-39	Unique	1.79406	2.87083e-15	1.33376	6.75571e-11
P1C_01	ENSG00000241755	IGKV1-9	Unique	-1.35869	2.964e-11	0.988491	3.00231e-07
P1C_01	ENSG00000241244	IGKV1D-16	Unique	-3.14641	1.79136e-13	1.35319	0.00109252
P1C_01	ENSG00000239975	IGKV1D-33	Unique	2.09114	0.0316531	-1.91602	0.0074565
P1C_01	ENSG00000211633	IGKV1D-42	Unique	-3.73468	1.76208e-05	-7.20904	1.02257e-13
P1C_01	ENSG00000231292	IGKV1OR2-108	Unique	5.53237	7.74257e-29	4.45254	1.16325e-25
P1C_01	ENSG00000241294	IGKV2-24	Unique	-2.85515	2.76872e-07	-5.02895	8.0526e-15
P1C_01	ENSG00000244116	IGKV2-28	Unique	-2.66894	5.91845e-29	-1.59197	6.8771e-18
P1C_01	ENSG00000243238	IGKV2-30	Unique	1.64387	5.25898e-23	-4.19037	9.25585e-48
P1C_01	ENSG00000253592	IGKV2-38	Unique	10.2965	1.0771e-05	3.29003	0.00736562
P1C_01	ENSG00000211619	IGKV2-40	Unique	2.39118	1.07418e-09	4.5155	1.93567e-17
P1C_01	ENSG00000241566	IGKV2D-24	Unique	-3.48431	2.7339e-14	-9.44775	1.61433e-40
P1C_01	ENSG00000211623	IGKV2D-26	Unique	-3.15129	1.77392e-05	-2.97592	3.84643e-05
P1C_01	ENSG00000242534	IGKV2D-28	Unique	-4.02848	1.08268e-18	-2.9288	2.60431e-12
P1C_01	ENSG00000239571	IGKV2D-30	Unique	3.35898	9.78062e-17	-2.05934	1.6089e-10
P1C_01	ENSG00000251039	IGKV2D-40	Unique	3.50002	1.09773e-27	4.91979	3.06512e-34
P1C_01	ENSG00000271015	IGKV2OR2-7	Unique	-3.59926	0.039748	-3.66016	0.0245658
P1C_01	ENSG00000241351	IGKV3-11	Unique	1.00139	1.09621e-11	1.12519	7.00918e-14
P1C_01	ENSG00000239951	IGKV3-20	Unique	-2.38133	8.5257e-29	1.53483	3.13645e-19
P1C_01	ENSG00000211611	IGKV6-21	Unique	3.59799	4.98807e-09	1.3464	0.0139993
P1C_01	ENSG00000197794	IGKV7-3	Unique	-2.85356	0.000601324	-4.75648	1.9315e-09
P1C_01	ENSG00000211679	IGLC3	Unique	-2.27029	0.000544164	-1.82627	0.004441
P1C_01	ENSG00000211674	IGLJ1	Unique	-0.757783	8.69112e-06	1.27912	2.2072e-12
P1C_01	ENSG00000211678	IGLJ3	Unique	-1.75351	1.76855e-06	-2.83886	1.85581e-12
P1C_01	ENSG00000211642	IGLV10-54	Unique	-4.90253	1.26874e-33	7.71472	1.39481e-29
P1C_01	ENSG00000211655	IGLV1-36	Unique	3.35526	2.0787e-12	2.18793	6.76927e-09
P1C_01	ENSG00000211648	IGLV1-47	Unique	-0.713382	0.000165659	-0.749956	4.77764e-05
P1C_01	ENSG00000253823	IGLV1-62	Unique	-3.81927	4.01597e-07	-2.55607	0.00228279
P1C_01	ENSG00000211668	IGLV2-11	Unique	1.82441	3.85195e-15	3.35982	5.68294e-27
P1C_01	ENSG00000211666	IGLV2-14	Unique	-2.2525	1.45468e-22	-1.86055	4.29421e-19
P1C_01	ENSG00000211660	IGLV2-23	Unique	-1.13322	6.6518e-09	4.03899	8.24825e-32
P1C_01	ENSG00000253120	IGLV2-34	Unique	-2.02263	2.14914e-06	-1.7042	6.45012e-05
P1C_01	ENSG00000211671	IGLV2-8	Unique	-2.8542	1.89645e-26	-7.11768	5.95203e-46
P1C_01	ENSG00000253786	IGLV3-15	Unique	-2.01652	0.039588	-2.71727	0.00139699
P1C_01	ENSG00000211663	IGLV3-19	Unique	3.71288	8.30989e-18	3.59911	1.23139e-17
P1C_01	ENSG00000211662	IGLV3-21	Unique	-2.76448	4.0749e-15	-2.56959	2.92639e-14
P1C_01	ENSG00000211659	IGLV3-25	Unique	0.769441	0.00455009	1.63686	3.08413e-09
P1C_01	ENSG00000226420	IGLV3-4	Unique	-8.63973	1.963e-11	-4.96375	0.00194797
P1C_01	ENSG00000253448	IGLV3-6	Unique	-6.20598	4.03468e-16	-2.87514	0.000222435
P1C_01	ENSG00000254077	IGLV3-7	Unique	-11.8491	1.82257e-12	-8.42183	7.74854e-05
P1C_01	ENSG00000211670	IGLV3-9	Unique	-5.4664	2.99521e-21	-1.62636	8.62279e-05
P1C_01	ENSG00000211639	IGLV4-60	Unique	1.94761	1.35943e-14	7.86367	1.74122e-36
P1C_01	ENSG00000211637	IGLV4-69	Unique	-5.24506	1.98415e-40	-2.19177	1.71093e-21
P1C_01	ENSG00000211650	IGLV5-45	Unique	2.84734	0.000368965	-1.30439	0.0198898
P1C_01	ENSG00000211652	IGLV7-43	Unique	-0.682583	0.00637055	-6.43745	4.60545e-38
P1C_01	ENSG00000211649	IGLV7-46	Unique	-1.65682	0.000130622	2.58616	1.02707e-07
P1C_01	ENSG00000211638	IGLV8-61	Unique	-3.37951	1.53975e-23	-3.58178	2.65488e-25
P1C_01	ENSG00000223350	IGLV9-49	Unique	4.36602	4.41082e-13	-1.32163	0.000335585
P1C_01	ENSG00000253239	IGLVI-70	Unique	-1.72165	2.92477e-10	3.07797	3.24366e-16
P1C_01	ENSG00000152580	IGSF10	Unique	1.95	5.14607e-08	1.66226	9.22479e-07
P1C_01	ENSG00000136634	IL10	Unique	0.836901	3.30251e-08	0.873851	5.8595e-09
P1C_01	ENSG00000110324	IL10RA	Unique	-0.917719	1.51935e-15	-0.76877	1.43026e-12
P1C_01	ENSG00000056736	IL17RB	Unique	-0.726661	5.84611e-15	0.952957	8.79609e-21
P1C_01	ENSG00000163701	IL17RE	Unique	0.801145	0.0340592	1.74433	8.32675e-07
P1C_01	ENSG00000115607	IL18RAP	Unique	2.27137	3.59058e-07	0.958524	0.019098
P1C_01	ENSG00000142224	IL19	Unique	0.963213	2.44602e-12	0.941912	2.96897e-12
P1C_01	ENSG00000115594	IL1R1	Unique	0.530353	0.0183614	1.00316	1.10607e-06
P1C_01	ENSG00000008517	IL32	Unique	-0.902122	1.66608e-05	-1.44798	3.12406e-11
P1C_01	ENSG00000113520	IL4	Unique	-1.70916	0.000624	-1.62317	0.000902576
P1C_01	ENSG00000077238	IL4R	Unique	0.931572	1.08858e-15	0.847352	3.3718e-14
P1C_01	ENSG00000168685	IL7R	Unique	1.20421	0.000935812	-1.06736	0.000369667
P1C_01	ENSG00000226942	IL9RP3	Unique	-1.82365	1.85302e-11	-1.73373	7.2011e-11
P1C_01	ENSG00000143195	ILDR2	Unique	0.970401	6.2475e-15	2.41561	2.4393e-36
P1C_01	ENSG00000074706	IPCEF1	Unique	0.653355	1.2439e-08	1.29154	3.05822e-21
P1C_01	ENSG00000250588	IQCJ-SCHIP1	Unique	0.700437	2.66901e-05	1.52915	7.98095e-16
P1C_01	ENSG00000183856	IQGAP3	Unique	0.598398	2.92797e-08	0.63939	2.50432e-09
P1C_01	ENSG00000090376	IRAK3	Unique	0.782985	8.80439e-09	1.97731	5.38278e-27
P1C_01	ENSG00000119669	IRF2BPL	Unique	0.7911	3.84505e-05	1.07876	2.37788e-08
P1C_01	ENSG00000105655	ISYNA1	Unique	0.932982	4.6508e-08	1.5524	4.6171e-16
P1C_01	ENSG00000137809	ITGA11	Unique	1.83831	7.47251e-10	2.5762	8.01659e-15
P1C_01	ENSG00000161638	ITGA5	Unique	0.566412	0.00920281	1.00241	8.86665e-07
P1C_01	ENSG00000169896	ITGAM	Unique	1.38553	9.84355e-21	2.03492	5.0361e-30
P1C_01	ENSG00000259207	ITGB3	Unique	0.741985	1.73392e-11	1.75118	3.19067e-30
P1C_01	ENSG00000082781	ITGB5	Unique	-1.51119	1.19525e-05	-2.32737	1.80717e-11
P1C_01	ENSG00000228382	ITPKB-IT1	Unique	1.1622	0.000104927	1.42882	1.39178e-06
P1C_01	ENSG00000163207	IVL	Unique	0.857005	0.00406025	1.2889	6.19355e-06
P1C_01	ENSG00000154721	JAM2	Unique	-0.927793	0.000622997	-2.56254	2.39567e-19
P1C_01	ENSG00000006459	JHDM1D	Unique	0.508809	0.0333025	-0.661081	0.00094129
P1C_01	ENSG00000173801	JUP	Unique	1.41176	1.3848e-14	-2.9767	7.51928e-33
P1C_01	ENSG00000102781	KATNAL1	Unique	0.662049	1.72445e-08	0.529923	3.12798e-06
P1C_01	ENSG00000107821	KAZALD1	Unique	1.22356	6.97413e-09	1.39043	7.53353e-11
P1C_01	ENSG00000189337	KAZN	Unique	0.60068	0.00108736	0.514092	0.0044583
P1C_01	ENSG00000270682	KB-1907C4.2	Unique	1.1613	0.0317446	2.81755	2.99586e-07
P1C_01	ENSG00000253633	KB-1980E6.3	Unique	-0.50076	0.00619918	-0.879897	1.76163e-07
P1C_01	ENSG00000111262	KCNA1	Unique	2.20149	2.46074e-10	1.43818	3.33709e-06
P1C_01	ENSG00000177301	KCNA2	Unique	-0.894302	4.22644e-07	-1.05155	2.61793e-09
P1C_01	ENSG00000169282	KCNAB1	Unique	-0.500352	0.000191028	-0.586903	6.38176e-06
P1C_01	ENSG00000182132	KCNIP1	Unique	1.26082	7.02851e-11	3.01476	1.09783e-27
P1C_01	ENSG00000187486	KCNJ11	Unique	-1.58826	0.0192841	-2.78798	6.68194e-07
P1C_01	ENSG00000184185	KCNJ12	Unique	1.67111	1.20557e-12	3.2573	1.2165e-24
P1C_01	ENSG00000168135	KCNJ4	Unique	-1.33453	0.019452	-1.14609	0.0436661
P1C_01	ENSG00000135750	KCNK1	Unique	-1.85866	3.23168e-22	-1.01582	2.05946e-10
P1C_01	ENSG00000099337	KCNK6	Unique	-1.75057	5.65763e-19	-1.86923	7.4867e-21
P1C_01	ENSG00000156113	KCNMA1	Unique	-0.582924	0.0222917	-1.90437	3.91436e-15
P1C_01	ENSG00000145936	KCNMB1	Unique	1.42517	4.84901e-10	3.9324	3.53564e-28
P1C_01	ENSG00000197584	KCNMB2	Unique	-1.75189	4.00747e-11	-1.52352	3.0305e-09
P1C_01	ENSG00000143603	KCNN3	Unique	-0.687246	3.21917e-17	-0.530571	1.43578e-12
P1C_01	ENSG00000153885	KCTD15	Unique	1.0349	5.98875e-05	1.89109	1.50998e-11
P1C_01	ENSG00000168676	KCTD19	Unique	0.729396	0.000140711	2.60869	1.22946e-22
P1C_01	ENSG00000246174	KCTD21-AS1	Unique	-0.651348	3.10405e-08	-0.864416	9.78677e-13
P1C_01	ENSG00000136240	KDELR2	Unique	-0.819257	4.28789e-19	-0.530069	4.03286e-11
P1C_01	ENSG00000100196	KDELR3	Unique	-1.07951	4.07908e-05	-1.34835	1.64703e-07
P1C_01	ENSG00000165097	KDM1B	Unique	0.570695	6.43376e-10	0.585061	1.61997e-10
P1C_01	ENSG00000169330	KIAA1024	Unique	-0.861247	0.000860679	-1.01173	4.10623e-05
P1C_01	ENSG00000116299	KIAA1324	Unique	1.22403	0.000166331	0.8954	0.00480736
P1C_01	ENSG00000164659	KIAA1324L	Unique	0.797128	1.36688e-07	-0.765959	1.1206e-07
P1C_01	ENSG00000122778	KIAA1549	Unique	1.49558	4.65648e-15	1.4401	1.03471e-14
P1C_01	ENSG00000110427	KIAA1549L	Unique	1.14881	1.6226e-14	1.74717	2.09738e-23
P1C_01	ENSG00000187164	KIAA1598	Unique	-0.91506	0.0271869	-1.66906	2.09004e-06
P1C_01	ENSG00000198894	KIAA1737	Unique	0.915788	9.61061e-19	0.561976	3.63765e-10
P1C_01	ENSG00000139116	KIF21A	Unique	-0.759162	5.63863e-09	-1.72479	1.14864e-25
P1C_01	ENSG00000168280	KIF5C	Unique	0.838567	0.00413673	-0.616274	0.0172397
P1C_01	ENSG00000119138	KLF9	Unique	-0.64734	4.70297e-05	-0.86633	2.85954e-08
P1C_01	ENSG00000197705	KLHL14	Unique	1.36542	8.27805e-12	1.88277	1.42861e-17
P1C_01	ENSG00000185271	KLHL33	Unique	2.00819	6.59473e-05	3.32245	3.15229e-09
P1C_01	ENSG00000227268	KLLN	Unique	0.607744	2.28142e-05	0.688472	1.04988e-06
P1C_01	ENSG00000256797	KLRF2	Unique	2.22421	0.00818117	1.78228	0.0230045
P1C_01	ENSG00000213809	KLRK1	Unique	0.898777	0.00150104	1.77695	2.27562e-09
P1C_01	ENSG00000171798	KNDC1	Unique	-2.04087	0.000124082	-1.7899	0.000778351
P1C_01	ENSG00000240747	KRBOX1	Unique	5.12556	3.63316e-06	2.2133	0.00681515
P1C_01	ENSG00000128422	KRT17	Unique	-1.10282	0.023039	-1.60124	0.000141593
P1C_01	ENSG00000240563	L1TD1	Unique	0.754036	0.0221323	4.08951	2.2273e-20
P1C_01	ENSG00000154655	L3MBTL4	Unique	-1.09114	1.33977e-10	-0.941099	1.1289e-08
P1C_01	ENSG00000179630	LACC1	Unique	0.560194	0.00966778	1.44607	3.16171e-11
P1C_01	ENSG00000089692	LAG3	Unique	-0.875508	1.17845e-05	-0.922014	2.54907e-06
P1C_01	ENSG00000167613	LAIR1	Unique	1.26062	0.0388682	1.25705	0.0270634
P1C_01	ENSG00000091136	LAMB1	Unique	0.733626	2.74322e-07	1.88702	6.0846e-24
P1C_01	ENSG00000058085	LAMC2	Unique	1.8422	0.000142586	1.64716	0.000384839
P1C_01	ENSG00000125869	LAMP5	Unique	2.72551	1.0497e-25	3.90049	1.05172e-33
P1C_01	ENSG00000104341	LAPTM4B	Unique	0.710711	1.50944e-09	2.21589	7.57498e-34
P1C_01	ENSG00000133424	LARGE	Unique	-1.64623	9.0815e-30	-2.2929	2.45294e-39
P1C_01	ENSG00000122188	LAX1	Unique	-0.840581	2.76666e-11	-0.77803	2.54766e-10
P1C_01	ENSG00000213626	LBH	Unique	1.38993	7.59889e-22	1.37832	4.27785e-22
P1C_01	ENSG00000135338	LCA5	Unique	-0.641898	0.0294382	-1.14874	5.83272e-06
P1C_01	ENSG00000188636	LDOC1L	Unique	-0.688979	1.24965e-05	-0.544788	0.000507222
P1C_01	ENSG00000108679	LGALS3BP	Unique	1.39942	3.91221e-14	3.84007	6.1275e-35
P1C_01	ENSG00000106689	LHX2	Unique	1.43176	8.87535e-08	2.41636	5.06985e-15
P1C_01	ENSG00000239998	LILRA2	Unique	1.95687	4.01666e-16	2.33379	1.41028e-19
P1C_01	ENSG00000072163	LIMS2	Unique	1.79191	5.97339e-10	2.00919	9.09605e-12
P1C_01	ENSG00000196668	LINC00173	Unique	-0.672209	0.000553529	-0.643464	0.000693963
P1C_01	ENSG00000215533	LINC00189	Unique	-1.19792	4.18005e-05	-0.952721	0.00118368
P1C_01	ENSG00000187156	LINC00221	Unique	-3.46673	1.47865e-31	-1.54918	2.02681e-15
P1C_01	ENSG00000225127	LINC00237	Unique	1.14684	0.00207134	2.68104	9.79276e-11
P1C_01	ENSG00000236790	LINC00299	Unique	1.17905	0.000438063	1.88467	3.98542e-08
P1C_01	ENSG00000236834	LINC00421	Unique	6.42273	0.00101966	-2.9104	0.000150513
P1C_01	ENSG00000229373	LINC00452	Unique	-2.48389	0.0103766	-3.33405	6.05258e-05
P1C_01	ENSG00000181798	LINC00471	Unique	-1.05552	3.89109e-05	-1.33892	7.9299e-08
P1C_01	ENSG00000267374	LINC00669	Unique	0.587047	0.0485849	0.853573	0.0010854
P1C_01	ENSG00000231419	LINC00689	Unique	-1.38612	0.0102041	-1.75598	0.000305784
P1C_01	ENSG00000232229	LINC00865	Unique	1.31874	0.00021635	1.65677	3.23838e-06
P1C_01	ENSG00000247982	LINC00926	Unique	1.27178	5.68488e-22	0.69703	1.18244e-10
P1C_01	ENSG00000228784	LINC00954	Unique	0.789376	2.29766e-05	-0.663212	0.000135649
P1C_01	ENSG00000235366	LINC01055	Unique	-1.78005	7.74835e-13	-2.04634	9.46917e-16
P1C_01	ENSG00000220008	LINGO3	Unique	1.73828	8.17317e-20	0.961568	9.50757e-10
P1C_01	ENSG00000101670	LIPG	Unique	0.519966	0.00715902	2.1656	6.93987e-20
P1C_01	ENSG00000236052	LL22NC03-86D4.1	Unique	-2.12943	0.0439985	-2.58769	0.00326386
P1C_01	ENSG00000074695	LMAN1	Unique	-0.631729	5.41655e-07	-0.808223	2.45551e-10
P1C_01	ENSG00000071282	LMCD1	Unique	-0.770435	1.4384e-06	-0.511767	0.00142251
P1C_01	ENSG00000227110	LMCD1-AS1	Unique	-0.754247	8.71448e-08	-0.640343	3.28448e-06
P1C_01	ENSG00000135363	LMO2	Unique	0.695221	8.84402e-09	-0.960981	8.73267e-15
P1C_01	ENSG00000132793	LPIN3	Unique	0.678263	0.0238985	0.738364	0.00813224
P1C_01	ENSG00000070018	LRP6	Unique	1.24661	1.92362e-20	1.18567	9.87188e-20
P1C_01	ENSG00000165383	LRRC18	Unique	0.553668	0.00162587	0.816059	1.39341e-06
P1C_01	ENSG00000159708	LRRC36	Unique	0.815441	0.00918325	1.3058	1.07316e-05
P1C_01	ENSG00000266972	LRRC37A9P	Unique	1.06236	0.0308879	0.973919	0.037832
P1C_01	ENSG00000170382	LRRN2	Unique	-0.795462	0.00208286	-0.720229	0.00444935
P1C_01	ENSG00000204482	LST1	Unique	1.94657	4.04433e-20	1.84134	2.08159e-19
P1C_01	ENSG00000226979	LTA	Unique	1.29916	8.90927e-18	0.572085	8.22026e-06
P1C_01	ENSG00000227507	LTB	Unique	2.68232	6.61948e-23	1.45364	1.95487e-12
P1C_01	ENSG00000213906	LTB4R2	Unique	0.772078	0.000209976	0.601	0.00370564
P1C_01	ENSG00000169641	LUZP1	Unique	0.652767	1.03377e-12	0.777169	2.99346e-16
P1C_01	ENSG00000144214	LYG1	Unique	-0.562031	0.0172573	-0.570669	0.010172
P1C_01	ENSG00000104903	LYL1	Unique	0.837869	2.17779e-05	0.677291	0.000473252
P1C_01	ENSG00000150556	LYPD6B	Unique	-0.89461	3.59002e-05	-1.69587	3.08881e-14
P1C_01	ENSG00000140280	LYSMD2	Unique	0.639479	2.17229e-09	0.781843	1.04519e-12
P1C_01	ENSG00000081026	MAGI3	Unique	-0.511995	0.0195668	-0.605397	0.00247627
P1C_01	ENSG00000184384	MAML2	Unique	1.33544	4.15099e-24	0.997019	6.19842e-18
P1C_01	ENSG00000196782	MAML3	Unique	0.829673	0.0256589	0.803124	0.0220545
P1C_01	ENSG00000172469	MANEA	Unique	-0.749476	0.000322144	-0.718281	0.000409034
P1C_01	ENSG00000185090	MANEAL	Unique	-0.754385	0.000119663	-1.95222	6.65083e-19
P1C_01	ENSG00000145050	MANF	Unique	-0.817272	5.02292e-12	-0.752196	6.18143e-11
P1C_01	ENSG00000131711	MAP1B	Unique	0.896994	7.04397e-08	-2.03765	5.47786e-25
P1C_01	ENSG00000078018	MAP2	Unique	1.338	0.0434448	1.36563	0.0264984
P1C_01	ENSG00000175130	MARCKSL1	Unique	0.723537	1.58127e-09	0.663542	1.40327e-08
P1C_01	ENSG00000116141	MARK1	Unique	1.21256	9.67486e-05	1.04711	0.000466475
P1C_01	ENSG00000180611	MB21D2	Unique	-3.90824	6.33394e-48	-1.70068	1.43719e-23
P1C_01	ENSG00000139793	MBNL2	Unique	-0.67679	2.27652e-05	-0.565166	0.000342092
P1C_01	ENSG00000153898	MCOLN2	Unique	0.799716	1.07158e-11	0.506189	4.40954e-06
P1C_01	ENSG00000055732	MCOLN3	Unique	0.774589	0.000394011	0.551138	0.012095
P1C_01	ENSG00000153208	MERTK	Unique	1.46515	9.12497e-13	0.656905	0.000325486
P1C_01	ENSG00000253143	Metazoa_SRP	Unique	4.50445	3.2299e-10	4.39621	1.91996e-10
P1C_01	ENSG00000254726	MEX3A	Unique	0.800232	0.000788777	0.677524	0.00373019
P1C_01	ENSG00000140545	MFGE8	Unique	0.52533	0.011027	1.13041	7.6307e-09
P1C_01	ENSG00000228109	MFI2-AS1	Unique	0.58182	0.00797687	1.15679	3.78899e-08
P1C_01	ENSG00000225783	MIAT	Unique	-1.14249	1.97352e-12	-1.86288	4.36331e-23
P1C_01	ENSG00000133816	MICAL2	Unique	-0.981975	8.31782e-09	-0.655959	8.04475e-05
P1C_01	ENSG00000243156	MICAL3	Unique	1.58998	1.84494e-26	-0.786129	2.34477e-12
P1C_01	ENSG00000229989	MIR181A1HG	Unique	0.91268	0.000899262	1.52632	3.37386e-08
P1C_01	ENSG00000224020	MIR181A2HG	Unique	0.666754	0.00964629	1.66404	1.59157e-10
P1C_01	ENSG00000222190	MIR1910	Unique	2.07525	0.0036095	2.01509	0.00271268
P1C_01	ENSG00000186594	MIR22HG	Unique	-1.08129	3.50105e-13	-1.30985	3.25416e-17
P1C_01	ENSG00000264060	MIR4316	Unique	1.50278	2.97019e-07	1.30506	3.44138e-06
P1C_01	ENSG00000265744	MIR4427	Unique	-2.13386	0.00220098	-1.96511	0.00422636
P1C_01	ENSG00000265510	MIR4436A	Unique	3.82521	2.05223e-05	4.17945	4.24021e-06
P1C_01	ENSG00000264201	MIR4701	Unique	1.34996	0.038385	1.96625	0.00130923
P1C_01	ENSG00000263572	MIR5683	Unique	1.04445	3.25432e-05	3.08053	2.13467e-19
P1C_01	ENSG00000207931	MIR577	Unique	3.95816	0.0029374	3.18162	0.00714286
P1C_01	ENSG00000207561	MIR635	Unique	-1.04354	0.000186156	-0.757772	0.00812493
P1C_01	ENSG00000207836	MIR650	Unique	-2.88792	8.73315e-18	-6.53168	4.16931e-34
P1C_01	ENSG00000179455	MKRN3	Unique	0.81336	0.015271	1.69619	1.74302e-07
P1C_01	ENSG00000102996	MMP15	Unique	1.91602	6.3226e-14	3.50303	1.99106e-24
P1C_01	ENSG00000198598	MMP17	Unique	0.802822	0.00015274	1.50598	1.9338e-11
P1C_01	ENSG00000087245	MMP2	Unique	-1.15001	0.00424534	1.7095	0.000432352
P1C_01	ENSG00000137673	MMP7	Unique	1.39443	5.23327e-17	3.45014	4.82955e-37
P1C_01	ENSG00000100985	MMP9	Unique	1.78469	2.89936e-06	1.88015	5.80168e-07
P1C_01	ENSG00000138722	MMRN1	Unique	0.955822	0.0221143	2.96385	6.67504e-11
P1C_01	ENSG00000130675	MNX1	Unique	0.803779	6.35131e-10	2.14391	2.08041e-30
P1C_01	ENSG00000235029	MNX1-AS2	Unique	0.658405	0.000746651	2.1746	1.22463e-19
P1C_01	ENSG00000173542	MOB1B	Unique	0.507982	0.0330554	0.933557	1.0787e-05
P1C_01	ENSG00000120162	MOB3B	Unique	0.656272	6.56426e-06	1.38821	5.27238e-17
P1C_01	ENSG00000166927	MS4A7	Unique	1.29092	1.83935e-08	0.802707	0.000211921
P1C_01	ENSG00000186715	MST1L	Unique	-0.967622	0.0435446	-1.159	0.00618696
P1C_01	ENSG00000186301	MST1P2	Unique	-1.06553	1.4158e-05	-0.78366	0.00154751
P1C_01	ENSG00000163132	MSX1	Unique	0.945802	1.07695e-09	2.79408	3.75191e-31
P1C_01	ENSG00000125144	MT1G	Unique	-3.38926	0.00120012	-2.72726	0.0129052
P1C_01	ENSG00000125148	MT2A	Unique	-0.830815	0.000177451	0.800413	0.000303248
P1C_01	ENSG00000117791	MTARC2	Unique	-0.514626	0.0240715	-2.11536	6.14608e-21
P1C_01	ENSG00000172167	MTBP	Unique	0.623793	0.00240377	0.714968	0.000264044
P1C_01	ENSG00000232373	MTCYBP3	Unique	-0.913473	0.000862535	-0.654031	0.0212037
P1C_01	ENSG00000229622	MTND5P2	Unique	-0.849366	0.00165044	-0.614917	0.027767
P1C_01	ENSG00000227714	MTND6P18	Unique	-0.910062	0.000783214	-0.667852	0.0164739
P1C_01	ENSG00000210112	MT-TM	Unique	-0.936794	1.90551e-05	-0.556992	0.0151283
P1C_01	ENSG00000138823	MTTP	Unique	0.517627	0.00620326	1.37288	8.97278e-13
P1C_01	ENSG00000173702	MUC13	Unique	-3.51556	1.99296e-19	-2.81473	6.81287e-15
P1C_01	ENSG00000176945	MUC20	Unique	-2.85486	5.30681e-17	-2.34057	3.86758e-13
P1C_01	ENSG00000169894	MUC3A	Unique	2.33546	3.23974e-06	1.66589	0.000210539
P1C_01	ENSG00000145113	MUC4	Unique	-2.07616	7.68259e-13	-2.64568	4.01237e-18
P1C_01	ENSG00000185697	MYBL1	Unique	1.48223	3.28676e-09	0.821352	0.000452339
P1C_01	ENSG00000086967	MYBPC2	Unique	0.739931	1.84278e-05	2.51076	7.38704e-26
P1C_01	ENSG00000145555	MYO10	Unique	1.40588	9.06319e-11	1.84824	1.91928e-15
P1C_01	ENSG00000091536	MYO15A	Unique	-0.575217	0.0322039	-0.84987	0.000269168
P1C_01	ENSG00000128641	MYO1B	Unique	0.794617	1.86545e-07	2.26489	8.63573e-26
P1C_01	ENSG00000176658	MYO1D	Unique	-0.715271	1.47547e-17	-0.808298	1.22865e-20
P1C_01	ENSG00000169994	MYO7B	Unique	0.814897	7.03774e-06	-0.687312	3.58651e-05
P1C_01	ENSG00000124920	MYRF	Unique	-1.63099	5.86293e-20	0.88019	2.56096e-08
P1C_01	ENSG00000170476	MZB1	Unique	-0.629796	4.82729e-07	-0.547255	7.88537e-06
P1C_01	ENSG00000148411	NACC2	Unique	-1.51744	5.24858e-17	-1.07225	6.69372e-11
P1C_01	ENSG00000131401	NAPSB	Unique	0.600467	1.44755e-06	-0.656581	9.22997e-08
P1C_01	ENSG00000172915	NBEA	Unique	-0.583204	0.0050118	-0.863793	6.88634e-06
P1C_01	ENSG00000163386	NBPF10	Unique	0.617112	1.07046e-05	-0.961332	6.58478e-12
P1C_01	ENSG00000142794	NBPF3	Unique	-0.854337	3.73059e-06	-1.03483	1.60839e-08
P1C_01	ENSG00000188211	NCR3LG1	Unique	1.40836	2.63222e-07	-1.20224	2.60621e-07
P1C_01	ENSG00000131507	NDFIP1	Unique	-0.925951	3.18615e-10	-0.936067	1.25859e-10
P1C_01	ENSG00000182636	NDN	Unique	6.46795	0.000122071	6.46795	6.21607e-05
P1C_01	ENSG00000104419	NDRG1	Unique	-2.1148	9.09772e-09	-2.09455	7.23517e-09
P1C_01	ENSG00000164100	NDST3	Unique	-1.60392	0.000162688	-2.15644	9.7072e-08
P1C_01	ENSG00000114670	NEK11	Unique	-1.2072	3.84369e-05	-0.785705	0.00993856
P1C_01	ENSG00000166342	NETO1	Unique	-0.858034	2.6645e-08	-1.42216	4.45446e-17
P1C_01	ENSG00000107954	NEURL	Unique	1.37424	4.89124e-11	0.969853	5.954e-07
P1C_01	ENSG00000163121	NEURL3	Unique	0.762732	0.00311746	1.85372	2.43077e-11
P1C_01	ENSG00000162614	NEXN	Unique	1.14917	1.46122e-08	1.05222	9.27396e-08
P1C_01	ENSG00000258997	NF1P2	Unique	-4.5275	6.37448e-06	-4.28173	1.56658e-05
P1C_01	ENSG00000101096	NFATC2	Unique	0.926569	1.66725e-21	-0.716597	1.43108e-16
P1C_01	ENSG00000100968	NFATC4	Unique	1.51243	4.05033e-13	0.859619	2.88508e-06
P1C_01	ENSG00000116962	NID1	Unique	1.13509	2.9426e-23	2.27704	9.24066e-42
P1C_01	ENSG00000177453	NIM1	Unique	-0.940707	1.00034e-05	-0.769937	0.000262771
P1C_01	ENSG00000158077	NLRP14	Unique	-1.03385	0.0465485	-1.30762	0.0040105
P1C_01	ENSG00000022556	NLRP2	Unique	-0.742042	1.53044e-10	-1.61769	3.4696e-27
P1C_01	ENSG00000167634	NLRP7	Unique	-1.38347	1.72365e-11	-1.89204	1.37681e-17
P1C_01	ENSG00000213240	NOTCH2NL	Unique	0.848812	8.91934e-10	-0.746575	7.65619e-09
P1C_01	ENSG00000196436	NPIPB15	Unique	3.11635	1.37836e-16	-1.25233	6.58325e-07
P1C_01	ENSG00000158806	NPM2	Unique	0.535726	0.00431316	1.34459	2.75826e-12
P1C_01	ENSG00000187258	NPSR1	Unique	-1.20022	2.71956e-07	0.877062	0.000330733
P1C_01	ENSG00000197085	NPSR1-AS1	Unique	-1.10614	4.72217e-09	1.10997	1.34332e-08
P1C_01	ENSG00000160113	NR2F6	Unique	0.643645	6.48786e-05	0.626445	6.79573e-05
P1C_01	ENSG00000134986	NREP	Unique	0.576494	3.2693e-07	1.35772	1.44604e-22
P1C_01	ENSG00000124785	NRN1	Unique	2.03222	5.41433e-15	3.39233	2.26057e-24
P1C_01	ENSG00000118257	NRP2	Unique	1.79515	1.75333e-16	0.989215	6.33558e-08
P1C_01	ENSG00000021645	NRXN3	Unique	0.553192	0.038028	0.973386	3.596e-05
P1C_01	ENSG00000168824	NSG1	Unique	-1.46549	9.45378e-19	1.35361	1.11634e-14
P1C_01	ENSG00000148053	NTRK2	Unique	0.59775	5.81497e-06	0.773749	5.0691e-09
P1C_01	ENSG00000163545	NUAK2	Unique	0.623695	0.0321641	-1.00046	2.88364e-05
P1C_01	ENSG00000246082	NUDT16P	Unique	-0.957536	3.14246e-09	-0.783448	5.70879e-07
P1C_01	ENSG00000170917	NUDT6	Unique	0.672413	9.49596e-08	0.852752	3.41855e-11
P1C_01	ENSG00000189233	NUGGC	Unique	-0.69189	1.51563e-07	-1.18395	2.2788e-16
P1C_01	ENSG00000184232	OAF	Unique	-1.0587	2.02981e-09	-1.58466	1.10486e-16
P1C_01	ENSG00000065154	OAT	Unique	-1.01467	5.86107e-12	-0.652084	2.57054e-06
P1C_01	ENSG00000154358	OBSCN	Unique	1.1286	1.46586e-07	0.659159	0.00149755
P1C_01	ENSG00000197444	OGDHL	Unique	-0.516741	0.0262297	-1.10379	3.46398e-08
P1C_01	ENSG00000185585	OLFML2A	Unique	-0.963052	0.0396949	-1.33301	0.000843727
P1C_01	ENSG00000112038	OPRM1	Unique	0.654052	7.47117e-09	1.2914	1.33845e-21
P1C_01	ENSG00000181803	OR6S1	Unique	-3.95959	0.000133068	-3.51091	0.000935555
P1C_01	ENSG00000257542	OR7E47P	Unique	1.38095	3.30609e-15	1.60177	1.91921e-18
P1C_01	ENSG00000184792	OSBP2	Unique	-1.14572	1.06996e-16	-0.810077	1.04754e-10
P1C_01	ENSG00000164920	OSR2	Unique	1.65335	5.73987e-14	2.1767	3.6927e-19
P1C_01	ENSG00000171540	OTP	Unique	0.738568	0.027468	1.40925	4.66396e-06
P1C_01	ENSG00000187950	OVCH1	Unique	1.65813	3.14188e-05	1.17123	0.00180639
P1C_01	ENSG00000257599	OVCH1-AS1	Unique	2.2083	3.09163e-14	1.264	1.45415e-07
P1C_01	ENSG00000162881	OXER1	Unique	-0.656304	0.00156079	-0.605984	0.00278819
P1C_01	ENSG00000083454	P2RX5	Unique	0.734989	1.1467e-09	0.905131	3.46781e-13
P1C_01	ENSG00000171631	P2RY6	Unique	-1.4599	0.00122054	-1.06686	0.0225972
P1C_01	ENSG00000072682	P4HA2	Unique	-0.880977	6.99439e-06	-1.13295	6.32169e-09
P1C_01	ENSG00000152782	PANK1	Unique	0.610933	4.23884e-07	0.521495	9.64238e-06
P1C_01	ENSG00000073150	PANX2	Unique	-0.791563	0.0388682	-0.862218	0.0137394
P1C_01	ENSG00000198682	PAPSS2	Unique	0.968685	8.05174e-11	1.04388	3.07625e-12
P1C_01	ENSG00000148498	PARD3	Unique	-0.647733	2.43828e-10	1.50296	1.0718e-27
P1C_01	ENSG00000224976	PARP4P2	Unique	1.57388	1.30413e-05	-2.19757	1.58779e-12
P1C_01	ENSG00000183570	PCBP3	Unique	-1.29796	1.95452e-12	-1.51353	1.20627e-15
P1C_01	ENSG00000189184	PCDH18	Unique	-7.03351	0.000155949	-7.36607	3.12959e-05
P1C_01	ENSG00000253846	PCDHGA10	Unique	-0.932504	0.0478369	-1.2556	0.00196417
P1C_01	ENSG00000253731	PCDHGA6	Unique	-1.08055	0.0129975	-1.12403	0.00580018
P1C_01	ENSG00000253910	PCDHGB2	Unique	-1.36987	0.00851749	-1.59907	0.000784816
P1C_01	ENSG00000248485	PCP4L1	Unique	1.00635	3.94761e-08	1.02933	1.22792e-08
P1C_01	ENSG00000140479	PCSK6	Unique	-0.672566	1.35361e-05	-1.04474	2.63217e-11
P1C_01	ENSG00000188389	PDCD1	Unique	-0.5825	0.000841164	-1.22912	4.20955e-12
P1C_01	ENSG00000152270	PDE3B	Unique	0.775269	1.09258e-07	0.761467	1.09779e-07
P1C_01	ENSG00000113448	PDE4D	Unique	-1.09487	1.14828e-07	-0.600366	0.00383511
P1C_01	ENSG00000185527	PDE6G	Unique	1.05809	1.54463e-08	1.98187	5.04094e-19
P1C_01	ENSG00000113721	PDGFRB	Unique	0.808963	0.000101178	0.988743	1.28692e-06
P1C_01	ENSG00000180867	PDIA3P	Unique	-0.697507	0.00134129	-0.576169	0.00800501
P1C_01	ENSG00000155660	PDIA4	Unique	-0.581808	2.64567e-08	-0.590229	1.09797e-08
P1C_01	ENSG00000065485	PDIA5	Unique	-0.636385	7.90565e-10	-0.792579	1.22807e-13
P1C_01	ENSG00000249274	PDLIM1P4	Unique	-1.28564	0.0018505	-1.4105	0.000304959
P1C_01	ENSG00000154553	PDLIM3	Unique	-1.05656	0.0075084	-1.07055	0.004389
P1C_01	ENSG00000139515	PDX1	Unique	0.81606	0.000756972	1.5638	4.05378e-10
P1C_01	ENSG00000242265	PEG10	Unique	0.625713	1.07274e-09	1.27169	7.60506e-24
P1C_01	ENSG00000198300	PEG3	Unique	2.52233	3.41641e-09	3.60987	1.84966e-13
P1C_01	ENSG00000139946	PELI2	Unique	0.82352	0.0167982	0.809952	0.0124512
P1C_01	ENSG00000049246	PER3	Unique	0.871237	8.61926e-08	1.10842	3.396e-11
P1C_01	ENSG00000013375	PGM3	Unique	-0.551723	9.57409e-06	-0.543361	8.61993e-06
P1C_01	ENSG00000154330	PGM5	Unique	-3.50434	2.16443e-22	-1.75805	3.91654e-09
P1C_01	ENSG00000164040	PGRMC2	Unique	-0.501144	0.00049093	-0.575141	3.30136e-05
P1C_01	ENSG00000111752	PHC1	Unique	1.18665	4.86532e-12	1.49043	2.98879e-16
P1C_01	ENSG00000179899	PHC1P1	Unique	1.49438	0.000272163	1.05566	0.00768194
P1C_01	ENSG00000139289	PHLDA1	Unique	-0.742141	1.62733e-07	1.01355	6.16553e-11
P1C_01	ENSG00000144824	PHLDB2	Unique	1.14835	3.3458e-06	2.66384	2.95572e-18
P1C_01	ENSG00000176531	PHLDB3	Unique	-0.543714	0.000966374	-0.529385	0.000935477
P1C_01	ENSG00000081913	PHLPP1	Unique	0.87323	6.08029e-19	1.22469	2.01951e-27
P1C_01	ENSG00000133056	PIK3C2B	Unique	0.609842	5.61742e-11	0.827351	9.85035e-17
P1C_01	ENSG00000085514	PILRA	Unique	1.32801	6.20529e-13	0.82969	6.52997e-07
P1C_01	ENSG00000158828	PINK1	Unique	-0.657032	1.95233e-07	-0.607649	9.16028e-07
P1C_01	ENSG00000167103	PIP5KL1	Unique	-0.795089	0.000361414	-0.695018	0.00158514
P1C_01	ENSG00000154217	PITPNC1	Unique	-0.502639	1.13097e-06	-0.853078	1.1718e-14
P1C_01	ENSG00000069011	PITX1	Unique	-2.28703	5.2041e-14	-0.944885	0.00108658
P1C_01	ENSG00000164093	PITX2	Unique	1.8335	0.0010035	1.43629	0.00621
P1C_01	ENSG00000145287	PLAC8	Unique	1.13754	9.32731e-22	2.13788	2.34317e-38
P1C_01	ENSG00000163803	PLB1	Unique	-1.12084	0.00745515	-1.4724	0.000102932
P1C_01	ENSG00000121316	PLBD1	Unique	0.877539	0.000812579	-0.597756	0.0178679
P1C_01	ENSG00000161714	PLCD3	Unique	0.763451	0.0034067	1.09755	9.79886e-06
P1C_01	ENSG00000166428	PLD4	Unique	2.11363	1.24958e-14	0.981759	1.76894e-05
P1C_01	ENSG00000105559	PLEKHA4	Unique	-0.545266	0.0069808	-1.67052	2.49127e-16
P1C_01	ENSG00000120278	PLEKHG1	Unique	0.887049	2.47069e-08	0.696399	5.33902e-06
P1C_01	ENSG00000126822	PLEKHG3	Unique	2.56624	2.58804e-14	3.34285	1.07505e-18
P1C_01	ENSG00000188313	PLSCR1	Unique	0.533055	1.72358e-07	0.900161	6.55625e-16
P1C_01	ENSG00000076356	PLXNA2	Unique	0.997711	0.00194265	1.14313	0.000232039
P1C_01	ENSG00000164050	PLXNB1	Unique	0.653117	2.49551e-06	1.10282	1.0369e-13
P1C_01	ENSG00000100344	PNPLA3	Unique	1.59205	0.000727042	1.29074	0.00411318
P1C_01	ENSG00000105854	PON2	Unique	1.42985	1.89931e-10	1.84596	1.25355e-14
P1C_01	ENSG00000185668	POU3F1	Unique	-0.818003	0.00101807	1.46742	1.07606e-07
P1C_01	ENSG00000152192	POU4F1	Unique	-1.13216	0.00670637	-1.19452	0.00237299
P1C_01	ENSG00000204531	POU5F1	Unique	-0.682022	1.40995e-07	1.78838	5.27153e-25
P1C_01	ENSG00000162407	PPAP2B	Unique	2.00031	4.95957e-11	1.94588	5.42736e-11
P1C_01	ENSG00000147535	PPAPDC1B	Unique	-0.748301	4.41604e-13	-0.69893	3.57377e-12
P1C_01	ENSG00000120910	PPP3CC	Unique	-0.537897	1.19523e-07	-0.501834	4.74519e-07
P1C_01	ENSG00000197549	PRAMENP	Unique	-1.06262	5.01289e-10	0.671287	0.000134673
P1C_01	ENSG00000057657	PRDM1	Unique	-0.900702	9.78062e-17	-1.0104	1.53312e-19
P1C_01	ENSG00000152784	PRDM8	Unique	2.38028	2.3991e-18	2.39525	7.34266e-19
P1C_01	ENSG00000268040	PRED62	Unique	-2.87239	0.000363016	-2.68396	0.000780521
P1C_01	ENSG00000186314	PRELID2	Unique	-1.43376	3.77877e-12	-0.844668	1.44019e-05
P1C_01	ENSG00000163637	PRICKLE2	Unique	-1.45801	0.00199641	-2.06802	1.84625e-06
P1C_01	ENSG00000154229	PRKCA	Unique	1.49147	6.32467e-11	0.731771	0.000480211
P1C_01	ENSG00000065675	PRKCQ	Unique	0.793022	0.0324808	1.19724	0.000355413
P1C_01	ENSG00000237943	PRKCQ-AS1	Unique	1.71051	0.00631486	1.31428	0.0303526
P1C_01	ENSG00000113494	PRLR	Unique	1.51774	1.9889e-13	1.44938	5.79731e-13
P1C_01	ENSG00000171867	PRNP	Unique	-0.542053	8.93278e-05	-0.984069	2.60431e-12
P1C_01	ENSG00000101000	PROCR	Unique	-0.842854	0.0360089	-0.915644	0.0129781
P1C_01	ENSG00000119608	PROX2	Unique	0.890274	4.73113e-08	0.52401	0.000996365
P1C_01	ENSG00000167183	PRR15L	Unique	-1.35814	0.00512594	-1.1107	0.0236875
P1C_01	ENSG00000176381	PRR18	Unique	1.24917	3.72999e-05	0.994534	0.000660621
P1C_01	ENSG00000186654	PRR5	Unique	-0.930127	2.98191e-08	-0.738827	6.19937e-06
P1C_01	ENSG00000135362	PRR5L	Unique	2.65564	2.25062e-18	2.49433	8.90685e-18
P1C_01	ENSG00000126460	PRRG2	Unique	-0.765933	0.032498	-0.808184	0.0147174
P1C_01	ENSG00000116132	PRRX1	Unique	-0.905398	1.02195e-05	-1.43526	7.77455e-12
P1C_01	ENSG00000112812	PRSS16	Unique	-1.57146	5.91882e-10	-2.69721	3.69889e-21
P1C_01	ENSG00000007038	PRSS21	Unique	-2.01421	1.99795e-11	-3.7664	1.28295e-27
P1C_01	ENSG00000258563	PSMA3P	Unique	2.59897	0.00477913	2.86616	0.0012947
P1C_01	ENSG00000204528	PSORS1C3	Unique	-0.588715	0.011104	3.70645	1.45095e-26
P1C_01	ENSG00000227879	PSPC1P1	Unique	2.51545	2.03108e-07	-2.41454	1.16299e-10
P1C_01	ENSG00000152229	PSTPIP2	Unique	-0.741954	4.38872e-07	-0.709482	8.64443e-07
P1C_01	ENSG00000169403	PTAFR	Unique	0.980253	4.14306e-13	2.15771	1.06055e-30
P1C_01	ENSG00000267060	PTGES3L	Unique	0.525408	0.00816175	0.784162	2.04369e-05
P1C_01	ENSG00000108825	PTGES3L-AARSD1	Unique	1.34246	0.0459558	1.85096	0.00273835
P1C_01	ENSG00000106853	PTGR1	Unique	0.504821	0.000213779	1.12731	2.01402e-14
P1C_01	ENSG00000101213	PTK6	Unique	-1.22457	1.47071e-05	-1.42791	2.19768e-07
P1C_01	ENSG00000112655	PTK7	Unique	1.46789	1.01993e-13	1.14844	2.92297e-10
P1C_01	ENSG00000163629	PTPN13	Unique	2.00167	8.93118e-17	-0.810749	3.3771e-05
P1C_01	ENSG00000127329	PTPRB	Unique	-1.72448	1.00519e-06	-4.22887	4.55309e-23
P1C_01	ENSG00000241472	PTPRG-AS1	Unique	-1.15851	2.81417e-06	-1.06817	1.06451e-05
P1C_01	ENSG00000105426	PTPRS	Unique	-1.10096	4.06408e-12	-1.87189	1.25511e-23
P1C_01	ENSG00000060656	PTPRU	Unique	-0.988379	0.000166934	-0.786099	0.00285152
P1C_01	ENSG00000171813	PWWP2B	Unique	0.743546	0.00101966	1.35784	2.9654e-09
P1C_01	ENSG00000130508	PXDN	Unique	1.12798	1.6909e-11	6.72815	3.90656e-47
P1C_01	ENSG00000100504	PYGL	Unique	-2.17002	4.86248e-12	-2.19277	1.71971e-12
P1C_01	ENSG00000139998	RAB15	Unique	0.544044	0.000493829	0.55289	0.000258485
P1C_01	ENSG00000123892	RAB38	Unique	1.26501	8.3027e-18	1.94906	1.0226e-27
P1C_01	ENSG00000169213	RAB3B	Unique	-1.17054	2.68432e-07	-0.720724	0.00169352
P1C_01	ENSG00000154917	RAB6B	Unique	-0.719346	0.0174051	-0.818799	0.00314114
P1C_01	ENSG00000105404	RABAC1	Unique	-0.584267	0.000146071	-0.67987	5.56671e-06
P1C_01	ENSG00000108557	RAI1	Unique	0.65721	4.83058e-07	0.607361	2.06197e-06
P1C_01	ENSG00000039560	RAI14	Unique	1.82516	2.20249e-05	1.508	0.000236312
P1C_01	ENSG00000188559	RALGAPA2	Unique	0.616373	4.76623e-12	0.764917	2.73729e-16
P1C_01	ENSG00000108352	RAPGEFL1	Unique	-0.508433	0.000146556	-0.53923	3.36055e-05
P1C_01	ENSG00000138670	RASGEF1B	Unique	2.05703	3.72775e-08	1.91361	8.27064e-08
P1C_01	ENSG00000068831	RASGRP2	Unique	1.48219	4.02006e-14	0.878715	4.15799e-07
P1C_01	ENSG00000171777	RASGRP4	Unique	1.92495	6.19387e-14	1.10495	6.39176e-07
P1C_01	ENSG00000189431	RASSF10	Unique	2.48982	0.000579478	1.71571	0.00908229
P1C_01	ENSG00000169435	RASSF6	Unique	-1.30064	7.89592e-22	-0.869382	1.05593e-13
P1C_01	ENSG00000261126	RBFADN	Unique	0.645618	0.00116784	0.711374	0.000196756
P1C_01	ENSG00000153250	RBMS1	Unique	1.38227	6.46986e-09	1.64203	1.91221e-11
P1C_01	ENSG00000157110	RBPMS	Unique	0.840666	1.04781e-14	1.76241	4.18391e-32
P1C_01	ENSG00000254109	RBPMS-AS1	Unique	1.75851	1.24927e-08	4.39898	5.38684e-21
P1C_01	ENSG00000187456	RDM1	Unique	1.07953	1.74725e-06	1.51182	1.27061e-10
P1C_01	ENSG00000225465	RFPL1S	Unique	1.31308	1.36414e-06	0.605579	0.02834
P1C_01	ENSG00000116741	RGS2	Unique	-1.08885	9.86297e-06	-1.47618	1.89967e-09
P1C_01	ENSG00000108370	RGS9	Unique	-0.595261	6.343e-05	-0.981861	5.94924e-11
P1C_01	ENSG00000007384	RHBDF1	Unique	-0.874221	0.00386576	-1.42295	3.01737e-07
P1C_01	ENSG00000072422	RHOBTB1	Unique	3.40251	4.79233e-07	2.46361	3.36603e-05
P1C_01	ENSG00000119729	RHOQ	Unique	-0.777581	2.93631e-05	-0.804867	9.94404e-06
P1C_01	ENSG00000166405	RIC3	Unique	-0.692808	3.58269e-08	-1.21779	4.00226e-18
P1C_01	ENSG00000060709	RIMBP2	Unique	0.518145	0.0119413	0.913127	1.64444e-06
P1C_01	ENSG00000166532	RIMKLB	Unique	0.700196	8.24881e-06	1.12206	7.60337e-12
P1C_01	ENSG00000183145	RIPPLY3	Unique	1.44161	7.31538e-06	2.10593	6.92573e-10
P1C_01	ENSG00000175643	RMI2	Unique	0.788077	4.2428e-07	0.689692	5.69518e-06
P1C_01	ENSG00000264530	RN7SL25P	Unique	-0.837499	0.00231416	-0.82107	0.00197482
P1C_01	ENSG00000244618	RN7SL334P	Unique	5.94595	0.000584502	2.62639	0.028934
P1C_01	ENSG00000265191	RN7SL347P	Unique	0.672437	0.0481924	0.840183	0.00589401
P1C_01	ENSG00000239555	RN7SL841P	Unique	4.88364	0.0337009	4.88364	0.0212947
P1C_01	ENSG00000243352	RN7SL8P	Unique	1.91354	8.73535e-05	2.43826	1.13449e-06
P1C_01	ENSG00000258818	RNASE4	Unique	-0.951216	1.63635e-08	-1.16441	1.09605e-11
P1C_01	ENSG00000239305	RNF103	Unique	-1.22137	2.29325e-20	-1.31848	1.45203e-22
P1C_01	ENSG00000101695	RNF125	Unique	0.650875	3.72218e-06	0.615877	7.80034e-06
P1C_01	ENSG00000113269	RNF130	Unique	1.14653	5.87786e-09	0.502852	0.0089268
P1C_01	ENSG00000151692	RNF144A	Unique	1.369	2.76716e-20	1.59926	4.185e-24
P1C_01	ENSG00000228203	RNF144A-AS1	Unique	2.17689	6.18625e-06	2.24719	1.98097e-06
P1C_01	ENSG00000164197	RNF180	Unique	0.887177	0.0026581	0.957406	0.000687771
P1C_01	ENSG00000146373	RNF217	Unique	1.42795	2.02646e-07	1.09435	2.35377e-05
P1C_01	ENSG00000108375	RNF43	Unique	1.08995	6.67831e-12	1.26849	1.05804e-14
P1C_01	ENSG00000111880	RNGTT	Unique	0.602165	9.86549e-08	0.651886	6.45128e-09
P1C_01	ENSG00000251916	RNU1-61P	Unique	0.772685	2.01192e-09	0.65998	1.21945e-07
P1C_01	ENSG00000222808	RNU4-47P	Unique	-0.649468	0.00310734	-0.575713	0.00764456
P1C_01	ENSG00000252581	RNU6-1098P	Unique	-5.79946	0.000174576	-5.24731	0.00106973
P1C_01	ENSG00000252017	RNU6-1194P	Unique	1.52956	0.0112261	2.42377	6.60481e-05
P1C_01	ENSG00000251952	RNU6-1219P	Unique	0.700706	0.014698	1.66644	6.21242e-09
P1C_01	ENSG00000207491	RNU6-423P	Unique	0.693914	0.0380073	0.921796	0.00211733
P1C_01	ENSG00000222266	RNU6-757P	Unique	-0.847984	6.75097e-05	-0.764845	0.000257815
P1C_01	ENSG00000252796	RNU7-11P	Unique	1.04473	5.07723e-09	1.42709	7.88413e-14
P1C_01	ENSG00000252770	RNU7-4P	Unique	3.34518	7.79798e-06	3.42306	3.06533e-06
P1C_01	ENSG00000169855	ROBO1	Unique	1.03825	2.12471e-12	2.00544	5.07918e-26
P1C_01	ENSG00000067836	ROGDI	Unique	0.633175	3.8808e-05	0.619173	3.87268e-05
P1C_01	ENSG00000273472	RP11-102N12.3	Unique	3.35797	9.85117e-09	1.28266	0.0052287
P1C_01	ENSG00000227945	RP11-103C16.2	Unique	0.52958	0.0176224	2.37626	1.20044e-19
P1C_01	ENSG00000253796	RP11-1084E5.1	Unique	-3.30077	1.5057e-18	-1.40923	1.81907e-05
P1C_01	ENSG00000214279	RP11-108K14.4	Unique	-1.26563	3.57611e-12	-0.930063	7.00238e-08
P1C_01	ENSG00000262769	RP11-1113L8.1	Unique	-0.632775	0.000580533	-1.20782	1.84053e-11
P1C_01	ENSG00000179240	RP11-111M22.2	Unique	0.589306	9.21931e-05	0.929177	9.96086e-10
P1C_01	ENSG00000267671	RP11-115K3.2	Unique	0.63553	0.00293852	1.52024	6.34838e-12
P1C_01	ENSG00000272927	RP11-1191J2.5	Unique	0.916588	0.00450468	1.39055	7.27192e-06
P1C_01	ENSG00000267009	RP11-120M18.2	Unique	-0.799223	2.6604e-14	-0.536153	2.65163e-08
P1C_01	ENSG00000272908	RP11-121A8.1	Unique	1.88242	9.39688e-06	1.77105	1.55532e-05
P1C_01	ENSG00000259959	RP11-121C2.2	Unique	-0.506989	0.0420364	-0.643013	0.00358974
P1C_01	ENSG00000241111	RP11-129B22.1	Unique	-1.2902	0.0428465	-1.72812	0.00152936
P1C_01	ENSG00000179978	RP11-1319K7.1	Unique	0.942711	0.00520257	0.706126	0.0355369
P1C_01	ENSG00000232445	RP11-132A1.4	Unique	5.37588	3.4359e-09	-1.82222	5.70855e-07
P1C_01	ENSG00000254319	RP11-134O21.1	Unique	3.63095	4.67441e-28	-0.737663	0.000119369
P1C_01	ENSG00000273319	RP11-138A9.2	Unique	-0.976895	0.0480351	-1.05934	0.0177468
P1C_01	ENSG00000255354	RP11-148O21.2	Unique	1.08018	4.76116e-13	-0.743544	2.3575e-08
P1C_01	ENSG00000254774	RP11-148O21.3	Unique	1.07732	2.83222e-06	-0.701156	0.000710151
P1C_01	ENSG00000255518	RP11-148O21.4	Unique	1.20386	5.84611e-15	-0.835988	6.13712e-10
P1C_01	ENSG00000269954	RP11-148O21.6	Unique	1.07979	5.82547e-06	-0.705195	0.00104242
P1C_01	ENSG00000232110	RP11-149I23.3	Unique	1.90798	0.032773	1.76802	0.0310946
P1C_01	ENSG00000267780	RP11-154H12.3	Unique	-1.01062	0.0412891	-1.45695	0.000558796
P1C_01	ENSG00000231671	RP11-157N3.1	Unique	0.57491	2.65168e-05	-1.5012	5.73651e-22
P1C_01	ENSG00000268469	RP11-15H20.3	Unique	-2.7573	0.0475742	-2.97219	0.0175617
P1C_01	ENSG00000263470	RP11-160O5.1	Unique	-0.746956	0.0337009	-1.36297	6.53548e-06
P1C_01	ENSG00000227660	RP11-162J8.2	Unique	3.32318	1.87128e-15	0.990867	0.000980032
P1C_01	ENSG00000257275	RP11-164H13.1	Unique	0.573762	3.13649e-06	0.895071	2.82626e-12
P1C_01	ENSG00000255241	RP11-164N3.3	Unique	1.25626	9.04128e-09	2.02157	3.54401e-16
P1C_01	ENSG00000234719	RP11-166B2.1	Unique	-0.520157	0.000243131	-0.505622	0.000256542
P1C_01	ENSG00000197476	RP11-170L3.7	Unique	-2.38842	1.97764e-06	-1.18593	0.0274564
P1C_01	ENSG00000240775	RP11-170N16.2	Unique	1.44409	0.0226259	1.54	0.00911714
P1C_01	ENSG00000266313	RP11-173M1.4	Unique	-0.937198	0.00618926	-0.983875	0.00233523
P1C_01	ENSG00000245954	RP11-18H21.1	Unique	4.37325	8.27421e-12	1.83381	7.58972e-05
P1C_01	ENSG00000196960	RP11-192P3.5	Unique	-1.05545	0.0094891	-0.84366	0.0410763
P1C_01	ENSG00000261259	RP11-19N8.2	Unique	-0.976708	0.0026942	-0.855614	0.00766149
P1C_01	ENSG00000260303	RP11-203B7.2	Unique	1.92129	1.58132e-12	0.659481	0.00728812
P1C_01	ENSG00000204837	RP11-204M4.2	Unique	-1.98772	0.048198	-2.49254	0.00357947
P1C_01	ENSG00000249790	RP11-20D14.6	Unique	3.65072	6.1659e-16	-3.03549	1.42962e-21
P1C_01	ENSG00000260135	RP11-212I21.2	Unique	-1.22475	0.0141883	3.53788	2.57458e-06
P1C_01	ENSG00000226558	RP11-213N20.1	Unique	0.720765	0.00852706	0.758437	0.00339034
P1C_01	ENSG00000266709	RP11-214O1.2	Unique	-7.18045	7.94267e-06	-4.91092	0.0398964
P1C_01	ENSG00000241651	RP11-214O14.1	Unique	-0.851341	0.0355142	-1.14372	0.0011426
P1C_01	ENSG00000264458	RP11-220C2.1	Unique	-0.781184	1.33417e-09	-0.774113	1.06017e-09
P1C_01	ENSG00000235545	RP11-230B22.1	Unique	0.790182	0.0279283	1.21837	0.000183005
P1C_01	ENSG00000228522	RP11-236F9.2	Unique	-3.87181	0.0366351	-4.74439	0.00209138
P1C_01	ENSG00000261783	RP11-252K23.2	Unique	0.58313	0.0152595	1.13091	4.40284e-07
P1C_01	ENSG00000246214	RP11-260E18.1	Unique	1.99852	1.54755e-06	1.21184	0.00142251
P1C_01	ENSG00000253326	RP11-261C10.7	Unique	-0.837793	0.0129931	1.4683	1.80688e-05
P1C_01	ENSG00000247317	RP11-273G15.2	Unique	0.811507	5.23678e-07	0.997326	1.10475e-09
P1C_01	ENSG00000259598	RP11-275I4.1	Unique	1.06854	6.67467e-06	0.629193	0.00757244
P1C_01	ENSG00000245648	RP11-277P12.20	Unique	0.752445	0.000256743	1.73486	7.6806e-14
P1C_01	ENSG00000260671	RP11-278A23.2	Unique	-1.19384	1.03322e-05	-1.18297	8.0598e-06
P1C_01	ENSG00000272068	RP11-284F21.9	Unique	-0.744958	0.000640452	-0.907516	1.35633e-05
P1C_01	ENSG00000259834	RP11-284N8.3	Unique	-0.707589	0.00862551	-1.11432	6.17555e-06
P1C_01	ENSG00000263293	RP11-290H9.4	Unique	0.709241	2.74495e-09	1.80814	2.7939e-28
P1C_01	ENSG00000256039	RP11-291B21.2	Unique	2.36859	1.98484e-06	6.59195	2.41211e-16
P1C_01	ENSG00000250582	RP11-301H24.3	Unique	2.59334	2.99093e-05	1.86428	0.00103614
P1C_01	ENSG00000250902	RP11-301H24.4	Unique	1.24419	0.00308244	2.0814	8.92683e-07
P1C_01	ENSG00000272899	RP11-309L24.9	Unique	-1.17027	0.0404132	-1.67844	0.000442752
P1C_01	ENSG00000215146	RP11-313J2.1	Unique	-2.25917	9.26799e-08	-2.04534	8.32143e-07
P1C_01	ENSG00000260896	RP11-314O13.1	Unique	-1.60497	0.000108281	-5.28926	2.42694e-27
P1C_01	ENSG00000237593	RP11-317B3.2	Unique	1.19516	0.00118608	1.61716	8.69158e-06
P1C_01	ENSG00000253549	RP11-317J10.2	Unique	-0.679031	0.0042741	0.901182	0.000200238
P1C_01	ENSG00000267583	RP11-322E11.5	Unique	0.659934	0.0419533	-0.613407	0.0325314
P1C_01	ENSG00000225329	RP11-325F22.5	Unique	1.39809	8.3235e-09	1.83677	1.0078e-12
P1C_01	ENSG00000261114	RP11-325K4.2	Unique	-0.850554	2.93523e-09	-0.901847	2.46769e-10
P1C_01	ENSG00000261270	RP11-325K4.3	Unique	-0.868145	5.71315e-13	-0.909964	4.22005e-14
P1C_01	ENSG00000251661	RP11-326C3.11	Unique	1.4917	5.54075e-21	2.00948	2.54185e-28
P1C_01	ENSG00000255328	RP11-326C3.12	Unique	0.709833	2.39282e-05	0.867334	1.89539e-07
P1C_01	ENSG00000270030	RP11-326C3.13	Unique	1.08357	0.0247243	1.16223	0.00955622
P1C_01	ENSG00000270972	RP11-326C3.15	Unique	0.923366	0.0408228	0.997479	0.0166351
P1C_01	ENSG00000234753	RP11-328M4.2	Unique	0.58223	0.0188846	0.56249	0.01693
P1C_01	ENSG00000253967	RP11-333A23.4	Unique	4.67867	4.48978e-11	4.75343	1.42281e-11
P1C_01	ENSG00000269919	RP1-134E15.3	Unique	-0.888879	0.00195279	-0.932008	0.000691539
P1C_01	ENSG00000223759	RP11-353N4.4	Unique	0.761043	0.0359734	0.779014	0.0212338
P1C_01	ENSG00000260798	RP11-354M1.2	Unique	1.27098	7.93588e-05	1.51448	1.99499e-06
P1C_01	ENSG00000259674	RP11-356M20.1	Unique	0.523255	9.82459e-05	1.90707	3.89681e-26
P1C_01	ENSG00000224218	RP11-359D14.3	Unique	-2.56007	2.09658e-24	-0.864613	6.59339e-06
P1C_01	ENSG00000272574	RP11-359K18.4	Unique	-0.82014	0.00330944	-1.02637	7.80961e-05
P1C_01	ENSG00000231398	RP11-375N9.2	Unique	0.943606	0.00897283	0.915912	0.00783034
P1C_01	ENSG00000248719	RP11-377G16.2	Unique	2.21727	0.000616888	2.36388	0.000186069
P1C_01	ENSG00000233044	RP1-137K2.2	Unique	1.0937	4.1551e-07	0.621764	0.00346292
P1C_01	ENSG00000237978	RP11-385J1.2	Unique	-1.78763	2.76337e-11	-1.29429	4.71586e-07
P1C_01	ENSG00000229052	RP11-386I23.1	Unique	-1.42728	0.00055531	-1.40821	0.000457516
P1C_01	ENSG00000240754	RP11-38J22.6	Unique	-1.13251	0.000226611	-1.64804	3.10932e-08
P1C_01	ENSG00000247498	RP11-392P7.6	Unique	0.965457	1.04206e-05	1.8323	1.07185e-13
P1C_01	ENSG00000225946	RP11-395B7.2	Unique	2.36021	1.8688e-06	2.18421	3.28657e-06
P1C_01	ENSG00000230735	RP11-413E1.4	Unique	0.600635	0.0351954	1.37546	1.06396e-07
P1C_01	ENSG00000250116	RP11-417F21.1	Unique	-0.750642	1.0436e-07	-0.788085	1.67848e-08
P1C_01	ENSG00000230880	RP11-417J8.3	Unique	-1.35322	0.0275314	-2.87742	4.81566e-09
P1C_01	ENSG00000270371	RP11-417P24.1	Unique	-2.1964	0.008391	-4.26651	4.82656e-08
P1C_01	ENSG00000227712	RP11-418J17.3	Unique	0.876932	0.000860679	1.52705	1.05235e-08
P1C_01	ENSG00000234978	RP11-423O2.5	Unique	-2.1652	4.86005e-05	-1.44665	0.0126924
P1C_01	ENSG00000260086	RP11-42I10.1	Unique	1.07186	0.0105845	1.50063	0.000157396
P1C_01	ENSG00000247193	RP11-431M7.3	Unique	0.641668	0.0107877	1.22228	3.22642e-07
P1C_01	ENSG00000223907	RP11-439L8.4	Unique	-0.682296	6.93908e-06	2.53208	3.79806e-27
P1C_01	ENSG00000242908	RP11-454C18.2	Unique	1.21837	0.000566783	2.05029	2.58972e-08
P1C_01	ENSG00000267414	RP11-456K23.1	Unique	-0.938293	0.0221639	-1.65584	3.20429e-06
P1C_01	ENSG00000255032	RP11-45A12.2	Unique	2.44523	0.0333903	2.79632	0.0109152
P1C_01	ENSG00000250666	RP11-463J17.1	Unique	-1.49438	0.0335338	-1.94724	0.00128428
P1C_01	ENSG00000271848	RP11-464F9.21	Unique	1.32371	0.000166704	1.72755	1.07554e-06
P1C_01	ENSG00000204044	RP11-465L10.10	Unique	1.16538	0.0029931	1.5846	3.25075e-05
P1C_01	ENSG00000266718	RP11-466A19.1	Unique	-2.15082	0.00306781	-2.30175	0.000770873
P1C_01	ENSG00000231441	RP11-472M19.2	Unique	-2.46751	2.09314e-08	-1.55732	0.00055083
P1C_01	ENSG00000235381	RP11-477D19.2	Unique	-0.896897	4.5687e-05	-0.971106	5.85583e-06
P1C_01	ENSG00000272156	RP11-477N3.1	Unique	-1.39837	0.00597648	-1.34619	0.00622205
P1C_01	ENSG00000260186	RP11-481J2.2	Unique	2.07967	5.27783e-08	1.73087	1.49831e-06
P1C_01	ENSG00000262703	RP11-485G7.6	Unique	1.20385	7.11941e-07	0.794971	0.000716912
P1C_01	ENSG00000224565	RP1-148H17.1	Unique	1.88492	3.57604e-18	-1.72742	3.69819e-20
P1C_01	ENSG00000251309	RP11-498M5.2	Unique	2.2362	1.77042e-18	1.01367	2.95137e-07
P1C_01	ENSG00000229106	RP11-4M23.2	Unique	1.2415	2.83274e-05	1.18098	4.06313e-05
P1C_01	ENSG00000232557	RP11-4M23.3	Unique	1.23039	0.0127183	1.44544	0.00189687
P1C_01	ENSG00000259953	RP11-4O1.2	Unique	0.635591	0.00217338	0.683457	0.000574443
P1C_01	ENSG00000251550	RP11-501C14.7	Unique	3.11036	0.042546	3.9723	0.00931896
P1C_01	ENSG00000263982	RP11-504I13.3	Unique	0.880738	0.000249619	1.09517	3.36675e-06
P1C_01	ENSG00000261452	RP11-509E16.1	Unique	1.89112	4.02599e-10	-1.71262	1.78787e-11
P1C_01	ENSG00000225742	RP11-513G11.4	Unique	1.8842	0.00327416	1.92429	0.00175302
P1C_01	ENSG00000259354	RP11-519G16.3	Unique	-1.20101	0.00038618	-1.37539	2.13392e-05
P1C_01	ENSG00000228754	RP11-534L6.3	Unique	0.679485	0.0103273	0.553602	0.0342699
P1C_01	ENSG00000225279	RP11-536C5.2	Unique	-1.31699	0.0349382	-1.27832	0.0302169
P1C_01	ENSG00000237916	RP11-537E18.1	Unique	-1.16563	0.0242795	-1.9652	8.41296e-06
P1C_01	ENSG00000247970	RP11-543C4.1	Unique	-1.3355	0.0493691	-2.27727	2.78481e-05
P1C_01	ENSG00000272512	RP11-54O7.17	Unique	1.62504	0.00846037	2.83853	1.19604e-05
P1C_01	ENSG00000260895	RP11-554A11.7	Unique	-1.87658	4.70545e-05	-1.90096	2.30501e-05
P1C_01	ENSG00000258072	RP11-554D14.2	Unique	-2.04659	3.89296e-06	-1.72832	8.99295e-05
P1C_01	ENSG00000257951	RP11-554D14.4	Unique	-2.23929	1.35334e-09	-2.44098	3.35283e-11
P1C_01	ENSG00000232310	RP11-557H15.4	Unique	-2.09451	0.0174576	-2.71707	0.000383251
P1C_01	ENSG00000267432	RP11-559N14.5	Unique	4.5815	2.71197e-39	1.29477	4.81616e-15
P1C_01	ENSG00000253140	RP11-567J20.3	Unique	-0.887537	0.000183194	1.22144	1.44023e-06
P1C_01	ENSG00000269898	RP11-568J23.4	Unique	2.22529	0.00104242	1.77476	0.00497335
P1C_01	ENSG00000260101	RP11-568N6.1	Unique	-0.630794	0.00854896	-0.692288	0.00209911
P1C_01	ENSG00000261480	RP11-578F21.6	Unique	2.13447	0.00151232	1.89993	0.00288072
P1C_01	ENSG00000263680	RP11-57A1.1	Unique	-1.56295	1.61554e-14	-1.02425	4.50084e-08
P1C_01	ENSG00000254230	RP11-582J16.3	Unique	0.759392	0.0102962	2.10205	1.19886e-11
P1C_01	ENSG00000258168	RP11-588H23.3	Unique	-1.86789	8.89056e-06	-4.53405	2.673e-21
P1C_01	ENSG00000260244	RP11-588K22.2	Unique	1.0144	0.00925604	2.18852	2.60029e-08
P1C_01	ENSG00000257289	RP11-611O2.6	Unique	3.38616	4.2063e-06	3.75451	5.90183e-07
P1C_01	ENSG00000256482	RP11-625L16.3	Unique	1.12516	6.84477e-08	0.604876	0.00271051
P1C_01	ENSG00000225434	RP11-63P12.6	Unique	1.62416	8.20036e-08	2.58797	5.58884e-14
P1C_01	ENSG00000259475	RP11-654A16.3	Unique	1.3903	8.86195e-13	1.25821	1.633e-11
P1C_01	ENSG00000238186	RP11-656D10.6	Unique	2.50981	0.0138192	2.27974	0.0171004
P1C_01	ENSG00000262454	RP11-65J21.3	Unique	-0.67125	0.00100925	-0.54749	0.00734994
P1C_01	ENSG00000255921	RP11-662I13.2	Unique	1.07334	0.0345394	0.987353	0.0385927
P1C_01	ENSG00000253267	RP11-666I19.2	Unique	-1.55359	0.0207461	-3.16428	1.88056e-08
P1C_01	ENSG00000255045	RP11-677M14.2	Unique	0.556883	0.0295721	2.0497	5.73913e-15
P1C_01	ENSG00000250073	RP11-677M14.3	Unique	0.738425	2.68668e-06	1.31173	2.03579e-14
P1C_01	ENSG00000260872	RP11-680G24.5	Unique	-0.577923	8.82209e-05	-0.510922	0.000429402
P1C_01	ENSG00000259176	RP11-69H14.6	Unique	-1.41816	0.0342586	-3.71369	1.38431e-11
P1C_01	ENSG00000238221	RP11-69L16.4	Unique	-0.620439	0.00197849	-0.579749	0.00295969
P1C_01	ENSG00000251230	RP11-701P16.5	Unique	-0.893611	0.000421094	0.832966	0.00220297
P1C_01	ENSG00000259678	RP11-707P17.1	Unique	1.30036	3.89644e-18	1.2042	6.28453e-17
P1C_01	ENSG00000259668	RP11-707P17.2	Unique	1.5205	6.83357e-14	0.93733	1.90547e-07
P1C_01	ENSG00000245552	RP11-712B9.2	Unique	1.15545	4.2428e-07	1.28116	1.93728e-08
P1C_01	ENSG00000272502	RP11-713M15.2	Unique	1.31488	0.00044518	1.56287	1.91371e-05
P1C_01	ENSG00000254844	RP11-728F11.3	Unique	0.605373	0.00253148	1.74327	2.2951e-15
P1C_01	ENSG00000249061	RP11-72L22.1	Unique	-0.78669	0.0385709	-1.48296	3.76702e-06
P1C_01	ENSG00000246790	RP11-730K11.1	Unique	0.829336	0.000128443	1.33418	1.68409e-09
P1C_01	ENSG00000254140	RP11-731F5.1	Unique	-2.73336	0.000790991	-1.82727	0.0469609
P1C_01	ENSG00000259462	RP11-752G15.3	Unique	1.19539	0.0119258	1.11119	0.0143986
P1C_01	ENSG00000250626	RP11-756P10.2	Unique	-1.24351	0.0327345	-1.95358	6.99573e-05
P1C_01	ENSG00000248676	RP11-766F14.1	Unique	0.607174	0.00824638	1.62375	3.15471e-12
P1C_01	ENSG00000203472	RP11-77K12.4	Unique	-0.951774	0.00901587	-2.15189	5.0781e-11
P1C_01	ENSG00000249846	RP11-77P16.4	Unique	2.4613	4.88144e-17	-0.607655	0.0065624
P1C_01	ENSG00000230850	RP11-782C8.1	Unique	-3.76729	3.09012e-24	-2.2619	2.28579e-12
P1C_01	ENSG00000232274	RP11-782C8.2	Unique	-3.60541	2.4048e-24	-2.18903	1.07086e-12
P1C_01	ENSG00000237291	RP11-782C8.4	Unique	-4.84953	7.42635e-18	-3.62584	4.50356e-11
P1C_01	ENSG00000225278	RP11-782C8.5	Unique	-3.72696	7.11436e-07	-2.55985	0.00232884
P1C_01	ENSG00000236911	RP11-78B10.2	Unique	1.27557	1.65882e-11	1.99434	1.35371e-19
P1C_01	ENSG00000253520	RP11-798K23.5	Unique	1.93911	0.000283258	1.70717	0.000804744
P1C_01	ENSG00000266947	RP11-799D4.4	Unique	0.81329	0.00220098	0.627576	0.0180015
P1C_01	ENSG00000227885	RP11-79N23.1	Unique	1.73167	0.0137203	3.29788	1.19091e-05
P1C_01	ENSG00000258602	RP11-7F17.7	Unique	1.09582	5.33663e-06	-2.64883	2.66561e-26
P1C_01	ENSG00000254675	RP11-7I15.4	Unique	-4.83577	0.0197485	-4.46341	0.0332292
P1C_01	ENSG00000255845	RP11-804A23.1	Unique	3.37369	0.000129033	1.93732	0.00871928
P1C_01	ENSG00000251301	RP11-81H14.2	Unique	-1.04925	1.15315e-12	-0.798182	9.86164e-09
P1C_01	ENSG00000258525	RP11-829H16.3	Unique	-0.735967	2.5221e-10	-0.775186	2.27606e-11
P1C_01	ENSG00000266667	RP11-849N15.4	Unique	-1.71799	0.00573004	-1.96639	0.000632266
P1C_01	ENSG00000266604	RP11-856M7.6	Unique	2.29215	6.1894e-09	-0.706263	0.0437244
P1C_01	ENSG00000271976	RP11-884K10.7	Unique	-0.53305	0.000106091	0.543498	7.58353e-05
P1C_01	ENSG00000205537	RP11-89H19.1	Unique	-0.631348	0.0104185	-0.711247	0.00190894
P1C_01	ENSG00000258451	RP11-903H12.3	Unique	-0.987979	1.2923e-07	-1.24785	5.00403e-11
P1C_01	ENSG00000264673	RP11-92B11.3	Unique	3.88442	0.000300538	-1.92897	0.00128462
P1C_01	ENSG00000267026	RP11-92C4.3	Unique	-1.75407	0.000184667	-2.41132	2.26586e-08
P1C_01	ENSG00000250608	RP11-933H2.4	Unique	-0.893847	2.44935e-12	-0.667018	3.01507e-08
P1C_01	ENSG00000266998	RP11-936I5.1	Unique	1.35623	6.13114e-07	1.23691	2.58844e-06
P1C_01	ENSG00000256139	RP11-968O1.5	Unique	-1.27497	0.0307725	-1.56194	0.00270687
P1C_01	ENSG00000260920	RP1-228H13.5	Unique	-0.645374	0.00968765	-0.738278	0.00142671
P1C_01	ENSG00000260196	RP1-239B22.5	Unique	1.47736	0.00893818	-1.10274	0.015126
P1C_01	ENSG00000257989	RP1-288H2.2	Unique	1.39795	1.65715e-12	1.591	5.32987e-15
P1C_01	ENSG00000272724	RP1-288H2.4	Unique	1.30389	0.0238485	2.05848	0.000149855
P1C_01	ENSG00000228748	RP13-39P12.3	Unique	-1.02686	5.09436e-05	-0.597784	0.0280007
P1C_01	ENSG00000235142	RP1-60O19.1	Unique	2.48676	2.16743e-09	2.88952	3.09735e-11
P1C_01	ENSG00000251194	RP1-68D18.2	Unique	0.944984	5.39271e-10	0.709092	9.28768e-07
P1C_01	ENSG00000255443	RP1-68D18.4	Unique	0.911444	8.15023e-11	0.704387	1.23811e-07
P1C_01	ENSG00000261349	RP3-465N24.5	Unique	2.24749	2.47784e-06	-2.12468	1.87226e-10
P1C_01	ENSG00000260466	RP4-536B24.2	Unique	-0.546424	0.00232699	-0.94891	2.37788e-08
P1C_01	ENSG00000255202	RP4-541C22.5	Unique	0.705803	0.000371064	1.8911	2.34224e-16
P1C_01	ENSG00000225938	RP4-575N6.4	Unique	0.89754	0.00392953	0.798174	0.00807642
P1C_01	ENSG00000235501	RP4-639F20.1	Unique	1.21794	4.12039e-07	0.572267	0.018478
P1C_01	ENSG00000236526	RP4-742J24.2	Unique	0.849941	0.00141859	1.5902	3.84918e-09
P1C_01	ENSG00000225285	RP4-758J18.10	Unique	1.23005	0.0175266	1.16463	0.0166767
P1C_01	ENSG00000227630	RP4-781K5.8	Unique	3.92116	0.00144557	2.28051	0.0249044
P1C_01	ENSG00000233755	RP4-799D16.1	Unique	1.43477	7.67875e-15	-0.729695	2.23251e-06
P1C_01	ENSG00000232498	RP5-1011O1.2	Unique	-0.764825	0.018365	0.887688	0.00627456
P1C_01	ENSG00000241134	RP5-1051J4.4	Unique	-1.43962	0.0307725	-1.92803	0.000651531
P1C_01	ENSG00000177788	RP5-1061H20.4	Unique	0.565778	0.049722	0.859599	0.000687771
P1C_01	ENSG00000235131	RP5-1092A11.2	Unique	-0.888448	0.00575029	-1.10501	0.000202908
P1C_01	ENSG00000240499	RP5-1101C3.1	Unique	-2.01489	3.90701e-06	-2.11259	8.41484e-07
P1C_01	ENSG00000225988	RP5-1119D9.4	Unique	3.78719	4.67938e-06	3.83795	2.38813e-06
P1C_01	ENSG00000230033	RP5-1121A15.3	Unique	-2.37436	0.000994083	-3.8598	4.40496e-10
P1C_01	ENSG00000228086	RP5-837M10.4	Unique	1.38961	1.07526e-06	0.983188	0.000315023
P1C_01	ENSG00000227508	RP5-894D12.3	Unique	1.61662	0.0018744	1.24273	0.0133191
P1C_01	ENSG00000231010	RP6-109B7.2	Unique	-3.59816	1.66855e-13	-3.23986	9.62448e-12
P1C_01	ENSG00000241990	RP6-109B7.3	Unique	-3.32137	2.96556e-15	-2.94936	3.65315e-13
P1C_01	ENSG00000235159	RP6-109B7.4	Unique	-4.29692	0.000122175	-3.78808	0.00104113
P1C_01	ENSG00000227939	RPL3P2	Unique	-0.57231	0.0310327	-0.573372	0.0216499
P1C_01	ENSG00000179157	RPS2P28	Unique	0.6603	0.0103035	0.708648	0.00346562
P1C_01	ENSG00000134321	RSAD2	Unique	0.876496	1.53075e-10	0.973325	1.98592e-12
P1C_01	ENSG00000111834	RSPH4A	Unique	1.15907	0.000243568	1.00606	0.0010833
P1C_01	ENSG00000186907	RTN4RL2	Unique	1.25149	0.000512251	0.869809	0.0137694
P1C_01	ENSG00000188282	RUFY4	Unique	-1.68549	1.98355e-25	-0.934621	1.19032e-12
P1C_01	ENSG00000013392	RWDD2A	Unique	-0.838276	1.2096e-11	-0.656804	2.48941e-08
P1C_01	ENSG00000170989	S1PR1	Unique	1.01443	1.64997e-21	0.604238	1.38553e-11
P1C_01	ENSG00000134339	SAA2	Unique	1.19427	0.0313325	1.60171	0.00170197
P1C_01	ENSG00000130561	SAG	Unique	-1.62415	0.0234246	-1.5641	0.0218839
P1C_01	ENSG00000165821	SALL2	Unique	0.868281	6.17326e-08	1.04035	1.60433e-10
P1C_01	ENSG00000167100	SAMD14	Unique	0.767874	0.0161151	1.20364	5.46698e-05
P1C_01	ENSG00000203727	SAMD5	Unique	0.577286	0.0304793	1.3485	4.81155e-08
P1C_01	ENSG00000155307	SAMSN1	Unique	-0.759358	1.78728e-09	-0.82595	6.00541e-11
P1C_01	ENSG00000205307	SAP25	Unique	0.541799	0.00932512	0.663415	0.000617656
P1C_01	ENSG00000004139	SARM1	Unique	-0.635643	5.41081e-09	-1.14546	5.67184e-20
P1C_01	ENSG00000111961	SASH1	Unique	1.05196	2.40986e-12	0.766696	3.94958e-08
P1C_01	ENSG00000182568	SATB1	Unique	2.77733	1.3158e-16	3.10587	9.99465e-19
P1C_01	ENSG00000230741	SC22CB-1D7.1	Unique	-2.01441	0.000420425	-2.63078	6.26605e-07
P1C_01	ENSG00000198794	SCAMP5	Unique	-1.0555	5.98756e-13	-0.808208	4.65225e-09
P1C_01	ENSG00000138760	SCARB2	Unique	-0.789752	1.44462e-09	-0.551091	1.11488e-05
P1C_01	ENSG00000074660	SCARF1	Unique	0.720982	5.28327e-07	1.48299	9.32271e-19
P1C_01	ENSG00000151967	SCHIP1	Unique	1.36179	0.00208864	2.69215	3.23556e-08
P1C_01	ENSG00000006747	SCIN	Unique	-2.4862	3.88905e-11	-1.63244	8.55623e-06
P1C_01	ENSG00000168447	SCNN1B	Unique	-1.3365	8.1324e-08	-0.933731	0.000162165
P1C_01	ENSG00000115884	SDC1	Unique	-1.75031	1.85789e-21	-1.09517	2.07911e-12
P1C_01	ENSG00000162512	SDC3	Unique	0.853005	3.97263e-05	1.05969	2.61665e-07
P1C_01	ENSG00000166562	SEC11C	Unique	-1.00345	7.32316e-21	-0.832649	4.21485e-17
P1C_01	ENSG00000113615	SEC24A	Unique	-0.605304	5.54557e-06	-0.683997	1.993e-07
P1C_01	ENSG00000150961	SEC24D	Unique	-0.574703	1.41158e-11	-0.567152	1.36235e-11
P1C_01	ENSG00000071537	SEL1L	Unique	-0.520926	2.17626e-05	-0.527064	1.13165e-05
P1C_01	ENSG00000091490	SEL1L3	Unique	-0.745839	1.0547e-14	-0.572851	1.79225e-10
P1C_01	ENSG00000198832	SELM	Unique	-1.61648	1.23635e-09	-2.43906	4.18008e-17
P1C_01	ENSG00000110876	SELPLG	Unique	-0.653462	0.00023295	-0.673078	9.70336e-05
P1C_01	ENSG00000186522	SEPTIN10	Unique	-1.32284	4.70313e-15	-2.26837	9.70306e-28
P1C_01	ENSG00000100167	SEPTIN3	Unique	-0.869206	0.00102415	-2.11384	5.22305e-15
P1C_01	ENSG00000168528	SERINC2	Unique	-0.967908	4.52735e-10	2.40555	1.42005e-27
P1C_01	ENSG00000124570	SERPINB6	Unique	0.995746	0.0428465	-0.920301	0.0195254
P1C_01	ENSG00000149212	SESN3	Unique	1.14713	8.53125e-07	1.25451	6.14997e-08
P1C_01	ENSG00000104332	SFRP1	Unique	-3.25646	7.49716e-10	-1.75222	0.0016271
P1C_01	ENSG00000163069	SGCB	Unique	-0.550499	0.00151298	-0.882999	9.30024e-08
P1C_01	ENSG00000118515	SGK1	Unique	-1.3956	5.02104e-20	-0.786301	1.3646e-09
P1C_01	ENSG00000027869	SH2D2A	Unique	-0.814998	1.24906e-06	-0.597451	0.000354997
P1C_01	ENSG00000189410	SH2D5	Unique	-1.64961	1.7298e-05	-1.37548	0.000377218
P1C_01	ENSG00000162105	SHANK2	Unique	1.06127	1.0737e-11	1.9305	1.73539e-23
P1C_01	ENSG00000168779	SHOX2	Unique	1.51091	5.8388e-16	1.16279	8.12124e-12
P1C_01	ENSG00000138771	SHROOM3	Unique	-2.28143	1.82756e-30	-0.694521	3.0364e-07
P1C_01	ENSG00000197046	SIGLEC15	Unique	1.36793	0.00333171	2.86168	3.76112e-08
P1C_01	ENSG00000116991	SIPA1L2	Unique	1.03136	0.00673105	1.84253	6.84358e-07
P1C_01	ENSG00000198053	SIRPA	Unique	0.839093	4.066e-07	-0.69104	5.06383e-06
P1C_01	ENSG00000138083	SIX3	Unique	-0.725709	0.00014431	1.7489	4.83448e-14
P1C_01	ENSG00000120519	SLC10A7	Unique	-0.600075	7.29317e-06	-0.618642	2.4583e-06
P1C_01	ENSG00000221955	SLC12A8	Unique	0.708591	1.09228e-14	-1.09912	2.61132e-25
P1C_01	ENSG00000165449	SLC16A9	Unique	-0.690948	0.00883511	1.06607	7.41698e-05
P1C_01	ENSG00000235506	SLC20A1P2	Unique	-5.1515	0.01628	-6.82166	0.000242388
P1C_01	ENSG00000258706	SLC20A1P3	Unique	-9.09022	0.000610309	-8.62534	0.0011989
P1C_01	ENSG00000175003	SLC22A1	Unique	-0.876613	0.00849414	-0.687026	0.0428204
P1C_01	ENSG00000140090	SLC24A4	Unique	-1.25451	0.00181867	-1.03995	0.0106651
P1C_01	ENSG00000140284	SLC27A2	Unique	0.783461	0.0374994	1.84641	1.1559e-07
P1C_01	ENSG00000198246	SLC29A3	Unique	-1.10948	4.2428e-07	-1.49535	2.06267e-11
P1C_01	ENSG00000151229	SLC2A13	Unique	1.13057	1.68495e-07	1.53406	1.13793e-11
P1C_01	ENSG00000227533	SLC2A1-AS1	Unique	0.83519	0.000125978	0.702731	0.000981873
P1C_01	ENSG00000104154	SLC30A4	Unique	-1.46276	2.42984e-07	-1.51867	5.30301e-08
P1C_01	ENSG00000133065	SLC41A1	Unique	-1.71139	2.1891e-22	-2.13257	1.71611e-28
P1C_01	ENSG00000204385	SLC44A4	Unique	0.963925	0.00105459	-0.899785	0.000527003
P1C_01	ENSG00000076351	SLC46A1	Unique	-0.648226	3.35611e-09	-1.10153	5.14471e-19
P1C_01	ENSG00000142494	SLC47A1	Unique	-0.58673	0.00237347	-1.13563	5.93848e-10
P1C_01	ENSG00000151012	SLC7A11	Unique	-0.958547	1.44665e-06	-0.77743	6.50164e-05
P1C_01	ENSG00000250033	SLC7A11-AS1	Unique	-0.999867	8.63196e-05	-0.695984	0.00684432
P1C_01	ENSG00000115616	SLC9A2	Unique	2.44671	3.65196e-09	1.05991	0.0030175
P1C_01	ENSG00000137491	SLCO2B1	Unique	-0.864885	2.6079e-09	1.21552	3.27633e-14
P1C_01	ENSG00000173930	SLCO4C1	Unique	1.52274	4.8459e-12	1.13267	2.56096e-08
P1C_01	ENSG00000170365	SMAD1	Unique	1.21926	9.33593e-20	1.71553	3.64749e-28
P1C_01	ENSG00000166949	SMAD3	Unique	0.959783	7.53325e-18	0.657612	3.49234e-11
P1C_01	ENSG00000226746	SMCR5	Unique	1.43609	0.00224885	0.921807	0.0480648
P1C_01	ENSG00000163683	SMIM14	Unique	0.781362	1.81332e-15	1.1862	3.57885e-25
P1C_01	ENSG00000184602	SNN	Unique	0.919649	7.03995e-19	1.13759	3.25299e-24
P1C_01	ENSG00000201457	SNORA55	Unique	-0.565516	2.40807e-05	-0.554769	2.30215e-05
P1C_01	ENSG00000221611	SNORD88	Unique	3.51789	0.0243063	2.79861	0.0397939
P1C_01	ENSG00000238359	snoU13	Unique	1.95138	0.000154283	2.37045	5.84172e-06
P1C_01	ENSG00000251901	snR65	Unique	-0.848953	0.03287	-0.977765	0.00649069
P1C_01	ENSG00000172164	SNTB1	Unique	1.25801	7.42852e-18	1.67361	1.27501e-24
P1C_01	ENSG00000172554	SNTG2	Unique	1.43046	1.0107e-05	-0.706192	0.0172329
P1C_01	ENSG00000064652	SNX24	Unique	0.560146	0.000122986	1.17617	8.41266e-14
P1C_01	ENSG00000271699	SNX29P2	Unique	1.14703	3.95187e-05	1.1205	3.54491e-05
P1C_01	ENSG00000120833	SOCS2	Unique	0.529429	0.00126191	0.850979	9.11338e-08
P1C_01	ENSG00000184557	SOCS3	Unique	-0.696126	0.00675257	-1.40829	4.26028e-09
P1C_01	ENSG00000198142	SOWAHC	Unique	-0.752286	0.032532	-2.20114	2.8368e-12
P1C_01	ENSG00000113140	SPARC	Unique	-0.50224	6.18389e-08	0.669879	3.08972e-12
P1C_01	ENSG00000182957	SPATA13	Unique	0.653043	3.15351e-13	1.23483	1.26852e-27
P1C_01	ENSG00000006282	SPATA20	Unique	-1.11925	1.13558e-13	1.43836	3.93301e-18
P1C_01	ENSG00000186583	SPATC1	Unique	0.52899	0.0419934	1.60403	9.06819e-11
P1C_01	ENSG00000269404	SPIB	Unique	0.746991	1.82848e-09	0.679753	1.98865e-08
P1C_01	ENSG00000167642	SPINT2	Unique	1.22606	2.45301e-12	0.558011	0.0004639
P1C_01	ENSG00000182557	SPNS3	Unique	0.649369	0.000220996	0.829466	1.3897e-06
P1C_01	ENSG00000196104	SPOCK3	Unique	-1.23228	0.00915051	-2.38588	2.14441e-08
P1C_01	ENSG00000166068	SPRED1	Unique	0.763691	0.000135779	1.67486	8.41266e-14
P1C_01	ENSG00000198369	SPRED2	Unique	1.04117	6.94761e-16	1.13949	4.97651e-18
P1C_01	ENSG00000100596	SPTLC2	Unique	0.746506	1.61738e-17	0.882852	1.28583e-21
P1C_01	ENSG00000172296	SPTLC3	Unique	2.51558	4.72346e-09	1.85183	1.63886e-06
P1C_01	ENSG00000196542	SPTSSB	Unique	2.12174	0.000710876	2.24928	0.000227848
P1C_01	ENSG00000266129	SRP68P1	Unique	2.82154	5.05282e-07	-2.69968	1.06509e-12
P1C_01	ENSG00000124783	SSR1	Unique	-0.547528	2.33747e-05	-0.52479	3.5169e-05
P1C_01	ENSG00000114850	SSR3	Unique	-0.763836	1.20504e-05	-0.692366	5.06337e-05
P1C_01	ENSG00000180616	SSTR2	Unique	0.627518	0.0129294	0.607978	0.0112736
P1C_01	ENSG00000064225	ST3GAL6	Unique	-0.621725	0.000458576	-1.09805	4.62952e-10
P1C_01	ENSG00000136840	ST6GALNAC4	Unique	-0.664216	2.07426e-07	-0.527601	2.46912e-05
P1C_01	ENSG00000246859	STARD4-AS1	Unique	0.549191	3.28184e-07	1.30185	9.53923e-23
P1C_01	ENSG00000113739	STC2	Unique	-0.564255	0.00208639	-0.596342	0.000698209
P1C_01	ENSG00000164647	STEAP1	Unique	-2.10943	1.48776e-13	-0.894916	0.000593786
P1C_01	ENSG00000227646	STEAP2-AS1	Unique	-2.07093	1.11731e-13	-0.869836	0.000625705
P1C_01	ENSG00000168952	STXBP6	Unique	-1.94223	6.19595e-12	-0.75086	0.00751691
P1C_01	ENSG00000198829	SUCNR1	Unique	1.24192	0.000856048	2.40173	2.54734e-09
P1C_01	ENSG00000196502	SULT1A1	Unique	0.97012	0.00850077	0.780191	0.0300087
P1C_01	ENSG00000198203	SULT1C2	Unique	-5.87932	0.00598375	-6.14375	0.00169742
P1C_01	ENSG00000159164	SV2A	Unique	0.737297	2.79822e-10	1.52361	5.5007e-25
P1C_01	ENSG00000197321	SVIL	Unique	0.573552	7.13524e-06	0.95131	1.42277e-12
P1C_01	ENSG00000234814	SVILP1	Unique	-0.57643	0.00141222	0.737768	3.59866e-05
P1C_01	ENSG00000153157	SYCP2L	Unique	0.631973	0.000164919	2.52159	1.95109e-26
P1C_01	ENSG00000197283	SYNGAP1	Unique	0.587252	4.94529e-10	0.807535	9.54268e-16
P1C_01	ENSG00000100321	SYNGR1	Unique	2.04879	7.35372e-24	1.91033	7.26509e-23
P1C_01	ENSG00000078269	SYNJ2	Unique	0.668719	2.12467e-09	1.18799	5.35505e-20
P1C_01	ENSG00000184292	TACSTD2	Unique	3.59755	2.99538e-09	1.56477	0.00119152
P1C_01	ENSG00000173662	TAS1R1	Unique	-1.18681	0.0288224	-1.31587	0.0075038
P1C_01	ENSG00000111490	TBC1D30	Unique	3.64869	2.5007e-26	1.72495	2.50967e-13
P1C_01	ENSG00000136111	TBC1D4	Unique	0.897303	1.16169e-14	1.6567	1.28464e-28
P1C_01	ENSG00000109436	TBC1D9	Unique	1.75246	3.05928e-30	1.31784	7.75869e-24
P1C_01	ENSG00000092607	TBX15	Unique	-1.4276	1.64685e-19	1.36086	1.48089e-16
P1C_01	ENSG00000073861	TBX21	Unique	-0.571406	2.97996e-05	-1.27504	2.61052e-17
P1C_01	ENSG00000006638	TBXA2R	Unique	1.16785	0.00897758	1.22174	0.00379322
P1C_01	ENSG00000234167	TCEB2P4	Unique	-0.826764	0.0071297	1.92381	1.28209e-07
P1C_01	ENSG00000101190	TCFL5	Unique	0.830847	2.70243e-16	0.592278	1.15816e-10
P1C_01	ENSG00000100721	TCL1A	Unique	0.527743	7.547e-06	0.881167	9.54266e-13
P1C_01	ENSG00000213231	TCL1B	Unique	-2.18115	3.77212e-12	2.26308	1.06769e-08
P1C_01	ENSG00000187621	TCL6	Unique	-0.801324	7.8523e-13	1.59539	1.22234e-27
P1C_01	ENSG00000185339	TCN2	Unique	-0.660466	9.12056e-07	0.87791	2.18007e-10
P1C_01	ENSG00000197905	TEAD4	Unique	-1.5578	7.46301e-12	-1.933	4.29742e-16
P1C_01	ENSG00000188681	TEKT4P2	Unique	1.36991	5.18931e-08	-0.637745	0.00714028
P1C_01	ENSG00000164362	TERT	Unique	0.812248	0.00867903	-2.27039	6.4349e-15
P1C_01	ENSG00000088992	TESC	Unique	-1.49392	1.35943e-14	-2.21409	1.08605e-23
P1C_01	ENSG00000182459	TEX19	Unique	-0.820646	0.00109254	1.66598	4.90033e-09
P1C_01	ENSG00000137203	TFAP2A	Unique	-0.594832	0.0448203	-1.53515	1.31708e-09
P1C_01	ENSG00000229950	TFAP2A-AS1	Unique	-0.642359	0.0407989	-1.43267	6.21072e-08
P1C_01	ENSG00000115112	TFCP2L1	Unique	-1.25552	0.00722831	-2.58964	4.15559e-10
P1C_01	ENSG00000105825	TFPI2	Unique	1.64957	0.000577332	3.04033	1.89478e-08
P1C_01	ENSG00000140682	TGFB1I1	Unique	1.87705	6.58123e-15	2.18841	5.02604e-18
P1C_01	ENSG00000163513	TGFBR2	Unique	1.29677	3.82171e-09	1.56312	5.48212e-12
P1C_01	ENSG00000177426	TGIF1	Unique	0.783149	0.000290296	1.37503	6.62403e-10
P1C_01	ENSG00000172673	THEMIS	Unique	-2.14511	1.44308e-12	1.58993	8.37682e-07
P1C_01	ENSG00000185875	THNSL1	Unique	-0.553163	0.00893818	-0.999498	2.23484e-07
P1C_01	ENSG00000154096	THY1	Unique	2.70741	1.06021e-11	2.16665	1.83259e-09
P1C_01	ENSG00000156299	TIAM1	Unique	0.914144	7.69456e-08	1.08625	2.83592e-10
P1C_01	ENSG00000146426	TIAM2	Unique	-1.04294	1.88009e-17	-1.34115	1.13771e-23
P1C_01	ENSG00000066056	TIE1	Unique	-1.28953	1.41683e-07	-1.87014	2.09042e-13
P1C_01	ENSG00000181847	TIGIT	Unique	-1.882	3.65815e-15	-1.53216	1.0997e-11
P1C_01	ENSG00000137251	TINAG	Unique	-0.594163	0.00266331	1.91908	5.80678e-17
P1C_01	ENSG00000104953	TLE6	Unique	-1.22416	1.49716e-09	-1.11193	1.89516e-08
P1C_01	ENSG00000174125	TLR1	Unique	0.557036	0.00117561	0.727865	9.63708e-06
P1C_01	ENSG00000174123	TLR10	Unique	0.595873	0.00837914	0.718934	0.000668266
P1C_01	ENSG00000137462	TLR2	Unique	1.47902	0.000187224	2.49201	8.80519e-09
P1C_01	ENSG00000136869	TLR4	Unique	1.26695	0.000230412	2.53128	3.99381e-11
P1C_01	ENSG00000168955	TM4SF20	Unique	-4.66165	0.0340514	-5.15492	0.00751691
P1C_01	ENSG00000133069	TMCC2	Unique	1.35578	0.000333909	-1.42491	1.63752e-06
P1C_01	ENSG00000184986	TMEM121	Unique	1.71862	3.22742e-06	1.61483	6.03452e-06
P1C_01	ENSG00000006118	TMEM132A	Unique	0.691034	1.93499e-05	1.08159	7.94017e-11
P1C_01	ENSG00000151952	TMEM132D	Unique	-0.817655	0.0389923	-1.33743	5.97718e-05
P1C_01	ENSG00000163449	TMEM169	Unique	0.655934	0.00373442	0.960842	7.69498e-06
P1C_01	ENSG00000198792	TMEM184B	Unique	-0.538573	3.22096e-05	-0.508578	6.12104e-05
P1C_01	ENSG00000188760	TMEM198	Unique	-0.651484	0.000421975	-0.578628	0.00146663
P1C_01	ENSG00000135048	TMEM2	Unique	0.634736	4.07437e-08	1.5846	9.15263e-26
P1C_01	ENSG00000131634	TMEM204	Unique	0.781329	0.00019091	0.951343	3.29172e-06
P1C_01	ENSG00000198133	TMEM229B	Unique	1.54224	6.63464e-14	1.31943	1.07864e-11
P1C_01	ENSG00000171227	TMEM37	Unique	1.39602	2.61509e-10	1.7793	3.4755e-14
P1C_01	ENSG00000176142	TMEM39A	Unique	-0.538756	1.9093e-07	-0.560068	4.24966e-08
P1C_01	ENSG00000121900	TMEM54	Unique	-2.51236	0.00200739	-2.07514	0.0135823
P1C_01	ENSG00000152078	TMEM56	Unique	-1.58767	0.0320034	-2.73582	5.34629e-06
P1C_01	ENSG00000006042	TMEM98	Unique	-2.36892	0.0364057	-2.40422	0.0225339
P1C_01	ENSG00000136842	TMOD1	Unique	-0.70017	1.41108e-05	-1.6956	6.46568e-20
P1C_01	ENSG00000128872	TMOD2	Unique	1.05721	1.26417e-10	0.555433	0.000331077
P1C_01	ENSG00000133687	TMTC1	Unique	-0.728545	2.66054e-07	0.67778	2.29272e-06
P1C_01	ENSG00000041982	TNC	Unique	-1.33939	0.0184685	-2.60386	3.78046e-08
P1C_01	ENSG00000141655	TNFRSF11A	Unique	0.761774	2.28746e-08	2.21706	4.5131e-29
P1C_01	ENSG00000164761	TNFRSF11B	Unique	1.14135	3.8799e-05	1.15181	1.87899e-05
P1C_01	ENSG00000048462	TNFRSF17	Unique	-0.548309	0.000283452	-0.531389	0.000310617
P1C_01	ENSG00000127863	TNFRSF19	Unique	1.76466	2.26387e-16	-1.83461	9.87188e-20
P1C_01	ENSG00000049249	TNFRSF9	Unique	1.05103	4.8302e-05	0.831036	0.000919118
P1C_01	ENSG00000120659	TNFSF11	Unique	0.700674	2.55201e-08	-0.68043	1.97319e-08
P1C_01	ENSG00000239697	TNFSF12	Unique	1.44541	1.65754e-14	1.33625	1.96288e-13
P1C_01	ENSG00000198846	TOX	Unique	2.24206	4.11187e-27	-0.819123	3.12761e-09
P1C_01	ENSG00000175274	TP53I11	Unique	0.966648	0.000116694	0.681077	0.00614642
P1C_01	ENSG00000164938	TP53INP1	Unique	-0.603584	0.000870826	-1.19564	7.6837e-11
P1C_01	ENSG00000124251	TP53TG5	Unique	0.505189	0.0321641	0.758054	0.000302144
P1C_01	ENSG00000078900	TP73	Unique	-1.17531	3.09183e-16	-1.05291	2.09949e-14
P1C_01	ENSG00000198467	TPM2	Unique	0.92153	2.12188e-06	0.772893	4.23965e-05
P1C_01	ENSG00000115705	TPO	Unique	-1.20069	0.0197558	-2.20227	5.36048e-07
P1C_01	ENSG00000168852	TPTE2P5	Unique	0.762289	0.018216	0.85904	0.00417258
P1C_01	ENSG00000067167	TRAM1	Unique	-0.583546	0.0461186	-0.664983	0.0123727
P1C_01	ENSG00000211752	TRBV27	Unique	5.90302	0.00993546	5.90302	0.00605461
P1C_01	ENSG00000211697	TRGV5	Unique	8.29035	5.58406e-13	-1.11512	0.00262776
P1C_01	ENSG00000174417	TRHR	Unique	-3.56259	0.0113102	-3.26087	0.019227
P1C_01	ENSG00000173334	TRIB1	Unique	-0.733747	5.13163e-13	-0.983811	3.6927e-19
P1C_01	ENSG00000071575	TRIB2	Unique	1.21828	2.4843e-07	2.84458	2.16426e-20
P1C_01	ENSG00000109654	TRIM2	Unique	1.02559	5.46531e-06	1.22278	6.07398e-08
P1C_01	ENSG00000121236	TRIM6	Unique	0.56024	7.4126e-05	1.48736	4.35702e-19
P1C_01	ENSG00000206557	TRIM71	Unique	0.576185	0.00100928	2.97949	1.03189e-28
P1C_01	ENSG00000177238	TRIM72	Unique	1.55213	0.000434829	2.40795	2.09568e-07
P1C_01	ENSG00000100505	TRIM9	Unique	-0.838423	1.14232e-05	0.680424	0.00104728
P1C_01	ENSG00000069018	TRPC7	Unique	-1.77735	0.00655749	-1.34525	0.049974
P1C_01	ENSG00000142185	TRPM2	Unique	0.723004	1.05849e-07	1.6468	1.57347e-22
P1C_01	ENSG00000083067	TRPM3	Unique	-1.08221	0.0101817	-1.30783	0.000638421
P1C_01	ENSG00000167723	TRPV3	Unique	-2.09326	1.07094e-20	-1.40994	1.07658e-12
P1C_01	ENSG00000126467	TSKS	Unique	-1.31378	0.00293303	-1.03685	0.0222155
P1C_01	ENSG00000157570	TSPAN18	Unique	1.03498	1.60782e-05	1.04029	8.96226e-06
P1C_01	ENSG00000064201	TSPAN32	Unique	0.540183	0.0469134	0.593087	0.0169874
P1C_01	ENSG00000214063	TSPAN4	Unique	0.574329	8.91834e-05	0.621012	1.3596e-05
P1C_01	ENSG00000006555	TTC22	Unique	-1.66246	8.82115e-12	-2.37709	1.93389e-19
P1C_01	ENSG00000155158	TTC39B	Unique	-0.98859	5.81693e-06	-0.82183	0.000136721
P1C_01	ENSG00000141540	TTYH2	Unique	0.516652	0.0103766	0.53168	0.00532265
P1C_01	ENSG00000166402	TUB	Unique	-0.673816	0.00218474	-1.14551	3.91383e-08
P1C_01	ENSG00000173876	TUBB8	Unique	1.75001	0.00287216	1.54517	0.00576553
P1C_01	ENSG00000175106	TVP23C	Unique	-1.5342	2.6593e-20	-1.99544	3.98536e-27
P1C_01	ENSG00000153066	TXNDC11	Unique	-0.748114	8.77855e-18	-0.595406	1.42194e-13
P1C_01	ENSG00000113621	TXNDC15	Unique	-0.504204	2.74388e-11	-0.539101	1.2481e-12
P1C_01	ENSG00000239264	TXNDC5	Unique	-0.887203	9.20179e-15	-0.859589	1.92036e-14
P1C_01	ENSG00000269553	U62631.5	Unique	0.86404	4.54644e-12	1.03847	1.32159e-15
P1C_01	ENSG00000137831	UACA	Unique	-1.55115	1.33757e-06	-0.831439	0.0182242
P1C_01	ENSG00000213886	UBD	Unique	0.818002	8.47035e-06	2.52123	9.18164e-24
P1C_01	ENSG00000198833	UBE2J1	Unique	-0.614219	6.26869e-13	-0.604729	6.5483e-13
P1C_01	ENSG00000122042	UBL3	Unique	0.646661	2.7573e-09	0.566859	7.81307e-08
P1C_01	ENSG00000154277	UCHL1	Unique	-0.602917	0.000310893	-1.22896	4.79798e-13
P1C_01	ENSG00000171234	UGT2B7	Unique	0.618488	0.014327	2.28697	5.84358e-16
P1C_01	ENSG00000174607	UGT8	Unique	2.31046	1.16335e-14	1.61665	6.99943e-10
P1C_01	ENSG00000198722	UNC13B	Unique	0.664401	3.92943e-06	-1.87389	1.37305e-25
P1C_01	ENSG00000137766	UNC13C	Unique	-0.91282	0.0130238	-3.08339	5.07655e-17
P1C_01	ENSG00000124602	UNC5CL	Unique	-0.82338	2.06436e-07	-0.667328	1.71919e-05
P1C_01	ENSG00000144406	UNC80	Unique	1.07511	0.0417086	1.79624	0.000244403
P1C_01	ENSG00000222019	URAHP	Unique	1.19883	1.09793e-11	1.41037	1.15434e-14
P1C_01	ENSG00000042781	USH2A	Unique	-1.79852	0.00600045	-1.47898	0.0267791
P1C_01	ENSG00000245248	USP2-AS1	Unique	1.10674	2.21767e-05	0.792309	0.00192292
P1C_01	ENSG00000188933	USP32P1	Unique	2.25183	3.77458e-20	-2.81358	3.21937e-30
P1C_01	ENSG00000233327	USP32P2	Unique	-1.17324	4.67636e-07	3.5464	1.36524e-20
P1C_01	ENSG00000161133	USP41	Unique	1.46583	0.00010288	1.23926	0.000625542
P1C_01	ENSG00000145390	USP53	Unique	-0.638882	0.00748574	-1.06878	9.97083e-07
P1C_01	ENSG00000214892	USP8P1	Unique	-0.58071	0.0325841	-0.582083	0.022674
P1C_01	ENSG00000111962	UST	Unique	2.12454	8.08853e-27	0.507856	0.000227848
P1C_01	ENSG00000173218	VANGL1	Unique	0.669673	1.92265e-08	-0.643616	2.45124e-08
P1C_01	ENSG00000038427	VCAN	Unique	1.28242	3.38305e-12	2.14208	3.86836e-22
P1C_01	ENSG00000249835	VCAN-AS1	Unique	1.3921	3.92433e-12	2.05087	2.80196e-19
P1C_01	ENSG00000035403	VCL	Unique	0.538262	5.50839e-09	0.570843	5.11973e-10
P1C_01	ENSG00000111424	VDR	Unique	-0.963133	2.43016e-12	-1.21205	5.98382e-17
P1C_01	ENSG00000131871	VIMP	Unique	-0.820058	1.2158e-15	-0.757911	2.02347e-14
P1C_01	ENSG00000128218	VPREB3	Unique	1.1279	9.26735e-12	1.56224	6.72043e-18
P1C_01	ENSG00000019102	VSIG2	Unique	0.652713	0.0380992	1.91007	2.0651e-10
P1C_01	ENSG00000165633	VSTM4	Unique	0.707385	0.0117678	1.71823	8.79577e-10
P1C_01	ENSG00000112290	WASF1	Unique	1.83182	6.41214e-20	1.80075	5.38167e-20
P1C_01	ENSG00000231402	WASF5P	Unique	-0.581187	0.032518	-0.582533	0.0226441
P1C_01	ENSG00000225373	WASH5P	Unique	-0.842432	0.00823987	1.56925	2.03683e-06
P1C_01	ENSG00000231439	WASIR2	Unique	-2.31454	2.84681e-05	-2.63489	4.55786e-07
P1C_01	ENSG00000139668	WDFY2	Unique	0.703639	3.09405e-15	0.591003	2.13838e-12
P1C_01	ENSG00000150627	WDR17	Unique	1.24097	9.06917e-06	1.09653	4.99544e-05
P1C_01	ENSG00000148225	WDR31	Unique	0.807017	0.00141233	0.897083	0.000222142
P1C_01	ENSG00000173714	WFIKKN2	Unique	-6.03941	0.00173656	-5.64845	0.00376667
P1C_01	ENSG00000109501	WFS1	Unique	-1.54248	1.00442e-17	-1.94878	2.1014e-23
P1C_01	ENSG00000248334	WHAMMP2	Unique	2.46329	1.02088e-09	1.87685	2.91856e-07
P1C_01	ENSG00000187667	WHAMMP3	Unique	1.69373	4.18433e-13	1.48902	1.55282e-11
P1C_01	ENSG00000070540	WIPI1	Unique	-0.827458	4.72159e-12	-0.584746	2.03558e-07
P1C_01	ENSG00000135925	WNT10A	Unique	-0.907045	0.000999561	-0.761096	0.00513069
P1C_01	ENSG00000002745	WNT16	Unique	2.15579	5.01535e-06	1.47815	0.000980032
P1C_01	ENSG00000114251	WNT5A	Unique	-1.41605	0.0391188	-4.54417	2.92084e-17
P1C_01	ENSG00000018408	WWTR1	Unique	-1.72713	2.09578e-17	-0.870453	1.1678e-06
P1C_01	ENSG00000143185	XCL2	Unique	1.79555	0.00216857	1.28556	0.0199404
P1C_01	ENSG00000225914	XXbac-BPG154L12.4	Unique	0.69731	0.0352254	1.08015	0.000291252
P1C_01	ENSG00000229836	XXbac-BPG248L24.10	Unique	-0.577597	0.0337359	-0.582458	0.0225382
P1C_01	ENSG00000256166	XXbac-BPG248L24.13	Unique	-0.577957	0.0334352	-0.584076	0.0219346
P1C_01	ENSG00000252822	Y_RNA	Unique	2.80662	1.00435e-05	2.75801	6.47379e-06
P1C_01	ENSG00000201509	Y_RNA	Unique	1.33608	0.000272815	0.820895	0.0228928
P1C_01	ENSG00000207425	Y_RNA	Unique	-8.04649	1.56038e-14	-7.75534	1.85242e-13
P1C_01	ENSG00000200651	Y_RNA	Unique	0.745175	0.00359211	0.927873	0.000131353
P1C_01	ENSG00000115085	ZAP70	Unique	2.55135	2.26423e-25	2.2914	2.03026e-23
P1C_01	ENSG00000132846	ZBED3	Unique	0.67007	5.03511e-07	1.13089	6.70282e-15
P1C_01	ENSG00000250802	ZBED3-AS1	Unique	0.747819	0.000805164	1.57386	2.34566e-11
P1C_01	ENSG00000205189	ZBTB10	Unique	0.530596	0.0227612	0.549433	0.0117191
P1C_01	ENSG00000011590	ZBTB32	Unique	-0.514193	0.000849299	-0.560425	0.000159219
P1C_01	ENSG00000177311	ZBTB38	Unique	-0.812304	4.02514e-15	-1.51712	4.61973e-30
P1C_01	ENSG00000160062	ZBTB8A	Unique	-1.0708	1.77411e-05	-1.60053	1.30931e-10
P1C_01	ENSG00000178199	ZC3H12D	Unique	0.76975	9.26735e-12	0.996383	9.71311e-17
P1C_01	ENSG00000140948	ZCCHC14	Unique	0.628906	2.17621e-06	0.764054	8.66314e-09
P1C_01	ENSG00000204186	ZDBF2	Unique	-0.568496	0.0240309	-0.792026	0.000448739
P1C_01	ENSG00000136866	ZFP37	Unique	-1.15884	0.0222051	-2.92974	9.632e-12
P1C_01	ENSG00000105278	ZFR2	Unique	-0.79892	0.00343586	-1.64691	2.06943e-10
P1C_01	ENSG00000159733	ZFYVE28	Unique	-0.708943	0.00128536	-2.2809	1.91993e-21
P1C_01	ENSG00000157077	ZFYVE9	Unique	1.46505	6.04414e-17	0.620966	2.25055e-05
P1C_01	ENSG00000162078	ZG16B	Unique	-1.18174	4.02218e-06	-0.597963	0.0337721
P1C_01	ENSG00000269699	ZIM2	Unique	2.22264	1.3168e-09	3.19837	2.17173e-14
P1C_01	ENSG00000160321	ZNF208	Unique	-3.35548	1.23056e-11	-1.62978	0.00201668
P1C_01	ENSG00000149050	ZNF214	Unique	-1.22011	0.0203881	-1.09102	0.0336489
P1C_01	ENSG00000149054	ZNF215	Unique	-1.02971	1.65908e-09	-1.36718	2.22699e-14
P1C_01	ENSG00000167383	ZNF229	Unique	-0.95436	1.15302e-05	0.524124	0.0333245
P1C_01	ENSG00000145908	ZNF300	Unique	-0.942855	0.000120185	-1.39128	7.92647e-09
P1C_01	ENSG00000171467	ZNF318	Unique	0.543417	8.94108e-10	0.731401	5.37345e-15
P1C_01	ENSG00000130844	ZNF331	Unique	-0.614207	3.60681e-08	-0.502151	3.76604e-06
P1C_01	ENSG00000160094	ZNF362	Unique	0.806043	2.17621e-06	0.700278	2.52271e-05
P1C_01	ENSG00000178175	ZNF366	Unique	2.08731	2.62232e-09	1.2803	5.89081e-05
P1C_01	ENSG00000161642	ZNF385A	Unique	0.675186	0.000713968	1.68254	2.65357e-14
P1C_01	ENSG00000225614	ZNF469	Unique	1.19037	1.59476e-08	1.46475	1.41118e-11
P1C_01	ENSG00000162714	ZNF496	Unique	0.515771	1.17709e-07	0.646081	6.57561e-11
P1C_01	ENSG00000165655	ZNF503	Unique	-0.734269	0.00766506	1.17299	1.23061e-05
P1C_01	ENSG00000074657	ZNF532	Unique	-1.28342	2.57488e-15	-1.22221	1.10797e-14
P1C_01	ENSG00000168916	ZNF608	Unique	1.48759	6.07074e-19	-0.866481	1.76673e-10
P1C_01	ENSG00000198429	ZNF69	Unique	0.855853	1.22028e-06	0.82442	1.81978e-06
P1C_01	ENSG00000188227	ZNF793	Unique	-0.951735	2.40445e-05	-1.12452	3.39643e-07
P1C_01	ENSG00000170396	ZNF804A	Unique	-1.53035	2.74769e-10	-0.962934	3.54616e-05
P1C_01	ENSG00000124203	ZNF831	Unique	-0.87774	2.44003e-06	-0.634529	0.000626347
P1C_01	ENSG00000186187	ZNRF1	Unique	0.618324	1.17129e-07	0.973684	9.72865e-15
P1C_01	ENSG00000187987	ZSCAN23	Unique	0.743263	0.0175459	1.39175	2.16016e-06
P1C_01	ENSG00000260682	7SK	Shared with carrier	NA	NA	-0.545587	1.3207e-05
P1C_01	ENSG00000175899	A2M	Shared with carrier	NA	NA	0.925967	0.00703389
P1C_01	ENSG00000128274	A4GALT	Shared with carrier	NA	NA	0.658368	6.22216e-05
P1C_01	ENSG00000129673	AANAT	Shared with carrier	NA	NA	0.603719	0.0209809
P1C_01	ENSG00000008311	AASS	Shared with carrier	NA	NA	-1.38877	8.74567e-05
P1C_01	ENSG00000165029	ABCA1	Shared with carrier	NA	NA	-0.759042	0.000919118
P1C_01	ENSG00000107331	ABCA2	Shared with carrier	NA	NA	-0.970956	0.00010788
P1C_01	ENSG00000198691	ABCA4	Shared with carrier	NA	NA	-1.71619	0.00393524
P1C_01	ENSG00000154265	ABCA5	Shared with carrier	NA	NA	-0.928526	0.00020648
P1C_01	ENSG00000154262	ABCA6	Shared with carrier	NA	NA	0.799593	1.38115e-07
P1C_01	ENSG00000141338	ABCA8	Shared with carrier	NA	NA	-1.49969	0.0229881
P1C_01	ENSG00000073734	ABCB11	Shared with carrier	NA	NA	-2.71016	0.0151382
P1C_01	ENSG00000005471	ABCB4	Shared with carrier	NA	NA	0.621928	2.24814e-06
P1C_01	ENSG00000069431	ABCC9	Shared with carrier	NA	NA	1.12972	8.72438e-05
P1C_01	ENSG00000215151	ABCD1P2	Shared with carrier	NA	NA	-4.74221	0.0441426
P1C_01	ENSG00000173208	ABCD2	Shared with carrier	NA	NA	-0.711682	5.56949e-05
P1C_01	ENSG00000107362	ABHD17B	Shared with carrier	NA	NA	0.502323	0.000493719
P1C_01	ENSG00000163995	ABLIM2	Shared with carrier	NA	NA	-0.627522	0.000291924
P1C_01	ENSG00000260246	AC000032.2	Shared with carrier	NA	NA	5.15026	5.70107e-12
P1C_01	ENSG00000259242	AC002306.1	Shared with carrier	NA	NA	-2.29516	0.0059002
P1C_01	ENSG00000223969	AC002456.2	Shared with carrier	NA	NA	0.853219	0.000237642
P1C_01	ENSG00000225792	AC004540.4	Shared with carrier	NA	NA	0.732687	0.00107665
P1C_01	ENSG00000267304	AC004637.1	Shared with carrier	NA	NA	1.06764	0.00360143
P1C_01	ENSG00000252378	AC004851.1	Shared with carrier	NA	NA	-1.59755	0.00879789
P1C_01	ENSG00000234183	AC004854.4	Shared with carrier	NA	NA	1.91708	0.0388546
P1C_01	ENSG00000230882	AC005077.14	Shared with carrier	NA	NA	-2.01273	0.000468051
P1C_01	ENSG00000233834	AC005083.1	Shared with carrier	NA	NA	0.970122	2.70145e-08
P1C_01	ENSG00000234899	AC005152.2	Shared with carrier	NA	NA	0.5493	0.000367054
P1C_01	ENSG00000236352	AC005220.3	Shared with carrier	NA	NA	-1.98451	7.25433e-06
P1C_01	ENSG00000231595	AC005224.2	Shared with carrier	NA	NA	-0.798475	0.0078711
P1C_01	ENSG00000235861	AC005237.2	Shared with carrier	NA	NA	0.764195	0.0114794
P1C_01	ENSG00000225521	AC005237.4	Shared with carrier	NA	NA	-1.83259	0.0297134
P1C_01	ENSG00000267283	AC005306.3	Shared with carrier	NA	NA	0.562023	0.00198264
P1C_01	ENSG00000223878	AC005517.3	Shared with carrier	NA	NA	-1.5529	0.000231281
P1C_01	ENSG00000231185	AC005592.2	Shared with carrier	NA	NA	0.749106	0.000467157
P1C_01	ENSG00000272070	AC005618.6	Shared with carrier	NA	NA	-1.33151	0.00542017
P1C_01	ENSG00000266933	AC005775.2	Shared with carrier	NA	NA	-0.922683	0.00277203
P1C_01	ENSG00000227694	AC005884.1	Shared with carrier	NA	NA	0.826838	0.001544
P1C_01	ENSG00000146722	AC006014.8	Shared with carrier	NA	NA	-2.04202	0.0262242
P1C_01	ENSG00000249488	AC006160.4	Shared with carrier	NA	NA	-5.29429	0.0264155
P1C_01	ENSG00000264133	AC006953.1	Shared with carrier	NA	NA	-2.02717	0.0044465
P1C_01	ENSG00000227017	AC007036.6	Shared with carrier	NA	NA	1.41287	0.00148608
P1C_01	ENSG00000226925	AC007271.3	Shared with carrier	NA	NA	1.00204	5.77703e-06
P1C_01	ENSG00000236525	AC007278.2	Shared with carrier	NA	NA	4.87876	0.0365024
P1C_01	ENSG00000269883	AC007375.1	Shared with carrier	NA	NA	-3.03526	0.00824304
P1C_01	ENSG00000231918	AC007682.1	Shared with carrier	NA	NA	-1.44572	0.0119604
P1C_01	ENSG00000234572	AC007880.1	Shared with carrier	NA	NA	-0.557299	0.0299618
P1C_01	ENSG00000224891	AC007899.3	Shared with carrier	NA	NA	0.528765	0.00702962
P1C_01	ENSG00000224611	AC007919.18	Shared with carrier	NA	NA	0.661489	0.030723
P1C_01	ENSG00000230918	AC008063.2	Shared with carrier	NA	NA	1.98527	0.00389919
P1C_01	ENSG00000223935	AC008074.3	Shared with carrier	NA	NA	-1.0437	0.00137146
P1C_01	ENSG00000249738	AC008697.1	Shared with carrier	NA	NA	-0.883392	0.000476309
P1C_01	ENSG00000237705	AC008937.2	Shared with carrier	NA	NA	0.719862	0.0137274
P1C_01	ENSG00000250507	AC008984.6	Shared with carrier	NA	NA	2.10733	0.025633
P1C_01	ENSG00000267751	AC009005.2	Shared with carrier	NA	NA	1.71538	1.18342e-12
P1C_01	ENSG00000260719	AC009133.17	Shared with carrier	NA	NA	-0.942146	5.96239e-08
P1C_01	ENSG00000221157	AC009196.1	Shared with carrier	NA	NA	0.530314	0.00780219
P1C_01	ENSG00000235192	AC009495.2	Shared with carrier	NA	NA	-1.7419	0.000199689
P1C_01	ENSG00000229195	AC009495.4	Shared with carrier	NA	NA	-0.985734	0.00524325
P1C_01	ENSG00000203386	AC009499.1	Shared with carrier	NA	NA	-1.05772	0.00248186
P1C_01	ENSG00000249249	AC010226.4	Shared with carrier	NA	NA	-0.644544	0.00232733
P1C_01	ENSG00000228577	AC010731.2	Shared with carrier	NA	NA	-5.55793	8.4702e-08
P1C_01	ENSG00000224400	AC010880.1	Shared with carrier	NA	NA	-4.81019	0.0346888
P1C_01	ENSG00000237732	AC010980.2	Shared with carrier	NA	NA	1.35895	1.23131e-13
P1C_01	ENSG00000229618	AC011288.2	Shared with carrier	NA	NA	-1.65567	0.00695878
P1C_01	ENSG00000226104	AC011475.1	Shared with carrier	NA	NA	0.654314	2.43257e-05
P1C_01	ENSG00000224879	AC011754.1	Shared with carrier	NA	NA	-4.74956	0.0422099
P1C_01	ENSG00000260597	AC012531.25	Shared with carrier	NA	NA	2.21292	0.0105818
P1C_01	ENSG00000229781	AC013444.1	Shared with carrier	NA	NA	-2.93565	6.52816e-06
P1C_01	ENSG00000205500	AC013472.3	Shared with carrier	NA	NA	-0.954284	0.0469741
P1C_01	ENSG00000265621	AC013476.1	Shared with carrier	NA	NA	-0.545343	0.0387025
P1C_01	ENSG00000263596	AC013477.1	Shared with carrier	NA	NA	0.815646	0.000904806
P1C_01	ENSG00000269810	AC015660.1	Shared with carrier	NA	NA	1.27721	0.0309231
P1C_01	ENSG00000239920	AC015691.13	Shared with carrier	NA	NA	1.32984	5.4011e-18
P1C_01	ENSG00000227279	AC015933.2	Shared with carrier	NA	NA	3.66845	0.0332167
P1C_01	ENSG00000189223	AC016683.6	Shared with carrier	NA	NA	0.545115	6.11868e-09
P1C_01	ENSG00000235335	AC016723.4	Shared with carrier	NA	NA	2.58742	1.71258e-10
P1C_01	ENSG00000233559	AC016831.7	Shared with carrier	NA	NA	-0.535084	1.98132e-05
P1C_01	ENSG00000224376	AC017104.6	Shared with carrier	NA	NA	1.18313	3.57606e-10
P1C_01	ENSG00000233639	AC018730.1	Shared with carrier	NA	NA	-5.51009	0.00286678
P1C_01	ENSG00000237039	AC018738.2	Shared with carrier	NA	NA	0.715314	0.0269869
P1C_01	ENSG00000269388	AC018755.16	Shared with carrier	NA	NA	-0.933925	0.000301257
P1C_01	ENSG00000213225	AC018804.7	Shared with carrier	NA	NA	-1.0565	0.00793027
P1C_01	ENSG00000223884	AC019048.1	Shared with carrier	NA	NA	1.65685	0.00797925
P1C_01	ENSG00000237133	AC020594.5	Shared with carrier	NA	NA	-0.642336	7.75875e-05
P1C_01	ENSG00000230747	AC021188.4	Shared with carrier	NA	NA	0.619248	0.000899627
P1C_01	ENSG00000237243	AC022173.2	Shared with carrier	NA	NA	-0.874641	0.0147913
P1C_01	ENSG00000268730	AC022819.2	Shared with carrier	NA	NA	0.634634	0.0297009
P1C_01	ENSG00000235774	AC023347.1	Shared with carrier	NA	NA	-3.50645	0.00849561
P1C_01	ENSG00000225885	AC023590.1	Shared with carrier	NA	NA	0.647676	0.000127459
P1C_01	ENSG00000265012	AC024896.1	Shared with carrier	NA	NA	0.599681	0.000642877
P1C_01	ENSG00000260693	AC026150.8	Shared with carrier	NA	NA	4.62406	0.0251456
P1C_01	ENSG00000223703	AC027612.4	Shared with carrier	NA	NA	0.896077	0.0398389
P1C_01	ENSG00000221718	AC046143.1	Shared with carrier	NA	NA	-0.763778	0.0441308
P1C_01	ENSG00000226359	AC055811.5	Shared with carrier	NA	NA	0.981009	0.0215041
P1C_01	ENSG00000227902	AC062032.1	Shared with carrier	NA	NA	-2.6941	0.0232969
P1C_01	ENSG00000223466	AC064834.2	Shared with carrier	NA	NA	1.70589	0.0239272
P1C_01	ENSG00000231858	AC067945.4	Shared with carrier	NA	NA	-0.802028	0.00805935
P1C_01	ENSG00000268650	AC068499.10	Shared with carrier	NA	NA	0.653532	0.0349061
P1C_01	ENSG00000237418	AC069257.6	Shared with carrier	NA	NA	0.789951	0.0232359
P1C_01	ENSG00000229267	AC072062.1	Shared with carrier	NA	NA	0.585863	0.0327719
P1C_01	ENSG00000227769	AC072062.3	Shared with carrier	NA	NA	1.46091	0.0375839
P1C_01	ENSG00000232732	AC073043.1	Shared with carrier	NA	NA	1.32711	2.40561e-05
P1C_01	ENSG00000229628	AC073115.7	Shared with carrier	NA	NA	-1.72867	0.0132271
P1C_01	ENSG00000228262	AC073218.2	Shared with carrier	NA	NA	1.92048	1.02535e-08
P1C_01	ENSG00000234690	AC073283.4	Shared with carrier	NA	NA	-0.734869	0.0084164
P1C_01	ENSG00000259605	AC074212.5	Shared with carrier	NA	NA	-0.7368	0.0458103
P1C_01	ENSG00000231476	AC074389.5	Shared with carrier	NA	NA	-4.01682	0.00418993
P1C_01	ENSG00000266539	AC078889.1	Shared with carrier	NA	NA	2.14744	0.000855233
P1C_01	ENSG00000221608	AC079235.1	Shared with carrier	NA	NA	-3.1722	0.012426
P1C_01	ENSG00000225342	AC079630.4	Shared with carrier	NA	NA	2.01843	4.46434e-10
P1C_01	ENSG00000226744	AC079781.5	Shared with carrier	NA	NA	-0.775238	7.32021e-05
P1C_01	ENSG00000225214	AC079790.2	Shared with carrier	NA	NA	1.29137	0.00337785
P1C_01	ENSG00000227685	AC087499.10	Shared with carrier	NA	NA	-2.67057	8.82139e-09
P1C_01	ENSG00000235546	AC087499.5	Shared with carrier	NA	NA	-1.74795	0.0481791
P1C_01	ENSG00000236504	AC087499.7	Shared with carrier	NA	NA	-1.19496	0.00366077
P1C_01	ENSG00000231560	AC091814.3	Shared with carrier	NA	NA	1.84933	0.00171061
P1C_01	ENSG00000233527	AC092295.7	Shared with carrier	NA	NA	0.572049	5.05532e-08
P1C_01	ENSG00000230872	AC092338.5	Shared with carrier	NA	NA	-0.503492	0.0224987
P1C_01	ENSG00000237772	AC092620.3	Shared with carrier	NA	NA	-1.53091	0.0149262
P1C_01	ENSG00000267979	AC092964.2	Shared with carrier	NA	NA	-1.0047	0.0243449
P1C_01	ENSG00000268088	AC093063.2	Shared with carrier	NA	NA	-1.40495	2.35041e-11
P1C_01	ENSG00000223985	AC093326.1	Shared with carrier	NA	NA	-4.58627	0.00149253
P1C_01	ENSG00000238392	AC093668.1	Shared with carrier	NA	NA	-1.64308	0.000732702
P1C_01	ENSG00000252504	AC097015.1	Shared with carrier	NA	NA	-5.44832	0.00339711
P1C_01	ENSG00000265967	AC100830.4	Shared with carrier	NA	NA	0.641455	0.00123431
P1C_01	ENSG00000264937	AC100830.5	Shared with carrier	NA	NA	0.527787	0.0375304
P1C_01	ENSG00000203507	AC103801.1	Shared with carrier	NA	NA	1.76464	8.47037e-06
P1C_01	ENSG00000236209	AC104135.2	Shared with carrier	NA	NA	4.23651	2.21269e-14
P1C_01	ENSG00000204792	AC104135.3	Shared with carrier	NA	NA	6.28441	2.28916e-40
P1C_01	ENSG00000230836	AC104135.4	Shared with carrier	NA	NA	4.45056	0.00130479
P1C_01	ENSG00000264209	AC104448.1	Shared with carrier	NA	NA	0.851522	0.027767
P1C_01	ENSG00000264798	AC105381.1	Shared with carrier	NA	NA	1.86319	2.3437e-06
P1C_01	ENSG00000253519	AC106801.1	Shared with carrier	NA	NA	-1.55592	0.000115132
P1C_01	ENSG00000264496	AC108218.1	Shared with carrier	NA	NA	-1.42102	0.0204666
P1C_01	ENSG00000266671	AC113342.1	Shared with carrier	NA	NA	0.593299	0.00891194
P1C_01	ENSG00000224272	AC114730.3	Shared with carrier	NA	NA	-1.46913	4.17322e-06
P1C_01	ENSG00000235403	AC114808.3	Shared with carrier	NA	NA	-6.27111	0.00121119
P1C_01	ENSG00000227713	AC116609.1	Shared with carrier	NA	NA	-5.53987	0.0165827
P1C_01	ENSG00000231395	AC124914.3	Shared with carrier	NA	NA	0.570459	7.44666e-05
P1C_01	ENSG00000223816	AC128677.4	Shared with carrier	NA	NA	-4.79071	0.0180285
P1C_01	ENSG00000214999	AC129492.6	Shared with carrier	NA	NA	1.26692	0.00465895
P1C_01	ENSG00000184566	AC132216.1	Shared with carrier	NA	NA	-1.25849	0.0377759
P1C_01	ENSG00000267270	AC139100.2	Shared with carrier	NA	NA	1.35323	4.96041e-15
P1C_01	ENSG00000267251	AC139100.3	Shared with carrier	NA	NA	1.51345	5.36036e-09
P1C_01	ENSG00000223855	AC147651.3	Shared with carrier	NA	NA	-1.83445	0.00715499
P1C_01	ENSG00000240303	ACAD11	Shared with carrier	NA	NA	-0.72307	6.27922e-09
P1C_01	ENSG00000176244	ACBD7	Shared with carrier	NA	NA	1.48784	0.0213616
P1C_01	ENSG00000110455	ACCS	Shared with carrier	NA	NA	0.817565	3.29687e-12
P1C_01	ENSG00000129048	ACKR4	Shared with carrier	NA	NA	-0.619644	2.81245e-05
P1C_01	ENSG00000196636	ACN9	Shared with carrier	NA	NA	0.556986	3.92654e-05
P1C_01	ENSG00000162390	ACOT11	Shared with carrier	NA	NA	-0.977928	7.02199e-05
P1C_01	ENSG00000155893	ACPL2	Shared with carrier	NA	NA	-0.637237	0.0129546
P1C_01	ENSG00000123983	ACSL3	Shared with carrier	NA	NA	-0.574338	1.1424e-06
P1C_01	ENSG00000215009	ACSM4	Shared with carrier	NA	NA	1.8826	6.33558e-08
P1C_01	ENSG00000154930	ACSS1	Shared with carrier	NA	NA	0.576766	1.04781e-08
P1C_01	ENSG00000131069	ACSS2	Shared with carrier	NA	NA	-1.0551	2.95022e-16
P1C_01	ENSG00000182584	ACTL10	Shared with carrier	NA	NA	-0.661253	0.0249128
P1C_01	ENSG00000248746	ACTN3	Shared with carrier	NA	NA	-0.948545	0.0391929
P1C_01	ENSG00000106526	ACTR3C	Shared with carrier	NA	NA	0.661216	8.71543e-09
P1C_01	ENSG00000121989	ACVR2A	Shared with carrier	NA	NA	-0.745873	0.0245774
P1C_01	ENSG00000140955	ADAD2	Shared with carrier	NA	NA	-1.42665	0.0213333
P1C_01	ENSG00000168619	ADAM18	Shared with carrier	NA	NA	2.04237	4.00212e-09
P1C_01	ENSG00000229186	ADAM1A	Shared with carrier	NA	NA	0.72444	1.39379e-05
P1C_01	ENSG00000042980	ADAM28	Shared with carrier	NA	NA	1.13463	0.0208293
P1C_01	ENSG00000138316	ADAMTS14	Shared with carrier	NA	NA	-1.3468	0.00578611
P1C_01	ENSG00000158859	ADAMTS4	Shared with carrier	NA	NA	-1.75763	1.11628e-09
P1C_01	ENSG00000136378	ADAMTS7	Shared with carrier	NA	NA	0.765108	0.000595521
P1C_01	ENSG00000156218	ADAMTSL3	Shared with carrier	NA	NA	-0.893575	0.00233165
P1C_01	ENSG00000143382	ADAMTSL4	Shared with carrier	NA	NA	-0.989977	0.0014503
P1C_01	ENSG00000185761	ADAMTSL5	Shared with carrier	NA	NA	-1.2259	0.00572021
P1C_01	ENSG00000184060	ADAP2	Shared with carrier	NA	NA	-0.799373	0.00921517
P1C_01	ENSG00000197381	ADARB1	Shared with carrier	NA	NA	-2.50812	1.06566e-25
P1C_01	ENSG00000174233	ADCY6	Shared with carrier	NA	NA	1.46941	2.57667e-22
P1C_01	ENSG00000155897	ADCY8	Shared with carrier	NA	NA	-2.38243	0.00556956
P1C_01	ENSG00000075340	ADD2	Shared with carrier	NA	NA	0.802268	0.000212485
P1C_01	ENSG00000148700	ADD3	Shared with carrier	NA	NA	0.71353	1.06795e-08
P1C_01	ENSG00000248144	ADH1C	Shared with carrier	NA	NA	1.2998	0.00519841
P1C_01	ENSG00000121933	ADORA3	Shared with carrier	NA	NA	0.853622	0.0100184
P1C_01	ENSG00000120907	ADRA1A	Shared with carrier	NA	NA	-1.04165	0.0353388
P1C_01	ENSG00000171873	ADRA1D	Shared with carrier	NA	NA	-2.19196	0.000107304
P1C_01	ENSG00000222040	ADRA2B	Shared with carrier	NA	NA	-1.62335	0.0116763
P1C_01	ENSG00000169252	ADRB2	Shared with carrier	NA	NA	1.84514	0.000621951
P1C_01	ENSG00000262983	AF001550.7	Shared with carrier	NA	NA	2.47604	0.00741367
P1C_01	ENSG00000245685	AF146191.4	Shared with carrier	NA	NA	-0.818874	5.6304e-06
P1C_01	ENSG00000169129	AFAP1L2	Shared with carrier	NA	NA	-0.822689	0.000970688
P1C_01	ENSG00000157985	AGAP1	Shared with carrier	NA	NA	0.610653	0.000988769
P1C_01	ENSG00000204172	AGAP10	Shared with carrier	NA	NA	1.21506	0.0256305
P1C_01	ENSG00000165923	AGBL2	Shared with carrier	NA	NA	0.527421	0.000495424
P1C_01	ENSG00000188157	AGRN	Shared with carrier	NA	NA	0.708097	0.000453116
P1C_01	ENSG00000177674	AGTRAP	Shared with carrier	NA	NA	0.577134	3.14376e-06
P1C_01	ENSG00000226121	AHCTF1P1	Shared with carrier	NA	NA	-1.20387	0.0164488
P1C_01	ENSG00000135541	AHI1	Shared with carrier	NA	NA	-0.502184	0.00190223
P1C_01	ENSG00000160224	AIRE	Shared with carrier	NA	NA	-1.12805	0.0315423
P1C_01	ENSG00000162433	AK4	Shared with carrier	NA	NA	-0.505022	0.00186234
P1C_01	ENSG00000140057	AK7	Shared with carrier	NA	NA	-1.43701	2.19165e-05
P1C_01	ENSG00000165695	AK8	Shared with carrier	NA	NA	-0.548468	0.00534612
P1C_01	ENSG00000111254	AKAP3	Shared with carrier	NA	NA	0.604488	0.0191327
P1C_01	ENSG00000151320	AKAP6	Shared with carrier	NA	NA	-0.710595	0.0212232
P1C_01	ENSG00000118507	AKAP7	Shared with carrier	NA	NA	1.18896	0.000129654
P1C_01	ENSG00000165568	AKR1E2	Shared with carrier	NA	NA	1.04548	0.0487552
P1C_01	ENSG00000252142	AL022314.1	Shared with carrier	NA	NA	-0.508143	0.00485826
P1C_01	ENSG00000263751	AL122127.1	Shared with carrier	NA	NA	1.53055	2.01546e-18
P1C_01	ENSG00000265517	AL122127.2	Shared with carrier	NA	NA	1.53108	5.18666e-18
P1C_01	ENSG00000265714	AL122127.3	Shared with carrier	NA	NA	1.44939	4.46917e-17
P1C_01	ENSG00000266408	AL122127.4	Shared with carrier	NA	NA	1.47166	4.08989e-17
P1C_01	ENSG00000266706	AL122127.5	Shared with carrier	NA	NA	1.52572	1.42555e-17
P1C_01	ENSG00000197146	AL133458.1	Shared with carrier	NA	NA	0.690007	1.09003e-05
P1C_01	ENSG00000215306	AL135998.1	Shared with carrier	NA	NA	-0.89874	4.15149e-08
P1C_01	ENSG00000222235	AL157392.1	Shared with carrier	NA	NA	1.52526	0.000739499
P1C_01	ENSG00000251989	AL160011.1	Shared with carrier	NA	NA	-0.712924	0.0241436
P1C_01	ENSG00000268482	AL160274.1	Shared with carrier	NA	NA	-3.46467	0.00216005
P1C_01	ENSG00000268155	AL161450.1	Shared with carrier	NA	NA	-0.896619	0.00167428
P1C_01	ENSG00000235269	AL162759.1	Shared with carrier	NA	NA	-4.42002	6.37367e-07
P1C_01	ENSG00000203471	AL359697.1	Shared with carrier	NA	NA	-1.21528	0.0228928
P1C_01	ENSG00000266732	AL359922.1	Shared with carrier	NA	NA	1.45753	4.4808e-05
P1C_01	ENSG00000203268	AL445199.1	Shared with carrier	NA	NA	-2.5527	0.0175838
P1C_01	ENSG00000234614	AL450992.2	Shared with carrier	NA	NA	-1.32007	1.57195e-09
P1C_01	ENSG00000237683	AL627309.1	Shared with carrier	NA	NA	-2.55697	4.15469e-18
P1C_01	ENSG00000264024	AL901608.1	Shared with carrier	NA	NA	-3.47827	0.000240654
P1C_01	ENSG00000128918	ALDH1A2	Shared with carrier	NA	NA	0.793269	6.66772e-07
P1C_01	ENSG00000136010	ALDH1L2	Shared with carrier	NA	NA	-1.71177	3.27762e-29
P1C_01	ENSG00000109107	ALDOC	Shared with carrier	NA	NA	0.528197	0.0145661
P1C_01	ENSG00000254016	ALG1L10P	Shared with carrier	NA	NA	-1.06899	0.0318734
P1C_01	ENSG00000179593	ALOX15B	Shared with carrier	NA	NA	-1.89999	0.0421283
P1C_01	ENSG00000179148	ALOXE3	Shared with carrier	NA	NA	-1.14033	0.0374682
P1C_01	ENSG00000163283	ALPP	Shared with carrier	NA	NA	-3.23252	0.000583969
P1C_01	ENSG00000242110	AMACR	Shared with carrier	NA	NA	0.805331	1.68253e-11
P1C_01	ENSG00000160593	AMICA1	Shared with carrier	NA	NA	1.2665	2.34677e-15
P1C_01	ENSG00000166025	AMOTL1	Shared with carrier	NA	NA	1.8211	1.84026e-27
P1C_01	ENSG00000136859	ANGPTL2	Shared with carrier	NA	NA	1.1503	0.00190517
P1C_01	ENSG00000029534	ANK1	Shared with carrier	NA	NA	1.64331	3.00674e-26
P1C_01	ENSG00000166839	ANKDD1A	Shared with carrier	NA	NA	0.516143	1.08598e-06
P1C_01	ENSG00000106524	ANKMY2	Shared with carrier	NA	NA	-1.66426	8.60468e-05
P1C_01	ENSG00000101745	ANKRD12	Shared with carrier	NA	NA	-0.729332	0.0155492
P1C_01	ENSG00000198720	ANKRD13B	Shared with carrier	NA	NA	-1.30499	2.20861e-08
P1C_01	ENSG00000159712	ANKRD18CP	Shared with carrier	NA	NA	-1.06416	0.00545883
P1C_01	ENSG00000089847	ANKRD24	Shared with carrier	NA	NA	-0.503569	0.00754417
P1C_01	ENSG00000154065	ANKRD29	Shared with carrier	NA	NA	0.838745	6.0868e-07
P1C_01	ENSG00000181039	ANKRD34A	Shared with carrier	NA	NA	-0.648456	0.00304831
P1C_01	ENSG00000164512	ANKRD55	Shared with carrier	NA	NA	0.971187	0.0288957
P1C_01	ENSG00000156381	ANKRD9	Shared with carrier	NA	NA	-0.822171	0.00863749
P1C_01	ENSG00000206199	ANKUB1	Shared with carrier	NA	NA	-0.512953	0.00227496
P1C_01	ENSG00000131620	ANO1	Shared with carrier	NA	NA	-1.29679	0.0267159
P1C_01	ENSG00000160746	ANO10	Shared with carrier	NA	NA	0.597081	4.72524e-09
P1C_01	ENSG00000237276	ANO7P1	Shared with carrier	NA	NA	-0.671932	0.0441308
P1C_01	ENSG00000109511	ANXA10	Shared with carrier	NA	NA	1.63863	0.000261225
P1C_01	ENSG00000196975	ANXA4	Shared with carrier	NA	NA	1.07759	1.74608e-26
P1C_01	ENSG00000222042	AP000233.4	Shared with carrier	NA	NA	0.644745	0.00385754
P1C_01	ENSG00000227755	AP000344.4	Shared with carrier	NA	NA	-1.44172	0.00320937
P1C_01	ENSG00000178248	AP000345.1	Shared with carrier	NA	NA	-2.37563	1.32813e-08
P1C_01	ENSG00000228923	AP000355.2	Shared with carrier	NA	NA	1.179	0.0105777
P1C_01	ENSG00000255008	AP000442.4	Shared with carrier	NA	NA	-2.03829	0.000185504
P1C_01	ENSG00000255843	AP000593.7	Shared with carrier	NA	NA	-0.548679	0.020942
P1C_01	ENSG00000227330	AP000998.2	Shared with carrier	NA	NA	-1.98982	0.0189999
P1C_01	ENSG00000203306	AP001007.1	Shared with carrier	NA	NA	0.683119	4.62382e-05
P1C_01	ENSG00000237989	AP001046.5	Shared with carrier	NA	NA	-0.884679	2.99812e-05
P1C_01	ENSG00000255381	AP001258.5	Shared with carrier	NA	NA	1.49365	0.0127514
P1C_01	ENSG00000242553	AP001432.14	Shared with carrier	NA	NA	0.601258	0.00186448
P1C_01	ENSG00000269038	AP001462.6	Shared with carrier	NA	NA	1.6275	0.00445836
P1C_01	ENSG00000254531	AP001816.1	Shared with carrier	NA	NA	0.598948	0.0469558
P1C_01	ENSG00000177236	AP006621.1	Shared with carrier	NA	NA	0.94841	4.83825e-05
P1C_01	ENSG00000255284	AP006621.5	Shared with carrier	NA	NA	0.886645	4.28998e-11
P1C_01	ENSG00000103723	AP3B2	Shared with carrier	NA	NA	1.0319	0.0298982
P1C_01	ENSG00000254470	AP5B1	Shared with carrier	NA	NA	-0.565991	3.92654e-05
P1C_01	ENSG00000163697	APBB2	Shared with carrier	NA	NA	0.863639	1.99186e-10
P1C_01	ENSG00000100298	APOBEC3H	Shared with carrier	NA	NA	0.530607	0.00157003
P1C_01	ENSG00000165272	AQP3	Shared with carrier	NA	NA	-0.525328	0.0015184
P1C_01	ENSG00000186466	AQP7P1	Shared with carrier	NA	NA	-3.0418	0.000390072
P1C_01	ENSG00000103569	AQP9	Shared with carrier	NA	NA	1.25529	6.51264e-09
P1C_01	ENSG00000242247	ARFGAP3	Shared with carrier	NA	NA	-0.710505	1.13667e-14
P1C_01	ENSG00000186103	ARGFX	Shared with carrier	NA	NA	-3.01896	0.00434803
P1C_01	ENSG00000137962	ARHGAP29	Shared with carrier	NA	NA	-1.49211	0.00391643
P1C_01	ENSG00000123329	ARHGAP9	Shared with carrier	NA	NA	0.620338	1.03313e-07
P1C_01	ENSG00000242173	ARHGDIG	Shared with carrier	NA	NA	-1.17667	0.0298834
P1C_01	ENSG00000132694	ARHGEF11	Shared with carrier	NA	NA	-0.812826	2.90238e-08
P1C_01	ENSG00000183111	ARHGEF37	Shared with carrier	NA	NA	-0.905133	4.22395e-05
P1C_01	ENSG00000179674	ARL14	Shared with carrier	NA	NA	-7.36608	0.000267625
P1C_01	ENSG00000185305	ARL15	Shared with carrier	NA	NA	-0.567602	0.0132271
P1C_01	ENSG00000213465	ARL2	Shared with carrier	NA	NA	0.500226	0.000231027
P1C_01	ENSG00000122644	ARL4A	Shared with carrier	NA	NA	-0.643519	0.0227901
P1C_01	ENSG00000165309	ARMC3	Shared with carrier	NA	NA	1.05736	0.0295176
P1C_01	ENSG00000172995	ARPP21	Shared with carrier	NA	NA	-4.82734	0.00806965
P1C_01	ENSG00000137486	ARRB1	Shared with carrier	NA	NA	0.552589	0.000132472
P1C_01	ENSG00000113369	ARRDC3	Shared with carrier	NA	NA	-0.642385	0.00179141
P1C_01	ENSG00000180801	ARSJ	Shared with carrier	NA	NA	2.36316	0.00522728
P1C_01	ENSG00000204147	ASAH2B	Shared with carrier	NA	NA	0.514033	0.0263038
P1C_01	ENSG00000108684	ASIC2	Shared with carrier	NA	NA	-2.61715	7.21113e-07
P1C_01	ENSG00000101440	ASIP	Shared with carrier	NA	NA	-0.858101	0.0024599
[truncated: 94,168 more rows]

## Sheet: GO enrichment
Sample	Family-specific pattern	GO term ID	GO term name	Type	FDR
P1C_01	Unique	GO:0071944	cell periphery	CC	1.39426e-18
P1C_01	Unique	GO:0005886	plasma membrane	CC	1.67627e-18
P1C_01	Unique	GO:0044425	membrane part	CC	5.58092e-15
P1C_01	Unique	GO:0044459	plasma membrane part	CC	6.54583e-15
P1C_01	Unique	GO:0031224	intrinsic component of membrane	CC	1.34475e-13
P1C_01	Unique	GO:0016021	integral component of membrane	CC	5.86246e-13
P1C_01	Unique	GO:0032501	multicellular organismal process	BP	2.57818e-12
P1C_01	Unique	GO:0050896	response to stimulus	BP	4.66856e-11
P1C_01	Unique	GO:0007165	signal transduction	BP	2.18194e-10
P1C_01	Unique	GO:0098552	side of membrane	CC	2.18194e-10
P1C_01	Unique	GO:0023052	signaling	BP	2.28903e-10
P1C_01	Unique	GO:0038023	signaling receptor activity	MF	5.2159e-10
P1C_01	Unique	GO:0042221	response to chemical	BP	5.27307e-10
P1C_01	Unique	GO:0007154	cell communication	BP	5.32122e-10
P1C_01	Unique	GO:0007166	cell surface receptor signaling pathway	BP	5.97159e-10
P1C_01	Unique	GO:0071310	cellular response to organic substance	BP	1.21814e-09
P1C_01	Unique	GO:0010033	response to organic substance	BP	1.72839e-09
P1C_01	Unique	GO:0048731	system development	BP	2.45338e-09
P1C_01	Unique	GO:0031226	intrinsic component of plasma membrane	CC	2.45338e-09
P1C_01	Unique	GO:0060089	molecular transducer activity	MF	2.45338e-09
P1C_01	Unique	GO:0070887	cellular response to chemical stimulus	BP	2.45338e-09
P1C_01	Unique	GO:0051716	cellular response to stimulus	BP	8.18681e-09
P1C_01	Unique	GO:0005887	integral component of plasma membrane	CC	1.18878e-08
P1C_01	Unique	GO:0007275	multicellular organism development	BP	1.50232e-08
P1C_01	Unique	GO:0002376	immune system process	BP	2.41564e-08
P1C_01	Unique	GO:0048870	cell motility	BP	2.41564e-08
P1C_01	Unique	GO:0051674	localization of cell	BP	2.41564e-08
P1C_01	Unique	GO:0051239	regulation of multicellular organismal process	BP	3.20543e-08
P1C_01	Unique	GO:0016477	cell migration	BP	4.02298e-08
P1C_01	Unique	GO:0048584	positive regulation of response to stimulus	BP	5.6549e-08
P1C_01	Unique	GO:0051240	positive regulation of multicellular organismal process	BP	5.80151e-08
P1C_01	Unique	GO:0004888	transmembrane signaling receptor activity	MF	6.04083e-08
P1C_01	Unique	GO:0030154	cell differentiation	BP	9.75322e-08
P1C_01	Unique	GO:0032502	developmental process	BP	1.51927e-07
P1C_01	Unique	GO:0040011	locomotion	BP	2.02433e-07
P1C_01	Unique	GO:0048583	regulation of response to stimulus	BP	2.61693e-07
P1C_01	Unique	GO:0007155	cell adhesion	BP	2.95874e-07
P1C_01	Unique	GO:0050900	leukocyte migration	BP	2.99317e-07
P1C_01	Unique	GO:0048856	anatomical structure development	BP	3.04246e-07
P1C_01	Unique	GO:0016020	membrane	CC	3.06901e-07
P1C_01	Unique	GO:0022610	biological adhesion	BP	3.53715e-07
P1C_01	Unique	GO:0048869	cellular developmental process	BP	4.59307e-07
P1C_01	Unique	GO:0042127	regulation of cell proliferation	BP	8.83866e-07
P1C_01	Unique	GO:0009897	external side of plasma membrane	CC	1.28023e-06
P1C_01	Unique	GO:0002250	adaptive immune response	BP	1.3725e-06
P1C_01	Unique	GO:0008283	cell proliferation	BP	1.3725e-06
P1C_01	Unique	GO:0009986	cell surface	CC	1.60562e-06
P1C_01	Unique	GO:0006955	immune response	BP	2.20921e-06
P1C_01	Unique	GO:0048513	animal organ development	BP	3.87341e-06
P1C_01	Unique	GO:0009966	regulation of signal transduction	BP	3.92544e-06
P1C_01	Unique	GO:0009653	anatomical structure morphogenesis	BP	4.88742e-06
P1C_01	Unique	GO:0009605	response to external stimulus	BP	8.87268e-06
P1C_01	Unique	GO:0001775	cell activation	BP	1.80442e-05
P1C_01	Unique	GO:0071345	cellular response to cytokine stimulus	BP	2.39896e-05
P1C_01	Unique	GO:0006928	movement of cell or subcellular component	BP	2.83092e-05
P1C_01	Unique	GO:0050793	regulation of developmental process	BP	2.83092e-05
P1C_01	Unique	GO:0034097	response to cytokine	BP	3.42981e-05
P1C_01	Unique	GO:0051094	positive regulation of developmental process	BP	4.01478e-05
P1C_01	Unique	GO:0045321	leukocyte activation	BP	4.57141e-05
P1C_01	Unique	GO:0030054	cell junction	CC	4.57141e-05
P1C_01	Unique	GO:2000026	regulation of multicellular organismal development	BP	5.07343e-05
P1C_01	Unique	GO:0023051	regulation of signaling	BP	7.50948e-05
P1C_01	Unique	GO:0010646	regulation of cell communication	BP	9.59417e-05
P1C_01	Unique	GO:0048646	anatomical structure formation involved in morphogenesis	BP	9.69395e-05
P1C_01	Unique	GO:0009611	response to wounding	BP	0.000143265
P1C_01	Unique	GO:0035239	tube morphogenesis	BP	0.000168066
P1C_01	Unique	GO:0009967	positive regulation of signal transduction	BP	0.000188318
P1C_01	Unique	GO:0042476	odontogenesis	BP	0.000231843
P1C_01	Unique	GO:0098609	cell-cell adhesion	BP	0.000249487
P1C_01	Unique	GO:0002682	regulation of immune system process	BP	0.000254781
P1C_01	Unique	GO:0001525	angiogenesis	BP	0.000341245
P1C_01	Unique	GO:0001944	vasculature development	BP	0.000411083
P1C_01	Unique	GO:0050865	regulation of cell activation	BP	0.000460373
P1C_01	Unique	GO:0031012	extracellular matrix	CC	0.000497371
P1C_01	Unique	GO:0005125	cytokine activity	MF	0.000660001
P1C_01	Unique	GO:0072358	cardiovascular system development	BP	0.000703022
P1C_01	Unique	GO:0031234	extrinsic component of cytoplasmic side of plasma membrane	CC	0.000726872
P1C_01	Unique	GO:0046649	lymphocyte activation	BP	0.000773343
P1C_01	Unique	GO:0002694	regulation of leukocyte activation	BP	0.000773343
P1C_01	Unique	GO:0019221	cytokine-mediated signaling pathway	BP	0.000842682
P1C_01	Unique	GO:0007399	nervous system development	BP	0.000848647
P1C_01	Unique	GO:0021983	pituitary gland development	BP	0.000869298
P1C_01	Unique	GO:0048468	cell development	BP	0.00119732
P1C_01	Unique	GO:0005788	endoplasmic reticulum lumen	CC	0.00141621
P1C_01	Unique	GO:0001932	regulation of protein phosphorylation	BP	0.00141621
P1C_01	Unique	GO:0023056	positive regulation of signaling	BP	0.00153585
P1C_01	Unique	GO:0030968	endoplasmic reticulum unfolded protein response	BP	0.0015421
P1C_01	Unique	GO:0002684	positive regulation of immune system process	BP	0.00155965
P1C_01	Unique	GO:0002440	production of molecular mediator of immune response	BP	0.00163886
P1C_01	Unique	GO:0009636	response to toxic substance	BP	0.00165729
P1C_01	Unique	GO:0002521	leukocyte differentiation	BP	0.00165729
P1C_01	Unique	GO:0033993	response to lipid	BP	0.00168842
P1C_01	Unique	GO:0035295	tube development	BP	0.00171745
P1C_01	Unique	GO:0051148	negative regulation of muscle cell differentiation	BP	0.00171745
P1C_01	Unique	GO:0022603	regulation of anatomical structure morphogenesis	BP	0.00172975
P1C_01	Unique	GO:0010647	positive regulation of cell communication	BP	0.00172975
P1C_01	Unique	GO:0048514	blood vessel morphogenesis	BP	0.00177259
P1C_01	Unique	GO:0001568	blood vessel development	BP	0.00196014
P1C_01	Unique	GO:0045597	positive regulation of cell differentiation	BP	0.00241892
P1C_01	Unique	GO:0030155	regulation of cell adhesion	BP	0.0024227
P1C_01	Unique	GO:0007186	G protein-coupled receptor signaling pathway	BP	0.00246915
P1C_01	Unique	GO:0042330	taxis	BP	0.00260713
P1C_01	Unique	GO:0055065	metal ion homeostasis	BP	0.00267641
P1C_01	Unique	GO:0065007	biological regulation	BP	0.00272956
P1C_01	Unique	GO:0060326	cell chemotaxis	BP	0.00272956
P1C_01	Unique	GO:0055080	cation homeostasis	BP	0.00286661
P1C_01	Unique	GO:0031253	cell projection membrane	CC	0.00327361
P1C_01	Unique	GO:0060412	ventricular septum morphogenesis	BP	0.00327361
P1C_01	Unique	GO:0022407	regulation of cell-cell adhesion	BP	0.00344217
P1C_01	Unique	GO:0048518	positive regulation of biological process	BP	0.00345429
P1C_01	Unique	GO:0006954	inflammatory response	BP	0.00372245
P1C_01	Unique	GO:0008284	positive regulation of cell proliferation	BP	0.00378971
P1C_01	Unique	GO:0065008	regulation of biological quality	BP	0.00387322
P1C_01	Unique	GO:0006875	cellular metal ion homeostasis	BP	0.00387322
P1C_01	Unique	GO:0006935	chemotaxis	BP	0.00394295
P1C_01	Unique	GO:0006950	response to stress	BP	0.00394295
P1C_01	Unique	GO:0032879	regulation of localization	BP	0.00405832
P1C_01	Unique	GO:0071216	cellular response to biotic stimulus	BP	0.00406367
P1C_01	Unique	GO:0072359	circulatory system development	BP	0.00406367
P1C_01	Unique	GO:0051764	actin crosslink formation	BP	0.0043566
P1C_01	Unique	GO:0098771	inorganic ion homeostasis	BP	0.0043566
P1C_01	Unique	GO:0042981	regulation of apoptotic process	BP	0.00436127
P1C_01	Unique	GO:0002703	regulation of leukocyte mediated immunity	BP	0.0043619
P1C_01	Unique	GO:0061061	muscle structure development	BP	0.00442204
P1C_01	Unique	GO:0050776	regulation of immune response	BP	0.00446526
P1C_01	Unique	GO:0030433	ubiquitin-dependent ERAD pathway	BP	0.00459538
P1C_01	Unique	GO:0021536	diencephalon development	BP	0.00463137
P1C_01	Unique	GO:0051093	negative regulation of developmental process	BP	0.00464568
P1C_01	Unique	GO:0098797	plasma membrane protein complex	CC	0.00464568
P1C_01	Unique	GO:0008285	negative regulation of cell proliferation	BP	0.00469591
P1C_01	Unique	GO:0007167	enzyme linked receptor protein signaling pathway	BP	0.00469591
P1C_01	Unique	GO:0022008	neurogenesis	BP	0.00471272
P1C_01	Unique	GO:0030970	retrograde protein transport, ER to cytosol	BP	0.0052886
P1C_01	Unique	GO:1903513	endoplasmic reticulum to cytosol transport	BP	0.0052886
P1C_01	Unique	GO:0030003	cellular cation homeostasis	BP	0.00547946
P1C_01	Unique	GO:0098590	plasma membrane region	CC	0.00601444
P1C_01	Unique	GO:0009617	response to bacterium	BP	0.00609491
P1C_01	Unique	GO:0045595	regulation of cell differentiation	BP	0.00611193
P1C_01	Unique	GO:0002237	response to molecule of bacterial origin	BP	0.0061593
P1C_01	Unique	GO:0005102	signaling receptor binding	MF	0.00621174
P1C_01	Unique	GO:0002449	lymphocyte mediated immunity	BP	0.00660508
P1C_01	Unique	GO:0043067	regulation of programmed cell death	BP	0.00685948
P1C_01	Unique	GO:0042060	wound healing	BP	0.00689843
P1C_01	Unique	GO:0050801	ion homeostasis	BP	0.00694572
P1C_01	Unique	GO:0001837	epithelial to mesenchymal transition	BP	0.00716845
P1C_01	Unique	GO:0032839	dendrite cytoplasm	CC	0.00732672
P1C_01	Unique	GO:0007417	central nervous system development	BP	0.00732672
P1C_01	Unique	GO:0042481	regulation of odontogenesis	BP	0.00780022
P1C_01	Unique	GO:0007187	G protein-coupled receptor signaling pathway, coupled to cyclic nucleotide second messenger	BP	0.00785322
P1C_01	Unique	GO:0060429	epithelium development	BP	0.0078805
P1C_01	Unique	GO:0009898	cytoplasmic side of plasma membrane	CC	0.0078805
P1C_01	Unique	GO:0010941	regulation of cell death	BP	0.00810829
P1C_01	Unique	GO:0003281	ventricular septum development	BP	0.00823489
P1C_01	Unique	GO:0034620	cellular response to unfolded protein	BP	0.00824273
P1C_01	Unique	GO:0048523	negative regulation of cellular process	BP	0.00843965
P1C_01	Unique	GO:0048729	tissue morphogenesis	BP	0.0085318
P1C_01	Unique	GO:0007188	adenylate cyclase-modulating G protein-coupled receptor signaling pathway	BP	0.00879811
P1C_01	Unique	GO:0006873	cellular ion homeostasis	BP	0.00898262
P1C_01	Unique	GO:0032989	cellular component morphogenesis	BP	0.00898262
P1C_01	Unique	GO:0001934	positive regulation of protein phosphorylation	BP	0.00908184
P1C_01	Unique	GO:0072507	divalent inorganic cation homeostasis	BP	0.00908184
P1C_01	Unique	GO:0042035	regulation of cytokine biosynthetic process	BP	0.00922707
P1C_01	Unique	GO:0035743	CD4-positive, alpha-beta T cell cytokine production	BP	0.0092674
P1C_01	Unique	GO:0098562	cytoplasmic side of membrane	CC	0.00939297
P1C_01	Unique	GO:0072503	cellular divalent inorganic cation homeostasis	BP	0.00953494
P1C_01	Unique	GO:0032496	response to lipopolysaccharide	BP	0.0100201
P1C_01	Unique	GO:0006915	apoptotic process	BP	0.0100201
P1C_01	Unique	GO:0044297	cell body	CC	0.0100201
P1C_01	Unique	GO:0043235	receptor complex	CC	0.0101636
P1C_01	Unique	GO:0048715	negative regulation of oligodendrocyte differentiation	BP	0.0105325
P1C_01	Unique	GO:0005912	adherens junction	CC	0.0105325
P1C_01	Unique	GO:0004896	cytokine receptor activity	MF	0.0106344
P1C_01	Unique	GO:0006986	response to unfolded protein	BP	0.0106673
P1C_01	Unique	GO:0051154	negative regulation of striated muscle cell differentiation	BP	0.010697
P1C_01	Unique	GO:1901700	response to oxygen-containing compound	BP	0.010697
P1C_01	Unique	GO:0042487	regulation of odontogenesis of dentin-containing tooth	BP	0.0107237
P1C_01	Unique	GO:0003008	system process	BP	0.0111003
P1C_01	Unique	GO:0051145	smooth muscle cell differentiation	BP	0.0111189
P1C_01	Unique	GO:0010243	response to organonitrogen compound	BP	0.0120388
P1C_01	Unique	GO:0034976	response to endoplasmic reticulum stress	BP	0.0120731
P1C_01	Unique	GO:0099094	ligand-gated cation channel activity	MF	0.0122193
P1C_01	Unique	GO:0070161	anchoring junction	CC	0.0122562
P1C_01	Unique	GO:0003823	antigen binding	MF	0.0128413
P1C_01	Unique	GO:0001816	cytokine production	BP	0.0133062
P1C_01	Unique	GO:0035556	intracellular signal transduction	BP	0.0140014
P1C_01	Unique	GO:0032103	positive regulation of response to external stimulus	BP	0.0140014
P1C_01	Unique	GO:0012501	programmed cell death	BP	0.0140014
P1C_01	Unique	GO:0051249	regulation of lymphocyte activation	BP	0.0140014
P1C_01	Unique	GO:0009306	protein secretion	BP	0.0140014
P1C_01	Unique	GO:0051216	cartilage development	BP	0.0140217
P1C_01	Unique	GO:1901698	response to nitrogen compound	BP	0.0141284
P1C_01	Unique	GO:0048699	generation of neurons	BP	0.0143762
P1C_01	Unique	GO:0035270	endocrine system development	BP	0.0143762
P1C_01	Unique	GO:0005518	collagen binding	MF	0.0143762
P1C_01	Unique	GO:0036477	somatodendritic compartment	CC	0.0144696
P1C_01	Unique	GO:0050767	regulation of neurogenesis	BP	0.0144877
P1C_01	Unique	GO:1902531	regulation of intracellular signal transduction	BP	0.0145509
P1C_01	Unique	GO:0001501	skeletal system development	BP	0.0151255
P1C_01	Unique	GO:0071219	cellular response to molecule of bacterial origin	BP	0.0153581
P1C_01	Unique	GO:0009888	tissue development	BP	0.0153581
P1C_01	Unique	GO:0000902	cell morphogenesis	BP	0.0157717
P1C_01	Unique	GO:0048661	positive regulation of smooth muscle cell proliferation	BP	0.0157889
P1C_01	Unique	GO:0009887	animal organ morphogenesis	BP	0.0167222
P1C_01	Unique	GO:1905897	regulation of response to endoplasmic reticulum stress	BP	0.0175387
P1C_01	Unique	GO:0042327	positive regulation of phosphorylation	BP	0.0181783
P1C_01	Unique	GO:0036503	ERAD pathway	BP	0.0189662
P1C_01	Unique	GO:0010562	positive regulation of phosphorus metabolic process	BP	0.0190436
P1C_01	Unique	GO:0045937	positive regulation of phosphate metabolic process	BP	0.0190436
P1C_01	Unique	GO:0042995	cell projection	CC	0.019059
P1C_01	Unique	GO:1901342	regulation of vasculature development	BP	0.019059
P1C_01	Unique	GO:0042110	T cell activation	BP	0.019059
P1C_01	Unique	GO:0010038	response to metal ion	BP	0.0192185
P1C_01	Unique	GO:0002683	negative regulation of immune system process	BP	0.0192333
P1C_01	Unique	GO:0030098	lymphocyte differentiation	BP	0.0192333
P1C_01	Unique	GO:0005783	endoplasmic reticulum	CC	0.0194615
P1C_01	Unique	GO:0071222	cellular response to lipopolysaccharide	BP	0.0194826
P1C_01	Unique	GO:0042113	B cell activation	BP	0.0194826
P1C_01	Unique	GO:0008219	cell death	BP	0.0194826
P1C_01	Unique	GO:0009607	response to biotic stimulus	BP	0.0200733
P1C_01	Unique	GO:0006874	cellular calcium ion homeostasis	BP	0.0200733
P1C_01	Unique	GO:0062023	collagen-containing extracellular matrix	CC	0.0200733
P1C_01	Unique	GO:0022409	positive regulation of cell-cell adhesion	BP	0.0200733
P1C_01	Unique	GO:0016064	immunoglobulin mediated immune response	BP	0.0201213
P1C_01	Unique	GO:0002460	adaptive immune response based on somatic recombination of immune receptors built from immunoglobulin superfamily domains	BP	0.0201213
P1C_01	Unique	GO:0036498	IRE1-mediated unfolded protein response	BP	0.0203367
P1C_01	Unique	GO:0055074	calcium ion homeostasis	BP	0.0205203
P1C_01	Unique	GO:0002699	positive regulation of immune effector process	BP	0.0205203
P1C_01	Unique	GO:0005576	extracellular region	CC	0.0205203
P1C_01	Unique	GO:0042089	cytokine biosynthetic process	BP	0.0206439
P1C_01	Unique	GO:0046903	secretion	BP	0.0216936
P1C_01	Unique	GO:0002520	immune system development	BP	0.0217386
P1C_01	Unique	GO:0030595	leukocyte chemotaxis	BP	0.0217386
P1C_01	Unique	GO:0001817	regulation of cytokine production	BP	0.0221972
P1C_01	Unique	GO:0030182	neuron differentiation	BP	0.0222481
P1C_01	Unique	GO:0002790	peptide secretion	BP	0.0223205
P1C_01	Unique	GO:0042475	odontogenesis of dentin-containing tooth	BP	0.0223205
P1C_01	Unique	GO:0042325	regulation of phosphorylation	BP	0.022491
P1C_01	Unique	GO:0002367	cytokine production involved in immune response	BP	0.0225735
P1C_01	Unique	GO:1901701	cellular response to oxygen-containing compound	BP	0.0229552
P1C_01	Unique	GO:0042107	cytokine metabolic process	BP	0.0231119
P1C_01	Unique	GO:0019724	B cell mediated immunity	BP	0.0238632
P1C_01	Unique	GO:0060485	mesenchyme development	BP	0.0238632
P1C_01	Unique	GO:0043066	negative regulation of apoptotic process	BP	0.0238632
P1C_01	Unique	GO:0050769	positive regulation of neurogenesis	BP	0.0239125
P1C_01	Unique	GO:0043025	neuronal cell body	CC	0.0240085
P1C_01	Unique	GO:0051707	response to other organism	BP	0.0240085
P1C_01	Unique	GO:0043207	response to external biotic stimulus	BP	0.0243562
P1C_01	Unique	GO:0061448	connective tissue development	BP	0.0244512
P1C_01	Unique	GO:0006952	defense response	BP	0.0245649
P1C_01	Unique	GO:0019220	regulation of phosphate metabolic process	BP	0.0245649
P1C_01	Unique	GO:0050878	regulation of body fluid levels	BP	0.025396
P1C_01	Unique	GO:1903573	negative regulation of response to endoplasmic reticulum stress	BP	0.02549
P1C_01	Unique	GO:0051174	regulation of phosphorus metabolic process	BP	0.02549
P1C_01	Unique	GO:2000145	regulation of cell motility	BP	0.02549
P1C_01	Unique	GO:0010863	positive regulation of phospholipase C activity	BP	0.0260444
P1C_01	Unique	GO:0071248	cellular response to metal ion	BP	0.0261116
P1C_01	Unique	GO:0003203	endocardial cushion morphogenesis	BP	0.0262834
P1C_01	Unique	GO:0045785	positive regulation of cell adhesion	BP	0.0262834
P1C_01	Unique	GO:0060322	head development	BP	0.026518
P1C_01	Unique	GO:0048535	lymph node development	BP	0.0271768
P1C_01	Unique	GO:0007599	hemostasis	BP	0.0278665
P1C_01	Unique	GO:0003279	cardiac septum development	BP	0.0282579
P1C_01	Unique	GO:0048534	hematopoietic or lymphoid organ development	BP	0.0286806
P1C_01	Unique	GO:1903307	positive regulation of regulated secretory pathway	BP	0.0286806
P1C_01	Unique	GO:0060284	regulation of cell development	BP	0.028906
P1C_01	Unique	GO:0050794	regulation of cellular process	BP	0.0295078
P1C_01	Unique	GO:0048878	chemical homeostasis	BP	0.0303531
P1C_01	Unique	GO:0045596	negative regulation of cell differentiation	BP	0.030474
P1C_01	Unique	GO:0007420	brain development	BP	0.0308364
P1C_01	Unique	GO:0002700	regulation of production of molecular mediator of immune response	BP	0.0315666
P1C_01	Unique	GO:0051049	regulation of transport	BP	0.0317566
P1C_01	Unique	GO:0035967	cellular response to topologically incorrect protein	BP	0.0318575
P1C_01	Unique	GO:0012505	endomembrane system	CC	0.0318575
P1C_01	Unique	GO:0005126	cytokine receptor binding	MF	0.0318791
P1C_01	Unique	GO:0030334	regulation of cell migration	BP	0.0318791
P1C_01	Unique	GO:0043005	neuron projection	CC	0.0324327
P1C_01	Unique	GO:0005201	extracellular matrix structural constituent	MF	0.0333039
P1C_01	Unique	GO:0050778	positive regulation of immune response	BP	0.0333039
P1C_01	Unique	GO:0051050	positive regulation of transport	BP	0.0335709
P1C_01	Unique	GO:0045664	regulation of neuron differentiation	BP	0.0339559
P1C_01	Unique	GO:0032101	regulation of response to external stimulus	BP	0.0344638
P1C_01	Unique	GO:0035745	T-helper 2 cell cytokine production	BP	0.0348944
P1C_01	Unique	GO:0072132	mesenchyme morphogenesis	BP	0.0353731
P1C_01	Unique	GO:0002706	regulation of lymphocyte mediated immunity	BP	0.0353743
P1C_01	Unique	GO:0018108	peptidyl-tyrosine phosphorylation	BP	0.0353743
P1C_01	Unique	GO:0016266	O-glycan processing	BP	0.0353743
P1C_01	Unique	GO:0043069	negative regulation of programmed cell death	BP	0.0355745
P1C_01	Unique	GO:0043408	regulation of MAPK cascade	BP	0.0355745
P1C_01	Unique	GO:0071396	cellular response to lipid	BP	0.0355745
P1C_01	Unique	GO:0051960	regulation of nervous system development	BP	0.0355745
P1C_01	Unique	GO:0060317	cardiac epithelial to mesenchymal transition	BP	0.0355745
P1C_01	Unique	GO:0002377	immunoglobulin production	BP	0.0355745
P1C_01	Unique	GO:0032940	secretion by cell	BP	0.0357891
P1C_01	Unique	GO:0030198	extracellular matrix organization	BP	0.0357891
P1C_01	Unique	GO:0015079	potassium ion transmembrane transporter activity	MF	0.0357891
P1C_01	Unique	GO:0003197	endocardial cushion development	BP	0.0358237
P1C_01	Unique	GO:0060411	cardiac septum morphogenesis	BP	0.0358237
P1C_01	Unique	GO:0061311	cell surface receptor signaling pathway involved in heart development	BP	0.0358237
P1C_01	Unique	GO:0051480	regulation of cytosolic calcium ion concentration	BP	0.0369853
P1C_01	Unique	GO:1900274	regulation of phospholipase C activity	BP	0.0372436
P1C_01	Unique	GO:0033003	regulation of mast cell activation	BP	0.0372954
P1C_01	Unique	GO:0007159	leukocyte cell-cell adhesion	BP	0.0373949
P1C_01	Unique	GO:0043062	extracellular structure organization	BP	0.0376878
P1C_01	Unique	GO:0035966	response to topologically incorrect protein	BP	0.0376878
P1C_01	Unique	GO:0007596	blood coagulation	BP	0.0377253
P1C_01	Unique	GO:0010035	response to inorganic substance	BP	0.0377253
P1C_01	Unique	GO:0051047	positive regulation of secretion	BP	0.0377253
P1C_01	Unique	GO:0005261	cation channel activity	MF	0.0377948
P1C_01	Unique	GO:0042592	homeostatic process	BP	0.0377948
P1C_01	Unique	GO:0043583	ear development	BP	0.0377948
P1C_01	Unique	GO:0007423	sensory organ development	BP	0.0389638
P1C_01	Unique	GO:0051270	regulation of cellular component movement	BP	0.0391289
P1C_01	Unique	GO:0018212	peptidyl-tyrosine modification	BP	0.0391493
P1C_01	Unique	GO:0030426	growth cone	CC	0.0391735
P1C_01	Unique	GO:0022839	ion gated channel activity	MF	0.0392608
P1C_01	Unique	GO:0005925	focal adhesion	CC	0.0398929
P1C_01	Unique	GO:0010720	positive regulation of cell development	BP	0.0412581
P1C_01	Unique	GO:0003272	endocardial cushion formation	BP	0.0412594
P1C_01	Unique	GO:0002697	regulation of immune effector process	BP	0.0412691
P1C_01	Unique	GO:0048598	embryonic morphogenesis	BP	0.0423754
P1C_01	Unique	GO:0019932	second-messenger-mediated signaling	BP	0.0425462
P1C_01	Unique	GO:0060087	relaxation of vascular smooth muscle	BP	0.0428175
P1C_01	Unique	GO:0005924	cell-substrate adherens junction	CC	0.0429155
P1C_01	Unique	GO:0051223	regulation of protein transport	BP	0.0431687
P1C_01	Unique	GO:0006983	ER overload response	BP	0.0434228
P1C_01	Unique	GO:0031252	cell leading edge	CC	0.0435115
P1C_01	Unique	GO:0097458	neuron part	CC	0.0435115
P1C_01	Unique	GO:0051153	regulation of striated muscle cell differentiation	BP	0.0435476
P1C_01	Unique	GO:0045202	synapse	CC	0.0437971
P1C_01	Unique	GO:1903037	regulation of leukocyte cell-cell adhesion	BP	0.0437971
P1C_01	Unique	GO:0050817	coagulation	BP	0.0438726
P1C_01	Unique	GO:0001822	kidney development	BP	0.0442247
P1C_01	Unique	GO:0048522	positive regulation of cellular process	BP	0.0442247
P1C_01	Unique	GO:2000027	regulation of animal organ morphogenesis	BP	0.0452053
P1C_01	Unique	GO:0014070	response to organic cyclic compound	BP	0.0454782
P1C_01	Unique	GO:0015276	ligand-gated ion channel activity	MF	0.0461974
P1C_01	Unique	GO:0022834	ligand-gated channel activity	MF	0.0461974
P1C_01	Unique	GO:0030055	cell-substrate junction	CC	0.0466926
P1C_01	Unique	GO:0009790	embryo development	BP	0.0470035
P1C_01	Unique	GO:0034341	response to interferon-gamma	BP	0.0479238
P1C_01	Unique	GO:0010718	positive regulation of epithelial to mesenchymal transition	BP	0.0484703
P1C_01	Unique	GO:0045766	positive regulation of angiogenesis	BP	0.0489446
P1C_01	Shared w/noncarrier	GO:0022407	regulation of cell-cell adhesion	BP	7.49567e-06
P1C_01	Shared w/noncarrier	GO:1903037	regulation of leukocyte cell-cell adhesion	BP	0.000128825
P1C_01	Shared w/noncarrier	GO:0046649	lymphocyte activation	BP	0.000328256
P1C_01	Shared w/noncarrier	GO:0005886	plasma membrane	CC	0.000635764
P1C_01	Shared w/noncarrier	GO:0071944	cell periphery	CC	0.000635764
P1C_01	Shared w/noncarrier	GO:0007159	leukocyte cell-cell adhesion	BP	0.000635764
P1C_01	Shared w/noncarrier	GO:0042110	T cell activation	BP	0.000675011
P1C_01	Shared w/noncarrier	GO:0051249	regulation of lymphocyte activation	BP	0.000893473
P1C_01	Shared w/noncarrier	GO:0022408	negative regulation of cell-cell adhesion	BP	0.00108938
P1C_01	Shared w/noncarrier	GO:0050863	regulation of T cell activation	BP	0.00111969
P1C_01	Shared w/noncarrier	GO:0031224	intrinsic component of membrane	CC	0.00196414
P1C_01	Shared w/noncarrier	GO:0016021	integral component of membrane	CC	0.00211464
P1C_01	Shared w/noncarrier	GO:0045321	leukocyte activation	BP	0.00351248
P1C_01	Shared w/noncarrier	GO:0007162	negative regulation of cell adhesion	BP	0.00364993
P1C_01	Shared w/noncarrier	GO:0001775	cell activation	BP	0.00370463
P1C_01	Shared w/noncarrier	GO:0030155	regulation of cell adhesion	BP	0.00405184
P1C_01	Shared w/noncarrier	GO:0002376	immune system process	BP	0.00563598
P1C_01	Shared w/noncarrier	GO:0022409	positive regulation of cell-cell adhesion	BP	0.00566195
P1C_01	Shared w/noncarrier	GO:0001944	vasculature development	BP	0.00810162
P1C_01	Shared w/noncarrier	GO:1903039	positive regulation of leukocyte cell-cell adhesion	BP	0.00810162
P1C_01	Shared w/noncarrier	GO:0050870	positive regulation of T cell activation	BP	0.00810162
P1C_01	Shared w/noncarrier	GO:0035239	tube morphogenesis	BP	0.00810162
P1C_01	Shared w/noncarrier	GO:0072358	cardiovascular system development	BP	0.00904516
P1C_01	Shared w/noncarrier	GO:0044425	membrane part	CC	0.00904516
P1C_01	Shared w/noncarrier	GO:0051241	negative regulation of multicellular organismal process	BP	0.00906363
P1C_01	Shared w/noncarrier	GO:0051251	positive regulation of lymphocyte activation	BP	0.00927967
P1C_01	Shared w/noncarrier	GO:0051272	positive regulation of cellular component movement	BP	0.00927967
P1C_01	Shared w/noncarrier	GO:0002694	regulation of leukocyte activation	BP	0.00998176
P1C_01	Shared w/noncarrier	GO:0072359	circulatory system development	BP	0.0115752
P1C_01	Shared w/noncarrier	GO:0023052	signaling	BP	0.0115752
P1C_01	Shared w/noncarrier	GO:0050865	regulation of cell activation	BP	0.0115752
P1C_01	Shared w/noncarrier	GO:0001568	blood vessel development	BP	0.0134193
P1C_01	Shared w/noncarrier	GO:0070887	cellular response to chemical stimulus	BP	0.0135313
P1C_01	Shared w/noncarrier	GO:0040017	positive regulation of locomotion	BP	0.0141993
P1C_01	Shared w/noncarrier	GO:0030335	positive regulation of cell migration	BP	0.0141993
P1C_01	Shared w/noncarrier	GO:0007154	cell communication	BP	0.0141993
P1C_01	Shared w/noncarrier	GO:1903532	positive regulation of secretion by cell	BP	0.0142633
P1C_01	Shared w/noncarrier	GO:1903038	negative regulation of leukocyte cell-cell adhesion	BP	0.0142633
P1C_01	Shared w/noncarrier	GO:2000147	positive regulation of cell motility	BP	0.0149372
P1C_01	Shared w/noncarrier	GO:0050896	response to stimulus	BP	0.0176012
P1C_01	Shared w/noncarrier	GO:0005887	integral component of plasma membrane	CC	0.0192853
P1C_01	Shared w/noncarrier	GO:0008283	cell proliferation	BP	0.0199953
P1C_01	Shared w/noncarrier	GO:0051047	positive regulation of secretion	BP	0.0199953
P1C_01	Shared w/noncarrier	GO:0006954	inflammatory response	BP	0.0205672
P1C_01	Shared w/noncarrier	GO:0051716	cellular response to stimulus	BP	0.0205672
P1C_01	Shared w/noncarrier	GO:0001817	regulation of cytokine production	BP	0.0205672
P1C_01	Shared w/noncarrier	GO:0009986	cell surface	CC	0.0205672
P1C_01	Shared w/noncarrier	GO:0030856	regulation of epithelial cell differentiation	BP	0.0210022
P1C_01	Shared w/noncarrier	GO:0042098	T cell proliferation	BP	0.023438
P1C_01	Shared w/noncarrier	GO:0002696	positive regulation of leukocyte activation	BP	0.0237529
P1C_01	Shared w/noncarrier	GO:0042133	neurotransmitter metabolic process	BP	0.0239775
P1C_01	Shared w/noncarrier	GO:0006955	immune response	BP	0.023986
P1C_01	Shared w/noncarrier	GO:0007166	cell surface receptor signaling pathway	BP	0.0264106
P1C_01	Shared w/noncarrier	GO:0007165	signal transduction	BP	0.0279429
P1C_01	Shared w/noncarrier	GO:0009888	tissue development	BP	0.0279429
P1C_01	Shared w/noncarrier	GO:0098609	cell-cell adhesion	BP	0.028053
P1C_01	Shared w/noncarrier	GO:0031226	intrinsic component of plasma membrane	CC	0.028053
P1C_01	Shared w/noncarrier	GO:0030334	regulation of cell migration	BP	0.028053
P1C_01	Shared w/noncarrier	GO:0035295	tube development	BP	0.0290279
P1C_01	Shared w/noncarrier	GO:0050868	negative regulation of T cell activation	BP	0.0372433
P1C_01	Shared w/noncarrier	GO:0042221	response to chemical	BP	0.0372779
P1C_01	Shared w/noncarrier	GO:0050867	positive regulation of cell activation	BP	0.0372779
P1C_01	Shared w/noncarrier	GO:0048583	regulation of response to stimulus	BP	0.0372779
P1C_01	Shared w/noncarrier	GO:0048514	blood vessel morphogenesis	BP	0.0376726
P1C_01	Shared w/noncarrier	GO:0044459	plasma membrane part	CC	0.0383933
P1C_01	Shared w/noncarrier	GO:0045926	negative regulation of growth	BP	0.0389385
P1C_01	Shared w/noncarrier	GO:0002682	regulation of immune system process	BP	0.0399292
P1C_01	Shared w/noncarrier	GO:0022603	regulation of anatomical structure morphogenesis	BP	0.0406149
P1C_01	Shared w/noncarrier	GO:0051239	regulation of multicellular organismal process	BP	0.0407149
P1C_01	Shared w/noncarrier	GO:0045785	positive regulation of cell adhesion	BP	0.0424622
P1C_01	Shared w/noncarrier	GO:0001816	cytokine production	BP	0.0458352
P1C_01	Shared w/noncarrier	GO:0051270	regulation of cellular component movement	BP	0.046886
P1C_01	Shared w/noncarrier	GO:0005102	signaling receptor binding	MF	0.0479539
P1C_01	Shared w/noncarrier	GO:2000026	regulation of multicellular organismal development	BP	0.0487145
P1C_01	Shared w/noncarrier	GO:0030855	epithelial cell differentiation	BP	0.0487145
P1C_01	Shared w/noncarrier	GO:0046651	lymphocyte proliferation	BP	0.0487145
P1C_01	Shared w/carrier	GO:0007155	cell adhesion	BP	2.82753e-07
P1C_01	Shared w/carrier	GO:0022610	biological adhesion	BP	2.82753e-07
P1C_01	Shared w/carrier	GO:0071944	cell periphery	CC	5.49781e-06
P1C_01	Shared w/carrier	GO:0044459	plasma membrane part	CC	6.75774e-06
P1C_01	Shared w/carrier	GO:0005886	plasma membrane	CC	6.75774e-06
P1C_01	Shared w/carrier	GO:0007154	cell communication	BP	7.74983e-06
P1C_01	Shared w/carrier	GO:0040011	locomotion	BP	8.40372e-06
P1C_01	Shared w/carrier	GO:0023052	signaling	BP	1.3741e-05
P1C_01	Shared w/carrier	GO:0005576	extracellular region	CC	3.20144e-05
P1C_01	Shared w/carrier	GO:0006935	chemotaxis	BP	6.02564e-05
P1C_01	Shared w/carrier	GO:0044421	extracellular region part	CC	6.02564e-05
P1C_01	Shared w/carrier	GO:0042330	taxis	BP	6.02564e-05
P1C_01	Shared w/carrier	GO:0032879	regulation of localization	BP	6.04431e-05
P1C_01	Shared w/carrier	GO:0006928	movement of cell or subcellular component	BP	7.22806e-05
P1C_01	Shared w/carrier	GO:0098609	cell-cell adhesion	BP	0.000100412
P1C_01	Shared w/carrier	GO:0031226	intrinsic component of plasma membrane	CC	0.000160351
P1C_01	Shared w/carrier	GO:0005615	extracellular space	CC	0.000282456
P1C_01	Shared w/carrier	GO:0005887	integral component of plasma membrane	CC	0.000282456
P1C_01	Shared w/carrier	GO:0048870	cell motility	BP	0.000473584
P1C_01	Shared w/carrier	GO:0051674	localization of cell	BP	0.000473584
P1C_01	Shared w/carrier	GO:0007264	small GTPase mediated signal transduction	BP	0.000756934
P1C_01	Shared w/carrier	GO:0030155	regulation of cell adhesion	BP	0.00112028
P1C_01	Shared w/carrier	GO:0007268	chemical synaptic transmission	BP	0.00116899
P1C_01	Shared w/carrier	GO:0098916	anterograde trans-synaptic signaling	BP	0.00116899
P1C_01	Shared w/carrier	GO:0062023	collagen-containing extracellular matrix	CC	0.00123948
P1C_01	Shared w/carrier	GO:0016477	cell migration	BP	0.00154221
P1C_01	Shared w/carrier	GO:0099536	synaptic signaling	BP	0.00179629
P1C_01	Shared w/carrier	GO:0009605	response to external stimulus	BP	0.00188187
P1C_01	Shared w/carrier	GO:0099537	trans-synaptic signaling	BP	0.00194912
P1C_01	Shared w/carrier	GO:0090132	epithelium migration	BP	0.00201918
P1C_01	Shared w/carrier	GO:0051270	regulation of cellular component movement	BP	0.00201918
P1C_01	Shared w/carrier	GO:0045785	positive regulation of cell adhesion	BP	0.00206373
P1C_01	Shared w/carrier	GO:0010631	epithelial cell migration	BP	0.00314964
P1C_01	Shared w/carrier	GO:0090130	tissue migration	BP	0.00314964
P1C_01	Shared w/carrier	GO:0023051	regulation of signaling	BP	0.00334263
P1C_01	Shared w/carrier	GO:0007166	cell surface receptor signaling pathway	BP	0.00338253
P1C_01	Shared w/carrier	GO:0009653	anatomical structure morphogenesis	BP	0.00338253
P1C_01	Shared w/carrier	GO:0032501	multicellular organismal process	BP	0.00338253
P1C_01	Shared w/carrier	GO:0010646	regulation of cell communication	BP	0.00449279
P1C_01	Shared w/carrier	GO:0048731	system development	BP	0.00449279
P1C_01	Shared w/carrier	GO:0048018	receptor ligand activity	MF	0.00499586
P1C_01	Shared w/carrier	GO:0007267	cell-cell signaling	BP	0.00499586
P1C_01	Shared w/carrier	GO:0007265	Ras protein signal transduction	BP	0.00570598
P1C_01	Shared w/carrier	GO:0051239	regulation of multicellular organismal process	BP	0.00570598
P1C_01	Shared w/carrier	GO:0035295	tube development	BP	0.00636209
P1C_01	Shared w/carrier	GO:0051056	regulation of small GTPase mediated signal transduction	BP	0.00636209
P1C_01	Shared w/carrier	GO:0031224	intrinsic component of membrane	CC	0.00691735
P1C_01	Shared w/carrier	GO:0048856	anatomical structure development	BP	0.00704635
P1C_01	Shared w/carrier	GO:0005102	signaling receptor binding	MF	0.00722001
P1C_01	Shared w/carrier	GO:0098590	plasma membrane region	CC	0.00722001
P1C_01	Shared w/carrier	GO:0030334	regulation of cell migration	BP	0.00722001
P1C_01	Shared w/carrier	GO:0040012	regulation of locomotion	BP	0.00778178
P1C_01	Shared w/carrier	GO:0007165	signal transduction	BP	0.00811914
P1C_01	Shared w/carrier	GO:0032946	positive regulation of mononuclear cell proliferation	BP	0.00816366
P1C_01	Shared w/carrier	GO:0051179	localization	BP	0.0106211
P1C_01	Shared w/carrier	GO:0050804	modulation of chemical synaptic transmission	BP	0.0118401
P1C_01	Shared w/carrier	GO:0051345	positive regulation of hydrolase activity	BP	0.0118497
P1C_01	Shared w/carrier	GO:2000145	regulation of cell motility	BP	0.0118497
P1C_01	Shared w/carrier	GO:0099177	regulation of trans-synaptic signaling	BP	0.0118497
P1C_01	Shared w/carrier	GO:0007159	leukocyte cell-cell adhesion	BP	0.0128279
P1C_01	Shared w/carrier	GO:0051049	regulation of transport	BP	0.0141778
P1C_01	Shared w/carrier	GO:0042102	positive regulation of T cell proliferation	BP	0.0147394
P1C_01	Shared w/carrier	GO:0007275	multicellular organism development	BP	0.0149008
P1C_01	Shared w/carrier	GO:0030545	receptor regulator activity	MF	0.0154293
P1C_01	Shared w/carrier	GO:2000026	regulation of multicellular organismal development	BP	0.0158473
P1C_01	Shared w/carrier	GO:0048646	anatomical structure formation involved in morphogenesis	BP	0.0158473
P1C_01	Shared w/carrier	GO:0050671	positive regulation of lymphocyte proliferation	BP	0.0159986
P1C_01	Shared w/carrier	GO:0006954	inflammatory response	BP	0.016393
P1C_01	Shared w/carrier	GO:0070665	positive regulation of leukocyte proliferation	BP	0.0171353
P1C_01	Shared w/carrier	GO:0007399	nervous system development	BP	0.0176312
P1C_01	Shared w/carrier	GO:0031012	extracellular matrix	CC	0.0180924
P1C_01	Shared w/carrier	GO:0007266	Rho protein signal transduction	BP	0.0184294
P1C_01	Shared w/carrier	GO:0016021	integral component of membrane	CC	0.018533
P1C_01	Shared w/carrier	GO:0018916	nitrobenzene metabolic process	BP	0.0198711
P1C_01	Shared w/carrier	GO:0032502	developmental process	BP	0.0198711
P1C_01	Shared w/carrier	GO:0044425	membrane part	CC	0.0203256
P1C_01	Shared w/carrier	GO:1903037	regulation of leukocyte cell-cell adhesion	BP	0.0219475
P1C_01	Shared w/carrier	GO:0030054	cell junction	CC	0.0236127
P1C_01	Shared w/carrier	GO:0031982	vesicle	CC	0.0243015
P1C_01	Shared w/carrier	GO:0042127	regulation of cell proliferation	BP	0.0255785
P1C_01	Shared w/carrier	GO:0030154	cell differentiation	BP	0.0262192
P1C_01	Shared w/carrier	GO:0043087	regulation of GTPase activity	BP	0.0263657
P1C_01	Shared w/carrier	GO:0033218	amide binding	MF	0.0272783
P1C_01	Shared w/carrier	GO:0046580	negative regulation of Ras protein signal transduction	BP	0.0272783
P1C_01	Shared w/carrier	GO:0048585	negative regulation of response to stimulus	BP	0.028741
P1C_01	Shared w/carrier	GO:0051058	negative regulation of small GTPase mediated signal transduction	BP	0.0300655
P1C_01	Shared w/carrier	GO:0042110	T cell activation	BP	0.0300655
P1C_01	Shared w/carrier	GO:0051272	positive regulation of cellular component movement	BP	0.0315014
P1C_01	Shared w/carrier	GO:0090200	positive regulation of release of cytochrome c from mitochondria	BP	0.0317901
P1C_01	Shared w/carrier	GO:0009888	tissue development	BP	0.032542
P1C_01	Shared w/carrier	GO:0035239	tube morphogenesis	BP	0.0335018
P1C_01	Shared w/carrier	GO:0051336	regulation of hydrolase activity	BP	0.0338727
P1C_01	Shared w/carrier	GO:0050896	response to stimulus	BP	0.0354921
P1C_01	Shared w/carrier	GO:0048869	cellular developmental process	BP	0.0358677
P1C_01	Shared w/carrier	GO:0001667	ameboidal-type cell migration	BP	0.0358677
P1C_01	Shared w/carrier	GO:0046394	carboxylic acid biosynthetic process	BP	0.0371811
P1C_01	Shared w/carrier	GO:0060600	dichotomous subdivision of an epithelial terminal unit	BP	0.037269
P1C_01	Shared w/carrier	GO:0016053	organic acid biosynthetic process	BP	0.0387473
P1C_01	Shared w/carrier	GO:0050793	regulation of developmental process	BP	0.0387473
P1C_01	Shared w/carrier	GO:0051716	cellular response to stimulus	BP	0.0387473
P1C_01	Shared w/carrier	GO:0022407	regulation of cell-cell adhesion	BP	0.0396889
P1C_01	Shared w/carrier	GO:0051094	positive regulation of developmental process	BP	0.0401582
P1C_01	Shared w/carrier	GO:0046578	regulation of Ras protein signal transduction	BP	0.0401582
P1C_01	Shared w/carrier	GO:0006955	immune response	BP	0.0401582
P1C_01	Shared w/carrier	GO:1901685	glutathione derivative metabolic process	BP	0.0401582
P1C_01	Shared w/carrier	GO:1901687	glutathione derivative biosynthetic process	BP	0.0401582
P1C_01	Shared w/carrier	GO:0007269	neurotransmitter secretion	BP	0.0401582
P1C_01	Shared w/carrier	GO:0009887	animal organ morphogenesis	BP	0.0401582
P1C_01	Shared w/carrier	GO:0048513	animal organ development	BP	0.0411132
P1C_01	Shared w/carrier	GO:0007411	axon guidance	BP	0.0411132
P1C_01	Shared w/carrier	GO:0005125	cytokine activity	MF	0.0429832
P1C_01	Shared w/carrier	GO:0099643	signal release from synapse	BP	0.0431374
P1C_01	Shared w/carrier	GO:0097485	neuron projection guidance	BP	0.0431374
P1C_01	Shared w/carrier	GO:0045202	synapse	CC	0.0431374
P1C_01	Shared w/carrier	GO:0003008	system process	BP	0.0431374
P1C_01	Shared w/carrier	GO:0005901	caveola	CC	0.0453244
P1C_01	Shared w/carrier	GO:0042221	response to chemical	BP	0.0471774
P1C_01	Shared w/carrier	GO:0048583	regulation of response to stimulus	BP	0.0484013
P1C_01	Shared w/carrier	GO:0098793	presynapse	CC	0.0497351
FC_01	Unique	GO:0044425	membrane part	CC	1.34969e-08
FC_01	Unique	GO:0031224	intrinsic component of membrane	CC	2.41353e-08
FC_01	Unique	GO:0016021	integral component of membrane	CC	1.29477e-07
FC_01	Unique	GO:0016477	cell migration	BP	4.17792e-07
FC_01	Unique	GO:0040011	locomotion	BP	4.17792e-07
FC_01	Unique	GO:0071944	cell periphery	CC	4.19027e-07
FC_01	Unique	GO:0005886	plasma membrane	CC	4.19027e-07
FC_01	Unique	GO:0048870	cell motility	BP	5.39443e-07
FC_01	Unique	GO:0051674	localization of cell	BP	5.39443e-07
FC_01	Unique	GO:0044459	plasma membrane part	CC	9.84371e-07
FC_01	Unique	GO:0050896	response to stimulus	BP	1.30464e-05
FC_01	Unique	GO:0006928	movement of cell or subcellular component	BP	2.38123e-05
FC_01	Unique	GO:0031226	intrinsic component of plasma membrane	CC	0.000138005
FC_01	Unique	GO:0005887	integral component of plasma membrane	CC	0.000351506
FC_01	Unique	GO:0007154	cell communication	BP	0.000406173
FC_01	Unique	GO:0048584	positive regulation of response to stimulus	BP	0.000445047
FC_01	Unique	GO:0048583	regulation of response to stimulus	BP	0.000445047
FC_01	Unique	GO:0051239	regulation of multicellular organismal process	BP	0.000492888
FC_01	Unique	GO:0023052	signaling	BP	0.00148587
FC_01	Unique	GO:0009653	anatomical structure morphogenesis	BP	0.00167386
FC_01	Unique	GO:0051716	cellular response to stimulus	BP	0.00187889
FC_01	Unique	GO:0001525	angiogenesis	BP	0.00210425
FC_01	Unique	GO:0016020	membrane	CC	0.00221854
FC_01	Unique	GO:0007165	signal transduction	BP	0.00450718
FC_01	Unique	GO:0001568	blood vessel development	BP	0.0047199
FC_01	Unique	GO:0038023	signaling receptor activity	MF	0.00487
FC_01	Unique	GO:0001944	vasculature development	BP	0.00547141
FC_01	Unique	GO:0051240	positive regulation of multicellular organismal process	BP	0.00673987
FC_01	Unique	GO:0072358	cardiovascular system development	BP	0.00673987
FC_01	Unique	GO:0035239	tube morphogenesis	BP	0.00739319
FC_01	Unique	GO:0060089	molecular transducer activity	MF	0.00917857
FC_01	Unique	GO:0048514	blood vessel morphogenesis	BP	0.0121662
FC_01	Unique	GO:0006935	chemotaxis	BP	0.0121662
FC_01	Unique	GO:0048646	anatomical structure formation involved in morphogenesis	BP	0.0121662
FC_01	Unique	GO:0042330	taxis	BP	0.0127242
FC_01	Unique	GO:0030426	growth cone	CC	0.0130601
FC_01	Unique	GO:0072676	lymphocyte migration	BP	0.013855
FC_01	Unique	GO:0030334	regulation of cell migration	BP	0.0138718
FC_01	Unique	GO:0009966	regulation of signal transduction	BP	0.0147256
FC_01	Unique	GO:2000145	regulation of cell motility	BP	0.0158312
FC_01	Unique	GO:0007166	cell surface receptor signaling pathway	BP	0.0165646
FC_01	Unique	GO:0032501	multicellular organismal process	BP	0.0167895
FC_01	Unique	GO:0030427	site of polarized growth	CC	0.0167895
FC_01	Unique	GO:0006955	immune response	BP	0.0180485
FC_01	Unique	GO:1901342	regulation of vasculature development	BP	0.0209523
FC_01	Unique	GO:0035295	tube development	BP	0.0222625
FC_01	Unique	GO:0043062	extracellular structure organization	BP	0.022373
FC_01	Unique	GO:0040012	regulation of locomotion	BP	0.0227639
FC_01	Unique	GO:0010646	regulation of cell communication	BP	0.0227639
FC_01	Unique	GO:0004888	transmembrane signaling receptor activity	MF	0.0231515
FC_01	Unique	GO:0002376	immune system process	BP	0.0231515
FC_01	Unique	GO:0050900	leukocyte migration	BP	0.024104
FC_01	Unique	GO:0098590	plasma membrane region	CC	0.0248795
FC_01	Unique	GO:0022603	regulation of anatomical structure morphogenesis	BP	0.0248795
FC_01	Unique	GO:0023051	regulation of signaling	BP	0.0257808
FC_01	Unique	GO:0098552	side of membrane	CC	0.0261901
FC_01	Unique	GO:0038024	cargo receptor activity	MF	0.0266282
FC_01	Unique	GO:0051272	positive regulation of cellular component movement	BP	0.0266282
FC_01	Unique	GO:0007275	multicellular organism development	BP	0.0275851
FC_01	Unique	GO:0009986	cell surface	CC	0.0304099
FC_01	Unique	GO:1902531	regulation of intracellular signal transduction	BP	0.0304099
FC_01	Unique	GO:0023056	positive regulation of signaling	BP	0.0304099
FC_01	Unique	GO:2000147	positive regulation of cell motility	BP	0.0313133
FC_01	Unique	GO:0030155	regulation of cell adhesion	BP	0.0327151
FC_01	Unique	GO:2000026	regulation of multicellular organismal development	BP	0.0327151
FC_01	Unique	GO:0048731	system development	BP	0.0327151
FC_01	Unique	GO:0009897	external side of plasma membrane	CC	0.0327151
FC_01	Unique	GO:0030335	positive regulation of cell migration	BP	0.0327151
FC_01	Unique	GO:0008289	lipid binding	MF	0.0327151
FC_01	Unique	GO:0040017	positive regulation of locomotion	BP	0.0366942
FC_01	Unique	GO:0010647	positive regulation of cell communication	BP	0.0394067
FC_01	Unique	GO:0048869	cellular developmental process	BP	0.0394067
FC_01	Unique	GO:0030154	cell differentiation	BP	0.0394067
FC_01	Unique	GO:0051270	regulation of cellular component movement	BP	0.0399326
FC_01	Unique	GO:0031256	leading edge membrane	CC	0.0410051
FC_01	Unique	GO:0009967	positive regulation of signal transduction	BP	0.0470553
FC_01	Unique	GO:0030036	actin cytoskeleton organization	BP	0.0484706
FC_01	Unique	GO:0005543	phospholipid binding	MF	0.0484706
FC_01	Unique	GO:0035556	intracellular signal transduction	BP	0.0493163
FC_01	Shared w/noncarrier	GO:0071944	cell periphery	CC	0.00113266
FC_01	Shared w/noncarrier	GO:0005886	plasma membrane	CC	0.00113266
FC_01	Shared w/noncarrier	GO:0032501	multicellular organismal process	BP	0.00134715
FC_01	Shared w/noncarrier	GO:0048646	anatomical structure formation involved in morphogenesis	BP	0.00293209
FC_01	Shared w/noncarrier	GO:0032623	interleukin-2 production	BP	0.00293209
FC_01	Shared w/noncarrier	GO:0002684	positive regulation of immune system process	BP	0.0033798
FC_01	Shared w/noncarrier	GO:0006955	immune response	BP	0.0033798
FC_01	Shared w/noncarrier	GO:0006935	chemotaxis	BP	0.0033798
FC_01	Shared w/noncarrier	GO:0042330	taxis	BP	0.0033798
FC_01	Shared w/noncarrier	GO:0032663	regulation of interleukin-2 production	BP	0.00426963
FC_01	Shared w/noncarrier	GO:1903039	positive regulation of leukocyte cell-cell adhesion	BP	0.00492389
FC_01	Shared w/noncarrier	GO:0060326	cell chemotaxis	BP	0.00492389
FC_01	Shared w/noncarrier	GO:0098552	side of membrane	CC	0.00492389
FC_01	Shared w/noncarrier	GO:0048584	positive regulation of response to stimulus	BP	0.00509783
FC_01	Shared w/noncarrier	GO:0007155	cell adhesion	BP	0.00509783
FC_01	Shared w/noncarrier	GO:0022610	biological adhesion	BP	0.00545846
FC_01	Shared w/noncarrier	GO:1903037	regulation of leukocyte cell-cell adhesion	BP	0.005536
FC_01	Shared w/noncarrier	GO:0003779	actin binding	MF	0.00636453
FC_01	Shared w/noncarrier	GO:0007159	leukocyte cell-cell adhesion	BP	0.00693873
FC_01	Shared w/noncarrier	GO:0042127	regulation of cell proliferation	BP	0.00721185
FC_01	Shared w/noncarrier	GO:0009897	external side of plasma membrane	CC	0.00721185
FC_01	Shared w/noncarrier	GO:0035239	tube morphogenesis	BP	0.00848965
FC_01	Shared w/noncarrier	GO:0001637	G protein-coupled chemoattractant receptor activity	MF	0.00975464
FC_01	Shared w/noncarrier	GO:0004950	chemokine receptor activity	MF	0.00975464
FC_01	Shared w/noncarrier	GO:0032395	MHC class II receptor activity	MF	0.00975464
FC_01	Shared w/noncarrier	GO:0044459	plasma membrane part	CC	0.0107199
FC_01	Shared w/noncarrier	GO:0070887	cellular response to chemical stimulus	BP	0.0117751
FC_01	Shared w/noncarrier	GO:0030154	cell differentiation	BP	0.0118956
FC_01	Shared w/noncarrier	GO:0050900	leukocyte migration	BP	0.0119129
FC_01	Shared w/noncarrier	GO:0004602	glutathione peroxidase activity	MF	0.0119129
FC_01	Shared w/noncarrier	GO:0098869	cellular oxidant detoxification	BP	0.0132806
FC_01	Shared w/noncarrier	GO:0050870	positive regulation of T cell activation	BP	0.0132806
FC_01	Shared w/noncarrier	GO:0048869	cellular developmental process	BP	0.0141588
FC_01	Shared w/noncarrier	GO:0032649	regulation of interferon-gamma production	BP	0.014269
FC_01	Shared w/noncarrier	GO:0022409	positive regulation of cell-cell adhesion	BP	0.0147572
FC_01	Shared w/noncarrier	GO:0016477	cell migration	BP	0.0147572
FC_01	Shared w/noncarrier	GO:0009653	anatomical structure morphogenesis	BP	0.0147572
FC_01	Shared w/noncarrier	GO:0048661	positive regulation of smooth muscle cell proliferation	BP	0.0147572
FC_01	Shared w/noncarrier	GO:0001775	cell activation	BP	0.0147572
FC_01	Shared w/noncarrier	GO:0001653	peptide receptor activity	MF	0.0150027
FC_01	Shared w/noncarrier	GO:1903708	positive regulation of hemopoiesis	BP	0.0152029
FC_01	Shared w/noncarrier	GO:0030595	leukocyte chemotaxis	BP	0.0195841
FC_01	Shared w/noncarrier	GO:1902107	positive regulation of leukocyte differentiation	BP	0.0202576
FC_01	Shared w/noncarrier	GO:0035743	CD4-positive, alpha-beta T cell cytokine production	BP	0.0202576
FC_01	Shared w/noncarrier	GO:0022407	regulation of cell-cell adhesion	BP	0.020948
FC_01	Shared w/noncarrier	GO:1990748	cellular detoxification	BP	0.02237
FC_01	Shared w/noncarrier	GO:0032502	developmental process	BP	0.02237
FC_01	Shared w/noncarrier	GO:0008283	cell proliferation	BP	0.02237
FC_01	Shared w/noncarrier	GO:0002863	positive regulation of inflammatory response to antigenic stimulus	BP	0.02237
FC_01	Shared w/noncarrier	GO:0002367	cytokine production involved in immune response	BP	0.02237
FC_01	Shared w/noncarrier	GO:0048514	blood vessel morphogenesis	BP	0.0229668
FC_01	Shared w/noncarrier	GO:0038023	signaling receptor activity	MF	0.0229668
FC_01	Shared w/noncarrier	GO:0048870	cell motility	BP	0.0229668
FC_01	Shared w/noncarrier	GO:0051674	localization of cell	BP	0.0229668
FC_01	Shared w/noncarrier	GO:0051239	regulation of multicellular organismal process	BP	0.0231444
FC_01	Shared w/noncarrier	GO:0031690	adrenergic receptor binding	MF	0.0231444
FC_01	Shared w/noncarrier	GO:0032190	acrosin binding	MF	0.0238063
FC_01	Shared w/noncarrier	GO:0009605	response to external stimulus	BP	0.0243225
FC_01	Shared w/noncarrier	GO:0042092	type 2 immune response	BP	0.0243225
FC_01	Shared w/noncarrier	GO:0032609	interferon-gamma production	BP	0.0243225
FC_01	Shared w/noncarrier	GO:0002376	immune system process	BP	0.0257866
FC_01	Shared w/noncarrier	GO:0031226	intrinsic component of plasma membrane	CC	0.026036
FC_01	Shared w/noncarrier	GO:0016493	C-C chemokine receptor activity	MF	0.02666
FC_01	Shared w/noncarrier	GO:0005887	integral component of plasma membrane	CC	0.02666
FC_01	Shared w/noncarrier	GO:0006954	inflammatory response	BP	0.02666
FC_01	Shared w/noncarrier	GO:0032703	negative regulation of interleukin-2 production	BP	0.02666
FC_01	Shared w/noncarrier	GO:0042613	MHC class II protein complex	CC	0.027586
FC_01	Shared w/noncarrier	GO:0060089	molecular transducer activity	MF	0.027586
FC_01	Shared w/noncarrier	GO:0019932	second-messenger-mediated signaling	BP	0.027586
FC_01	Shared w/noncarrier	GO:0008528	G protein-coupled peptide receptor activity	MF	0.027586
FC_01	Shared w/noncarrier	GO:0002407	dendritic cell chemotaxis	BP	0.027586
FC_01	Shared w/noncarrier	GO:0007204	positive regulation of cytosolic calcium ion concentration	BP	0.0277218
FC_01	Shared w/noncarrier	GO:0019957	C-C chemokine binding	MF	0.0282566
FC_01	Shared w/noncarrier	GO:0035745	T-helper 2 cell cytokine production	BP	0.0283097
FC_01	Shared w/noncarrier	GO:0001568	blood vessel development	BP	0.0283097
FC_01	Shared w/noncarrier	GO:0007275	multicellular organism development	BP	0.0283097
FC_01	Shared w/noncarrier	GO:0048856	anatomical structure development	BP	0.0283398
FC_01	Shared w/noncarrier	GO:0050863	regulation of T cell activation	BP	0.0303043
FC_01	Shared w/noncarrier	GO:0004888	transmembrane signaling receptor activity	MF	0.0311027
FC_01	Shared w/noncarrier	GO:0040011	locomotion	BP	0.0333733
FC_01	Shared w/noncarrier	GO:0002699	positive regulation of immune effector process	BP	0.0341556
FC_01	Shared w/noncarrier	GO:0042221	response to chemical	BP	0.0341556
FC_01	Shared w/noncarrier	GO:0019221	cytokine-mediated signaling pathway	BP	0.0347248
FC_01	Shared w/noncarrier	GO:0098754	detoxification	BP	0.0353287
FC_01	Shared w/noncarrier	GO:0035295	tube development	BP	0.0356874
FC_01	Shared w/noncarrier	GO:0002369	T cell cytokine production	BP	0.0356874
FC_01	Shared w/noncarrier	GO:0051251	positive regulation of lymphocyte activation	BP	0.0356874
FC_01	Shared w/noncarrier	GO:0004930	G protein-coupled receptor activity	MF	0.0377637
FC_01	Shared w/noncarrier	GO:0002824	positive regulation of adaptive immune response based on somatic recombination of immune receptors built from immunoglobulin superfamily domains	BP	0.0429432
FC_01	Shared w/noncarrier	GO:0006928	movement of cell or subcellular component	BP	0.0438586
FC_01	Shared w/noncarrier	GO:0002708	positive regulation of lymphocyte mediated immunity	BP	0.0453041
FC_01	Shared w/noncarrier	GO:0036336	dendritic cell migration	BP	0.0453041
FC_01	Shared w/noncarrier	GO:0023052	signaling	BP	0.0453041
FC_01	Shared w/noncarrier	GO:0048583	regulation of response to stimulus	BP	0.0453041
FC_01	Shared w/noncarrier	GO:0007165	signal transduction	BP	0.0453041
FC_01	Shared w/noncarrier	GO:0045321	leukocyte activation	BP	0.0453041
FC_01	Shared w/noncarrier	GO:0001944	vasculature development	BP	0.0477657
FC_01	Shared w/noncarrier	GO:2000026	regulation of multicellular organismal development	BP	0.0481729
FC_01	Shared w/noncarrier	GO:0002437	inflammatory response to antigenic stimulus	BP	0.0498844
FC_01	Shared w/noncarrier	GO:0032729	positive regulation of interferon-gamma production	BP	0.0498844
FC_01	Shared w/noncarrier	GO:0048660	regulation of smooth muscle cell proliferation	BP	0.0499518
FC_01	Shared w/noncarrier	GO:0044245	polysaccharide digestion	BP	0.0499518
FC_01	Shared w/noncarrier	GO:0050678	regulation of epithelial cell proliferation	BP	0.0499518
FC_01	Shared w/noncarrier	GO:0003057	regulation of the force of heart contraction by chemical signal	BP	0.0499518
FC_01	Shared w/noncarrier	GO:0009888	tissue development	BP	0.0499518
FC_01	Shared w/noncarrier	GO:0007186	G protein-coupled receptor signaling pathway	BP	0.0499518
FC_01	Shared w/noncarrier	GO:0002696	positive regulation of leukocyte activation	BP	0.0499518
FC_01	Shared w/carrier	GO:0044425	membrane part	CC	9.21847e-07
FC_01	Shared w/carrier	GO:0016021	integral component of membrane	CC	5.70482e-06
FC_01	Shared w/carrier	GO:0044432	endoplasmic reticulum part	CC	5.70482e-06
FC_01	Shared w/carrier	GO:0031224	intrinsic component of membrane	CC	5.70482e-06
FC_01	Shared w/carrier	GO:0005886	plasma membrane	CC	2.45846e-05
FC_01	Shared w/carrier	GO:0005788	endoplasmic reticulum lumen	CC	2.45846e-05
FC_01	Shared w/carrier	GO:0044459	plasma membrane part	CC	3.2209e-05
FC_01	Shared w/carrier	GO:0071944	cell periphery	CC	3.4319e-05
FC_01	Shared w/carrier	GO:0034976	response to endoplasmic reticulum stress	BP	0.000121965
FC_01	Shared w/carrier	GO:0008250	oligosaccharyltransferase complex	CC	0.000121965
FC_01	Shared w/carrier	GO:0005783	endoplasmic reticulum	CC	0.000125685
FC_01	Shared w/carrier	GO:0016020	membrane	CC	0.000199122
FC_01	Shared w/carrier	GO:0051239	regulation of multicellular organismal process	BP	0.000397475
FC_01	Shared w/carrier	GO:0007166	cell surface receptor signaling pathway	BP	0.000416081
FC_01	Shared w/carrier	GO:0007155	cell adhesion	BP	0.000419538
FC_01	Shared w/carrier	GO:0004576	oligosaccharyl transferase activity	MF	0.000806944
FC_01	Shared w/carrier	GO:0034620	cellular response to unfolded protein	BP	0.000806944
FC_01	Shared w/carrier	GO:0022610	biological adhesion	BP	0.000822633
FC_01	Shared w/carrier	GO:0018279	protein N-linked glycosylation via asparagine	BP	0.000985725
FC_01	Shared w/carrier	GO:0030968	endoplasmic reticulum unfolded protein response	BP	0.000985871
FC_01	Shared w/carrier	GO:0002009	morphogenesis of an epithelium	BP	0.00146458
FC_01	Shared w/carrier	GO:0018196	peptidyl-asparagine modification	BP	0.00189873
FC_01	Shared w/carrier	GO:0006487	protein N-linked glycosylation	BP	0.00189873
FC_01	Shared w/carrier	GO:0023052	signaling	BP	0.00266835
FC_01	Shared w/carrier	GO:0035967	cellular response to topologically incorrect protein	BP	0.00336302
FC_01	Shared w/carrier	GO:0007154	cell communication	BP	0.00336302
FC_01	Shared w/carrier	GO:0051179	localization	BP	0.00338641
FC_01	Shared w/carrier	GO:0004579	dolichyl-diphosphooligosaccharide-protein glycotransferase activity	MF	0.00348869
FC_01	Shared w/carrier	GO:0016324	apical plasma membrane	CC	0.00424657
FC_01	Shared w/carrier	GO:0012505	endomembrane system	CC	0.00526466
FC_01	Shared w/carrier	GO:0046651	lymphocyte proliferation	BP	0.00538379
FC_01	Shared w/carrier	GO:0006986	response to unfolded protein	BP	0.00538379
FC_01	Shared w/carrier	GO:0035966	response to topologically incorrect protein	BP	0.00542732
FC_01	Shared w/carrier	GO:0030663	COPI-coated vesicle membrane	CC	0.00553007
FC_01	Shared w/carrier	GO:0032527	protein exit from endoplasmic reticulum	BP	0.00590372
FC_01	Shared w/carrier	GO:0032943	mononuclear cell proliferation	BP	0.00626789
FC_01	Shared w/carrier	GO:0007165	signal transduction	BP	0.00636548
FC_01	Shared w/carrier	GO:0050896	response to stimulus	BP	0.00650737
FC_01	Shared w/carrier	GO:0035239	tube morphogenesis	BP	0.00650737
FC_01	Shared w/carrier	GO:0065007	biological regulation	BP	0.00752039
FC_01	Shared w/carrier	GO:0030137	COPI-coated vesicle	CC	0.00763282
FC_01	Shared w/carrier	GO:0010033	response to organic substance	BP	0.00873065
FC_01	Shared w/carrier	GO:0005887	integral component of plasma membrane	CC	0.00873065
FC_01	Shared w/carrier	GO:0070661	leukocyte proliferation	BP	0.00873065
FC_01	Shared w/carrier	GO:0034663	endoplasmic reticulum chaperone complex	CC	0.00873065
FC_01	Shared w/carrier	GO:0030970	retrograde protein transport, ER to cytosol	BP	0.00873065
FC_01	Shared w/carrier	GO:1903513	endoplasmic reticulum to cytosol transport	BP	0.00873065
FC_01	Shared w/carrier	GO:0048771	tissue remodeling	BP	0.00882536
FC_01	Shared w/carrier	GO:0050789	regulation of biological process	BP	0.00892584
FC_01	Shared w/carrier	GO:0045177	apical part of cell	CC	0.00892584
FC_01	Shared w/carrier	GO:0005789	endoplasmic reticulum membrane	CC	0.00892584
FC_01	Shared w/carrier	GO:0045765	regulation of angiogenesis	BP	0.00892584
FC_01	Shared w/carrier	GO:0071310	cellular response to organic substance	BP	0.00892584
FC_01	Shared w/carrier	GO:0002376	immune system process	BP	0.010177
FC_01	Shared w/carrier	GO:0098827	endoplasmic reticulum subcompartment	CC	0.010177
FC_01	Shared w/carrier	GO:0031226	intrinsic component of plasma membrane	CC	0.0117247
FC_01	Shared w/carrier	GO:0048729	tissue morphogenesis	BP	0.0144514
FC_01	Shared w/carrier	GO:0009605	response to external stimulus	BP	0.0160526
FC_01	Shared w/carrier	GO:2000020	positive regulation of male gonad development	BP	0.0187898
FC_01	Shared w/carrier	GO:0048583	regulation of response to stimulus	BP	0.0187898
FC_01	Shared w/carrier	GO:0016477	cell migration	BP	0.0197937
FC_01	Shared w/carrier	GO:0042175	nuclear outer membrane-endoplasmic reticulum membrane network	CC	0.0213314
FC_01	Shared w/carrier	GO:0031984	organelle subcompartment	CC	0.0217303
FC_01	Shared w/carrier	GO:0048584	positive regulation of response to stimulus	BP	0.0238826
FC_01	Shared w/carrier	GO:0001525	angiogenesis	BP	0.0255969
FC_01	Shared w/carrier	GO:1901342	regulation of vasculature development	BP	0.0264894
FC_01	Shared w/carrier	GO:0036498	IRE1-mediated unfolded protein response	BP	0.0264894
FC_01	Shared w/carrier	GO:0023051	regulation of signaling	BP	0.0288135
FC_01	Shared w/carrier	GO:0032101	regulation of response to external stimulus	BP	0.0299452
FC_01	Shared w/carrier	GO:0006955	immune response	BP	0.0299452
FC_01	Shared w/carrier	GO:0051234	establishment of localization	BP	0.0314463
FC_01	Shared w/carrier	GO:0046649	lymphocyte activation	BP	0.0314463
FC_01	Shared w/carrier	GO:0098609	cell-cell adhesion	BP	0.0319291
FC_01	Shared w/carrier	GO:0009986	cell surface	CC	0.0319291
FC_01	Shared w/carrier	GO:0006810	transport	BP	0.0319291
FC_01	Shared w/carrier	GO:0035640	exploration behavior	BP	0.0319291
FC_01	Shared w/carrier	GO:0001944	vasculature development	BP	0.0319894
FC_01	Shared w/carrier	GO:0048646	anatomical structure formation involved in morphogenesis	BP	0.0341147
FC_01	Shared w/carrier	GO:0072358	cardiovascular system development	BP	0.035408
FC_01	Shared w/carrier	GO:0065008	regulation of biological quality	BP	0.0355189
FC_01	Shared w/carrier	GO:0006954	inflammatory response	BP	0.0386228
FC_01	Shared w/carrier	GO:0051787	misfolded protein binding	MF	0.0408655
FC_01	Shared w/carrier	GO:0070972	protein localization to endoplasmic reticulum	BP	0.0423953
FC_01	Shared w/carrier	GO:0035295	tube development	BP	0.0423953
FC_01	Shared w/carrier	GO:0050670	regulation of lymphocyte proliferation	BP	0.0423953
FC_01	Shared w/carrier	GO:0070663	regulation of leukocyte proliferation	BP	0.0423953
FC_01	Shared w/carrier	GO:0005912	adherens junction	CC	0.0435052
FC_01	Shared w/carrier	GO:0010646	regulation of cell communication	BP	0.0435052
FC_01	Shared w/carrier	GO:2000018	regulation of male gonad development	BP	0.0435052
FC_01	Shared w/carrier	GO:0008283	cell proliferation	BP	0.0436789
FC_01	Shared w/carrier	GO:0002250	adaptive immune response	BP	0.0441171
FC_01	Shared w/carrier	GO:0051482	positive regulation of cytosolic calcium ion concentration involved in phospholipase C-activating G protein-coupled signaling pathway	BP	0.0441171
FC_01	Shared w/carrier	GO:0032944	regulation of mononuclear cell proliferation	BP	0.0445803
FC_01	Shared w/carrier	GO:0009966	regulation of signal transduction	BP	0.0459285
FC_01	Shared w/carrier	GO:0051716	cellular response to stimulus	BP	0.046458
FC_01	Shared w/carrier	GO:0001775	cell activation	BP	0.046458
FC_01	Shared w/carrier	GO:0045047	protein targeting to ER	BP	0.047369
FC_01	Shared w/carrier	GO:0070161	anchoring junction	CC	0.049065
P1C_04	Unique	GO:0071944	cell periphery	CC	2.44165e-06
P1C_04	Unique	GO:0005886	plasma membrane	CC	2.44165e-06
P1C_04	Unique	GO:0048870	cell motility	BP	2.44165e-06
P1C_04	Unique	GO:0051674	localization of cell	BP	2.44165e-06
P1C_04	Unique	GO:0016477	cell migration	BP	2.5991e-06
P1C_04	Unique	GO:0040011	locomotion	BP	1.99107e-05
P1C_04	Unique	GO:0007166	cell surface receptor signaling pathway	BP	0.00044932
P1C_04	Unique	GO:0023052	signaling	BP	0.00044932
P1C_04	Unique	GO:0007154	cell communication	BP	0.000823639
P1C_04	Unique	GO:0035239	tube morphogenesis	BP	0.000823639
P1C_04	Unique	GO:0019966	interleukin-1 binding	MF	0.00125536
P1C_04	Unique	GO:0032501	multicellular organismal process	BP	0.00145455
P1C_04	Unique	GO:0035295	tube development	BP	0.00310092
P1C_04	Unique	GO:0006928	movement of cell or subcellular component	BP	0.00310092
P1C_04	Unique	GO:0035744	T-helper 1 cell cytokine production	BP	0.00477087
P1C_04	Unique	GO:0007165	signal transduction	BP	0.00477087
P1C_04	Unique	GO:0051239	regulation of multicellular organismal process	BP	0.00477087
P1C_04	Unique	GO:0001568	blood vessel development	BP	0.00509938
P1C_04	Unique	GO:0022407	regulation of cell-cell adhesion	BP	0.0105181
P1C_04	Unique	GO:0060197	cloacal septation	BP	0.0105181
P1C_04	Unique	GO:0001944	vasculature development	BP	0.0108344
P1C_04	Unique	GO:0072359	circulatory system development	BP	0.0108344
P1C_04	Unique	GO:0048514	blood vessel morphogenesis	BP	0.0110952
P1C_04	Unique	GO:0072358	cardiovascular system development	BP	0.0122251
P1C_04	Unique	GO:0040012	regulation of locomotion	BP	0.012724
P1C_04	Unique	GO:0008283	cell proliferation	BP	0.012881
P1C_04	Unique	GO:0042127	regulation of cell proliferation	BP	0.012881
P1C_04	Unique	GO:0009653	anatomical structure morphogenesis	BP	0.012881
P1C_04	Unique	GO:0032502	developmental process	BP	0.012881
P1C_04	Unique	GO:0098609	cell-cell adhesion	BP	0.0151072
P1C_04	Unique	GO:0048646	anatomical structure formation involved in morphogenesis	BP	0.0151072
P1C_04	Unique	GO:0002376	immune system process	BP	0.0151072
P1C_04	Unique	GO:0001775	cell activation	BP	0.0151072
P1C_04	Unique	GO:0048731	system development	BP	0.0152073
P1C_04	Unique	GO:0002827	positive regulation of T-helper 1 type immune response	BP	0.0155567
P1C_04	Unique	GO:0044459	plasma membrane part	CC	0.0188046
P1C_04	Unique	GO:0008284	positive regulation of cell proliferation	BP	0.0223407
P1C_04	Unique	GO:0002250	adaptive immune response	BP	0.0224432
P1C_04	Unique	GO:0007275	multicellular organism development	BP	0.0224432
P1C_04	Unique	GO:0050896	response to stimulus	BP	0.0224432
P1C_04	Unique	GO:0030155	regulation of cell adhesion	BP	0.0224432
P1C_04	Unique	GO:0098641	cadherin binding involved in cell-cell adhesion	MF	0.0224432
P1C_04	Unique	GO:0030054	cell junction	CC	0.0224432
P1C_04	Unique	GO:0007155	cell adhesion	BP	0.024649
P1C_04	Unique	GO:0019955	cytokine binding	MF	0.024649
P1C_04	Unique	GO:0035844	cloaca development	BP	0.0250053
P1C_04	Unique	GO:0022610	biological adhesion	BP	0.0257961
P1C_04	Unique	GO:2000145	regulation of cell motility	BP	0.0277835
P1C_04	Unique	GO:2000554	regulation of T-helper 1 cell cytokine production	BP	0.0280004
P1C_04	Unique	GO:2000556	positive regulation of T-helper 1 cell cytokine production	BP	0.0280004
P1C_04	Unique	GO:0051716	cellular response to stimulus	BP	0.0280948
P1C_04	Unique	GO:0048869	cellular developmental process	BP	0.0280948
P1C_04	Unique	GO:0010463	mesenchymal cell proliferation	BP	0.0299501
P1C_04	Unique	GO:0006955	immune response	BP	0.0316698
P1C_04	Unique	GO:0030154	cell differentiation	BP	0.0319877
P1C_04	Unique	GO:0042074	cell migration involved in gastrulation	BP	0.0328385
P1C_04	Unique	GO:0031012	extracellular matrix	CC	0.0328385
P1C_04	Unique	GO:0001667	ameboidal-type cell migration	BP	0.0343902
P1C_04	Unique	GO:0048729	tissue morphogenesis	BP	0.0343902
P1C_04	Unique	GO:0051270	regulation of cellular component movement	BP	0.0343902
P1C_04	Unique	GO:2000026	regulation of multicellular organismal development	BP	0.0374304
P1C_04	Unique	GO:0060562	epithelial tube morphogenesis	BP	0.0428905
P1C_04	Unique	GO:0040017	positive regulation of locomotion	BP	0.0441931
P1C_04	Unique	GO:0050793	regulation of developmental process	BP	0.0441931
P1C_04	Unique	GO:0010464	regulation of mesenchymal cell proliferation	BP	0.0445331
P1C_04	Unique	GO:0001525	angiogenesis	BP	0.0461984
P1C_04	Unique	GO:0048856	anatomical structure development	BP	0.0480562
P1C_04	Unique	GO:0002825	regulation of T-helper 1 type immune response	BP	0.0480562
P1C_04	Unique	GO:0007507	heart development	BP	0.0493309
P1C_04	Unique	GO:0051241	negative regulation of multicellular organismal process	BP	0.0493476
P1C_04	Shared w/noncarrier	GO:0005886	plasma membrane	CC	6.06929e-10
P1C_04	Shared w/noncarrier	GO:0044459	plasma membrane part	CC	6.06929e-10
P1C_04	Shared w/noncarrier	GO:0071944	cell periphery	CC	1.117e-09
P1C_04	Shared w/noncarrier	GO:0031224	intrinsic component of membrane	CC	6.10534e-08
P1C_04	Shared w/noncarrier	GO:0016021	integral component of membrane	CC	1.7837e-07
P1C_04	Shared w/noncarrier	GO:0031226	intrinsic component of plasma membrane	CC	1.0692e-06
P1C_04	Shared w/noncarrier	GO:0005887	integral component of plasma membrane	CC	1.78425e-06
P1C_04	Shared w/noncarrier	GO:0044425	membrane part	CC	2.60795e-06
P1C_04	Shared w/noncarrier	GO:0023052	signaling	BP	2.11515e-05
P1C_04	Shared w/noncarrier	GO:0006955	immune response	BP	2.65724e-05
P1C_04	Shared w/noncarrier	GO:0007166	cell surface receptor signaling pathway	BP	3.2361e-05
P1C_04	Shared w/noncarrier	GO:0007154	cell communication	BP	7.8371e-05
P1C_04	Shared w/noncarrier	GO:0038023	signaling receptor activity	MF	8.62433e-05
P1C_04	Shared w/noncarrier	GO:0005576	extracellular region	CC	0.000123437
P1C_04	Shared w/noncarrier	GO:0060089	molecular transducer activity	MF	0.000123437
P1C_04	Shared w/noncarrier	GO:0098552	side of membrane	CC	0.000269533
P1C_04	Shared w/noncarrier	GO:0050896	response to stimulus	BP	0.000269533
P1C_04	Shared w/noncarrier	GO:0009986	cell surface	CC	0.000383986
P1C_04	Shared w/noncarrier	GO:0042221	response to chemical	BP	0.00111704
P1C_04	Shared w/noncarrier	GO:0009897	external side of plasma membrane	CC	0.00114922
P1C_04	Shared w/noncarrier	GO:0044421	extracellular region part	CC	0.00199863
P1C_04	Shared w/noncarrier	GO:0007155	cell adhesion	BP	0.00298899
P1C_04	Shared w/noncarrier	GO:0002250	adaptive immune response	BP	0.00355775
P1C_04	Shared w/noncarrier	GO:0022610	biological adhesion	BP	0.00363639
P1C_04	Shared w/noncarrier	GO:0007267	cell-cell signaling	BP	0.00363639
P1C_04	Shared w/noncarrier	GO:0051249	regulation of lymphocyte activation	BP	0.00459723
P1C_04	Shared w/noncarrier	GO:0005615	extracellular space	CC	0.00488997
P1C_04	Shared w/noncarrier	GO:0099177	regulation of trans-synaptic signaling	BP	0.00494669
P1C_04	Shared w/noncarrier	GO:0050867	positive regulation of cell activation	BP	0.00506027
P1C_04	Shared w/noncarrier	GO:0070887	cellular response to chemical stimulus	BP	0.00571611
P1C_04	Shared w/noncarrier	GO:0098609	cell-cell adhesion	BP	0.00637016
P1C_04	Shared w/noncarrier	GO:0002684	positive regulation of immune system process	BP	0.00653334
P1C_04	Shared w/noncarrier	GO:0004888	transmembrane signaling receptor activity	MF	0.00723254
P1C_04	Shared w/noncarrier	GO:0002682	regulation of immune system process	BP	0.00795855
P1C_04	Shared w/noncarrier	GO:0071310	cellular response to organic substance	BP	0.00803305
P1C_04	Shared w/noncarrier	GO:0050804	modulation of chemical synaptic transmission	BP	0.0080712
P1C_04	Shared w/noncarrier	GO:0019957	C-C chemokine binding	MF	0.0106926
P1C_04	Shared w/noncarrier	GO:0050921	positive regulation of chemotaxis	BP	0.01103
P1C_04	Shared w/noncarrier	GO:0050870	positive regulation of T cell activation	BP	0.0113079
P1C_04	Shared w/noncarrier	GO:0002376	immune system process	BP	0.0116219
P1C_04	Shared w/noncarrier	GO:0098632	cell-cell adhesion mediator activity	MF	0.0124147
P1C_04	Shared w/noncarrier	GO:0004896	cytokine receptor activity	MF	0.0131296
P1C_04	Shared w/noncarrier	GO:0051239	regulation of multicellular organismal process	BP	0.0141967
P1C_04	Shared w/noncarrier	GO:0098631	cell adhesion mediator activity	MF	0.0142707
P1C_04	Shared w/noncarrier	GO:0022409	positive regulation of cell-cell adhesion	BP	0.0142707
P1C_04	Shared w/noncarrier	GO:0051251	positive regulation of lymphocyte activation	BP	0.0142707
P1C_04	Shared w/noncarrier	GO:0002694	regulation of leukocyte activation	BP	0.0144688
P1C_04	Shared w/noncarrier	GO:0050865	regulation of cell activation	BP	0.0144688
P1C_04	Shared w/noncarrier	GO:0001637	G protein-coupled chemoattractant receptor activity	MF	0.0167774
P1C_04	Shared w/noncarrier	GO:0004950	chemokine receptor activity	MF	0.0167774
P1C_04	Shared w/noncarrier	GO:0002696	positive regulation of leukocyte activation	BP	0.0167774
P1C_04	Shared w/noncarrier	GO:0032609	interferon-gamma production	BP	0.0171375
P1C_04	Shared w/noncarrier	GO:0035637	multicellular organismal signaling	BP	0.0171375
P1C_04	Shared w/noncarrier	GO:0010033	response to organic substance	BP	0.0185479
P1C_04	Shared w/noncarrier	GO:0051480	regulation of cytosolic calcium ion concentration	BP	0.0192079
P1C_04	Shared w/noncarrier	GO:0050920	regulation of chemotaxis	BP	0.0192079
P1C_04	Shared w/noncarrier	GO:2001028	positive regulation of endothelial cell chemotaxis	BP	0.0197231
P1C_04	Shared w/noncarrier	GO:0098590	plasma membrane region	CC	0.0200302
P1C_04	Shared w/noncarrier	GO:0007165	signal transduction	BP	0.0207995
P1C_04	Shared w/noncarrier	GO:0008037	cell recognition	BP	0.0208381
P1C_04	Shared w/noncarrier	GO:0050863	regulation of T cell activation	BP	0.0232204
P1C_04	Shared w/noncarrier	GO:1903039	positive regulation of leukocyte cell-cell adhesion	BP	0.0238109
P1C_04	Shared w/noncarrier	GO:0009605	response to external stimulus	BP	0.0238109
P1C_04	Shared w/noncarrier	GO:0007159	leukocyte cell-cell adhesion	BP	0.0262463
P1C_04	Shared w/noncarrier	GO:0016176	superoxide-generating NADPH oxidase activator activity	MF	0.0262763
P1C_04	Shared w/noncarrier	GO:0003823	antigen binding	MF	0.0270798
P1C_04	Shared w/noncarrier	GO:0019932	second-messenger-mediated signaling	BP	0.0278308
P1C_04	Shared w/noncarrier	GO:0016020	membrane	CC	0.0281098
P1C_04	Shared w/noncarrier	GO:0006935	chemotaxis	BP	0.0350343
P1C_04	Shared w/noncarrier	GO:0032649	regulation of interferon-gamma production	BP	0.0368209
P1C_04	Shared w/noncarrier	GO:0042330	taxis	BP	0.0369326
P1C_04	Shared w/noncarrier	GO:0016493	C-C chemokine receptor activity	MF	0.0369326
P1C_04	Shared w/noncarrier	GO:0099537	trans-synaptic signaling	BP	0.0369326
P1C_04	Shared w/noncarrier	GO:0042110	T cell activation	BP	0.0376972
P1C_04	Shared w/noncarrier	GO:0001775	cell activation	BP	0.0382875
P1C_04	Shared w/noncarrier	GO:0046649	lymphocyte activation	BP	0.0382875
P1C_04	Shared w/noncarrier	GO:1901700	response to oxygen-containing compound	BP	0.0404511
P1C_04	Shared w/noncarrier	GO:0098797	plasma membrane protein complex	CC	0.0404511
P1C_04	Shared w/noncarrier	GO:0050776	regulation of immune response	BP	0.0427509
P1C_04	Shared w/noncarrier	GO:0099536	synaptic signaling	BP	0.0427509
P1C_04	Shared w/noncarrier	GO:0007268	chemical synaptic transmission	BP	0.0427509
P1C_04	Shared w/noncarrier	GO:0098916	anterograde trans-synaptic signaling	BP	0.0427509
P1C_04	Shared w/noncarrier	GO:0050900	leukocyte migration	BP	0.0443276
P1C_04	Shared w/noncarrier	GO:0010524	positive regulation of calcium ion transport into cytosol	BP	0.0471541
P1C_04	Shared w/noncarrier	GO:0019956	chemokine binding	MF	0.0490176
P1C_04	Shared w/carrier	GO:0071944	cell periphery	CC	8.63437e-05
P1C_04	Shared w/carrier	GO:0009653	anatomical structure morphogenesis	BP	8.63437e-05
P1C_04	Shared w/carrier	GO:0001525	angiogenesis	BP	8.63437e-05
P1C_04	Shared w/carrier	GO:0044459	plasma membrane part	CC	0.000134639
P1C_04	Shared w/carrier	GO:0005886	plasma membrane	CC	0.000151381
P1C_04	Shared w/carrier	GO:0048646	anatomical structure formation involved in morphogenesis	BP	0.000177688
P1C_04	Shared w/carrier	GO:0035239	tube morphogenesis	BP	0.000177688
P1C_04	Shared w/carrier	GO:2000026	regulation of multicellular organismal development	BP	0.000177688
P1C_04	Shared w/carrier	GO:0007155	cell adhesion	BP	0.000177688
P1C_04	Shared w/carrier	GO:0048514	blood vessel morphogenesis	BP	0.000177688
P1C_04	Shared w/carrier	GO:0022610	biological adhesion	BP	0.000177688
P1C_04	Shared w/carrier	GO:0050793	regulation of developmental process	BP	0.000207424
P1C_04	Shared w/carrier	GO:0072359	circulatory system development	BP	0.000311962
P1C_04	Shared w/carrier	GO:0001944	vasculature development	BP	0.001097
P1C_04	Shared w/carrier	GO:0072358	cardiovascular system development	BP	0.00138414
P1C_04	Shared w/carrier	GO:0001568	blood vessel development	BP	0.00182479
P1C_04	Shared w/carrier	GO:0035295	tube development	BP	0.00263348
P1C_04	Shared w/carrier	GO:0051239	regulation of multicellular organismal process	BP	0.00283168
P1C_04	Shared w/carrier	GO:0005887	integral component of plasma membrane	CC	0.00447316
P1C_04	Shared w/carrier	GO:0031226	intrinsic component of plasma membrane	CC	0.0060473
P1C_04	Shared w/carrier	GO:0022603	regulation of anatomical structure morphogenesis	BP	0.0060473
P1C_04	Shared w/carrier	GO:0030198	extracellular matrix organization	BP	0.0060473
P1C_04	Shared w/carrier	GO:0009888	tissue development	BP	0.0060473
P1C_04	Shared w/carrier	GO:0048731	system development	BP	0.00915054
P1C_04	Shared w/carrier	GO:0030018	Z disc	CC	0.0147838
P1C_04	Shared w/carrier	GO:0051094	positive regulation of developmental process	BP	0.0162239
P1C_04	Shared w/carrier	GO:1901342	regulation of vasculature development	BP	0.0162239
P1C_04	Shared w/carrier	GO:0051240	positive regulation of multicellular organismal process	BP	0.0198462
P1C_04	Shared w/carrier	GO:0043062	extracellular structure organization	BP	0.0200337
P1C_04	Shared w/carrier	GO:0007275	multicellular organism development	BP	0.0265772
P1C_04	Shared w/carrier	GO:0048856	anatomical structure development	BP	0.0265772
P1C_04	Shared w/carrier	GO:0031674	I band	CC	0.0265772
P1C_04	Shared w/carrier	GO:0062023	collagen-containing extracellular matrix	CC	0.0271863
P1C_04	Shared w/carrier	GO:0031012	extracellular matrix	CC	0.0295244
P1C_04	Shared w/carrier	GO:0007156	homophilic cell adhesion via plasma membrane adhesion molecules	BP	0.0311431
P1C_04	Shared w/carrier	GO:0005509	calcium ion binding	MF	0.0364751
P1C_04	Shared w/carrier	GO:0043005	neuron projection	CC	0.0364751
P1C_04	Shared w/carrier	GO:1904018	positive regulation of vasculature development	BP	0.0365278
P1C_04	Shared w/carrier	GO:0097458	neuron part	CC	0.0424641
P1C_04	Shared w/carrier	GO:0045765	regulation of angiogenesis	BP	0.0425643
P2C_04	Unique	GO:0048568	embryonic organ development	BP	0.0197542
P2C_04	Unique	GO:0048598	embryonic morphogenesis	BP	0.0197542
P2C_04	Unique	GO:0030154	cell differentiation	BP	0.0297362
P2C_04	Unique	GO:0009653	anatomical structure morphogenesis	BP	0.0297362
P2C_04	Unique	GO:0048869	cellular developmental process	BP	0.034798
P2C_04	Unique	GO:0009790	embryo development	BP	0.0356797
P2C_04	Unique	GO:0072108	positive regulation of mesenchymal to epithelial transition involved in metanephros morphogenesis	BP	0.0375271
P2C_04	Shared w/noncarrier	GO:0098609	cell-cell adhesion	BP	0.00251159
P2C_04	Shared w/noncarrier	GO:0071944	cell periphery	CC	0.00286019
P2C_04	Shared w/noncarrier	GO:0005886	plasma membrane	CC	0.00286019
P2C_04	Shared w/noncarrier	GO:0018916	nitrobenzene metabolic process	BP	0.00286019
P2C_04	Shared w/noncarrier	GO:0051410	detoxification of nitrogen compound	BP	0.0100212
P2C_04	Shared w/noncarrier	GO:0043295	glutathione binding	MF	0.010959
P2C_04	Shared w/noncarrier	GO:0007155	cell adhesion	BP	0.010959
P2C_04	Shared w/noncarrier	GO:0043062	extracellular structure organization	BP	0.010959
P2C_04	Shared w/noncarrier	GO:0022610	biological adhesion	BP	0.010959
P2C_04	Shared w/noncarrier	GO:0005887	integral component of plasma membrane	CC	0.010959
P2C_04	Shared w/noncarrier	GO:1900750	oligopeptide binding	MF	0.0132327
P2C_04	Shared w/noncarrier	GO:0016021	integral component of membrane	CC	0.0140405
P2C_04	Shared w/noncarrier	GO:0005576	extracellular region	CC	0.0140405
P2C_04	Shared w/noncarrier	GO:0030198	extracellular matrix organization	BP	0.0158869
P2C_04	Shared w/noncarrier	GO:0044459	plasma membrane part	CC	0.0158869
P2C_04	Shared w/noncarrier	GO:0042178	xenobiotic catabolic process	BP	0.0158869
P2C_04	Shared w/noncarrier	GO:0004364	glutathione transferase activity	MF	0.0161067
P2C_04	Shared w/noncarrier	GO:0070458	cellular detoxification of nitrogen compound	BP	0.0206698
P2C_04	Shared w/noncarrier	GO:0031224	intrinsic component of membrane	CC	0.0242474
P2C_04	Shared w/noncarrier	GO:0031226	intrinsic component of plasma membrane	CC	0.0242474
P2C_04	Shared w/noncarrier	GO:0060448	dichotomous subdivision of terminal units involved in lung branching	BP	0.0287756
P2C_04	Shared w/carrier	GO:0005886	plasma membrane	CC	6.87704e-08
P2C_04	Shared w/carrier	GO:0071944	cell periphery	CC	6.87704e-08
P2C_04	Shared w/carrier	GO:0044459	plasma membrane part	CC	1.2014e-06
P2C_04	Shared w/carrier	GO:0006935	chemotaxis	BP	1.31014e-06
P2C_04	Shared w/carrier	GO:0042330	taxis	BP	1.31014e-06
P2C_04	Shared w/carrier	GO:0040011	locomotion	BP	1.06627e-05
P2C_04	Shared w/carrier	GO:0042221	response to chemical	BP	1.06627e-05
P2C_04	Shared w/carrier	GO:0007155	cell adhesion	BP	1.15098e-05
P2C_04	Shared w/carrier	GO:0005887	integral component of plasma membrane	CC	1.15098e-05
P2C_04	Shared w/carrier	GO:0022610	biological adhesion	BP	1.28851e-05
P2C_04	Shared w/carrier	GO:0031226	intrinsic component of plasma membrane	CC	3.14485e-05
P2C_04	Shared w/carrier	GO:0000786	nucleosome	CC	5.82689e-05
P2C_04	Shared w/carrier	GO:0023052	signaling	BP	5.82689e-05
P2C_04	Shared w/carrier	GO:0007154	cell communication	BP	5.82689e-05
P2C_04	Shared w/carrier	GO:0016021	integral component of membrane	CC	8.12761e-05
P2C_04	Shared w/carrier	GO:0031224	intrinsic component of membrane	CC	8.96198e-05
P2C_04	Shared w/carrier	GO:0030054	cell junction	CC	0.000151876
P2C_04	Shared w/carrier	GO:0009605	response to external stimulus	BP	0.000151876
P2C_04	Shared w/carrier	GO:0016477	cell migration	BP	0.000151876
P2C_04	Shared w/carrier	GO:0019955	cytokine binding	MF	0.000151876
P2C_04	Shared w/carrier	GO:0048870	cell motility	BP	0.000151876
P2C_04	Shared w/carrier	GO:0051674	localization of cell	BP	0.000151876
P2C_04	Shared w/carrier	GO:0016493	C-C chemokine receptor activity	MF	0.000151876
P2C_04	Shared w/carrier	GO:0070887	cellular response to chemical stimulus	BP	0.000165975
P2C_04	Shared w/carrier	GO:0032501	multicellular organismal process	BP	0.000172865
P2C_04	Shared w/carrier	GO:0060326	cell chemotaxis	BP	0.000192642
P2C_04	Shared w/carrier	GO:0019957	C-C chemokine binding	MF	0.000194741
P2C_04	Shared w/carrier	GO:0007165	signal transduction	BP	0.000225039
P2C_04	Shared w/carrier	GO:0009653	anatomical structure morphogenesis	BP	0.000225039
P2C_04	Shared w/carrier	GO:0044815	DNA packaging complex	CC	0.000225039
P2C_04	Shared w/carrier	GO:0044425	membrane part	CC	0.000255976
P2C_04	Shared w/carrier	GO:0006928	movement of cell or subcellular component	BP	0.000255976
P2C_04	Shared w/carrier	GO:0004888	transmembrane signaling receptor activity	MF	0.000255976
P2C_04	Shared w/carrier	GO:0019956	chemokine binding	MF	0.000271578
P2C_04	Shared w/carrier	GO:0004930	G protein-coupled receptor activity	MF	0.000271578
P2C_04	Shared w/carrier	GO:0001637	G protein-coupled chemoattractant receptor activity	MF	0.000361182
P2C_04	Shared w/carrier	GO:0004950	chemokine receptor activity	MF	0.000361182
P2C_04	Shared w/carrier	GO:0048514	blood vessel morphogenesis	BP	0.000701257
P2C_04	Shared w/carrier	GO:0051480	regulation of cytosolic calcium ion concentration	BP	0.00070951
P2C_04	Shared w/carrier	GO:0055074	calcium ion homeostasis	BP	0.000917566
P2C_04	Shared w/carrier	GO:0048731	system development	BP	0.000959893
P2C_04	Shared w/carrier	GO:0006874	cellular calcium ion homeostasis	BP	0.000959893
P2C_04	Shared w/carrier	GO:0051239	regulation of multicellular organismal process	BP	0.00112014
P2C_04	Shared w/carrier	GO:0072358	cardiovascular system development	BP	0.00133217
P2C_04	Shared w/carrier	GO:0072507	divalent inorganic cation homeostasis	BP	0.00144376
P2C_04	Shared w/carrier	GO:0003008	system process	BP	0.00144376
P2C_04	Shared w/carrier	GO:0007275	multicellular organism development	BP	0.00144376
P2C_04	Shared w/carrier	GO:0007166	cell surface receptor signaling pathway	BP	0.00144386
P2C_04	Shared w/carrier	GO:0098590	plasma membrane region	CC	0.00144739
P2C_04	Shared w/carrier	GO:0048856	anatomical structure development	BP	0.00147662
P2C_04	Shared w/carrier	GO:0038023	signaling receptor activity	MF	0.00154304
P2C_04	Shared w/carrier	GO:0001525	angiogenesis	BP	0.0015531
P2C_04	Shared w/carrier	GO:0001944	vasculature development	BP	0.00164387
P2C_04	Shared w/carrier	GO:0001568	blood vessel development	BP	0.00172777
P2C_04	Shared w/carrier	GO:0032502	developmental process	BP	0.00177544
P2C_04	Shared w/carrier	GO:0007204	positive regulation of cytosolic calcium ion concentration	BP	0.00195599
P2C_04	Shared w/carrier	GO:0051716	cellular response to stimulus	BP	0.00200648
P2C_04	Shared w/carrier	GO:0040012	regulation of locomotion	BP	0.00201487
P2C_04	Shared w/carrier	GO:0002376	immune system process	BP	0.0021637
P2C_04	Shared w/carrier	GO:0001653	peptide receptor activity	MF	0.00222011
P2C_04	Shared w/carrier	GO:0050920	regulation of chemotaxis	BP	0.00244037
P2C_04	Shared w/carrier	GO:0019722	calcium-mediated signaling	BP	0.00309143
P2C_04	Shared w/carrier	GO:0006875	cellular metal ion homeostasis	BP	0.00323049
P2C_04	Shared w/carrier	GO:0072503	cellular divalent inorganic cation homeostasis	BP	0.00349909
P2C_04	Shared w/carrier	GO:0048513	animal organ development	BP	0.00352833
P2C_04	Shared w/carrier	GO:0004896	cytokine receptor activity	MF	0.00363449
P2C_04	Shared w/carrier	GO:0098609	cell-cell adhesion	BP	0.00389429
P2C_04	Shared w/carrier	GO:0008528	G protein-coupled peptide receptor activity	MF	0.00411914
P2C_04	Shared w/carrier	GO:0030003	cellular cation homeostasis	BP	0.00446422
P2C_04	Shared w/carrier	GO:0060089	molecular transducer activity	MF	0.00482969
P2C_04	Shared w/carrier	GO:0055065	metal ion homeostasis	BP	0.0049978
P2C_04	Shared w/carrier	GO:0050830	defense response to Gram-positive bacterium	BP	0.0049978
P2C_04	Shared w/carrier	GO:0071310	cellular response to organic substance	BP	0.00509591
P2C_04	Shared w/carrier	GO:0010033	response to organic substance	BP	0.0051603
P2C_04	Shared w/carrier	GO:0050896	response to stimulus	BP	0.00526619
P2C_04	Shared w/carrier	GO:0030334	regulation of cell migration	BP	0.00639272
P2C_04	Shared w/carrier	GO:0045202	synapse	CC	0.00640462
P2C_04	Shared w/carrier	GO:0020005	symbiont-containing vacuole membrane	CC	0.00645759
P2C_04	Shared w/carrier	GO:0007186	G protein-coupled receptor signaling pathway	BP	0.00679404
P2C_04	Shared w/carrier	GO:0002227	innate immune response in mucosa	BP	0.00679404
P2C_04	Shared w/carrier	GO:0006873	cellular ion homeostasis	BP	0.00679404
P2C_04	Shared w/carrier	GO:0042133	neurotransmitter metabolic process	BP	0.00679404
P2C_04	Shared w/carrier	GO:0030154	cell differentiation	BP	0.00689162
P2C_04	Shared w/carrier	GO:2000026	regulation of multicellular organismal development	BP	0.00692564
P2C_04	Shared w/carrier	GO:0050900	leukocyte migration	BP	0.00692564
P2C_04	Shared w/carrier	GO:0055080	cation homeostasis	BP	0.00692564
P2C_04	Shared w/carrier	GO:2000145	regulation of cell motility	BP	0.00723388
P2C_04	Shared w/carrier	GO:0051270	regulation of cellular component movement	BP	0.00753264
P2C_04	Shared w/carrier	GO:0002685	regulation of leukocyte migration	BP	0.0086356
P2C_04	Shared w/carrier	GO:0002688	regulation of leukocyte chemotaxis	BP	0.0086356
P2C_04	Shared w/carrier	GO:0001505	regulation of neurotransmitter levels	BP	0.0088485
P2C_04	Shared w/carrier	GO:0045428	regulation of nitric oxide biosynthetic process	BP	0.0088485
P2C_04	Shared w/carrier	GO:0072359	circulatory system development	BP	0.00914525
P2C_04	Shared w/carrier	GO:0048646	anatomical structure formation involved in morphogenesis	BP	0.00939512
P2C_04	Shared w/carrier	GO:0006955	immune response	BP	0.0093996
P2C_04	Shared w/carrier	GO:0098771	inorganic ion homeostasis	BP	0.00948107
P2C_04	Shared w/carrier	GO:0022603	regulation of anatomical structure morphogenesis	BP	0.00948107
P2C_04	Shared w/carrier	GO:0007202	activation of phospholipase C activity	BP	0.00948107
P2C_04	Shared w/carrier	GO:0045429	positive regulation of nitric oxide biosynthetic process	BP	0.00997055
P2C_04	Shared w/carrier	GO:0071345	cellular response to cytokine stimulus	BP	0.0103129
P2C_04	Shared w/carrier	GO:0001816	cytokine production	BP	0.0103985
P2C_04	Shared w/carrier	GO:0050793	regulation of developmental process	BP	0.0106779
P2C_04	Shared w/carrier	GO:0006809	nitric oxide biosynthetic process	BP	0.0111927
P2C_04	Shared w/carrier	GO:1904407	positive regulation of nitric oxide metabolic process	BP	0.0118484
P2C_04	Shared w/carrier	GO:0019932	second-messenger-mediated signaling	BP	0.0121521
P2C_04	Shared w/carrier	GO:0010718	positive regulation of epithelial to mesenchymal transition	BP	0.0121521
P2C_04	Shared w/carrier	GO:0051928	positive regulation of calcium ion transport	BP	0.0121521
P2C_04	Shared w/carrier	GO:0048869	cellular developmental process	BP	0.0123207
P2C_04	Shared w/carrier	GO:0009888	tissue development	BP	0.0128322
P2C_04	Shared w/carrier	GO:1903428	positive regulation of reactive oxygen species biosynthetic process	BP	0.0133511
P2C_04	Shared w/carrier	GO:0020003	symbiont-containing vacuole	CC	0.0133511
P2C_04	Shared w/carrier	GO:0001817	regulation of cytokine production	BP	0.0138371
P2C_04	Shared w/carrier	GO:0042110	T cell activation	BP	0.0140594
P2C_04	Shared w/carrier	GO:0034097	response to cytokine	BP	0.0141627
P2C_04	Shared w/carrier	GO:0061035	regulation of cartilage development	BP	0.0152959
P2C_04	Shared w/carrier	GO:0030595	leukocyte chemotaxis	BP	0.0167628
P2C_04	Shared w/carrier	GO:0070098	chemokine-mediated signaling pathway	BP	0.0175275
P2C_04	Shared w/carrier	GO:0098793	presynapse	CC	0.0177792
P2C_04	Shared w/carrier	GO:1903409	reactive oxygen species biosynthetic process	BP	0.0178342
P2C_04	Shared w/carrier	GO:0050877	nervous system process	BP	0.0178342
P2C_04	Shared w/carrier	GO:0001775	cell activation	BP	0.0183207
P2C_04	Shared w/carrier	GO:0043005	neuron projection	CC	0.0189446
P2C_04	Shared w/carrier	GO:0046209	nitric oxide metabolic process	BP	0.0198332
P2C_04	Shared w/carrier	GO:0036477	somatodendritic compartment	CC	0.0200756
P2C_04	Shared w/carrier	GO:1903426	regulation of reactive oxygen species biosynthetic process	BP	0.0220087
P2C_04	Shared w/carrier	GO:1900673	olefin metabolic process	BP	0.0220087
P2C_04	Shared w/carrier	GO:0042136	neurotransmitter biosynthetic process	BP	0.0220218
P2C_04	Shared w/carrier	GO:0030325	adrenal gland development	BP	0.0221798
P2C_04	Shared w/carrier	GO:0048878	chemical homeostasis	BP	0.0224178
P2C_04	Shared w/carrier	GO:0050801	ion homeostasis	BP	0.0231113
P2C_04	Shared w/carrier	GO:1901342	regulation of vasculature development	BP	0.0237187
P2C_04	Shared w/carrier	GO:0098889	intrinsic component of presynaptic membrane	CC	0.0239746
P2C_04	Shared w/carrier	GO:0050808	synapse organization	BP	0.024484
P2C_04	Shared w/carrier	GO:0032879	regulation of localization	BP	0.0252962
P2C_04	Shared w/carrier	GO:0044456	synapse part	CC	0.025589
P2C_04	Shared w/carrier	GO:2001057	reactive nitrogen species metabolic process	BP	0.0269912
P2C_04	Shared w/carrier	GO:0097458	neuron part	CC	0.0271414
P2C_04	Shared w/carrier	GO:0099056	integral component of presynaptic membrane	CC	0.0314354
P2C_04	Shared w/carrier	GO:0050921	positive regulation of chemotaxis	BP	0.0332113
P2C_04	Shared w/carrier	GO:0097529	myeloid leukocyte migration	BP	0.0332113
P2C_04	Shared w/carrier	GO:0007600	sensory perception	BP	0.0345255
P2C_04	Shared w/carrier	GO:0098772	molecular function regulator	MF	0.0345662
P2C_04	Shared w/carrier	GO:0008283	cell proliferation	BP	0.0407543
P2C_04	Shared w/carrier	GO:0005911	cell-cell junction	CC	0.0407729
P2C_04	Shared w/carrier	GO:0051240	positive regulation of multicellular organismal process	BP	0.0410329
P2C_04	Shared w/carrier	GO:0071673	positive regulation of smooth muscle cell chemotaxis	BP	0.0413425
P2C_04	Shared w/carrier	GO:0065010	extracellular membrane-bounded organelle	CC	0.0413425
P2C_04	Shared w/carrier	GO:0046649	lymphocyte activation	BP	0.0419802
P2C_04	Shared w/carrier	GO:0120025	plasma membrane bounded cell projection	CC	0.0421914
P2C_04	Shared w/carrier	GO:0035295	tube development	BP	0.0426877
P2C_04	Shared w/carrier	GO:0099173	postsynapse organization	BP	0.0426877
P2C_04	Shared w/carrier	GO:0042127	regulation of cell proliferation	BP	0.0426877
P2C_04	Shared w/carrier	GO:0040017	positive regulation of locomotion	BP	0.0431281
P2C_04	Shared w/carrier	GO:0032101	regulation of response to external stimulus	BP	0.043554
P2C_04	Shared w/carrier	GO:0002682	regulation of immune system process	BP	0.043554
P2C_04	Shared w/carrier	GO:0002407	dendritic cell chemotaxis	BP	0.0437849
P2C_04	Shared w/carrier	GO:0051272	positive regulation of cellular component movement	BP	0.0442723
P2C_04	Shared w/carrier	GO:1990868	response to chemokine	BP	0.045091
P2C_04	Shared w/carrier	GO:1990869	cellular response to chemokine	BP	0.045091
P2C_04	Shared w/carrier	GO:0048247	lymphocyte chemotaxis	BP	0.045091
P2C_04	Shared w/carrier	GO:0007268	chemical synaptic transmission	BP	0.0462161
P2C_04	Shared w/carrier	GO:0098916	anterograde trans-synaptic signaling	BP	0.0462161
P2C_04	Shared w/carrier	GO:0072676	lymphocyte migration	BP	0.0483603
P2C_04	Shared w/carrier	GO:0030425	dendrite	CC	0.0485274
P2C_04	Shared w/carrier	GO:0035239	tube morphogenesis	BP	0.0485705
P2C_04	Shared w/carrier	GO:0032993	protein-DNA complex	CC	0.0491118
SNC_04	Unique	GO:0032501	multicellular organismal process	BP	1.38473e-07
SNC_04	Unique	GO:0051239	regulation of multicellular organismal process	BP	1.38473e-07
SNC_04	Unique	GO:0071944	cell periphery	CC	1.38473e-07
SNC_04	Unique	GO:0009653	anatomical structure morphogenesis	BP	2.25439e-07
SNC_04	Unique	GO:0005886	plasma membrane	CC	2.25439e-07
SNC_04	Unique	GO:0044459	plasma membrane part	CC	6.81672e-07
SNC_04	Unique	GO:0035239	tube morphogenesis	BP	2.43341e-06
SNC_04	Unique	GO:0048646	anatomical structure formation involved in morphogenesis	BP	3.49998e-06
SNC_04	Unique	GO:0042127	regulation of cell proliferation	BP	4.32152e-06
SNC_04	Unique	GO:0007275	multicellular organism development	BP	4.32152e-06
SNC_04	Unique	GO:0044425	membrane part	CC	4.39695e-06
SNC_04	Unique	GO:0023052	signaling	BP	5.44467e-06
SNC_04	Unique	GO:0048869	cellular developmental process	BP	6.15741e-06
SNC_04	Unique	GO:0007154	cell communication	BP	6.83356e-06
SNC_04	Unique	GO:0048856	anatomical structure development	BP	7.8942e-06
SNC_04	Unique	GO:0030154	cell differentiation	BP	7.8942e-06
SNC_04	Unique	GO:0051240	positive regulation of multicellular organismal process	BP	9.14452e-06
SNC_04	Unique	GO:0035295	tube development	BP	9.9405e-06
SNC_04	Unique	GO:0048870	cell motility	BP	1.02281e-05
SNC_04	Unique	GO:0051674	localization of cell	BP	1.02281e-05
SNC_04	Unique	GO:0048731	system development	BP	1.02281e-05
SNC_04	Unique	GO:0032502	developmental process	BP	1.07697e-05
SNC_04	Unique	GO:0016477	cell migration	BP	1.30156e-05
SNC_04	Unique	GO:0008283	cell proliferation	BP	2.06205e-05
SNC_04	Unique	GO:0072359	circulatory system development	BP	2.18242e-05
SNC_04	Unique	GO:0050896	response to stimulus	BP	2.52723e-05
SNC_04	Unique	GO:0001944	vasculature development	BP	3.04221e-05
SNC_04	Unique	GO:0072358	cardiovascular system development	BP	4.30319e-05
SNC_04	Unique	GO:0040011	locomotion	BP	5.01521e-05
SNC_04	Unique	GO:0009887	animal organ morphogenesis	BP	5.14367e-05
SNC_04	Unique	GO:0007165	signal transduction	BP	5.94596e-05
SNC_04	Unique	GO:0001525	angiogenesis	BP	6.70502e-05
SNC_04	Unique	GO:0031224	intrinsic component of membrane	CC	6.76681e-05
SNC_04	Unique	GO:0001568	blood vessel development	BP	7.48614e-05
SNC_04	Unique	GO:0048514	blood vessel morphogenesis	BP	8.69734e-05
SNC_04	Unique	GO:0032879	regulation of localization	BP	0.000119423
SNC_04	Unique	GO:0009888	tissue development	BP	0.000124978
SNC_04	Unique	GO:2000026	regulation of multicellular organismal development	BP	0.000168367
SNC_04	Unique	GO:0050793	regulation of developmental process	BP	0.000187644
SNC_04	Unique	GO:0023051	regulation of signaling	BP	0.000199109
SNC_04	Unique	GO:0016021	integral component of membrane	CC	0.000199109
SNC_04	Unique	GO:0007155	cell adhesion	BP	0.000295073
SNC_04	Unique	GO:0032963	collagen metabolic process	BP	0.000433995
SNC_04	Unique	GO:0051094	positive regulation of developmental process	BP	0.000440654
SNC_04	Unique	GO:0010646	regulation of cell communication	BP	0.000450704
SNC_04	Unique	GO:0022610	biological adhesion	BP	0.000489377
SNC_04	Unique	GO:1904018	positive regulation of vasculature development	BP	0.000489377
SNC_04	Unique	GO:0031012	extracellular matrix	CC	0.000507677
SNC_04	Unique	GO:0008285	negative regulation of cell proliferation	BP	0.000524811
SNC_04	Unique	GO:0048729	tissue morphogenesis	BP	0.000524811
SNC_04	Unique	GO:0006955	immune response	BP	0.000524811
SNC_04	Unique	GO:0002682	regulation of immune system process	BP	0.000524811
SNC_04	Unique	GO:0009986	cell surface	CC	0.000529807
SNC_04	Unique	GO:0007166	cell surface receptor signaling pathway	BP	0.000553982
SNC_04	Unique	GO:0002684	positive regulation of immune system process	BP	0.000593369
SNC_04	Unique	GO:0048598	embryonic morphogenesis	BP	0.000622349
SNC_04	Unique	GO:0048583	regulation of response to stimulus	BP	0.000947599
SNC_04	Unique	GO:0030574	collagen catabolic process	BP	0.00109655
SNC_04	Unique	GO:1901342	regulation of vasculature development	BP	0.00129584
SNC_04	Unique	GO:0031226	intrinsic component of plasma membrane	CC	0.00210118
SNC_04	Unique	GO:0005102	signaling receptor binding	MF	0.00210118
SNC_04	Unique	GO:0045766	positive regulation of angiogenesis	BP	0.00218411
SNC_04	Unique	GO:0060429	epithelium development	BP	0.00231892
SNC_04	Unique	GO:0051716	cellular response to stimulus	BP	0.00255759
SNC_04	Unique	GO:0005160	transforming growth factor beta receptor binding	MF	0.00255759
SNC_04	Unique	GO:0048584	positive regulation of response to stimulus	BP	0.00262886
SNC_04	Unique	GO:0030334	regulation of cell migration	BP	0.0027016
SNC_04	Unique	GO:0070887	cellular response to chemical stimulus	BP	0.0027016
SNC_04	Unique	GO:0005887	integral component of plasma membrane	CC	0.00317583
SNC_04	Unique	GO:0009966	regulation of signal transduction	BP	0.00350997
SNC_04	Unique	GO:2000145	regulation of cell motility	BP	0.00473512
SNC_04	Unique	GO:0048568	embryonic organ development	BP	0.00500898
SNC_04	Unique	GO:0002376	immune system process	BP	0.00631675
SNC_04	Unique	GO:0050900	leukocyte migration	BP	0.00707103
SNC_04	Unique	GO:0051179	localization	BP	0.00741161
SNC_04	Unique	GO:0048513	animal organ development	BP	0.00780086
SNC_04	Unique	GO:0006812	cation transport	BP	0.00827807
SNC_04	Unique	GO:0051241	negative regulation of multicellular organismal process	BP	0.0090352
SNC_04	Unique	GO:0043269	regulation of ion transport	BP	0.00968885
SNC_04	Unique	GO:0042221	response to chemical	BP	0.0100546
SNC_04	Unique	GO:0048562	embryonic organ morphogenesis	BP	0.0104429
SNC_04	Unique	GO:0008284	positive regulation of cell proliferation	BP	0.0104704
SNC_04	Unique	GO:0043062	extracellular structure organization	BP	0.0109803
SNC_04	Unique	GO:0040012	regulation of locomotion	BP	0.0109918
SNC_04	Unique	GO:0009790	embryo development	BP	0.0109918
SNC_04	Unique	GO:0007178	transmembrane receptor protein serine/threonine kinase signaling pathway	BP	0.0113182
SNC_04	Unique	GO:0071310	cellular response to organic substance	BP	0.0119292
SNC_04	Unique	GO:0071772	response to BMP	BP	0.0122585
SNC_04	Unique	GO:0071773	cellular response to BMP stimulus	BP	0.0122585
SNC_04	Unique	GO:0001817	regulation of cytokine production	BP	0.0122585
SNC_04	Unique	GO:0006928	movement of cell or subcellular component	BP	0.0123267
SNC_04	Unique	GO:0070663	regulation of leukocyte proliferation	BP	0.0127135
SNC_04	Unique	GO:0048483	autonomic nervous system development	BP	0.012726
SNC_04	Unique	GO:0051050	positive regulation of transport	BP	0.012726
SNC_04	Unique	GO:0048518	positive regulation of biological process	BP	0.0127846
SNC_04	Unique	GO:0002694	regulation of leukocyte activation	BP	0.0127846
SNC_04	Unique	GO:0045765	regulation of angiogenesis	BP	0.0131116
SNC_04	Unique	GO:0003008	system process	BP	0.0131333
SNC_04	Unique	GO:0050865	regulation of cell activation	BP	0.0135718
SNC_04	Unique	GO:0051270	regulation of cellular component movement	BP	0.0136945
SNC_04	Unique	GO:0033993	response to lipid	BP	0.0139285
SNC_04	Unique	GO:0035556	intracellular signal transduction	BP	0.0144664
SNC_04	Unique	GO:0001501	skeletal system development	BP	0.0144664
SNC_04	Unique	GO:0045669	positive regulation of osteoblast differentiation	BP	0.0150654
SNC_04	Unique	GO:0002763	positive regulation of myeloid leukocyte differentiation	BP	0.0150759
SNC_04	Unique	GO:0038023	signaling receptor activity	MF	0.0152667
SNC_04	Unique	GO:0050670	regulation of lymphocyte proliferation	BP	0.0160965
SNC_04	Unique	GO:0001816	cytokine production	BP	0.0161928
SNC_04	Unique	GO:0009617	response to bacterium	BP	0.0161928
SNC_04	Unique	GO:0008307	structural constituent of muscle	MF	0.0161928
SNC_04	Unique	GO:0007267	cell-cell signaling	BP	0.0162535
SNC_04	Unique	GO:0045778	positive regulation of ossification	BP	0.0163109
SNC_04	Unique	GO:0032944	regulation of mononuclear cell proliferation	BP	0.0166176
SNC_04	Unique	GO:0051249	regulation of lymphocyte activation	BP	0.0172436
SNC_04	Unique	GO:0010033	response to organic substance	BP	0.0172949
SNC_04	Unique	GO:0010959	regulation of metal ion transport	BP	0.0184225
SNC_04	Unique	GO:0060089	molecular transducer activity	MF	0.0196765
SNC_04	Unique	GO:0045667	regulation of osteoblast differentiation	BP	0.0196765
SNC_04	Unique	GO:0045321	leukocyte activation	BP	0.0203644
SNC_04	Unique	GO:0051924	regulation of calcium ion transport	BP	0.0206935
SNC_04	Unique	GO:0030198	extracellular matrix organization	BP	0.0210591
SNC_04	Unique	GO:0030054	cell junction	CC	0.0215027
SNC_04	Unique	GO:0030001	metal ion transport	BP	0.0218178
SNC_04	Unique	GO:0040017	positive regulation of locomotion	BP	0.0219286
SNC_04	Unique	GO:0048705	skeletal system morphogenesis	BP	0.0222478
SNC_04	Unique	GO:0051049	regulation of transport	BP	0.0225513
SNC_04	Unique	GO:0090100	positive regulation of transmembrane receptor protein serine/threonine kinase signaling pathway	BP	0.0227509
SNC_04	Unique	GO:0002526	acute inflammatory response	BP	0.0227509
SNC_04	Unique	GO:0005796	Golgi lumen	CC	0.0227509
SNC_04	Unique	GO:0032675	regulation of interleukin-6 production	BP	0.0227509
SNC_04	Unique	GO:0010647	positive regulation of cell communication	BP	0.0227851
SNC_04	Unique	GO:0070661	leukocyte proliferation	BP	0.0232035
SNC_04	Unique	GO:0030177	positive regulation of Wnt signaling pathway	BP	0.0247175
SNC_04	Unique	GO:1902531	regulation of intracellular signal transduction	BP	0.0248358
SNC_04	Unique	GO:0030335	positive regulation of cell migration	BP	0.0248358
SNC_04	Unique	GO:0042476	odontogenesis	BP	0.0248358
SNC_04	Unique	GO:2000147	positive regulation of cell motility	BP	0.0251655
SNC_04	Unique	GO:0023056	positive regulation of signaling	BP	0.0251655
SNC_04	Unique	GO:0046903	secretion	BP	0.0263183
SNC_04	Unique	GO:0022603	regulation of anatomical structure morphogenesis	BP	0.0263183
SNC_04	Unique	GO:0050867	positive regulation of cell activation	BP	0.0269772
SNC_04	Unique	GO:0002429	immune response-activating cell surface receptor signaling pathway	BP	0.0293718
SNC_04	Unique	GO:0030509	BMP signaling pathway	BP	0.0302826
SNC_04	Unique	GO:0005788	endoplasmic reticulum lumen	CC	0.0302826
SNC_04	Unique	GO:0005576	extracellular region	CC	0.0332145
SNC_04	Unique	GO:0006811	ion transport	BP	0.0333922
SNC_04	Unique	GO:0090092	regulation of transmembrane receptor protein serine/threonine kinase signaling pathway	BP	0.0336236
SNC_04	Unique	GO:0007399	nervous system development	BP	0.0339779
SNC_04	Unique	GO:0002696	positive regulation of leukocyte activation	BP	0.0347745
SNC_04	Unique	GO:0002757	immune response-activating signal transduction	BP	0.0360123
SNC_04	Unique	GO:0009897	external side of plasma membrane	CC	0.0362491
SNC_04	Unique	GO:0048485	sympathetic nervous system development	BP	0.0363118
SNC_04	Unique	GO:0046651	lymphocyte proliferation	BP	0.0385737
SNC_04	Unique	GO:0005035	death receptor activity	MF	0.0386688
SNC_04	Unique	GO:1901700	response to oxygen-containing compound	BP	0.0392829
SNC_04	Unique	GO:0032635	interleukin-6 production	BP	0.0392829
SNC_04	Unique	GO:0001570	vasculogenesis	BP	0.0406647
SNC_04	Unique	GO:0044421	extracellular region part	CC	0.0406647
SNC_04	Unique	GO:0051272	positive regulation of cellular component movement	BP	0.0407024
SNC_04	Unique	GO:0031100	animal organ regeneration	BP	0.0407024
SNC_04	Unique	GO:0043235	receptor complex	CC	0.0407077
SNC_04	Unique	GO:0050776	regulation of immune response	BP	0.0415714
SNC_04	Unique	GO:0032943	mononuclear cell proliferation	BP	0.0415714
SNC_04	Unique	GO:0048468	cell development	BP	0.0420349
SNC_04	Unique	GO:0070169	positive regulation of biomineral tissue development	BP	0.0423336
SNC_04	Unique	GO:0002573	myeloid leukocyte differentiation	BP	0.0431497
SNC_04	Unique	GO:0044057	regulation of system process	BP	0.044704
SNC_04	Unique	GO:0002253	activation of immune response	BP	0.0453982
SNC_04	Unique	GO:0032649	regulation of interferon-gamma production	BP	0.0477592
SNC_04	Shared w/noncarrier	GO:0071944	cell periphery	CC	0.00126609
SNC_04	Shared w/noncarrier	GO:0005886	plasma membrane	CC	0.00126609
SNC_04	Shared w/noncarrier	GO:0098609	cell-cell adhesion	BP	0.00141818
SNC_04	Shared w/noncarrier	GO:0048731	system development	BP	0.00898037
SNC_04	Shared w/noncarrier	GO:0000786	nucleosome	CC	0.00898037
SNC_04	Shared w/noncarrier	GO:0030154	cell differentiation	BP	0.0111754
SNC_04	Shared w/noncarrier	GO:0051239	regulation of multicellular organismal process	BP	0.0111754
SNC_04	Shared w/noncarrier	GO:0044815	DNA packaging complex	CC	0.0273801
SNC_04	Shared w/noncarrier	GO:2000026	regulation of multicellular organismal development	BP	0.0273801
SNC_04	Shared w/noncarrier	GO:0044459	plasma membrane part	CC	0.0283078
SNC_04	Shared w/noncarrier	GO:0007155	cell adhesion	BP	0.0346497
SNC_04	Shared w/noncarrier	GO:0022610	biological adhesion	BP	0.0374905
SNC_04	Shared w/noncarrier	GO:0071277	cellular response to calcium ion	BP	0.0385595
SNC_04	Shared w/noncarrier	GO:0048869	cellular developmental process	BP	0.0385595
SNC_04	Shared w/noncarrier	GO:0038023	signaling receptor activity	MF	0.0385595
SNC_04	Shared w/noncarrier	GO:0022407	regulation of cell-cell adhesion	BP	0.043167
SNC_04	Shared w/noncarrier	GO:0007275	multicellular organism development	BP	0.0493278
SNC_04	Shared w/noncarrier	GO:0030217	T cell differentiation	BP	0.0493278
SNC_04	Shared w/noncarrier	GO:0032501	multicellular organismal process	BP	0.0493278
SNC_04	Shared w/noncarrier	GO:0060089	molecular transducer activity	MF	0.0493278
SNC_04	Shared w/carrier	GO:0051239	regulation of multicellular organismal process	BP	5.28833e-07
SNC_04	Shared w/carrier	GO:0044459	plasma membrane part	CC	9.62539e-07
SNC_04	Shared w/carrier	GO:0010033	response to organic substance	BP	6.32497e-06
SNC_04	Shared w/carrier	GO:0070887	cellular response to chemical stimulus	BP	6.32497e-06
SNC_04	Shared w/carrier	GO:0071310	cellular response to organic substance	BP	7.54206e-06
SNC_04	Shared w/carrier	GO:0007154	cell communication	BP	7.70544e-06
SNC_04	Shared w/carrier	GO:0005886	plasma membrane	CC	9.63327e-06
SNC_04	Shared w/carrier	GO:0071944	cell periphery	CC	9.63327e-06
SNC_04	Shared w/carrier	GO:0007166	cell surface receptor signaling pathway	BP	9.63327e-06
SNC_04	Shared w/carrier	GO:0023052	signaling	BP	9.63327e-06
SNC_04	Shared w/carrier	GO:0050793	regulation of developmental process	BP	1.00726e-05
SNC_04	Shared w/carrier	GO:0051240	positive regulation of multicellular organismal process	BP	1.67428e-05
SNC_04	Shared w/carrier	GO:0042221	response to chemical	BP	1.67428e-05
SNC_04	Shared w/carrier	GO:0050896	response to stimulus	BP	3.11395e-05
SNC_04	Shared w/carrier	GO:0032101	regulation of response to external stimulus	BP	3.88555e-05
SNC_04	Shared w/carrier	GO:0009986	cell surface	CC	4.9941e-05
SNC_04	Shared w/carrier	GO:0007155	cell adhesion	BP	5.38828e-05
SNC_04	Shared w/carrier	GO:0048583	regulation of response to stimulus	BP	6.00545e-05
SNC_04	Shared w/carrier	GO:0022610	biological adhesion	BP	6.00545e-05
SNC_04	Shared w/carrier	GO:2000026	regulation of multicellular organismal development	BP	6.18006e-05
SNC_04	Shared w/carrier	GO:0009605	response to external stimulus	BP	6.30401e-05
SNC_04	Shared w/carrier	GO:0006954	inflammatory response	BP	8.7747e-05
SNC_04	Shared w/carrier	GO:0051716	cellular response to stimulus	BP	8.7747e-05
SNC_04	Shared w/carrier	GO:0001816	cytokine production	BP	9.05263e-05
SNC_04	Shared w/carrier	GO:0007165	signal transduction	BP	9.05263e-05
SNC_04	Shared w/carrier	GO:0048584	positive regulation of response to stimulus	BP	9.05263e-05
SNC_04	Shared w/carrier	GO:0050663	cytokine secretion	BP	0.000107966
SNC_04	Shared w/carrier	GO:0001817	regulation of cytokine production	BP	0.000116685
SNC_04	Shared w/carrier	GO:0002682	regulation of immune system process	BP	0.000124462
SNC_04	Shared w/carrier	GO:0032612	interleukin-1 production	BP	0.000127589
SNC_04	Shared w/carrier	GO:0009306	protein secretion	BP	0.000129261
SNC_04	Shared w/carrier	GO:0045595	regulation of cell differentiation	BP	0.000143321
SNC_04	Shared w/carrier	GO:0050707	regulation of cytokine secretion	BP	0.000148103
SNC_04	Shared w/carrier	GO:0005887	integral component of plasma membrane	CC	0.000220378
SNC_04	Shared w/carrier	GO:0031226	intrinsic component of plasma membrane	CC	0.000225696
SNC_04	Shared w/carrier	GO:0002790	peptide secretion	BP	0.000226401
SNC_04	Shared w/carrier	GO:0070613	regulation of protein processing	BP	0.000298013
SNC_04	Shared w/carrier	GO:0050708	regulation of protein secretion	BP	0.000335208
SNC_04	Shared w/carrier	GO:0032103	positive regulation of response to external stimulus	BP	0.000342791
SNC_04	Shared w/carrier	GO:0001934	positive regulation of protein phosphorylation	BP	0.000342791
SNC_04	Shared w/carrier	GO:1903317	regulation of protein maturation	BP	0.000369904
SNC_04	Shared w/carrier	GO:0002791	regulation of peptide secretion	BP	0.000502366
SNC_04	Shared w/carrier	GO:0042327	positive regulation of phosphorylation	BP	0.000502366
SNC_04	Shared w/carrier	GO:0044425	membrane part	CC	0.000631468
SNC_04	Shared w/carrier	GO:0097529	myeloid leukocyte migration	BP	0.000671374
SNC_04	Shared w/carrier	GO:0051094	positive regulation of developmental process	BP	0.000691932
SNC_04	Shared w/carrier	GO:0032879	regulation of localization	BP	0.000702318
SNC_04	Shared w/carrier	GO:0050865	regulation of cell activation	BP	0.00070237
SNC_04	Shared w/carrier	GO:0043491	protein kinase B signaling	BP	0.000725634
SNC_04	Shared w/carrier	GO:0060326	cell chemotaxis	BP	0.000761606
SNC_04	Shared w/carrier	GO:0001944	vasculature development	BP	0.000985057
SNC_04	Shared w/carrier	GO:0001568	blood vessel development	BP	0.00105099
SNC_04	Shared w/carrier	GO:0032611	interleukin-1 beta production	BP	0.00105836
SNC_04	Shared w/carrier	GO:0043408	regulation of MAPK cascade	BP	0.00109896
SNC_04	Shared w/carrier	GO:0001819	positive regulation of cytokine production	BP	0.0011795
SNC_04	Shared w/carrier	GO:0072358	cardiovascular system development	BP	0.00131981
SNC_04	Shared w/carrier	GO:0006955	immune response	BP	0.00131981
SNC_04	Shared w/carrier	GO:0050727	regulation of inflammatory response	BP	0.00131981
SNC_04	Shared w/carrier	GO:0060089	molecular transducer activity	MF	0.00152476
SNC_04	Shared w/carrier	GO:0070371	ERK1 and ERK2 cascade	BP	0.00152476
SNC_04	Shared w/carrier	GO:0010955	negative regulation of protein processing	BP	0.00152476
SNC_04	Shared w/carrier	GO:1903318	negative regulation of protein maturation	BP	0.00152476
SNC_04	Shared w/carrier	GO:0002694	regulation of leukocyte activation	BP	0.00157805
SNC_04	Shared w/carrier	GO:0010562	positive regulation of phosphorus metabolic process	BP	0.00157805
SNC_04	Shared w/carrier	GO:0045937	positive regulation of phosphate metabolic process	BP	0.00157805
SNC_04	Shared w/carrier	GO:0016477	cell migration	BP	0.00157805
SNC_04	Shared w/carrier	GO:0035556	intracellular signal transduction	BP	0.00194804
SNC_04	Shared w/carrier	GO:1990868	response to chemokine	BP	0.00194804
SNC_04	Shared w/carrier	GO:1990869	cellular response to chemokine	BP	0.00194804
SNC_04	Shared w/carrier	GO:0001932	regulation of protein phosphorylation	BP	0.00213279
SNC_04	Shared w/carrier	GO:0009967	positive regulation of signal transduction	BP	0.00213279
SNC_04	Shared w/carrier	GO:0010646	regulation of cell communication	BP	0.00213279
SNC_04	Shared w/carrier	GO:0050701	interleukin-1 secretion	BP	0.00215975
SNC_04	Shared w/carrier	GO:0070098	chemokine-mediated signaling pathway	BP	0.00218567
SNC_04	Shared w/carrier	GO:0023051	regulation of signaling	BP	0.00241052
SNC_04	Shared w/carrier	GO:0019932	second-messenger-mediated signaling	BP	0.00243127
SNC_04	Shared w/carrier	GO:0050729	positive regulation of inflammatory response	BP	0.00252053
SNC_04	Shared w/carrier	GO:0030155	regulation of cell adhesion	BP	0.00266088
SNC_04	Shared w/carrier	GO:0032653	regulation of interleukin-10 production	BP	0.00268211
SNC_04	Shared w/carrier	GO:0009897	external side of plasma membrane	CC	0.00270491
SNC_04	Shared w/carrier	GO:0050900	leukocyte migration	BP	0.00305419
SNC_04	Shared w/carrier	GO:0051897	positive regulation of protein kinase B signaling	BP	0.00305419
SNC_04	Shared w/carrier	GO:0051241	negative regulation of multicellular organismal process	BP	0.0033041
SNC_04	Shared w/carrier	GO:0000165	MAPK cascade	BP	0.0033041
SNC_04	Shared w/carrier	GO:0042110	T cell activation	BP	0.00338265
SNC_04	Shared w/carrier	GO:0038023	signaling receptor activity	MF	0.00362935
SNC_04	Shared w/carrier	GO:0032501	multicellular organismal process	BP	0.00362935
SNC_04	Shared w/carrier	GO:0019955	cytokine binding	MF	0.00362935
SNC_04	Shared w/carrier	GO:0051896	regulation of protein kinase B signaling	BP	0.00362935
SNC_04	Shared w/carrier	GO:0051049	regulation of transport	BP	0.00362935
SNC_04	Shared w/carrier	GO:0009966	regulation of signal transduction	BP	0.00362935
SNC_04	Shared w/carrier	GO:0050863	regulation of T cell activation	BP	0.0037661
SNC_04	Shared w/carrier	GO:0007159	leukocyte cell-cell adhesion	BP	0.00392037
SNC_04	Shared w/carrier	GO:0032613	interleukin-10 production	BP	0.00406447
SNC_04	Shared w/carrier	GO:1903530	regulation of secretion by cell	BP	0.00411265
SNC_04	Shared w/carrier	GO:0045785	positive regulation of cell adhesion	BP	0.00435744
SNC_04	Shared w/carrier	GO:0006928	movement of cell or subcellular component	BP	0.00435744
SNC_04	Shared w/carrier	GO:0023014	signal transduction by protein phosphorylation	BP	0.00451164
SNC_04	Shared w/carrier	GO:2000554	regulation of T-helper 1 cell cytokine production	BP	0.00451292
SNC_04	Shared w/carrier	GO:2000556	positive regulation of T-helper 1 cell cytokine production	BP	0.00451292
SNC_04	Shared w/carrier	GO:0032649	regulation of interferon-gamma production	BP	0.00451292
SNC_04	Shared w/carrier	GO:0030595	leukocyte chemotaxis	BP	0.00455365
SNC_04	Shared w/carrier	GO:0048514	blood vessel morphogenesis	BP	0.00455365
SNC_04	Shared w/carrier	GO:1902531	regulation of intracellular signal transduction	BP	0.00455365
SNC_04	Shared w/carrier	GO:0042325	regulation of phosphorylation	BP	0.00467933
SNC_04	Shared w/carrier	GO:0072359	circulatory system development	BP	0.00487029
SNC_04	Shared w/carrier	GO:0098552	side of membrane	CC	0.00487651
SNC_04	Shared w/carrier	GO:0002792	negative regulation of peptide secretion	BP	0.00549269
SNC_04	Shared w/carrier	GO:0042127	regulation of cell proliferation	BP	0.00570674
SNC_04	Shared w/carrier	GO:0009719	response to endogenous stimulus	BP	0.00570674
SNC_04	Shared w/carrier	GO:0032940	secretion by cell	BP	0.00596012
SNC_04	Shared w/carrier	GO:0048878	chemical homeostasis	BP	0.00607555
SNC_04	Shared w/carrier	GO:0002376	immune system process	BP	0.00627041
SNC_04	Shared w/carrier	GO:0048870	cell motility	BP	0.00627041
SNC_04	Shared w/carrier	GO:0051674	localization of cell	BP	0.00627041
SNC_04	Shared w/carrier	GO:0006935	chemotaxis	BP	0.00627041
SNC_04	Shared w/carrier	GO:0035295	tube development	BP	0.00627041
SNC_04	Shared w/carrier	GO:0051093	negative regulation of developmental process	BP	0.00644656
SNC_04	Shared w/carrier	GO:0050715	positive regulation of cytokine secretion	BP	0.00644656
SNC_04	Shared w/carrier	GO:0042330	taxis	BP	0.00666275
SNC_04	Shared w/carrier	GO:0051249	regulation of lymphocyte activation	BP	0.00679042
SNC_04	Shared w/carrier	GO:0051046	regulation of secretion	BP	0.00700686
SNC_04	Shared w/carrier	GO:0046649	lymphocyte activation	BP	0.00720059
SNC_04	Shared w/carrier	GO:0005125	cytokine activity	MF	0.00720059
SNC_04	Shared w/carrier	GO:0040011	locomotion	BP	0.0072214
SNC_04	Shared w/carrier	GO:0016021	integral component of membrane	CC	0.0072214
SNC_04	Shared w/carrier	GO:1990266	neutrophil migration	BP	0.0072214
SNC_04	Shared w/carrier	GO:0002684	positive regulation of immune system process	BP	0.0072214
SNC_04	Shared w/carrier	GO:1901700	response to oxygen-containing compound	BP	0.0072214
SNC_04	Shared w/carrier	GO:0097530	granulocyte migration	BP	0.0072214
SNC_04	Shared w/carrier	GO:0010647	positive regulation of cell communication	BP	0.0072214
SNC_04	Shared w/carrier	GO:0001525	angiogenesis	BP	0.0072214
SNC_04	Shared w/carrier	GO:0048731	system development	BP	0.0073141
SNC_04	Shared w/carrier	GO:0050801	ion homeostasis	BP	0.00750303
SNC_04	Shared w/carrier	GO:0006468	protein phosphorylation	BP	0.00750303
SNC_04	Shared w/carrier	GO:0045597	positive regulation of cell differentiation	BP	0.00750303
SNC_04	Shared w/carrier	GO:0001775	cell activation	BP	0.00791046
SNC_04	Shared w/carrier	GO:0033993	response to lipid	BP	0.00794563
SNC_04	Shared w/carrier	GO:0050709	negative regulation of protein secretion	BP	0.00809973
SNC_04	Shared w/carrier	GO:0031224	intrinsic component of membrane	CC	0.00815582
SNC_04	Shared w/carrier	GO:1901701	cellular response to oxygen-containing compound	BP	0.00819401
SNC_04	Shared w/carrier	GO:1902533	positive regulation of intracellular signal transduction	BP	0.0085061
SNC_04	Shared w/carrier	GO:0048856	anatomical structure development	BP	0.00862196
SNC_04	Shared w/carrier	GO:0019220	regulation of phosphate metabolic process	BP	0.00866027
SNC_04	Shared w/carrier	GO:0019221	cytokine-mediated signaling pathway	BP	0.00869673
SNC_04	Shared w/carrier	GO:0009725	response to hormone	BP	0.00873169
SNC_04	Shared w/carrier	GO:0070372	regulation of ERK1 and ERK2 cascade	BP	0.00876878
SNC_04	Shared w/carrier	GO:0051174	regulation of phosphorus metabolic process	BP	0.00888204
SNC_04	Shared w/carrier	GO:0045429	positive regulation of nitric oxide biosynthetic process	BP	0.00929987
SNC_04	Shared w/carrier	GO:0005102	signaling receptor binding	MF	0.00960284
SNC_04	Shared w/carrier	GO:0031401	positive regulation of protein modification process	BP	0.00962724
SNC_04	Shared w/carrier	GO:0008283	cell proliferation	BP	0.00962724
SNC_04	Shared w/carrier	GO:0050702	interleukin-1 beta secretion	BP	0.00964858
SNC_04	Shared w/carrier	GO:0035239	tube morphogenesis	BP	0.00964858
SNC_04	Shared w/carrier	GO:0007169	transmembrane receptor protein tyrosine kinase signaling pathway	BP	0.0101251
SNC_04	Shared w/carrier	GO:0080134	regulation of response to stress	BP	0.0102332
SNC_04	Shared w/carrier	GO:0034097	response to cytokine	BP	0.0102332
SNC_04	Shared w/carrier	GO:0002685	regulation of leukocyte migration	BP	0.0102798
SNC_04	Shared w/carrier	GO:0043549	regulation of kinase activity	BP	0.0102937
SNC_04	Shared w/carrier	GO:1904407	positive regulation of nitric oxide metabolic process	BP	0.0108273
SNC_04	Shared w/carrier	GO:1903037	regulation of leukocyte cell-cell adhesion	BP	0.0110961
SNC_04	Shared w/carrier	GO:0023056	positive regulation of signaling	BP	0.0110998
SNC_04	Shared w/carrier	GO:0046903	secretion	BP	0.0112422
SNC_04	Shared w/carrier	GO:0032609	interferon-gamma production	BP	0.0118249
SNC_04	Shared w/carrier	GO:0032689	negative regulation of interferon-gamma production	BP	0.0119167
SNC_04	Shared w/carrier	GO:0001818	negative regulation of cytokine production	BP	0.0121205
SNC_04	Shared w/carrier	GO:1903428	positive regulation of reactive oxygen species biosynthetic process	BP	0.0121205
SNC_04	Shared w/carrier	GO:0032502	developmental process	BP	0.0130417
SNC_04	Shared w/carrier	GO:0043410	positive regulation of MAPK cascade	BP	0.0151646
SNC_04	Shared w/carrier	GO:0007275	multicellular organism development	BP	0.0166226
SNC_04	Shared w/carrier	GO:0035744	T-helper 1 cell cytokine production	BP	0.0168783
SNC_04	Shared w/carrier	GO:0071495	cellular response to endogenous stimulus	BP	0.0168783
SNC_04	Shared w/carrier	GO:0030154	cell differentiation	BP	0.0168783
SNC_04	Shared w/carrier	GO:0030054	cell junction	CC	0.0173173
SNC_04	Shared w/carrier	GO:0050714	positive regulation of protein secretion	BP	0.0175493
SNC_04	Shared w/carrier	GO:0002548	monocyte chemotaxis	BP	0.0175493
SNC_04	Shared w/carrier	GO:0033674	positive regulation of kinase activity	BP	0.0177301
SNC_04	Shared w/carrier	GO:0004888	transmembrane signaling receptor activity	MF	0.0183323
SNC_04	Shared w/carrier	GO:0008284	positive regulation of cell proliferation	BP	0.0183323
SNC_04	Shared w/carrier	GO:0072507	divalent inorganic cation homeostasis	BP	0.0183662
SNC_04	Shared w/carrier	GO:0032270	positive regulation of cellular protein metabolic process	BP	0.0183662
SNC_04	Shared w/carrier	GO:0005911	cell-cell junction	CC	0.0187133
SNC_04	Shared w/carrier	GO:0048585	negative regulation of response to stimulus	BP	0.0189105
SNC_04	Shared w/carrier	GO:0002825	regulation of T-helper 1 type immune response	BP	0.019105
SNC_04	Shared w/carrier	GO:0022603	regulation of anatomical structure morphogenesis	BP	0.019105
SNC_04	Shared w/carrier	GO:0048513	animal organ development	BP	0.019105
SNC_04	Shared w/carrier	GO:0022407	regulation of cell-cell adhesion	BP	0.0192379
SNC_04	Shared w/carrier	GO:0098609	cell-cell adhesion	BP	0.0197664
SNC_04	Shared w/carrier	GO:0055082	cellular chemical homeostasis	BP	0.0198471
SNC_04	Shared w/carrier	GO:0002827	positive regulation of T-helper 1 type immune response	BP	0.0198471
SNC_04	Shared w/carrier	GO:0098771	inorganic ion homeostasis	BP	0.0204055
SNC_04	Shared w/carrier	GO:0032870	cellular response to hormone stimulus	BP	0.0204055
SNC_04	Shared w/carrier	GO:0022409	positive regulation of cell-cell adhesion	BP	0.021619
SNC_04	Shared w/carrier	GO:0050776	regulation of immune response	BP	0.021619
SNC_04	Shared w/carrier	GO:1900227	positive regulation of NLRP3 inflammasome complex assembly	BP	0.021619
SNC_04	Shared w/carrier	GO:0032493	response to bacterial lipoprotein	BP	0.021619
SNC_04	Shared w/carrier	GO:2000106	regulation of leukocyte apoptotic process	BP	0.021619
SNC_04	Shared w/carrier	GO:0030593	neutrophil chemotaxis	BP	0.0216612
SNC_04	Shared w/carrier	GO:0048646	anatomical structure formation involved in morphogenesis	BP	0.0216845
SNC_04	Shared w/carrier	GO:0002683	negative regulation of immune system process	BP	0.0228954
SNC_04	Shared w/carrier	GO:0071345	cellular response to cytokine stimulus	BP	0.0231842
SNC_04	Shared w/carrier	GO:0045321	leukocyte activation	BP	0.0231842
SNC_04	Shared w/carrier	GO:0055080	cation homeostasis	BP	0.0231842
SNC_04	Shared w/carrier	GO:0071466	cellular response to xenobiotic stimulus	BP	0.0234075
SNC_04	Shared w/carrier	GO:0032652	regulation of interleukin-1 production	BP	0.0234075
SNC_04	Shared w/carrier	GO:0071674	mononuclear cell migration	BP	0.0262053
SNC_04	Shared w/carrier	GO:0002688	regulation of leukocyte chemotaxis	BP	0.0268776
SNC_04	Shared w/carrier	GO:2000501	regulation of natural killer cell chemotaxis	BP	0.0271581
SNC_04	Shared w/carrier	GO:0007167	enzyme linked receptor protein signaling pathway	BP	0.0271581
SNC_04	Shared w/carrier	GO:0051247	positive regulation of protein metabolic process	BP	0.0271917
SNC_04	Shared w/carrier	GO:0048869	cellular developmental process	BP	0.0281516
SNC_04	Shared w/carrier	GO:0032755	positive regulation of interleukin-6 production	BP	0.0282253
SNC_04	Shared w/carrier	GO:0038024	cargo receptor activity	MF	0.0282253
SNC_04	Shared w/carrier	GO:0050870	positive regulation of T cell activation	BP	0.0282668
SNC_04	Shared w/carrier	GO:0043062	extracellular structure organization	BP	0.0284034
SNC_04	Shared w/carrier	GO:0050867	positive regulation of cell activation	BP	0.0298674
SNC_04	Shared w/carrier	GO:0050731	positive regulation of peptidyl-tyrosine phosphorylation	BP	0.0302859
SNC_04	Shared w/carrier	GO:0071396	cellular response to lipid	BP	0.0302859
SNC_04	Shared w/carrier	GO:0009617	response to bacterium	BP	0.0302859
SNC_04	Shared w/carrier	GO:0070373	negative regulation of ERK1 and ERK2 cascade	BP	0.0302859
SNC_04	Shared w/carrier	GO:0098590	plasma membrane region	CC	0.0307797
SNC_04	Shared w/carrier	GO:0009410	response to xenobiotic stimulus	BP	0.031207
SNC_04	Shared w/carrier	GO:0002696	positive regulation of leukocyte activation	BP	0.0332202
SNC_04	Shared w/carrier	GO:0019722	calcium-mediated signaling	BP	0.0336193
SNC_04	Shared w/carrier	GO:0051223	regulation of protein transport	BP	0.0341765
SNC_04	Shared w/carrier	GO:0098543	detection of other organism	BP	0.0346125
SNC_04	Shared w/carrier	GO:0002793	positive regulation of peptide secretion	BP	0.0347199
SNC_04	Shared w/carrier	GO:0007267	cell-cell signaling	BP	0.0347303
SNC_04	Shared w/carrier	GO:1903531	negative regulation of secretion by cell	BP	0.0363065
SNC_04	Shared w/carrier	GO:0009653	anatomical structure morphogenesis	BP	0.0363421
SNC_04	Shared w/carrier	GO:1901342	regulation of vasculature development	BP	0.0365948
SNC_04	Shared w/carrier	GO:0051050	positive regulation of transport	BP	0.0371658
SNC_04	Shared w/carrier	GO:0007204	positive regulation of cytosolic calcium ion concentration	BP	0.0371658
SNC_04	Shared w/carrier	GO:0042531	positive regulation of tyrosine phosphorylation of STAT protein	BP	0.0371658
SNC_04	Shared w/carrier	GO:0016020	membrane	CC	0.0378085
SNC_04	Shared w/carrier	GO:0008585	female gonad development	BP	0.0397954
SNC_04	Shared w/carrier	GO:0055074	calcium ion homeostasis	BP	0.0397954
SNC_04	Shared w/carrier	GO:0032604	granulocyte macrophage colony-stimulating factor production	BP	0.0402142
SNC_04	Shared w/carrier	GO:0019956	chemokine binding	MF	0.0415564
SNC_04	Shared w/carrier	GO:0090087	regulation of peptide transport	BP	0.0422051
SNC_04	Shared w/carrier	GO:0002237	response to molecule of bacterial origin	BP	0.0422051
SNC_04	Shared w/carrier	GO:0051224	negative regulation of protein transport	BP	0.0423228
SNC_04	Shared w/carrier	GO:0071621	granulocyte chemotaxis	BP	0.0431256
SNC_04	Shared w/carrier	GO:0030003	cellular cation homeostasis	BP	0.0431256
SNC_04	Shared w/carrier	GO:0050710	negative regulation of cytokine secretion	BP	0.0432948
SNC_04	Shared w/carrier	GO:0072503	cellular divalent inorganic cation homeostasis	BP	0.0433549
SNC_04	Shared w/carrier	GO:2000389	regulation of neutrophil extravasation	BP	0.0433624
SNC_04	Shared w/carrier	GO:2000391	positive regulation of neutrophil extravasation	BP	0.0433624
SNC_04	Shared w/carrier	GO:0005161	platelet-derived growth factor receptor binding	MF	0.0434376
SNC_04	Shared w/carrier	GO:0045662	negative regulation of myoblast differentiation	BP	0.0438416
SNC_04	Shared w/carrier	GO:0012501	programmed cell death	BP	0.0438416
SNC_04	Shared w/carrier	GO:0031347	regulation of defense response	BP	0.0438416
SNC_04	Shared w/carrier	GO:0008219	cell death	BP	0.0438416
SNC_04	Shared w/carrier	GO:0045445	myoblast differentiation	BP	0.0438416
SNC_04	Shared w/carrier	GO:0048522	positive regulation of cellular process	BP	0.0448998
SNC_04	Shared w/carrier	GO:0006952	defense response	BP	0.0448998
SNC_04	Shared w/carrier	GO:0050920	regulation of chemotaxis	BP	0.0451319
SNC_04	Shared w/carrier	GO:0042494	detection of bacterial lipoprotein	BP	0.0452132
SNC_04	Shared w/carrier	GO:0006915	apoptotic process	BP	0.0452132
SNC_04	Shared w/carrier	GO:0042089	cytokine biosynthetic process	BP	0.0452296
SNC_04	Shared w/carrier	GO:0045859	regulation of protein kinase activity	BP	0.0453316
SNC_04	Shared w/carrier	GO:0019957	C-C chemokine binding	MF	0.0459158
SNC_04	Shared w/carrier	GO:0035867	alphav-beta3 integrin-IGF-1-IGF1R complex	CC	0.0483403
SNC_04	Shared w/carrier	GO:0001541	ovarian follicle development	BP	0.0484239
SNC_04	Shared w/carrier	GO:0010941	regulation of cell death	BP	0.0485543
SNC_04	Shared w/carrier	GO:0032655	regulation of interleukin-12 production	BP	0.0487222
SNC_04	Shared w/carrier	GO:0031295	T cell costimulation	BP	0.0487295
SNC_04	Shared w/carrier	GO:0042107	cytokine metabolic process	BP	0.0487295
SNC_04	Shared w/carrier	GO:0046545	development of primary female sexual characteristics	BP	0.0490726
SNC_04	Shared w/carrier	GO:0071887	leukocyte apoptotic process	BP	0.0490726
P2C_05	Unique	GO:0005886	plasma membrane	CC	2.17898e-14
P2C_05	Unique	GO:0071944	cell periphery	CC	4.35171e-14
P2C_05	Unique	GO:0051239	regulation of multicellular organismal process	BP	3.63534e-09
P2C_05	Unique	GO:0044459	plasma membrane part	CC	5.33343e-09
P2C_05	Unique	GO:0007155	cell adhesion	BP	9.6125e-09
P2C_05	Unique	GO:0022610	biological adhesion	BP	9.91118e-09
P2C_05	Unique	GO:0031224	intrinsic component of membrane	CC	9.91118e-09
P2C_05	Unique	GO:0032501	multicellular organismal process	BP	1.55817e-08
P2C_05	Unique	GO:0044425	membrane part	CC	3.64585e-08
P2C_05	Unique	GO:0016021	integral component of membrane	CC	1.29674e-07
P2C_05	Unique	GO:0035295	tube development	BP	1.99945e-07
P2C_05	Unique	GO:0098609	cell-cell adhesion	BP	2.06791e-07
P2C_05	Unique	GO:0002682	regulation of immune system process	BP	4.14917e-07
P2C_05	Unique	GO:0007166	cell surface receptor signaling pathway	BP	4.35462e-07
P2C_05	Unique	GO:0048583	regulation of response to stimulus	BP	5.45224e-07
P2C_05	Unique	GO:0050896	response to stimulus	BP	1.37844e-06
P2C_05	Unique	GO:0009653	anatomical structure morphogenesis	BP	1.44047e-06
P2C_05	Unique	GO:0051241	negative regulation of multicellular organismal process	BP	3.00786e-06
P2C_05	Unique	GO:0035239	tube morphogenesis	BP	4.32313e-06
P2C_05	Unique	GO:0048584	positive regulation of response to stimulus	BP	4.71791e-06
P2C_05	Unique	GO:0023052	signaling	BP	6.70978e-06
P2C_05	Unique	GO:0007154	cell communication	BP	6.70978e-06
P2C_05	Unique	GO:0006955	immune response	BP	7.33511e-06
P2C_05	Unique	GO:0048856	anatomical structure development	BP	1.18707e-05
P2C_05	Unique	GO:0006954	inflammatory response	BP	1.21392e-05
P2C_05	Unique	GO:0032502	developmental process	BP	1.21392e-05
P2C_05	Unique	GO:0007165	signal transduction	BP	1.37586e-05
P2C_05	Unique	GO:0048869	cellular developmental process	BP	1.41896e-05
P2C_05	Unique	GO:0050793	regulation of developmental process	BP	2.21182e-05
P2C_05	Unique	GO:0030154	cell differentiation	BP	2.6552e-05
P2C_05	Unique	GO:2000026	regulation of multicellular organismal development	BP	2.73378e-05
P2C_05	Unique	GO:0001817	regulation of cytokine production	BP	2.94193e-05
P2C_05	Unique	GO:0030155	regulation of cell adhesion	BP	2.94193e-05
P2C_05	Unique	GO:0051716	cellular response to stimulus	BP	2.94193e-05
P2C_05	Unique	GO:0048514	blood vessel morphogenesis	BP	3.12729e-05
P2C_05	Unique	GO:0009986	cell surface	CC	4.05456e-05
P2C_05	Unique	GO:0048513	animal organ development	BP	5.90599e-05
P2C_05	Unique	GO:0070887	cellular response to chemical stimulus	BP	6.9764e-05
P2C_05	Unique	GO:0071310	cellular response to organic substance	BP	7.44628e-05
P2C_05	Unique	GO:0048731	system development	BP	7.63396e-05
P2C_05	Unique	GO:0002376	immune system process	BP	7.63396e-05
P2C_05	Unique	GO:0001816	cytokine production	BP	7.63396e-05
P2C_05	Unique	GO:0016020	membrane	CC	7.73102e-05
P2C_05	Unique	GO:0007275	multicellular organism development	BP	8.25535e-05
P2C_05	Unique	GO:0023051	regulation of signaling	BP	8.25535e-05
P2C_05	Unique	GO:0001525	angiogenesis	BP	9.45344e-05
P2C_05	Unique	GO:0031226	intrinsic component of plasma membrane	CC	0.000103281
P2C_05	Unique	GO:0005102	signaling receptor binding	MF	0.000106179
P2C_05	Unique	GO:0022407	regulation of cell-cell adhesion	BP	0.000116325
P2C_05	Unique	GO:0048646	anatomical structure formation involved in morphogenesis	BP	0.000140249
P2C_05	Unique	GO:0010646	regulation of cell communication	BP	0.000144508
P2C_05	Unique	GO:0002684	positive regulation of immune system process	BP	0.000147336
P2C_05	Unique	GO:0032879	regulation of localization	BP	0.000159261
P2C_05	Unique	GO:1903037	regulation of leukocyte cell-cell adhesion	BP	0.000188522
P2C_05	Unique	GO:0009966	regulation of signal transduction	BP	0.000199329
P2C_05	Unique	GO:0050865	regulation of cell activation	BP	0.000222653
P2C_05	Unique	GO:0010033	response to organic substance	BP	0.000224102
P2C_05	Unique	GO:0007159	leukocyte cell-cell adhesion	BP	0.00024311
P2C_05	Unique	GO:0051270	regulation of cellular component movement	BP	0.000248422
P2C_05	Unique	GO:0023056	positive regulation of signaling	BP	0.000257249
P2C_05	Unique	GO:0002683	negative regulation of immune system process	BP	0.000279343
P2C_05	Unique	GO:0016477	cell migration	BP	0.000296785
P2C_05	Unique	GO:0009888	tissue development	BP	0.00029966
P2C_05	Unique	GO:0022603	regulation of anatomical structure morphogenesis	BP	0.000307797
P2C_05	Unique	GO:0060429	epithelium development	BP	0.000308701
P2C_05	Unique	GO:0006952	defense response	BP	0.000335915
P2C_05	Unique	GO:0001568	blood vessel development	BP	0.000335915
P2C_05	Unique	GO:0001775	cell activation	BP	0.000370474
P2C_05	Unique	GO:0072359	circulatory system development	BP	0.000370474
P2C_05	Unique	GO:0005887	integral component of plasma membrane	CC	0.000370474
P2C_05	Unique	GO:0046651	lymphocyte proliferation	BP	0.000429693
P2C_05	Unique	GO:0051240	positive regulation of multicellular organismal process	BP	0.000439471
P2C_05	Unique	GO:0010647	positive regulation of cell communication	BP	0.000450839
P2C_05	Unique	GO:0032943	mononuclear cell proliferation	BP	0.000506444
P2C_05	Unique	GO:0008283	cell proliferation	BP	0.000598154
P2C_05	Unique	GO:0048870	cell motility	BP	0.000598154
P2C_05	Unique	GO:0051674	localization of cell	BP	0.000598154
P2C_05	Unique	GO:0002694	regulation of leukocyte activation	BP	0.00061162
P2C_05	Unique	GO:0001944	vasculature development	BP	0.000612903
P2C_05	Unique	GO:0050707	regulation of cytokine secretion	BP	0.000652176
P2C_05	Unique	GO:0042127	regulation of cell proliferation	BP	0.000700329
P2C_05	Unique	GO:0070661	leukocyte proliferation	BP	0.000812966
P2C_05	Unique	GO:0072358	cardiovascular system development	BP	0.000816079
P2C_05	Unique	GO:0042102	positive regulation of T cell proliferation	BP	0.000816079
P2C_05	Unique	GO:0045785	positive regulation of cell adhesion	BP	0.000878688
P2C_05	Unique	GO:0040012	regulation of locomotion	BP	0.00093532
P2C_05	Unique	GO:0051249	regulation of lymphocyte activation	BP	0.00094016
P2C_05	Unique	GO:0050663	cytokine secretion	BP	0.00094016
P2C_05	Unique	GO:0098772	molecular function regulator	MF	0.000946647
P2C_05	Unique	GO:0150076	neuroinflammatory response	BP	0.00107261
P2C_05	Unique	GO:0060562	epithelial tube morphogenesis	BP	0.00108569
P2C_05	Unique	GO:0050863	regulation of T cell activation	BP	0.00108569
P2C_05	Unique	GO:0005576	extracellular region	CC	0.0010925
P2C_05	Unique	GO:1903532	positive regulation of secretion by cell	BP	0.00112711
P2C_05	Unique	GO:0042613	MHC class II protein complex	CC	0.00112711
P2C_05	Unique	GO:0033993	response to lipid	BP	0.00112711
P2C_05	Unique	GO:0051049	regulation of transport	BP	0.00122862
P2C_05	Unique	GO:0042481	regulation of odontogenesis	BP	0.00124905
P2C_05	Unique	GO:0048729	tissue morphogenesis	BP	0.00136125
P2C_05	Unique	GO:0050714	positive regulation of protein secretion	BP	0.0014214
P2C_05	Unique	GO:2000145	regulation of cell motility	BP	0.0014214
P2C_05	Unique	GO:0098552	side of membrane	CC	0.0014214
P2C_05	Unique	GO:0002793	positive regulation of peptide secretion	BP	0.00146384
P2C_05	Unique	GO:0046631	alpha-beta T cell activation	BP	0.00160149
P2C_05	Unique	GO:0042110	T cell activation	BP	0.00160149
P2C_05	Unique	GO:0038023	signaling receptor activity	MF	0.00168347
P2C_05	Unique	GO:0042221	response to chemical	BP	0.00168347
P2C_05	Unique	GO:0040011	locomotion	BP	0.00168347
P2C_05	Unique	GO:0045595	regulation of cell differentiation	BP	0.00182678
P2C_05	Unique	GO:0045597	positive regulation of cell differentiation	BP	0.00183626
P2C_05	Unique	GO:0035743	CD4-positive, alpha-beta T cell cytokine production	BP	0.00197528
P2C_05	Unique	GO:0006928	movement of cell or subcellular component	BP	0.00199762
P2C_05	Unique	GO:0001818	negative regulation of cytokine production	BP	0.00199762
P2C_05	Unique	GO:0070665	positive regulation of leukocyte proliferation	BP	0.00204098
P2C_05	Unique	GO:0070663	regulation of leukocyte proliferation	BP	0.00204098
P2C_05	Unique	GO:0005587	collagen type IV trimer	CC	0.00204098
P2C_05	Unique	GO:0007417	central nervous system development	BP	0.00221233
P2C_05	Unique	GO:1902105	regulation of leukocyte differentiation	BP	0.00231993
P2C_05	Unique	GO:0050900	leukocyte migration	BP	0.00242285
P2C_05	Unique	GO:0050670	regulation of lymphocyte proliferation	BP	0.00244994
P2C_05	Unique	GO:0031012	extracellular matrix	CC	0.00244994
P2C_05	Unique	GO:0048518	positive regulation of biological process	BP	0.0024874
P2C_05	Unique	GO:0071396	cellular response to lipid	BP	0.0024874
P2C_05	Unique	GO:0050776	regulation of immune response	BP	0.00251927
P2C_05	Unique	GO:0042129	regulation of T cell proliferation	BP	0.00256089
P2C_05	Unique	GO:0032944	regulation of mononuclear cell proliferation	BP	0.00260908
P2C_05	Unique	GO:0060089	molecular transducer activity	MF	0.00272664
P2C_05	Unique	GO:0002791	regulation of peptide secretion	BP	0.00298306
P2C_05	Unique	GO:0050671	positive regulation of lymphocyte proliferation	BP	0.00298306
P2C_05	Unique	GO:0030334	regulation of cell migration	BP	0.00315488
P2C_05	Unique	GO:0001819	positive regulation of cytokine production	BP	0.00322167
P2C_05	Unique	GO:0032946	positive regulation of mononuclear cell proliferation	BP	0.00334486
P2C_05	Unique	GO:0002009	morphogenesis of an epithelium	BP	0.00346449
P2C_05	Unique	GO:0051047	positive regulation of secretion	BP	0.00362695
P2C_05	Unique	GO:0034341	response to interferon-gamma	BP	0.00402358
P2C_05	Unique	GO:0034097	response to cytokine	BP	0.00441634
P2C_05	Unique	GO:0022408	negative regulation of cell-cell adhesion	BP	0.00445871
P2C_05	Unique	GO:0050708	regulation of protein secretion	BP	0.00449567
P2C_05	Unique	GO:0045986	negative regulation of smooth muscle contraction	BP	0.00451725
P2C_05	Unique	GO:0030217	T cell differentiation	BP	0.0046061
P2C_05	Unique	GO:0071345	cellular response to cytokine stimulus	BP	0.0047438
P2C_05	Unique	GO:0051093	negative regulation of developmental process	BP	0.00499225
P2C_05	Unique	GO:0046632	alpha-beta T cell differentiation	BP	0.00507947
P2C_05	Unique	GO:0032649	regulation of interferon-gamma production	BP	0.00509713
P2C_05	Unique	GO:0035710	CD4-positive, alpha-beta T cell activation	BP	0.00532616
P2C_05	Unique	GO:0032653	regulation of interleukin-10 production	BP	0.00532616
P2C_05	Unique	GO:0046649	lymphocyte activation	BP	0.0053521
P2C_05	Unique	GO:0009967	positive regulation of signal transduction	BP	0.00535373
P2C_05	Unique	GO:0002250	adaptive immune response	BP	0.00537975
P2C_05	Unique	GO:0005788	endoplasmic reticulum lumen	CC	0.00542147
P2C_05	Unique	GO:0071222	cellular response to lipopolysaccharide	BP	0.0059501
P2C_05	Unique	GO:0050870	positive regulation of T cell activation	BP	0.00597212
P2C_05	Unique	GO:0050808	synapse organization	BP	0.00607558
P2C_05	Unique	GO:1903039	positive regulation of leukocyte cell-cell adhesion	BP	0.00609474
P2C_05	Unique	GO:0010718	positive regulation of epithelial to mesenchymal transition	BP	0.00614173
P2C_05	Unique	GO:0045619	regulation of lymphocyte differentiation	BP	0.00624554
P2C_05	Unique	GO:0005125	cytokine activity	MF	0.00637853
P2C_05	Unique	GO:0098590	plasma membrane region	CC	0.00637853
P2C_05	Unique	GO:0001763	morphogenesis of a branching structure	BP	0.00637853
P2C_05	Unique	GO:0009897	external side of plasma membrane	CC	0.00676981
P2C_05	Unique	GO:0045321	leukocyte activation	BP	0.00676981
P2C_05	Unique	GO:0098642	network-forming collagen trimer	CC	0.0069586
P2C_05	Unique	GO:0098645	collagen network	CC	0.0069586
P2C_05	Unique	GO:0030855	epithelial cell differentiation	BP	0.00732109
P2C_05	Unique	GO:0042098	T cell proliferation	BP	0.00750171
P2C_05	Unique	GO:0032613	interleukin-10 production	BP	0.00763459
P2C_05	Unique	GO:0071346	cellular response to interferon-gamma	BP	0.00769926
P2C_05	Unique	GO:0060684	epithelial-mesenchymal cell signaling	BP	0.00775492
P2C_05	Unique	GO:0048565	digestive tract development	BP	0.00811292
P2C_05	Unique	GO:0001570	vasculogenesis	BP	0.00859423
P2C_05	Unique	GO:0002685	regulation of leukocyte migration	BP	0.00859423
P2C_05	Unique	GO:0008285	negative regulation of cell proliferation	BP	0.00859423
P2C_05	Unique	GO:0051094	positive regulation of developmental process	BP	0.00859423
P2C_05	Unique	GO:0071219	cellular response to molecule of bacterial origin	BP	0.00919362
P2C_05	Unique	GO:1901509	regulation of endothelial tube morphogenesis	BP	0.00919362
P2C_05	Unique	GO:0002686	negative regulation of leukocyte migration	BP	0.00919362
P2C_05	Unique	GO:0048585	negative regulation of response to stimulus	BP	0.00933305
P2C_05	Unique	GO:1903038	negative regulation of leukocyte cell-cell adhesion	BP	0.00946072
P2C_05	Unique	GO:0035744	T-helper 1 cell cytokine production	BP	0.0097509
P2C_05	Unique	GO:0032733	positive regulation of interleukin-10 production	BP	0.00999977
P2C_05	Unique	GO:0009605	response to external stimulus	BP	0.0102066
P2C_05	Unique	GO:0044421	extracellular region part	CC	0.010221
P2C_05	Unique	GO:0042088	T-helper 1 type immune response	BP	0.0109524
P2C_05	Unique	GO:0030545	receptor regulator activity	MF	0.0111237
P2C_05	Unique	GO:0045932	negative regulation of muscle contraction	BP	0.0116887
P2C_05	Unique	GO:0009617	response to bacterium	BP	0.0122195
P2C_05	Unique	GO:0032675	regulation of interleukin-6 production	BP	0.0124678
P2C_05	Unique	GO:0061138	morphogenesis of a branching epithelium	BP	0.0125702
P2C_05	Unique	GO:0042611	MHC protein complex	CC	0.0128642
P2C_05	Unique	GO:0045906	negative regulation of vasoconstriction	BP	0.012889
P2C_05	Unique	GO:0032612	interleukin-1 production	BP	0.0130711
P2C_05	Unique	GO:2000401	regulation of lymphocyte migration	BP	0.0134971
P2C_05	Unique	GO:2000146	negative regulation of cell motility	BP	0.0135498
P2C_05	Unique	GO:0002790	peptide secretion	BP	0.0135498
P2C_05	Unique	GO:0002696	positive regulation of leukocyte activation	BP	0.0135498
P2C_05	Unique	GO:0003159	morphogenesis of an endothelium	BP	0.0135498
P2C_05	Unique	GO:0061154	endothelial tube morphogenesis	BP	0.0135498
P2C_05	Unique	GO:0010038	response to metal ion	BP	0.013595
P2C_05	Unique	GO:0045580	regulation of T cell differentiation	BP	0.0137664
P2C_05	Unique	GO:1903530	regulation of secretion by cell	BP	0.0139229
P2C_05	Unique	GO:0030336	negative regulation of cell migration	BP	0.0143765
P2C_05	Unique	GO:0007229	integrin-mediated signaling pathway	BP	0.0144116
P2C_05	Unique	GO:0071216	cellular response to biotic stimulus	BP	0.0144576
P2C_05	Unique	GO:0032609	interferon-gamma production	BP	0.0145696
P2C_05	Unique	GO:0098651	basement membrane collagen trimer	CC	0.0154151
P2C_05	Unique	GO:0050778	positive regulation of immune response	BP	0.0157312
P2C_05	Unique	GO:1990812	growth cone filopodium	CC	0.0158579
P2C_05	Unique	GO:0005126	cytokine receptor binding	MF	0.0161708
P2C_05	Unique	GO:0050715	positive regulation of cytokine secretion	BP	0.0164073
P2C_05	Unique	GO:0009306	protein secretion	BP	0.0164073
P2C_05	Unique	GO:0002285	lymphocyte activation involved in immune response	BP	0.0171766
P2C_05	Unique	GO:0051251	positive regulation of lymphocyte activation	BP	0.0171944
P2C_05	Unique	GO:0070170	regulation of tooth mineralization	BP	0.0180074
P2C_05	Unique	GO:0002521	leukocyte differentiation	BP	0.0180856
P2C_05	Unique	GO:0042093	T-helper cell differentiation	BP	0.0180856
P2C_05	Unique	GO:0032395	MHC class II receptor activity	MF	0.0180856
P2C_05	Unique	GO:0055123	digestive system development	BP	0.0186564
P2C_05	Unique	GO:0032729	positive regulation of interferon-gamma production	BP	0.0187175
P2C_05	Unique	GO:0002369	T cell cytokine production	BP	0.0188759
P2C_05	Unique	GO:0014015	positive regulation of gliogenesis	BP	0.0193504
P2C_05	Unique	GO:1904694	negative regulation of vascular smooth muscle contraction	BP	0.0193504
P2C_05	Unique	GO:0051050	positive regulation of transport	BP	0.0200725
P2C_05	Unique	GO:0022409	positive regulation of cell-cell adhesion	BP	0.0210108
P2C_05	Unique	GO:0032940	secretion by cell	BP	0.0215152
P2C_05	Unique	GO:0042487	regulation of odontogenesis of dentin-containing tooth	BP	0.0221143
P2C_05	Unique	GO:0002294	CD4-positive, alpha-beta T cell differentiation involved in immune response	BP	0.0222519
P2C_05	Unique	GO:0032656	regulation of interleukin-13 production	BP	0.0226225
P2C_05	Unique	GO:0032635	interleukin-6 production	BP	0.0226225
P2C_05	Unique	GO:0050867	positive regulation of cell activation	BP	0.0229164
P2C_05	Unique	GO:0002703	regulation of leukocyte mediated immunity	BP	0.0230343
P2C_05	Unique	GO:0040017	positive regulation of locomotion	BP	0.0230343
P2C_05	Unique	GO:0007399	nervous system development	BP	0.0241059
P2C_05	Unique	GO:0051272	positive regulation of cellular component movement	BP	0.0242534
P2C_05	Unique	GO:0002287	alpha-beta T cell activation involved in immune response	BP	0.0250024
P2C_05	Unique	GO:0002293	alpha-beta T cell differentiation involved in immune response	BP	0.0250024
P2C_05	Unique	GO:0002286	T cell activation involved in immune response	BP	0.025208
P2C_05	Unique	GO:0048522	positive regulation of cellular process	BP	0.025208
P2C_05	Unique	GO:0006897	endocytosis	BP	0.025586
P2C_05	Unique	GO:0000902	cell morphogenesis	BP	0.025586
P2C_05	Unique	GO:0045596	negative regulation of cell differentiation	BP	0.0257918
P2C_05	Unique	GO:0072676	lymphocyte migration	BP	0.0265262
P2C_05	Unique	GO:0045087	innate immune response	BP	0.0265262
P2C_05	Unique	GO:0090087	regulation of peptide transport	BP	0.0265262
P2C_05	Unique	GO:1903522	regulation of blood circulation	BP	0.0265914
P2C_05	Unique	GO:0002706	regulation of lymphocyte mediated immunity	BP	0.0266772
P2C_05	Unique	GO:0042476	odontogenesis	BP	0.0267376
P2C_05	Unique	GO:0048468	cell development	BP	0.0267376
P2C_05	Unique	GO:0005615	extracellular space	CC	0.0267376
P2C_05	Unique	GO:0003338	metanephros morphogenesis	BP	0.0268876
P2C_05	Unique	GO:0051222	positive regulation of protein transport	BP	0.0269664
P2C_05	Unique	GO:0032633	interleukin-4 production	BP	0.0279328
P2C_05	Unique	GO:0098657	import into cell	BP	0.0284308
P2C_05	Unique	GO:0060713	labyrinthine layer morphogenesis	BP	0.0285414
P2C_05	Unique	GO:0050866	negative regulation of cell activation	BP	0.0285414
P2C_05	Unique	GO:0044057	regulation of system process	BP	0.0285414
P2C_05	Unique	GO:1902107	positive regulation of leukocyte differentiation	BP	0.0296903
P2C_05	Unique	GO:0065007	biological regulation	BP	0.0296903
P2C_05	Unique	GO:0003008	system process	BP	0.0297406
P2C_05	Unique	GO:0030098	lymphocyte differentiation	BP	0.0297406
P2C_05	Unique	GO:0008284	positive regulation of cell proliferation	BP	0.0297406
P2C_05	Unique	GO:0030198	extracellular matrix organization	BP	0.029985
P2C_05	Unique	GO:0086080	protein binding involved in heterotypic cell-cell adhesion	MF	0.029985
P2C_05	Unique	GO:0034113	heterotypic cell-cell adhesion	BP	0.0302743
P2C_05	Unique	GO:0048018	receptor ligand activity	MF	0.0303262
P2C_05	Unique	GO:0042035	regulation of cytokine biosynthetic process	BP	0.0312909
P2C_05	Unique	GO:0032496	response to lipopolysaccharide	BP	0.0319098
P2C_05	Unique	GO:0061900	glial cell activation	BP	0.032165
P2C_05	Unique	GO:0045687	positive regulation of glial cell differentiation	BP	0.0328801
P2C_05	Unique	GO:0032652	regulation of interleukin-1 production	BP	0.0328801
P2C_05	Unique	GO:0051271	negative regulation of cellular component movement	BP	0.0332508
P2C_05	Unique	GO:0051046	regulation of secretion	BP	0.0332508
P2C_05	Unique	GO:0032611	interleukin-1 beta production	BP	0.0337033
P2C_05	Unique	GO:0007267	cell-cell signaling	BP	0.0345259
P2C_05	Unique	GO:0030856	regulation of epithelial cell differentiation	BP	0.0351953
P2C_05	Unique	GO:0032616	interleukin-13 production	BP	0.0366363
P2C_05	Unique	GO:0009968	negative regulation of signal transduction	BP	0.0387491
P2C_05	Unique	GO:0042092	type 2 immune response	BP	0.0387491
P2C_05	Unique	GO:0032673	regulation of interleukin-4 production	BP	0.0392714
P2C_05	Unique	GO:0042063	gliogenesis	BP	0.0394495
P2C_05	Unique	GO:0005901	caveola	CC	0.0396624
P2C_05	Unique	GO:2001057	reactive nitrogen species metabolic process	BP	0.0403099
P2C_05	Unique	GO:0055001	muscle cell development	BP	0.0411537
P2C_05	Unique	GO:0019229	regulation of vasoconstriction	BP	0.0414233
P2C_05	Unique	GO:0048545	response to steroid hormone	BP	0.0444849
P2C_05	Unique	GO:0009719	response to endogenous stimulus	BP	0.0444849
P2C_05	Unique	GO:0070848	response to growth factor	BP	0.0446245
P2C_05	Unique	GO:0046634	regulation of alpha-beta T cell activation	BP	0.0449739
P2C_05	Unique	GO:0065009	regulation of molecular function	BP	0.0455657
P2C_05	Unique	GO:0009887	animal organ morphogenesis	BP	0.0456094
P2C_05	Unique	GO:0062023	collagen-containing extracellular matrix	CC	0.0460061
P2C_05	Unique	GO:0097755	positive regulation of blood vessel diameter	BP	0.0466334
P2C_05	Unique	GO:0007507	heart development	BP	0.0476215
P2C_05	Unique	GO:0042482	positive regulation of odontogenesis	BP	0.0476215
P2C_05	Unique	GO:0002292	T cell differentiation involved in immune response	BP	0.0479391
P2C_05	Unique	GO:2000554	regulation of T-helper 1 cell cytokine production	BP	0.0479391
P2C_05	Unique	GO:2000556	positive regulation of T-helper 1 cell cytokine production	BP	0.0479391
P2C_05	Unique	GO:0060993	kidney morphogenesis	BP	0.0479391
P2C_05	Unique	GO:0003170	heart valve development	BP	0.0479391
P2C_05	Unique	GO:0007162	negative regulation of cell adhesion	BP	0.0479391
P2C_05	Unique	GO:0032989	cellular component morphogenesis	BP	0.0486889
P2C_05	Unique	GO:0032101	regulation of response to external stimulus	BP	0.0487487
P2C_05	Shared w/noncarrier	GO:0071944	cell periphery	CC	1.62128e-12
P2C_05	Shared w/noncarrier	GO:0005886	plasma membrane	CC	1.62128e-12
P2C_05	Shared w/noncarrier	GO:0044459	plasma membrane part	CC	3.17804e-11
P2C_05	Shared w/noncarrier	GO:0031224	intrinsic component of membrane	CC	1.16069e-10
P2C_05	Shared w/noncarrier	GO:0038023	signaling receptor activity	MF	1.16069e-10
P2C_05	Shared w/noncarrier	GO:0044425	membrane part	CC	1.59321e-10
P2C_05	Shared w/noncarrier	GO:0060089	molecular transducer activity	MF	1.59321e-10
P2C_05	Shared w/noncarrier	GO:0016021	integral component of membrane	CC	4.99879e-10
P2C_05	Shared w/noncarrier	GO:0031226	intrinsic component of plasma membrane	CC	1.67914e-09
P2C_05	Shared w/noncarrier	GO:0005887	integral component of plasma membrane	CC	1.68212e-09
P2C_05	Shared w/noncarrier	GO:0004888	transmembrane signaling receptor activity	MF	1.02817e-07
P2C_05	Shared w/noncarrier	GO:0023052	signaling	BP	2.22006e-07
P2C_05	Shared w/noncarrier	GO:0007154	cell communication	BP	1.19501e-06
P2C_05	Shared w/noncarrier	GO:0016020	membrane	CC	5.12767e-06
P2C_05	Shared w/noncarrier	GO:0009986	cell surface	CC	1.86038e-05
P2C_05	Shared w/noncarrier	GO:0007165	signal transduction	BP	4.93654e-05
P2C_05	Shared w/noncarrier	GO:0007155	cell adhesion	BP	0.000217513
P2C_05	Shared w/noncarrier	GO:0022610	biological adhesion	BP	0.000260657
P2C_05	Shared w/noncarrier	GO:0042613	MHC class II protein complex	CC	0.000287885
P2C_05	Shared w/noncarrier	GO:0032501	multicellular organismal process	BP	0.000393386
P2C_05	Shared w/noncarrier	GO:0005788	endoplasmic reticulum lumen	CC	0.000901015
P2C_05	Shared w/noncarrier	GO:0007166	cell surface receptor signaling pathway	BP	0.00181146
P2C_05	Shared w/noncarrier	GO:0051239	regulation of multicellular organismal process	BP	0.00281487
P2C_05	Shared w/noncarrier	GO:0098797	plasma membrane protein complex	CC	0.00742545
P2C_05	Shared w/noncarrier	GO:0016701	oxidoreductase activity, acting on single donors with incorporation of molecular oxygen	MF	0.0117695
P2C_05	Shared w/noncarrier	GO:0040011	locomotion	BP	0.0143489
P2C_05	Shared w/noncarrier	GO:0042611	MHC protein complex	CC	0.0161545
P2C_05	Shared w/noncarrier	GO:0004930	G protein-coupled receptor activity	MF	0.017594
P2C_05	Shared w/noncarrier	GO:1901342	regulation of vasculature development	BP	0.0219024
[truncated: 6,173 more rows]
