# Supplementary material for: Combinatorial patterns of gene expression changes contribute to variable expressivity of the developmental delay-associated 16p12.1 deletion
Source: Genome Med. 2021 Oct 18;13:163. doi: 10.1186/s13073-021-00982-z (PMC8522054; doi:10.1186/s13073-021-00982-z)
Supplement: Supplementary file 8 — Additional file 8: Data S6. This file lists all outlier genes identified in each individual in the 16p12.1 deletion cohort, along with their expression z-scores, preferential expression in the human brain, and pLI and RVIS intolerance to variation scores. [file 13073_2021_982_MOESM8_ESM.xlsx]

## Sheet: Data S6
Data S6: Outlier gene expression analysis
Sample	Gene ID	Gene name	z-score	Brain pref. expr.	pLI score	RVIS score
F1NC_07	ENSG00000163995	ABLIM2	2.58713		0.762416	0.0346626
F1NC_07	ENSG00000075624	ACTB	2.21254		0.935803	0.154293
F1NC_07	ENSG00000131966	ACTR10	-2.40013		0.00473624	0.350181
F1NC_07	ENSG00000185761	ADAMTSL5	2.42333		3.22e-10	0.773775
F1NC_07	ENSG00000148700	ADD3	-2.1468		0.952357	0.647982
F1NC_07	ENSG00000148671	ADIRF	3.33532		0.0333868	0.489838
F1NC_07	ENSG00000101126	ADNP	-2.24957		0.998904	0.0411803
F1NC_07	ENSG00000185100	ADSSL1	2.24159		0.000383323	0.51982
F1NC_07	ENSG00000126070	AGO3	-2.4091		0.999999	0.0823606
F1NC_07	ENSG00000108602	ALDH3A1	2.20912		1.33e-12	0.615512
F1NC_07	ENSG00000159423	ALDH4A1	2.87125		0.000434044	0.675238
F1NC_07	ENSG00000088035	ALG6	-2.05065		0.0553676	0.714523
F1NC_07	ENSG00000086848	ALG9	-2.23312		0.00122531	0.799135
F1NC_07	ENSG00000154122	ANKH	2.05462	X	0.167377	0.271197
F1NC_07	ENSG00000181039	ANKRD34A	2.23657	X	0.974591	0.219056
F1NC_07	ENSG00000248546	ANP32C	2.27243		.	.
F1NC_07	ENSG00000166825	ANPEP	2.9844		0.000244242	0.086686
F1NC_07	ENSG00000105290	APLP1	2.14377	X	0.525927	0.153463
F1NC_07	ENSG00000062725	APPBP2	-2.14469	X	0.999071	0.262784
F1NC_07	ENSG00000178301	AQP11	2.21006		0.059172	0.799135
F1NC_07	ENSG00000164144	ARFIP1	-2.3684		0.00372902	0.615512
F1NC_07	ENSG00000142632	ARHGEF19	2.17081		7.64e-09	0.90567
F1NC_07	ENSG00000050327	ARHGEF5	2.13102		.	.
F1NC_07	ENSG00000104442	ARMC1	-2.22534	X	0.876352	0.309534
F1NC_07	ENSG00000125449	ARMC7	3.36504	X	0.0149469	0.747467
F1NC_07	ENSG00000114098	ARMC8	-2.2844	X	0.999884	0.350181
F1NC_07	ENSG00000196440	ARMCX4	2.71024		.	.
F1NC_07	ENSG00000138381	ASNSD1	-2.06016	X	1.64e-08	0.677905
F1NC_07	ENSG00000166170	BAG5	-2.08592		0.0432182	0.478462
F1NC_07	ENSG00000030110	BAK1	2.01187		0.00348655	0.309534
F1NC_07	ENSG00000138376	BARD1	-2.73826		1.18e-11	0.898323
F1NC_07	ENSG00000029363	BCLAF1	-2.30373		.	0.976358
F1NC_07	ENSG00000183337	BCOR	-2.56509		0.999946	0.00491794
F1NC_07	ENSG00000113460	BRIX1	-2.73212		0.981127	0.592404
F1NC_07	ENSG00000166246	C16orf71	2.30212		1.38e-13	0.947621
F1NC_07	ENSG00000187997	C17orf99	2.0258		.	0.904722
F1NC_07	ENSG00000106392	C1GALT1	-2.39692	X	0.67938	0.592404
F1NC_07	ENSG00000111731	C2CD5	-2.26441	X	8.69e-07	0.139598
F1NC_07	ENSG00000075461	CACNG4	4.07356	X	0.215774	0.397286
F1NC_07	ENSG00000008118	CAMK1G	2.2153	X	0.101614	0.106121
F1NC_07	ENSG00000162545	CAMK2N1	2.46857	X	0.138563	0.60775
F1NC_07	ENSG00000198898	CAPZA2	-2.57362		0.986606	0.663092
F1NC_07	ENSG00000118412	CASP8AP2	-2.38033		.	.
F1NC_07	ENSG00000122565	CBX3	-2.0527		0.6332	0.57605
F1NC_07	ENSG00000177875	CCDC184	2.00941	X	0.625471	0.592404
F1NC_07	ENSG00000149231	CCDC82	-2.37693	X	1.73e-07	0.878237
F1NC_07	ENSG00000135083	CCNJL	2.14613	X	1.95e-05	0.637258
F1NC_07	ENSG00000004897	CDC27	-2.00082		0.486673	0.441311
F1NC_07	ENSG00000158985	CDC42SE2	-2.05024		0.753729	0.456538
F1NC_07	ENSG00000107736	CDH23	2.53245	X	0.050693	0.020442
F1NC_07	ENSG00000223510	CDRT15	2.4987		0.00750644	.
F1NC_07	ENSG00000091527	CDV3	-2.45054		0.201907	0.541328
F1NC_07	ENSG00000184524	CEND1	2.12424	X	0.584353	0.377496
F1NC_07	ENSG00000145241	CENPC	-2.2375		0.0671174	0.94217
F1NC_07	ENSG00000168944	CEP120	-2.25179	X	4.34e-11	0.541328
F1NC_07	ENSG00000174799	CEP135	-2.03794		4.85e-17	0.772886
F1NC_07	ENSG00000135315	CEP162	-2.21056		6.36e-20	0.921254
F1NC_07	ENSG00000166037	CEP57	-2.00852		0.565432	0.489838
F1NC_07	ENSG00000183137	CEP57L1	-2.23975		4.26e-09	0.901997
F1NC_07	ENSG00000153140	CETN3	-2.1388		0.0113208	0.663092
F1NC_07	ENSG00000143375	CGN	2.04339		1.82e-22	0.975647
F1NC_07	ENSG00000250479	CHCHD10	2.05918		0.000132412	.
F1NC_07	ENSG00000106153	CHCHD2	2.46215		0.00022132	0.441311
F1NC_07	ENSG00000134216	CHIA	2.2674		2.26e-15	0.978314
F1NC_07	ENSG00000140835	CHST4	2.17041		5.59e-09	0.51982
F1NC_07	ENSG00000164442	CITED2	-2.56111		0.706862	0.32648
F1NC_07	ENSG00000109572	CLCN3	-2.04287	X	0.993265	0.183149
F1NC_07	ENSG00000169504	CLIC4	-2.64976		0.009462	0.36369
F1NC_07	ENSG00000070371	CLTCL1	2.46271		1.24e-26	0.984061
F1NC_07	ENSG00000092009	CMA1	2.05993		4.11e-08	0.670972
F1NC_07	ENSG00000180917	CMTR2	-2.18297		1.42e-07	0.60378
F1NC_07	ENSG00000143771	CNIH4	-2.2658		0.084725	0.697577
F1NC_07	ENSG00000100473	COCH	-2.98208	X	0.000262849	0.714523
F1NC_07	ENSG00000121058	COIL	-2.37389		0.0156002	0.283463
F1NC_07	ENSG00000114744	COMMD2	-2.30733		3.65e-07	0.708064
F1NC_07	ENSG00000131143	COX4I1	2.03037		0.722238	0.478462
F1NC_07	ENSG00000135940	COX5B	2.12919		0.412577	0.686319
F1NC_07	ENSG00000126267	COX6B1	2.34678		0.0816221	0.505955
F1NC_07	ENSG00000140848	CPNE2	2.41077	X	0.544003	0.0901819
F1NC_07	ENSG00000080819	CPOX	2.46474	X	0.0232273	0.76702
F1NC_07	ENSG00000179979	CRIPAK	2.1355		2.43e-12	0.997808
F1NC_07	ENSG00000101343	CRNKL1	-2.01379		0.881981	0.913195
F1NC_07	ENSG00000108342	CSF3	2.10784		0.480556	0.677905
F1NC_07	ENSG00000137770	CTDSPL2	-2.17944		0.995978	0.505955
F1NC_07	ENSG00000108094	CUL2	-2.00746		0.999998	0.183149
F1NC_07	ENSG00000163510	CWC22	-2.47526		0.0181891	0.589145
F1NC_07	ENSG00000153015	CWC27	-2.17716		1.02e-05	0.32648
F1NC_07	ENSG00000145824	CXCL14	3.14681		0.0227862	0.592404
F1NC_07	ENSG00000138755	CXCL9	2.02506		0.00533395	0.697577
F1NC_07	ENSG00000018610	CXorf56	-2.22617		0.925802	0.559223
F1NC_07	ENSG00000065615	CYB5R4	-2.235		0.00034348	0.708064
F1NC_07	ENSG00000161544	CYGB	2.5273		0.234617	0.247497
F1NC_07	ENSG00000138061	CYP1B1	2.56662		0.000296476	0.773775
F1NC_07	ENSG00000197191	CYSRT1	2.07135		.	0.663092
F1NC_07	ENSG00000006634	DBF4	-2.43631		0.998168	0.637258
F1NC_07	ENSG00000164934	DCAF13	-2.201		6.93e-05	0.883806
F1NC_07	ENSG00000175203	DCTN2	2.44748		0.996367	0.505955
F1NC_07	ENSG00000064703	DDX20	-2.36372		4.19e-07	0.965041
F1NC_07	ENSG00000111364	DDX55	-2.52		6.01e-06	0.451739
F1NC_07	ENSG00000173077	DEC1	2.25001		0.000209449	0.773775
F1NC_07	ENSG00000242612	DECR2	2.02315		3.47e-09	0.361083
F1NC_07	ENSG00000121644	DESI2	-2.13228		0.915084	0.675238
F1NC_07	ENSG00000140543	DET1	-2.15934		0.542031	0.0901819
F1NC_07	ENSG00000157680	DGKI	2.52404	X	0.738016	0.0767909
F1NC_07	ENSG00000109606	DHX15	-2.46009		0.999997	0.11572
F1NC_07	ENSG00000171462	DLK2	2.14729	X	0.685774	0.4073
F1NC_07	ENSG00000233838	DPH3P1	3.65635		.	.
F1NC_07	ENSG00000156162	DPY19L4	-2.0063		1.51e-15	0.720566
F1NC_07	ENSG00000162490	DRAXIN	2.45105	X	6.64e-10	0.930853
F1NC_07	ENSG00000129480	DTD2	-2.08236		0.00170815	0.489838
F1NC_07	ENSG00000106823	ECM2	2.67723		1.56e-06	0.76702
F1NC_07	ENSG00000099617	EFNA2	2.20818		0.37675	.
F1NC_07	ENSG00000163412	EIF4E3	2.17931		0.0042325	0.456538
F1NC_07	ENSG00000126767	ELK1	2.50451	X	0.756058	0.729751
F1NC_07	ENSG00000164303	ENPP6	2.09267	X	6.11e-07	0.293417
F1NC_07	ENSG00000159023	EPB41	-2.33234	X	0.0621099	0.175387
F1NC_07	ENSG00000120616	EPC1	-2.74438	X	0.999993	0.170706
F1NC_07	ENSG00000135999	EPC2	-2.43463	X	0.999952	0.32648
F1NC_07	ENSG00000178965	ERICH3	2.9784	X	4.16e-32	0.977247
F1NC_07	ENSG00000185862	EVI2B	-2.0026		0.177044	0.76702
F1NC_07	ENSG00000107371	EXOSC3	-2.24402		0.701889	0.830657
F1NC_07	ENSG00000180185	FAHD1	2.08267		1.19e-08	0.32648
F1NC_07	ENSG00000234545	FAM133B	-2.16333	X	0.000297399	0.57605
F1NC_07	ENSG00000138286	FAM149B1	-2.19292		.	0.859276
F1NC_07	ENSG00000182646	FAM156A	2.90349		.	.
F1NC_07	ENSG00000171224	FAM241B	2.47769	X	0.0683716	0.592404
F1NC_07	ENSG00000215784	FAM72D	-2.0875		0.580818	.
F1NC_07	ENSG00000077458	FAM76B	-2.95423		0.0224492	0.505955
F1NC_07	ENSG00000105523	FAM83E	2.53863		6.62e-06	.
F1NC_07	ENSG00000118246	FASTKD2	-2.15998		4.03e-06	0.88748
F1NC_07	ENSG00000147364	FBXO25	-2.34416		0.310315	0.4073
F1NC_07	ENSG00000130720	FIBCD1	2.42227		7.56e-06	.
F1NC_07	ENSG00000119782	FKBP1B	2.13477	X	0.00888533	0.489838
F1NC_07	ENSG00000151702	FLI1	-2.33208		0.819814	0.101973
F1NC_07	ENSG00000162076	FLYWCH2	2.29397	X	0.580537	0.756888
F1NC_07	ENSG00000102081	FMR1	-2.22458	X	0.127198	0.697577
F1NC_07	ENSG00000054598	FOXC1	2.69601		.	.
F1NC_07	ENSG00000111816	FRK	-2.17449		6.59e-10	0.30586
F1NC_07	ENSG00000105255	FSD1	2.06481	X	0.732578	0.101973
F1NC_07	ENSG00000162613	FUBP1	-2.01221		0.999973	0.32648
F1NC_07	ENSG00000221946	FXYD7	2.13357	X	0.122293	0.57605
F1NC_07	ENSG00000109458	GAB1	-2.23057		0.686084	0.535699
F1NC_07	ENSG00000154727	GABPA	-2.35361		0.973789	0.258814
F1NC_07	ENSG00000141012	GALNS	2.41127		0.00086204	0.787284
F1NC_07	ENSG00000185340	GAS2L1	2.48259		0.70043	0.747467
F1NC_07	ENSG00000257218	GATC	-2.11295		7.79e-05	0.456538
F1NC_07	ENSG00000023909	GCLM	-2.10533		0.414918	0.4073
F1NC_07	ENSG00000092208	GEMIN2	-2.63188		0.0066092	0.550098
F1NC_07	ENSG00000099998	GGT5	2.98127		1.39e-05	0.281448
F1NC_07	ENSG00000123159	GIPC1	2.35041		0.0203706	0.615512
F1NC_07	ENSG00000183153	GJD3	2.00458		0.00490137	.
F1NC_07	ENSG00000124713	GNMT	-2.00772		0.667934	0.57605
F1NC_07	ENSG00000109163	GNRHR	-2.17961		0.013968	0.441311
F1NC_07	ENSG00000125166	GOT2	2.36758		0.896491	0.720566
F1NC_07	ENSG00000185245	GP1BA	2.59607		0.0131577	0.636251
F1NC_07	ENSG00000121957	GPSM2	-2.19942	X	2.94e-10	0.550098
F1NC_07	ENSG00000121964	GTDC1	-2.00266	X	2.41e-10	0.397286
F1NC_07	ENSG00000110768	GTF2H1	-2.18096		0.995912	0.271197
F1NC_07	ENSG00000105793	GTPBP10	-2.65173	X	0.130731	0.917165
F1NC_07	ENSG00000151806	GUF1	-2.1389		2.37e-11	0.686319
F1NC_07	ENSG00000100450	GZMH	2.14487		0.000213178	0.720566
F1NC_07	ENSG00000206527	HACD2	-2.09025		0.922343	0.541328
F1NC_07	ENSG00000063854	HAGH	2.40005	X	0.000143398	0.451739
F1NC_07	ENSG00000177602	HASPIN	-2.06876		0.0511318	0.647982
F1NC_07	ENSG00000214367	HAUS3	-2.27528		8.9e-07	0.51982
F1NC_07	ENSG00000147874	HAUS6	-2.00797		6.61e-10	0.910588
F1NC_07	ENSG00000196591	HDAC2	-2.69831		0.999391	0.441311
F1NC_07	ENSG00000119285	HEATR1	-2.08213		1	0.983587
F1NC_07	ENSG00000112406	HECA	-2.71857		0.347342	0.154293
F1NC_07	ENSG00000092148	HECTD1	-2.25046		1	0.0129762
F1NC_07	ENSG00000114455	HHLA2	2.0409		8.09e-05	0.969663
F1NC_07	ENSG00000184348	HIST1H2AK	-2.18478		0.0684285	0.57605
F1NC_07	ENSG00000169045	HNRNPH1	-2.31698		0.999148	0.336138
F1NC_07	ENSG00000099377	HSD3B7	2.05502		4.64e-06	0.386265
F1NC_07	ENSG00000135914	HTR2B	2.8277		3.66e-09	0.615512
F1NC_07	ENSG00000158748	HTR6	3.18775	X	0.00106725	0.161522
F1NC_07	ENSG00000128915	ICE2	-2.36427		7.45e-08	0.11572
F1NC_07	ENSG00000067829	IDH3G	2.13834	X	0.968085	0.57605
F1NC_07	ENSG00000163565	IFI16	-2.62134		0.00295604	0.946673
F1NC_07	ENSG00000119632	IFI27L2	2.07235	X	0.0015074	0.471707
F1NC_07	ENSG00000142166	IFNAR1	-2.20776		0.00062033	0.559223
F1NC_07	ENSG00000228131	IGHD6-6	2.68399		.	.
F1NC_07	ENSG00000169194	IL13	2.40441		0.0257147	0.637258
F1NC_07	ENSG00000164485	IL22RA2	2.32072		1.21e-09	0.350181
F1NC_07	ENSG00000168685	IL7R	2.96837		3.72e-06	0.89619
F1NC_07	ENSG00000171105	INSR	-2.3998		0.186548	0.0146946
F1NC_07	ENSG00000143493	INTS7	-2.01919		0.86098	0.212419
F1NC_07	ENSG00000078747	ITCH	-2.19596		0.99999	0.0699176
F1NC_07	ENSG00000055955	ITIH4	2.13391		4.63e-05	0.247497
F1NC_07	ENSG00000137825	ITPKA	2.3075	X	0.821022	.
F1NC_07	ENSG00000234616	JRK	-2.12809	X	.	.
F1NC_07	ENSG00000160145	KALRN	2.25908	X	0.999997	0.0027256
F1NC_07	ENSG00000102781	KATNAL1	-2.72594		0.946327	0.4073
F1NC_07	ENSG00000135519	KCNH3	2.00534	X	0.99989	0.104936
F1NC_07	ENSG00000053918	KCNQ1	2.56332		2.45e-05	0.148486
F1NC_07	ENSG00000168676	KCTD19	2.16566		3.34e-08	0.254074
F1NC_07	ENSG00000112078	KCTD20	-2.02688		0.399322	0.489838
F1NC_07	ENSG00000168301	KCTD6	-2.19453	X	0.206952	0.489838
F1NC_07	ENSG00000121621	KIF18A	-2.36278		0.149441	0.589145
F1NC_07	ENSG00000058085	LAMC2	2.06214		7.93e-05	0.811163
F1NC_07	ENSG00000188186	LAMTOR4	2.04996		0.025687	0.489838
F1NC_07	ENSG00000150457	LATS2	-2.20654		0.869216	0.746163
F1NC_07	ENSG00000182195	LDOC1	2.60132		0.57548	0.62203
F1NC_07	ENSG00000164406	LEAP2	-2.85368		0.00789838	0.650353
F1NC_07	ENSG00000138795	LEF1	-2.30425		0.970135	0.670972
F1NC_07	ENSG00000174106	LEMD3	-2.40914	X	0.998968	0.0618001
F1NC_07	ENSG00000104826	LHB	2.18192		0.0656001	0.863898
F1NC_07	ENSG00000174405	LIG4	-2.1185		0.00210124	0.27019
F1NC_07	ENSG00000204577	LILRB3	2.60357		0.0277607	0.967056
F1NC_07	ENSG00000183814	LIN9	-2.52741		0.999927	0.219056
F1NC_07	ENSG00000160789	LMNA	2.52447		0.993449	0.098655
F1NC_07	ENSG00000066557	LRRC40	-2.8924	X	2.65e-19	0.825265
F1NC_07	ENSG00000204052	LRRC73	2.59096		0.635116	0.559223
F1NC_07	ENSG00000188306	LRRIQ4	2.05224		0.00168555	0.729751
F1NC_07	ENSG00000111321	LTBR	2.05491		0.428683	0.697577
F1NC_07	ENSG00000124466	LYPD3	2.22739		9.93e-09	0.550098
F1NC_07	ENSG00000185247	MAGEA11	2.6992		0.594545	0.901997
F1NC_07	ENSG00000172469	MANEA	-2.33189		0.000414997	0.624578
F1NC_07	ENSG00000155254	MARVELD1	2.00982		.	.
F1NC_07	ENSG00000168906	MAT2A	-2.16889		0.73323	0.209516
F1NC_07	ENSG00000138400	MDH1B	2.32077		5.81e-12	0.451739
F1NC_07	ENSG00000136146	MED4	-2.20164		0.06162	0.747467
F1NC_07	ENSG00000155868	MED7	-2.30897		0.21574	0.804764
F1NC_07	ENSG00000141026	MED9	2.54648	X	0.315749	0.663092
F1NC_07	ENSG00000162591	MEGF6	2.87885		4.42e-15	0.977899
F1NC_07	ENSG00000170430	MGMT	-2.0696		9.21e-09	0.830657
F1NC_07	ENSG00000164877	MICALL2	2.99378		7.76e-17	0.946258
F1NC_07	ENSG00000165487	MICU2	-2.26594	X	2.6e-13	0.650353
F1NC_07	ENSG00000129534	MIS18BP1	-2.12325		2.3e-05	0.966226
F1NC_07	ENSG00000115540	MOB4	-2.32342		0.777833	0.52379
F1NC_07	ENSG00000169288	MRPL1	-2.02778		3.21e-05	0.708064
F1NC_07	ENSG00000048544	MRPS10	-2.48714		0.0282121	0.505955
F1NC_07	ENSG00000188981	MSANTD1	2.30207	X	0.322172	.
F1NC_07	ENSG00000174579	MSL2	-2.35454		0.889664	0.205724
F1NC_07	ENSG00000198736	MSRB1	2.57617		0.00310471	0.57605
F1NC_07	ENSG00000163738	MTHFD2L	-2.39682		0.000263185	0.283463
F1NC_07	ENSG00000107951	MTPAP	-2.1562		0.910575	0.397286
F1NC_07	ENSG00000039123	MTREX	-2.36573		0.725401	0.0618001
F1NC_07	ENSG00000177034	MTX3	-2.39056		0.100351	0.799135
F1NC_07	ENSG00000116990	MYCL	2.22957		0.358812	0.465367
F1NC_07	ENSG00000145949	MYLK4	2.00413		1.66e-11	0.76702
F1NC_07	ENSG00000078177	N4BP2	-2.26159		0.000473118	0.898975
F1NC_07	ENSG00000172766	NAA16	-2.21647	X	1.71e-10	0.126563
F1NC_07	ENSG00000135040	NAA35	-2.18949		0.999995	0.423772
F1NC_07	ENSG00000130287	NCAN	2.32193	X	0.154547	0.0236416
F1NC_07	ENSG00000096264	NCR2	2.18441		0.000163783	0.932749
F1NC_07	ENSG00000267855	NDUFA7	2.153		0.00402196	0.817266
F1NC_07	ENSG00000139350	NEDD1	-2.30803		0.221564	0.190851
F1NC_07	ENSG00000165525	NEMF	-2.55146		0.981706	0.0250637
F1NC_07	ENSG00000120837	NFYB	-2.26931		0.00327376	0.60775
F1NC_07	ENSG00000145506	NKD2	3.04414		2.36e-05	.
F1NC_07	ENSG00000115761	NOL10	-2.10707		0.803304	0.720566
F1NC_07	ENSG00000198000	NOL8	-2.12335		4.49e-08	0.971855
F1NC_07	ENSG00000146909	NOM1	-2.0234		0.000163383	0.92552
F1NC_07	ENSG00000182446	NPLOC4	2.42912		0.998697	0.143213
F1NC_07	ENSG00000078618	NRDC	-2.10738		0.878722	0.0767909
F1NC_07	ENSG00000120526	NUDCD1	-2.07055		3.84e-06	0.898975
F1NC_07	ENSG00000170584	NUDCD2	-2.00685	X	0.000812082	0.296439
F1NC_07	ENSG00000143228	NUF2	-2.09529		6.56e-05	0.478462
F1NC_07	ENSG00000124789	NUP153	-2.83847		0.999994	0.881614
F1NC_07	ENSG00000163002	NUP35	-2.59568		0.123687	0.219056
F1NC_07	ENSG00000138750	NUP54	-3.04173		0.960173	0.386265
F1NC_07	ENSG00000108559	NUP88	-2.62796		4.7e-06	0.0663625
F1NC_07	ENSG00000214562	NUTM2D	2.57395		0.227558	.
F1NC_07	ENSG00000184232	OAF	2.47151		0.00616888	0.637258
F1NC_07	ENSG00000155087	ODF1	2.10563		0.417384	0.825265
F1NC_07	ENSG00000157181	ODR4	-2.24152		1.38e-06	0.835871
F1NC_07	ENSG00000197444	OGDHL	2.06795	X	3.47e-05	0.200569
F1NC_07	ENSG00000181803	OR6S1	2.41157		0.000222105	0.948391
F1NC_07	ENSG00000115942	ORC2	-2.48745		0.97187	0.397286
F1NC_07	ENSG00000135336	ORC3	-2.47529		0.000309997	0.845589
F1NC_07	ENSG00000228474	OST4	2.08447		.	.
F1NC_07	ENSG00000108405	P2RX1	-2.03004		6.47e-08	0.219056
F1NC_07	ENSG00000110811	P3H3	2.22311	X	3.2e-08	.
F1NC_07	ENSG00000090060	PAPOLA	-2.26511		0.999972	0.167921
F1NC_07	ENSG00000121892	PDS5A	-2.52884		0.999853	0.148486
F1NC_07	ENSG00000083642	PDS5B	-2.54909		0.999912	0.0363216
F1NC_07	ENSG00000243251	PGBD3	2.47547		3.02e-06	0.219056
F1NC_07	ENSG00000164219	PGGT1B	-2.20768		0.625205	0.505955
F1NC_07	ENSG00000130313	PGLS	2.1406		0.042058	.
F1NC_07	ENSG00000112419	PHACTR2	2.20814		0.00738942	0.489838
F1NC_07	ENSG00000102174	PHEX	4.11104		0.999646	0.0641702
F1NC_07	ENSG00000144362	PHOSPHO2	-2.24254		0.0155247	0.52379
F1NC_07	ENSG00000073921	PICALM	-2.18193		0.972083	0.219056
F1NC_07	ENSG00000100564	PIGH	-2.19326		0.0698816	0.36369
F1NC_07	ENSG00000186111	PIP5K1C	2.4147	X	0.85939	0.317177
F1NC_07	ENSG00000154217	PITPNC1	2.01172	X	0.967499	.
F1NC_07	ENSG00000160199	PKNOX1	-2.70476	X	0.986551	0.228714
F1NC_07	ENSG00000011422	PLAUR	2.01513		0.306585	0.946673
F1NC_07	ENSG00000187510	PLEKHG7	-2.16603		3.68e-11	0.780885
F1NC_07	ENSG00000076356	PLXNA2	2.97965	X	0.993981	0.0363216
F1NC_07	ENSG00000146281	PM20D2	-3.04449		0.00116674	.
F1NC_07	ENSG00000185664	PMEL	2.22623		1.12e-07	0.504
F1NC_07	ENSG00000135241	PNPLA8	-2.00705		0.00813186	0.254074
F1NC_07	ENSG00000196604	POTEF	2.48107		.	.
F1NC_07	ENSG00000186298	PPP1CC	-2.94412		0.944905	0.505955
F1NC_07	ENSG00000113575	PPP2CA	-2.07611	X	0.985509	0.350181
F1NC_07	ENSG00000092020	PPP2R3C	-2.6492		8.06e-07	0.228714
F1NC_07	ENSG00000040487	PQLC2	2.18434	X	0.000146809	0.650353
F1NC_07	ENSG00000110851	PRDM4	-2.28478		0.833197	0.0453872
F1NC_07	ENSG00000126432	PRDX5	2.7192	X	0.00314038	0.76702
F1NC_07	ENSG00000169230	PRELID1	2.15275		0.865364	0.4073
F1NC_07	ENSG00000067606	PRKCZ	2.34324	X	0.266924	0.086686
F1NC_07	ENSG00000117360	PRPF3	-2.31796		0.999999	0.190851
F1NC_07	ENSG00000136875	PRPF4	-2.18274		0.999643	0.271197
F1NC_07	ENSG00000196504	PRPF40A	-2.26617		0.966326	0.0663625
F1NC_07	ENSG00000112739	PRPF4B	-2.31511		1	0.139598
F1NC_07	ENSG00000126460	PRRG2	2.06737		5.97e-05	0.841856
F1NC_07	ENSG00000100519	PSMC6	-2.03664		0.995512	0.441311
F1NC_07	ENSG00000055917	PUM2	-2.52878	X	0.999923	0.110861
F1NC_07	ENSG00000091127	PUS7	-2.15157		2.17e-05	0.183149
F1NC_07	ENSG00000116260	QSOX1	2.61353		6.78e-05	0.471707
F1NC_07	ENSG00000152932	RAB3C	2.4186	X	0.0154963	0.322569
F1NC_07	ENSG00000152942	RAD17	-2.11211		0.00769743	0.478462
F1NC_07	ENSG00000164754	RAD21	-2.07212		0.999545	0.212419
F1NC_07	ENSG00000137040	RANBP6	-2.57091	X	0.0417425	0.0823606
F1NC_07	ENSG00000136237	RAPGEF5	-2.04606	X	0.997816	0.086686
F1NC_07	ENSG00000106538	RARRES2	2.32652		0.00295445	0.52379
F1NC_07	ENSG00000105808	RASA4	2.14141		0.661337	.
F1NC_07	ENSG00000058335	RASGRF1	3.52048	X	0.999614	0.0411803
F1NC_07	ENSG00000139746	RBM26	-2.10612		0.999997	0.0405285
F1NC_07	ENSG00000162444	RBP7	2.39531		0.40881	0.663092
F1NC_07	ENSG00000169220	RGS14	2.19603	X	0.0231116	0.73769
F1NC_07	ENSG00000140519	RHCG	3.0488		4.91e-06	0.243764
F1NC_07	ENSG00000155366	RHOC	2.22483		0.586036	0.350181
F1NC_07	ENSG00000080345	RIF1	-2.19139		1	0.0215678
F1NC_07	ENSG00000135249	RINT1	-2.38595		1.93e-06	0.317177
F1NC_07	ENSG00000178222	RNF212	2.49049	X	0.125226	.
F1NC_07	ENSG00000111880	RNGTT	-2.31665		0.763456	0.190851
F1NC_07	ENSG00000117133	RPF1	-2.57022		9.48e-07	0.90567
F1NC_07	ENSG00000140986	RPL3L	2.14998		2.14e-08	0.867216
F1NC_07	ENSG00000108443	RPS6KB1	-2.90519		0.998223	0.219056
F1NC_07	ENSG00000187257	RSBN1L	-2.16358		0.50003	0.11572
F1NC_07	ENSG00000176783	RUFY1	-2.29326		0.0646702	0.219056
F1NC_07	ENSG00000188015	S100A3	2.1582		0.000978354	0.829117
F1NC_07	ENSG00000125910	S1PR4	-2.24041		0.520047	0.205724
F1NC_07	ENSG00000177409	SAMD9L	-2.03926		3.8e-10	0.505955
F1NC_07	ENSG00000156876	SASS6	-2.28622		5e-05	0.350181
F1NC_07	ENSG00000085365	SCAMP1	-3.10735	X	0.842276	.
F1NC_07	ENSG00000198794	SCAMP5	2.13684	X	0.345427	0.296439
F1NC_07	ENSG00000144306	SCRN3	-2.08738	X	1.32e-06	0.535699
F1NC_07	ENSG00000070031	SCT	3.12352		0.406651	.
F1NC_07	ENSG00000198301	SDAD1	-2.34214		3.78e-09	0.504
F1NC_07	ENSG00000135094	SDS	2.056		0.00548426	0.254074
F1NC_07	ENSG00000139410	SDSL	2.76496		2.99e-09	0.830657
F1NC_07	ENSG00000183291	SELENOF	-2.42081		.	.
F1NC_07	ENSG00000129810	SGO1	-2.08578		2.46e-07	0.854299
F1NC_07	ENSG00000142669	SH3BGRL3	2.02409		0.795104	0.559223
F1NC_07	ENSG00000100092	SH3BP1	2.38519		0.152683	0.787284
F1NC_07	ENSG00000131370	SH3BP5	2.5741		0.00902325	0.720566
F1NC_07	ENSG00000198892	SHISA4	2.83385		0.00107148	0.817266
F1NC_07	ENSG00000108061	SHOC2	-2.23136		0.991705	0.397286
F1NC_07	ENSG00000254415	SIGLEC14	2.04573		0.0356627	.
F1NC_07	ENSG00000177045	SIX5	2.29865		0.310829	.
F1NC_07	ENSG00000136603	SKIL	-2.02764		0.459268	0.30586
F1NC_07	ENSG00000070915	SLC12A3	2.96019		5.54e-18	0.0287966
F1NC_07	ENSG00000075303	SLC25A40	-2.22927		2.15e-07	0.550098
F1NC_07	ENSG00000225697	SLC26A6	2.15725		3.31e-05	0.488357
F1NC_07	ENSG00000198246	SLC29A3	2.75433		2.99e-08	0.772886
F1NC_07	ENSG00000134294	SLC38A2	-2.23913		0.969357	0.624578
F1NC_07	ENSG00000022567	SLC45A4	2.28537		0.00458961	0.0489423
F1NC_07	ENSG00000142494	SLC47A1	2.17599		1.22e-09	0.373645
F1NC_07	ENSG00000163104	SMARCAD1	-2.24528	X	0.999997	0.705753
F1NC_07	ENSG00000108055	SMC3	-2.34133		1	0.101973
F1NC_07	ENSG00000163029	SMC6	-2.11859		0.45542	0.11572
F1NC_07	ENSG00000101596	SMCHD1	-2.64304		1	0.0250637
F1NC_07	ENSG00000188725	SMIM15	-2.4819		0.22832	0.803401
F1NC_07	ENSG00000143740	SNAP47	2.33733		0.000304823	0.867216
F1NC_07	ENSG00000156395	SORCS3	2.91907	X	0.325134	0.0598448
F1NC_07	ENSG00000185591	SP1	-2.05516		0.997637	0.0945073
F1NC_07	ENSG00000144962	SPATA16	2.17167		1.65e-06	0.965041
F1NC_07	ENSG00000184343	SRPK3	-2.15232		0.179644	0.30586
F1NC_07	ENSG00000161547	SRSF2	-2.05019		0.352601	0.350181
F1NC_07	ENSG00000124193	SRSF6	-2.09514		0.992976	0.190851
F1NC_07	ENSG00000138385	SSB	-2.6466		0.525946	0.36369
F1NC_07	ENSG00000166444	ST5	2.26812		0.99999	0.142679
F1NC_07	ENSG00000101972	STAG2	-2.01386		1	0.167921
F1NC_07	ENSG00000147465	STAR	2.5071		3.07e-07	0.441311
F1NC_07	ENSG00000113739	STC2	-2.02988		0.453518	0.200569
F1NC_07	ENSG00000204344	STK19	2.57118		0.00461708	0.677905
F1NC_07	ENSG00000116030	SUMO1	-2.0039	X	0.800374	0.60775
F1NC_07	ENSG00000178691	SUZ12	-2.23931		0.999271	0.4073
F1NC_07	ENSG00000175854	SWI5	2.15848		0.0263593	0.854299
F1NC_07	ENSG00000129990	SYT5	2.8205	X	0.00220634	0.550098
F1NC_07	ENSG00000102362	SYTL4	2.78023		0.0246066	0.697577
F1NC_07	ENSG00000178913	TAF7	-2.28991		0.736629	0.309534
F1NC_07	ENSG00000187325	TAF9B	-2.35725		0.000410983	0.350181
F1NC_07	ENSG00000177565	TBL1XR1	-2.4728		0.998822	0.4073
F1NC_07	ENSG00000160180	TFF3	2.58427		0.085687	0.756888
F1NC_07	ENSG00000152291	TGOLN2	-2.08528		0.000179691	0.948391
F1NC_07	ENSG00000115970	THADA	-2.49813		1.24e-28	0.779463
F1NC_07	ENSG00000079134	THOC1	-2.29533		0.87167	0.237661
F1NC_07	ENSG00000006118	TMEM132A	2.35301	X	2.89e-06	0.243764
F1NC_07	ENSG00000121895	TMEM156	-2.10346		5.76e-09	0.760917
F1NC_07	ENSG00000152128	TMEM163	2.36038	X	0.0672625	0.237661
F1NC_07	ENSG00000157600	TMEM164	2.30837		0.8774	0.441311
F1NC_07	ENSG00000164168	TMEM184C	-2.01122		0.017595	0.392605
F1NC_07	ENSG00000170088	TMEM192	-2.01185		0.00469813	0.228714
F1NC_07	ENSG00000167105	TMEM92	2.33812		0.129143	0.677905
F1NC_07	ENSG00000166479	TMX3	-2.53525		0.191323	0.686319
F1NC_07	ENSG00000041982	TNC	2.2723		1.45e-05	0.386265
F1NC_07	ENSG00000145779	TNFAIP8	-2.46502		0.239737	0.456538
F1NC_07	ENSG00000077097	TOP2B	-2.12102	X	0.997311	0.421994
F1NC_07	ENSG00000140416	TPM1	2.8924		0.79947	0.247497
F1NC_07	ENSG00000134900	TPP2	-2.43398		0.999863	0.0618001
F1NC_07	ENSG00000164548	TRA2A	-2.0854		0.212372	0.309534
F1NC_07	ENSG00000211850	TRAJ39	2.86267		.	.
F1NC_07	ENSG00000153339	TRAPPC8	-2.07956		1	0.858269
F1NC_07	ENSG00000211747	TRBV20-1	5.20203		.	.
F1NC_07	ENSG00000137699	TRIM29	2.95172		9.17e-05	0.488357
F1NC_07	ENSG00000183718	TRIM52	-2.19794	X	8.08e-06	0.219056
F1NC_07	ENSG00000174173	TRMT10C	-2.2566		1.06e-05	0.76702
F1NC_07	ENSG00000072756	TRNT1	-2.15199		2.46e-06	0.175387
F1NC_07	ENSG00000196689	TRPV1	-2.23163	X	5.64e-14	0.541328
F1NC_07	ENSG00000112742	TTK	-2.19592		0.00535777	0.32648
F1NC_07	ENSG00000137822	TUBGCP4	-2.15815	X	0.00528348	0.32648
F1NC_07	ENSG00000104804	TULP2	2.04869		1.83e-07	0.961723
F1NC_07	ENSG00000100348	TXN2	2.10174		0.00554568	0.283463
F1NC_07	ENSG00000184470	TXNRD2	2.21586	X	1.07e-08	0.835338
F1NC_07	ENSG00000160185	UBASH3A	2.12938		3.97e-07	0.104936
F1NC_07	ENSG00000170142	UBE2E1	-2.15942		0.872958	0.708064
F1NC_07	ENSG00000138629	UBL7	2.34969		0.0277554	0.237661
F1NC_07	ENSG00000159459	UBR1	-2.0225		0.31989	0.167921
F1NC_07	ENSG00000144224	UBXN4	-2.09614		0.974206	0.423772
F1NC_07	ENSG00000177398	UMODL1	2.32744		2.27e-24	0.996563
F1NC_07	ENSG00000113763	UNC5A	2.37542	X	0.99626	0.110861
F1NC_07	ENSG00000162607	USP1	-2.14594		0.993181	0.16478
F1NC_07	ENSG00000135655	USP15	-2.07288		0.990365	0.086686
F1NC_07	ENSG00000156256	USP16	-2.34297		0.00586486	0.465367
F1NC_07	ENSG00000138592	USP8	-2.20079		0.999983	0.760917
F1NC_07	ENSG00000147679	UTP23	-2.61704		0.0331089	0.76702
F1NC_07	ENSG00000160131	VMA21	-2.03858	X	0.651805	0.650353
F1NC_07	ENSG00000107738	VSIR	2.02774		0.385979	0.624578
F1NC_07	ENSG00000009844	VTA1	-2.31281	X	0.00238547	0.788944
F1NC_07	ENSG00000062650	WAPL	-2.03809		0.999998	0.0573562
F1NC_07	ENSG00000176473	WDR25	2.36296		0.0422261	0.705753
F1NC_07	ENSG00000196998	WDR45	-2.11301		0.965711	0.336138
F1NC_07	ENSG00000177082	WDR73	-2.21335		7.9e-06	0.780885
F1NC_07	ENSG00000140006	WDR89	-2.08222		0.000198089	0.200569
F1NC_07	ENSG00000166483	WEE1	-2.06321		0.997106	0.796528
F1NC_07	ENSG00000176871	WSB2	2.85767	X	0.503215	0.677905
F1NC_07	ENSG00000082898	XPO1	-2.1544		1	0.109854
F1NC_07	ENSG00000136758	YME1L1	-2.36457		0.994242	0.11572
F1NC_07	ENSG00000108953	YWHAE	-2.34567	X	0.964161	0.471707
F1NC_07	ENSG00000236287	ZBED5	-2.03529		.	.
F1NC_07	ENSG00000196670	ZFP62	-2.54042		0.115212	0.780885
F1NC_07	ENSG00000167384	ZNF180	-2.30159		7.36e-06	0.92552
F1NC_07	ENSG00000096654	ZNF184	-2.01979		0.133749	0.51982
F1NC_07	ENSG00000010244	ZNF207	-2.55377		0.0542638	0.397286
F1NC_07	ENSG00000165512	ZNF22	-2.37713		0.126684	0.489838
F1NC_07	ENSG00000090612	ZNF268	-2.21887		1.62e-09	0.945132
F1NC_07	ENSG00000198039	ZNF273	-2.00416	X	8.55e-06	0.804764
F1NC_07	ENSG00000162664	ZNF326	-2.15522	X	0.977918	0.228714
F1NC_07	ENSG00000189180	ZNF33A	-2.4925	X	0.00046648	0.660248
F1NC_07	ENSG00000187595	ZNF385C	2.19356	X	.	.
F1NC_07	ENSG00000256229	ZNF486	-2.19111		1.88e-08	0.754577
F1NC_07	ENSG00000168813	ZNF507	-2.0665		0.885286	0.0618001
F1NC_07	ENSG00000171469	ZNF561	-2.07204		0.00976255	0.0901819
F1NC_07	ENSG00000196172	ZNF681	-2.31032	X	2.16e-08	0.90567
F1NC_07	ENSG00000250312	ZNF718	-2.27252		.	.
F1NC_07	ENSG00000196081	ZNF724	-2.23217		0.00669603	.
F1NC_07	ENSG00000237440	ZNF737	-2.35083		1.11e-07	0.981454
F1NC_07	ENSG00000160336	ZNF761	-2.27871		.	.
F1NC_07	ENSG00000128000	ZNF780B	-2.21809	X	3.9e-13	0.937667
F1NC_07	ENSG00000213799	ZNF845	-2.44887		6.26e-08	0.970611
F1NC_07	ENSG00000146757	ZNF92	-2.84182		9.99e-08	0.650353
F1NC_07	ENSG00000184635	ZNF93	-2.68163		0.00169182	0.911359
F1NC_07	ENSG00000162378	ZYG11B	-2.55156	X	0.999924	0.0823606
F1NC_07	ENSG00000036549	ZZZ3	-2.02083		0.99973	0.13474
F2NC_07	ENSG00000154263	ABCA10	-2.43833		1.21e-27	0.911359
F2NC_07	ENSG00000154262	ABCA6	-2.60763		1.83e-16	0.697577
F2NC_07	ENSG00000154258	ABCA9	-2.07661		1.28e-26	0.535699
F2NC_07	ENSG00000119688	ABCD4	-2.42791		1.4e-08	0.874089
F2NC_07	ENSG00000108798	ABI3	-2.01571		0.027711	0.505955
F2NC_07	ENSG00000173210	ABLIM3	2.22875	X	0.0160253	0.0618001
F2NC_07	ENSG00000119673	ACOT2	-2.32126		0.142295	.
F2NC_07	ENSG00000177465	ACOT4	-2.24592		4.21e-08	0.708064
F2NC_07	ENSG00000123983	ACSL3	2.16403	X	0.530103	0.624578
F2NC_07	ENSG00000005187	ACSM3	-2.09638		4.98e-09	0.937667
F2NC_07	ENSG00000139567	ACVRL1	2.48676		0.00794107	0.078924
F2NC_07	ENSG00000151694	ADAM17	-2.02167		0.997368	0.825265
F2NC_07	ENSG00000008277	ADAM22	-2.34584	X	0.999389	0.197606
F2NC_07	ENSG00000136378	ADAMTS7	-2.22587		2.99e-07	0.986787
F2NC_07	ENSG00000185761	ADAMTSL5	2.88364		3.22e-10	0.773775
F2NC_07	ENSG00000164742	ADCY1	2.35422	X	0.99991	0.0422468
F2NC_07	ENSG00000072071	ADGRL1	3.33119	X	1	0.00776204
F2NC_07	ENSG00000156110	ADK	-2.07956		0.322841	0.296439
F2NC_07	ENSG00000159322	ADPGK	-2.00196		0.0221563	0.624578
F2NC_07	ENSG00000172493	AFF1	-2.26146		0.476647	0.0591337
F2NC_07	ENSG00000111732	AICDA	-2.2813		0.0012555	0.559223
F2NC_07	ENSG00000183773	AIFM3	2.06834	X	1.96e-10	0.392605
F2NC_07	ENSG00000146416	AIG1	-2.71557	X	1.9e-05	0.296439
F2NC_07	ENSG00000004455	AK2	-2.4987		0.00556559	0.677905
F2NC_07	ENSG00000241978	AKAP2	-3.66073		0.0665164	0.951591
F2NC_07	ENSG00000165092	ALDH1A1	4.71013		0.993851	0.200569
F2NC_07	ENSG00000136010	ALDH1L2	2.10573		3.5e-11	0.071636
F2NC_07	ENSG00000154065	ANKRD29	-2.18946		2.6e-05	0.271197
F2NC_07	ENSG00000151458	ANKRD50	2.4113		0.91812	0.0236416
F2NC_07	ENSG00000160746	ANO10	-2.16113		1.92e-06	0.90093
F2NC_07	ENSG00000140350	ANP32A	-2.06722	X	0.97387	0.471707
F2NC_07	ENSG00000135046	ANXA1	3.69026		0.00044237	0.309534
F2NC_07	ENSG00000177721	ANXA2R	-3.16755		3.08e-06	0.817266
F2NC_07	ENSG00000131471	AOC3	2.39603		6.47e-09	0.870652
F2NC_07	ENSG00000128284	APOL3	-2.86727		2.87e-05	0.927298
F2NC_07	ENSG00000100336	APOL4	2.90721		9.93e-05	.
F2NC_07	ENSG00000240583	AQP1	-2.10455		0.0499256	0.559223
F2NC_07	ENSG00000145819	ARHGAP26	-2.47134	X	0.99886	0.106121
F2NC_07	ENSG00000047648	ARHGAP6	-2.05336		0.991844	0.190851
F2NC_07	ENSG00000132694	ARHGEF11	2.4605	X	0.999945	0.0248859
F2NC_07	ENSG00000185829	ARL17A	-2.92292		.	.
F2NC_07	ENSG00000170540	ARL6IP1	2.33673	X	0.00667569	0.423772
F2NC_07	ENSG00000126947	ARMCX1	2.7881		0.395797	0.258814
F2NC_07	ENSG00000163466	ARPC2	-2.18542		0.990984	0.350181
F2NC_07	ENSG00000205784	ARRDC5	-2.50825		1.98e-06	0.283463
F2NC_07	ENSG00000141337	ARSG	-2.2388	X	1.55e-05	0.720566
F2NC_07	ENSG00000164291	ARSK	-2.56838		0.00461421	0.336138
F2NC_07	ENSG00000117407	ARTN	2.77466		0.2931	.
F2NC_07	ENSG00000196372	ASB13	2.33655		0.257156	0.397286
F2NC_07	ENSG00000126522	ASL	-2.36668		3.85e-08	0.086686
F2NC_07	ENSG00000148219	ASTN2	-2.0031	X	0.989172	0.0123245
F2NC_07	ENSG00000138085	ATRAID	-2.32841		0.00791395	0.804764
F2NC_07	ENSG00000167601	AXL	3.41588		0.766301	0.0919595
F2NC_07	ENSG00000162885	B3GALNT2	2.07645		4.87e-06	0.143213
F2NC_07	ENSG00000164929	BAALC	2.83373	X	5.02e-05	.
F2NC_07	ENSG00000122507	BBS9	-2.6947		6.38e-10	0.913195
F2NC_07	ENSG00000185825	BCAP31	2.03777		0.869367	0.52379
F2NC_07	ENSG00000141376	BCAS3	-2.31327		0.998848	0.13474
F2NC_07	ENSG00000083123	BCKDHB	-2.24285		2.91e-06	0.237661
F2NC_07	ENSG00000135697	BCO1	-2.02793		8.73e-07	0.760917
F2NC_07	ENSG00000186716	BCR	2.04404	X	0.999967	0.053564
F2NC_07	ENSG00000112624	BICRAL	-2.15537	X	0.999918	0.188185
F2NC_07	ENSG00000095585	BLNK	-2.24935		0.990011	0.271197
F2NC_07	ENSG00000107779	BMPR1A	-3.0109		0.768624	0.262784
F2NC_07	ENSG00000162399	BSND	2.04666		4.41e-07	0.283463
F2NC_07	ENSG00000026950	BTN3A1	-2.06137		8.65e-07	0.804764
F2NC_07	ENSG00000166352	C11orf74	3.11709		0.00762075	0.663092
F2NC_07	ENSG00000214215	C12orf74	-2.13323		0.000522237	0.811163
F2NC_07	ENSG00000235162	C12orf75	-2.43833		.	0.62203
F2NC_07	ENSG00000212719	C17orf51	2.22532	X	.	0.592404
F2NC_07	ENSG00000187624	C17orf97	2.20118		2.03e-05	0.923861
F2NC_07	ENSG00000162384	C1orf123	-2.28917		1.26e-07	0.677905
F2NC_07	ENSG00000154642	C21orf91	2.0989	X	0.00484582	0.872667
F2NC_07	ENSG00000111731	C2CD5	-2.10974	X	8.69e-07	0.139598
F2NC_07	ENSG00000187699	C2orf88	-2.06772		0.0235885	0.727914
F2NC_07	ENSG00000114405	C3orf14	-2.35361	X	1.6e-06	0.847544
F2NC_07	ENSG00000163689	C3orf67	-2.21555		1.51e-05	0.792854
F2NC_07	ENSG00000187068	C3orf70	2.88452		0.00239095	0.835871
F2NC_07	ENSG00000122783	C7orf49	-2.03159		0.335422	0.52379
F2NC_07	ENSG00000182307	C8orf33	3.18955		6.35e-05	0.760917
F2NC_07	ENSG00000148408	CACNA1B	3.73906	X	0.982603	.
F2NC_07	ENSG00000058404	CAMK2B	-2.02629	X	0.46862	0.170706
F2NC_07	ENSG00000143919	CAMKMT	-2.13727	X	5.15e-13	0.237661
F2NC_07	ENSG00000077549	CAPZB	-2.72309		0.59216	0.4073
F2NC_07	ENSG00000079691	CARMIL1	-2.89252		0.502319	0.108254
F2NC_07	ENSG00000196954	CASP4	-2.5077		8.21e-07	0.677905
F2NC_07	ENSG00000121691	CAT	-2.4075		1.48e-06	0.317177
F2NC_07	ENSG00000170955	CAVIN3	-2.30196		4.93e-05	.
F2NC_07	ENSG00000159228	CBR1	-3.02612	X	0.0064622	0.505955
F2NC_07	ENSG00000128596	CCDC136	2.01492		4.89e-08	0.716656
F2NC_07	ENSG00000107443	CCNJ	2.82771		0.98394	0.271197
F2NC_07	ENSG00000156535	CD109	2.86007		2.29e-32	0.997748
F2NC_07	ENSG00000090659	CD209	2.82585		2.96e-08	0.720566
F2NC_07	ENSG00000103855	CD276	2.22865		2.02e-05	0.779463
F2NC_07	ENSG00000178562	CD28	-2.14433		0.511989	0.478462
F2NC_07	ENSG00000010278	CD9	2.03608		0.147689	0.247497
F2NC_07	ENSG00000148600	CDHR1	-2.37429		5.15e-10	0.541328
F2NC_07	ENSG00000145996	CDKAL1	-2.7111		0.57765	0.183149
F2NC_07	ENSG00000147883	CDKN2B	2.11956		0.281058	0.60775
F2NC_07	ENSG00000205643	CDPF1	-2.26746		0.00113893	0.841856
F2NC_07	ENSG00000139610	CELA1	3.31594		0.129952	0.792854
F2NC_07	ENSG00000143126	CELSR2	-2.31217	X	0.999999	0.0215678
F2NC_07	ENSG00000243710	CFAP57	2.50962		8.58e-09	0.760917
F2NC_07	ENSG00000138028	CGREF1	2.93826	X	5.5e-08	0.773775
F2NC_07	ENSG00000170004	CHD3	-2.64808		1	0.00936185
F2NC_07	ENSG00000183765	CHEK2	-2.55175		1.18e-15	0.438111
F2NC_07	ENSG00000147434	CHRNA6	-2.30759		2.04e-06	0.126563
F2NC_07	ENSG00000175264	CHST1	3.80379	X	0.82099	0.350181
F2NC_07	ENSG00000160161	CILP2	3.24321		0.000278936	0.071636
F2NC_07	ENSG00000217555	CKLF	-2.48471		0.0270931	0.377496
F2NC_07	ENSG00000105472	CLEC11A	2.06289		0.00226673	.
F2NC_07	ENSG00000184293	CLECL1	-2.12632		1.65e-06	0.830657
F2NC_07	ENSG00000169583	CLIC3	2.23789		0.000387773	0.559223
F2NC_07	ENSG00000130779	CLIP1	2.03771		0.968496	0.0687918
F2NC_07	ENSG00000109684	CLNK	-2.32954		1.35e-20	0.850447
F2NC_07	ENSG00000125246	CLYBL	-2.23623		8.32e-06	0.868697
F2NC_07	ENSG00000133313	CNDP2	-2.07149		0.00119101	0.13474
F2NC_07	ENSG00000149970	CNKSR2	-2.41007	X	0.999748	0.228714
F2NC_07	ENSG00000130176	CNN1	4.30366		0.861521	0.296439
F2NC_07	ENSG00000168763	CNNM3	-2.03171	X	.	.
F2NC_07	ENSG00000044459	CNTLN	-2.00563		.	0.780885
F2NC_07	ENSG00000108797	CNTNAP1	-2.14545	X	0.00410876	0.011969
F2NC_07	ENSG00000162377	COA7	2.03558		0.167435	0.686319
F2NC_07	ENSG00000084636	COL16A1	-2.108		3.38e-15	0.82094
F2NC_07	ENSG00000082293	COL19A1	-2.2	X	5.55e-17	0.441311
F2NC_07	ENSG00000164692	COL1A2	3.47376		0.999755	0.0634591
F2NC_07	ENSG00000092758	COL9A3	-2.28349	X	3.25e-05	0.829117
F2NC_07	ENSG00000206561	COLQ	-2.67492	X	1.43e-07	0.205724
F2NC_07	ENSG00000148444	COMMD3	-2.46848		0.00742011	0.592404
F2NC_07	ENSG00000103381	CPPED1	-2.3547		3.26e-10	0.937667
F2NC_07	ENSG00000088882	CPXM1	-2.0182		2.34e-11	0.0598448
F2NC_07	ENSG00000169372	CRADD	-2.42526		0.731813	0.52379
F2NC_07	ENSG00000143578	CREB3L4	-2.08234		8.06e-05	0.946673
F2NC_07	ENSG00000100368	CSF2RB	-2.79709		0.00186665	0.071636
F2NC_07	ENSG00000119535	CSF3R	3.07227		1.42e-06	0.968656
F2NC_07	ENSG00000109861	CTSC	-2.93355		0.000816868	0.237661
F2NC_07	ENSG00000172543	CTSW	-2.25341		2.63e-07	0.13474
F2NC_07	ENSG00000138161	CUZD1	-2.45226		5.28e-06	0.841026
F2NC_07	ENSG00000163734	CXCL3	2.39199		0.0100002	0.505955
F2NC_07	ENSG00000171604	CXXC5	-2.223	X	0.795355	0.309534
F2NC_07	ENSG00000111012	CYP27B1	2.44976		3.6e-06	0.262784
F2NC_07	ENSG00000134716	CYP2J2	-2.11498		4.51e-12	0.154293
F2NC_07	ENSG00000100055	CYTH4	-2.31816		0.572495	0.60378
F2NC_07	ENSG00000151065	DCP1B	-2.14736		5.32e-07	0.854299
F2NC_07	ENSG00000134574	DDB2	-2.14874		0.00511791	0.505955
F2NC_07	ENSG00000080007	DDX43	2.62438		6.82e-05	0.854299
F2NC_07	ENSG00000158796	DEDD	-2.01652		0.869503	0.489838
F2NC_07	ENSG00000023892	DEF6	-2.16442		0.976824	0.686319
F2NC_07	ENSG00000140995	DEF8	2.54492	X	0.389991	0.51982
F2NC_07	ENSG00000065357	DGKA	-2.02363		0.999251	0.637258
F2NC_07	ENSG00000153933	DGKE	2.7413	X	0.000684088	0.271197
F2NC_07	ENSG00000133943	DGLUCY	-3.16531		2.07e-14	0.972566
F2NC_07	ENSG00000108272	DHRS11	2.36263		0.0315613	0.397286
F2NC_07	ENSG00000167536	DHRS13	-2.12281	X	0.00023405	0.336138
F2NC_07	ENSG00000073737	DHRS9	2.25356		2.61e-07	0.841856
F2NC_07	ENSG00000181192	DHTKD1	-2.44448		1.98e-16	0.904722
F2NC_07	ENSG00000116675	DNAJC6	3.0244	X	0.999188	0.158974
F2NC_07	ENSG00000134516	DOCK2	-2.12158		1	0.060852
F2NC_07	ENSG00000133884	DPF2	-2.49759		0.999787	0.237661
F2NC_07	ENSG00000092964	DPYSL2	-2.46812	X	0.995558	0.131955
F2NC_07	ENSG00000169570	DTWD2	-3.14819	X	2.16e-05	0.237661
F2NC_07	ENSG00000010219	DYRK4	-2.93949		3.8e-10	0.540025
F2NC_07	ENSG00000169016	E2F6	2.05089		0.554509	0.559223
F2NC_07	ENSG00000104823	ECH1	-2.01306		0.00416643	0.670972
F2NC_07	ENSG00000078401	EDN1	-2.07669		0.0810201	0.377496
F2NC_07	ENSG00000127129	EDN2	-2.13387		0.0110864	0.456538
F2NC_07	ENSG00000198759	EGFL6	3.42219		2.66e-08	0.919595
F2NC_07	ENSG00000146648	EGFR	2.14034		0.998665	0.014102
F2NC_07	ENSG00000103966	EHD4	-3.38087		0.00149681	0.13474
F2NC_07	ENSG00000086232	EIF2AK1	-2.45363		0.000121058	0.746163
F2NC_07	ENSG00000111361	EIF2B1	2.00683		0.104796	0.271197
F2NC_07	ENSG00000184110	EIF3C	-2.48456		0.343303	.
F2NC_07	ENSG00000184708	EIF4ENIF1	2.88781		0.999689	0.0887599
F2NC_07	ENSG00000155849	ELMO1	-2.46769	X	0.993001	0.205724
F2NC_07	ENSG00000109911	ELP4	-2.02542	X	0.0125583	0.885169
F2NC_07	ENSG00000138080	EMILIN1	3.25036		0.00521656	0.451739
F2NC_07	ENSG00000111405	ENDOU	2.12459		6.22e-12	0.397286
F2NC_07	ENSG00000115109	EPB41L5	-2.01006	X	0.0229338	0.574747
F2NC_07	ENSG00000177106	EPS8L2	-2.79619		0.00182701	0.0524382
F2NC_07	ENSG00000177459	ERICH5	-2.82539		0.000337507	0.878237
F2NC_07	ENSG00000103067	ESRP2	2.55602		0.731425	0.139598
F2NC_07	ENSG00000120705	ETF1	2.13831		0.998925	0.309534
F2NC_07	ENSG00000171503	ETFDH	-2.55272		1.63e-07	0.190851
F2NC_07	ENSG00000134954	ETS1	-2.01312		0.795177	0.386265
F2NC_07	ENSG00000105672	ETV2	2.28403		0.0328968	0.804764
F2NC_07	ENSG00000139083	ETV6	-2.13049		0.995228	0.170706
F2NC_07	ENSG00000123737	EXOSC9	2.01951		1.87e-06	0.350181
F2NC_07	ENSG00000121104	FAM117A	-2.02934		1.22e-05	0.397286
F2NC_07	ENSG00000109794	FAM149A	-2.47177	X	0.00644453	0.992712
F2NC_07	ENSG00000198780	FAM169A	-2.02364	X	0.998576	0.386265
F2NC_07	ENSG00000135436	FAM186B	2.77469		2.4e-12	0.947621
F2NC_07	ENSG00000124103	FAM209A	2.02311		0.031677	0.76702
F2NC_07	ENSG00000084444	FAM234B	-2.21927	X	0.221017	0.243764
F2NC_07	ENSG00000142530	FAM71E1	2.19765		0.00613239	0.663092
F2NC_07	ENSG00000126882	FAM78A	-2.8287		0.4808	0.247497
F2NC_07	ENSG00000166797	FAM96A	-2.63894		0.0134509	0.423772
F2NC_07	ENSG00000145982	FARS2	-2.17507		4.54e-06	0.478462
F2NC_07	ENSG00000269190	FBXO17	-2.11739		1.23e-07	.
F2NC_07	ENSG00000127084	FGD3	-2.40888		8.7e-06	0.071636
F2NC_07	ENSG00000127951	FGL2	-2.20769		0.0949977	0.478462
F2NC_07	ENSG00000119321	FKBP15	-2.01523		1.85e-07	0.675238
F2NC_07	ENSG00000122025	FLT3	2.08004	X	0.609048	0.60775
F2NC_07	ENSG00000076258	FMO4	-2.10738		2.41e-09	0.811163
F2NC_07	ENSG00000228594	FNDC10	2.79595	X	.	.
F2NC_07	ENSG00000170608	FOXA3	-2.47244		0.39551	0.219056
F2NC_07	ENSG00000129654	FOXJ1	3.1601		0.826867	.
F2NC_07	ENSG00000114861	FOXP1	-2.32997		0.999751	0.271197
F2NC_07	ENSG00000105255	FSD1	-2.2676	X	0.732578	0.101973
F2NC_07	ENSG00000010810	FYN	-2.15782		0.995636	0.200569
F2NC_07	ENSG00000109458	GAB1	-2.16823		0.686084	0.535699
F2NC_07	ENSG00000109158	GABRA4	3.67749	X	0.981417	0.697577
F2NC_07	ENSG00000148935	GAS2	-2.37924	X	0.0262898	0.663092
F2NC_07	ENSG00000141448	GATA6	2.94162		.	.
F2NC_07	ENSG00000117228	GBP1	-2.87079		1.81e-12	0.471707
F2NC_07	ENSG00000117226	GBP3	-3.21679		5.83e-18	0.992238
F2NC_07	ENSG00000100116	GCAT	-2.16631		7.76e-06	0.883806
F2NC_07	ENSG00000100031	GGT1	-3.24454		0.676975	0.465367
F2NC_07	ENSG00000123159	GIPC1	2.2088		0.0203706	0.615512
F2NC_07	ENSG00000127920	GNG11	2.59501		0.163792	0.57605
F2NC_07	ENSG00000168243	GNG4	2.71859	X	0.158456	0.57605
F2NC_07	ENSG00000167083	GNGT2	-2.50094		0.173048	0.796528
F2NC_07	ENSG00000111670	GNPTAB	2.47947		4.23e-06	0.0440244
F2NC_07	ENSG00000138678	GPAT3	2.2563		.	.
F2NC_07	ENSG00000213420	GPC2	2.2927		0.307395	0.106121
F2NC_07	ENSG00000152642	GPD1L	2.07063		0.00953783	0.219056
F2NC_07	ENSG00000164850	GPER1	-2.38376		0.725421	0.32648
F2NC_07	ENSG00000116157	GPX7	-2.35287		0.000179755	0.489838
F2NC_07	ENSG00000155324	GRAMD2B	-2.67596		1.54e-07	0.489838
F2NC_07	ENSG00000100351	GRAP2	-2.73911		0.101872	0.708064
F2NC_07	ENSG00000139835	GRTP1	3.56372		4.79e-06	0.624578
F2NC_07	ENSG00000104518	GSDMD	-2.48345		4.81e-07	0.465367
F2NC_07	ENSG00000077809	GTF2I	-2.2554		0.999349	.
F2NC_07	ENSG00000170627	GTSF1	-2.55286		0.513379	0.441311
F2NC_07	ENSG00000124196	GTSF1L	2.20825		0.0573625	0.888961
F2NC_07	ENSG00000125812	GZF1	2.18651		0.00788572	0.188185
F2NC_07	ENSG00000138796	HADH	-2.67929		0.00061369	0.878237
F2NC_07	ENSG00000084754	HADHA	-2.39776		0.0151113	0.16478
F2NC_07	ENSG00000105697	HAMP	2.85557		0.0425051	0.780885
F2NC_07	ENSG00000048052	HDAC9	-2.98995		0.998375	0.0744208
F2NC_07	ENSG00000069998	HDHD5	-2.61009		2.11e-08	0.51982
F2NC_07	ENSG00000051620	HEBP2	2.10618		0.987423	0.0132132
F2NC_07	ENSG00000213614	HEXA	-2.3442		5.05e-07	0.30586
F2NC_07	ENSG00000010704	HFE	-2.45928		8.5e-07	0.592404
F2NC_07	ENSG00000149196	HIKESHI	-2.552		0.769988	0.559223
F2NC_07	ENSG00000203818	HIST2H3PS2	3.22151		0.135984	.
F2NC_07	ENSG00000156515	HK1	-3.19918	X	0.555733	0.0556379
F2NC_07	ENSG00000108753	HNF1B	-2.10005		0.999286	0.200569
F2NC_07	ENSG00000134709	HOOK1	-2.41021		4.16e-05	0.170706
F2NC_07	ENSG00000163755	HPS3	-2.11073		3.52e-15	0.0508977
F2NC_07	ENSG00000080824	HSP90AA1	2.12405		0.676748	0.078924
F2NC_07	ENSG00000165868	HSPA12A	3.14369		0.980307	0.158974
F2NC_07	ENSG00000126803	HSPA2	2.55208	X	.	0.624578
F2NC_07	ENSG00000120694	HSPH1	2.40531		0.983009	0.188185
F2NC_07	ENSG00000134330	IAH1	-3.8967		0.000119135	0.650353
F2NC_07	ENSG00000185436	IFNLR1	-2.49242	X	0.308615	0.465367
F2NC_07	ENSG00000100360	IFT27	-2.47251		0.000880891	0.756888
F2NC_07	ENSG00000159217	IGF2BP1	2.00693		0.998574	0.271197
F2NC_07	ENSG00000115457	IGFBP2	-2.18248		0.844354	.
F2NC_07	ENSG00000211898	IGHD	-3.28234		.	.
F2NC_07	ENSG00000211931	IGHD2-2	-2.14568		.	.
F2NC_07	ENSG00000211904	IGHJ2	2.53986		.	.
F2NC_07	ENSG00000240041	IGHJ4	-2.77796		.	.
F2NC_07	ENSG00000242472	IGHJ5	-2.8982		.	.
F2NC_07	ENSG00000211900	IGHJ6	-2.65137		.	.
F2NC_07	ENSG00000211899	IGHM	-2.89541		.	.
F2NC_07	ENSG00000211939	IGHV1-8	2.37423		.	.
F2NC_07	ENSG00000211949	IGHV3-23	-2.08615		.	.
F2NC_07	ENSG00000211953	IGHV3-30	-2.81727		.	.
F2NC_07	ENSG00000224650	IGHV3-74	-2.14259		.	.
F2NC_07	ENSG00000211956	IGHV4-34	-2.7471		.	.
F2NC_07	ENSG00000211966	IGHV5-51	-2.34741		.	.
F2NC_07	ENSG00000211593	IGKJ5	-2.75262		.	.
F2NC_07	ENSG00000242371	IGKV1-39	-2.55515		.	.
F2NC_07	ENSG00000239819	IGKV1D-8	-2.05853		.	.
F2NC_07	ENSG00000244116	IGKV2-28	-2.65154		.	.
F2NC_07	ENSG00000239951	IGKV3-20	-2.35853		.	.
F2NC_07	ENSG00000211598	IGKV4-1	-2.41223		.	.
F2NC_07	ENSG00000211674	IGLJ1	-3.01274		.	.
F2NC_07	ENSG00000254709	IGLL5	-3.09942		.	.
F2NC_07	ENSG00000211653	IGLV1-40	-2.37715		.	.
F2NC_07	ENSG00000211651	IGLV1-44	-2.21457		.	.
F2NC_07	ENSG00000211660	IGLV2-23	-2.13488		.	.
F2NC_07	ENSG00000211671	IGLV2-8	-2.00757		.	.
F2NC_07	ENSG00000179057	IGSF22	2.00751	X	1.2e-20	0.996623
F2NC_07	ENSG00000185811	IKZF1	-3.00931		0.985751	.
F2NC_07	ENSG00000163702	IL17RC	2.13364		4.25e-10	0.978314
F2NC_07	ENSG00000150782	IL18	2.1115		0.102774	0.52379
F2NC_07	ENSG00000196083	IL1RAP	2.39384		0.506747	0.16478
F2NC_07	ENSG00000110944	IL23A	2.20431		0.842438	0.471707
F2NC_07	ENSG00000166333	ILK	-2.25192		0.042196	0.148486
F2NC_07	ENSG00000148798	INA	3.63282	X	0.292917	0.456538
F2NC_07	ENSG00000163362	INAVA	-2.28839		0.555283	.
F2NC_07	ENSG00000168556	ING2	-2.26146		0.28338	0.456538
F2NC_07	ENSG00000122641	INHBA	2.89227		0.55628	0.271197
F2NC_07	ENSG00000109452	INPP4B	3.1323		0.998611	0.243764
F2NC_07	ENSG00000132376	INPP5K	-2.08323		0.0133887	0.478462
F2NC_07	ENSG00000104299	INTS9	-2.20896		2e-06	0.11572
F2NC_07	ENSG00000074706	IPCEF1	-2.18184	X	0.399941	0.729751
F2NC_07	ENSG00000168310	IRF2	-2.11907		0.382047	0.175387
F2NC_07	ENSG00000137265	IRF4	-2.03081		0.922221	0.175387
F2NC_07	ENSG00000113263	ITK	3.96933		1.5e-05	0.373645
F2NC_07	ENSG00000100605	ITPK1	-2.50454	X	0.987051	0.237661
F2NC_07	ENSG00000205730	ITPRIPL2	2.41572		0.0185034	0.811163
F2NC_07	ENSG00000184916	JAG2	3.31687		0.990249	0.0489423
F2NC_07	ENSG00000165757	JCAD	2.6795		0.104294	0.930853
F2NC_07	ENSG00000107104	KANK1	2.17174		.	0.0978254
F2NC_07	ENSG00000120071	KANSL1	-2.52268	X	0.999734	0.309534
F2NC_07	ENSG00000187715	KBTBD12	4.84352		9.96e-13	0.451739
F2NC_07	ENSG00000130037	KCNA5	2.2424		0.000687392	0.874089
F2NC_07	ENSG00000115474	KCNJ13	3.37601		0.758052	0.4073
F2NC_07	ENSG00000135750	KCNK1	2.01403	X	0.580151	0.336138
F2NC_07	ENSG00000134901	KDELC1	-2.44345		6.42e-06	0.465367
F2NC_07	ENSG00000150477	KIAA1328	-2.85598		6.07e-05	0.559223
F2NC_07	ENSG00000135835	KIAA1614	-2.16272	X	2.19e-13	0.888961
F2NC_07	ENSG00000089177	KIF16B	-2.71568		4.35e-13	0.773775
F2NC_07	ENSG00000118922	KLF12	-3.04008		0.982233	0.219056
F2NC_07	ENSG00000111057	KRT18	3.41782		0.624783	0.336138
F2NC_07	ENSG00000170421	KRT8	2.88716		5.61e-06	0.804764
F2NC_07	ENSG00000115919	KYNU	-2.20642		1.83e-09	0.175387
F2NC_07	ENSG00000135862	LAMC1	-2.50673		1	0.00924335
F2NC_07	ENSG00000116586	LAMTOR2	-2.20886		0.481086	0.559223
F2NC_07	ENSG00000135338	LCA5	2.63742		0.00428217	0.438111
F2NC_07	ENSG00000198728	LDB1	-2.90265		0.879454	0.247497
F2NC_07	ENSG00000179241	LDLRAD3	3.56813	X	0.0250893	0.386265
F2NC_07	ENSG00000134013	LOXL2	2.66916		3e-07	0.0303371
F2NC_07	ENSG00000171236	LRG1	2.37568		3.42e-05	0.760917
F2NC_07	ENSG00000134569	LRP4	2.66384		0.100209	0.0466315
F2NC_07	ENSG00000238083	LRRC37A2	-3.53316		.	.
F2NC_07	ENSG00000176809	LRRC37A3	-2.15979		.	.
F2NC_07	ENSG00000204913	LRRC3C	3.52947		.	.
F2NC_07	ENSG00000185565	LSAMP	2.90969	X	0.946284	0.559223
F2NC_07	ENSG00000164167	LSM6	-2.36266		0.868076	0.60775
F2NC_07	ENSG00000130332	LSM7	-2.2215		0.281731	0.505955
F2NC_07	ENSG00000213903	LTB4R	-2.5234		0.677368	.
F2NC_07	ENSG00000062524	LTK	-2.03416		4.12e-21	0.13071
F2NC_07	ENSG00000173212	MAB21L3	-2.46227		0.000490219	0.154293
F2NC_07	ENSG00000127603	MACF1	-2.5495		1	0.00201458
F2NC_07	ENSG00000095015	MAP3K1	-2.0158		0.998072	0.0537418
F2NC_07	ENSG00000104814	MAP4K1	-2.43347		0.991409	0.190851
F2NC_07	ENSG00000011566	MAP4K3	2.19734		0.804701	0.212419
F2NC_07	ENSG00000139266	MARCH9	-2.0335	X	0.35028	.
F2NC_07	ENSG00000204406	MBD5	-2.01469	X	0.999852	0.0149908
F2NC_07	ENSG00000076706	MCAM	-2.54654		0.0547531	0.108254
F2NC_07	ENSG00000078070	MCCC1	-2.22652		2.51e-05	0.108254
F2NC_07	ENSG00000131844	MCCC2	-2.10481		4.09e-08	0.373645
F2NC_07	ENSG00000050393	MCUR1	2.15078		0.00156303	.
F2NC_07	ENSG00000161920	MED11	-2.3116		7.55e-06	0.541328
F2NC_07	ENSG00000037897	METTL1	2.02489		0.00591562	0.167921
F2NC_07	ENSG00000137463	MGARP	-2.53113		0.0238242	0.854299
F2NC_07	ENSG00000152127	MGAT5	-2.43564	X	0.999925	0.0519642
F2NC_07	ENSG00000011143	MKS1	-2.72052		3.97e-09	0.504
F2NC_07	ENSG00000175727	MLXIP	2.77068		0.975748	.
F2NC_07	ENSG00000157227	MMP14	2.20284		0.987124	0.574747
F2NC_07	ENSG00000173269	MMRN2	-2.22315		2.49e-10	0.212419
F2NC_07	ENSG00000143314	MRPL24	-2.82801		0.00149123	0.796528
F2NC_07	ENSG00000096080	MRPS18A	-2.22926		0.00112611	0.4073
F2NC_07	ENSG00000148450	MSRB2	-2.07545		0.00424761	0.841856
F2NC_07	ENSG00000164078	MST1R	-2.39574		1.69e-20	0.0225159
F2NC_07	ENSG00000102043	MTMR8	-2.25008		1.34e-11	0.13071
F2NC_07	ENSG00000157601	MX1	-2.03662		4.5e-09	0.27019
F2NC_07	ENSG00000172927	MYEOV	2.31299		0.00119291	0.975292
F2NC_07	ENSG00000133026	MYH10	2.03654		0.999998	0.0156426
F2NC_07	ENSG00000101608	MYL12A	-2.53617		0.00150151	0.559223
F2NC_07	ENSG00000148411	NACC2	2.24916	X	0.134607	.
F2NC_07	ENSG00000131400	NAPSA	-2.40891		7.96e-07	0.504
F2NC_07	ENSG00000196427	NBPF4	5.19445		0.346635	.
F2NC_07	ENSG00000104490	NCALD	-3.65593	X	0.817423	0.592404
F2NC_07	ENSG00000116701	NCF2	-2.03646		8.51e-05	0.939444
F2NC_07	ENSG00000100365	NCF4	-3.55228		7.9e-06	0.126563
F2NC_07	ENSG00000123338	NCKAP1L	-2.42724		0.99044	0.235528
F2NC_07	ENSG00000188211	NCR3LG1	3.05128	X	.	.
F2NC_07	ENSG00000130414	NDUFA10	-2.38792	X	0.00138794	0.57605
F2NC_07	ENSG00000185633	NDUFA4L2	2.30765		0.0142524	0.441311
F2NC_07	ENSG00000109390	NDUFC1	-2.12478		0.459572	0.57605
F2NC_07	ENSG00000110400	NECTIN1	-2.14566		0.503156	0.361083
F2NC_07	ENSG00000049759	NEDD4L	-3.23552	X	0.999967	0.0573562
F2NC_07	ENSG00000100285	NEFH	-2.66666		0.00126104	0.695621
F2NC_07	ENSG00000132688	NES	2.43625		2.07e-05	0.901997
F2NC_07	ENSG00000204386	NEU1	2.2088		1.93e-05	0.36369
F2NC_07	ENSG00000214357	NEURL1B	-2.31177		0.370537	.
F2NC_07	ENSG00000169599	NFU1	-2.34596		0.000687751	0.76702
F2NC_07	ENSG00000066136	NFYC	-2.11308		0.631959	0.247497
F2NC_07	ENSG00000177453	NIM1K	-2.50226	X	5.81e-09	0.190851
F2NC_07	ENSG00000172548	NIPAL4	2.05603		0.000898829	0.624578
F2NC_07	ENSG00000189134	NKAPL	2.84301		0.000165621	0.969663
F2NC_07	ENSG00000179846	NKPD1	2.45197		1.89e-09	.
F2NC_07	ENSG00000169992	NLGN2	2.22379	X	0.992625	0.078924
F2NC_07	ENSG00000163864	NMNAT3	2.91153		5.34e-08	0.592404
F2NC_07	ENSG00000106733	NMRK1	-2.76036	X	0.00106637	0.881614
F2NC_07	ENSG00000130751	NPAS1	-2.23728	X	0.916473	.
F2NC_07	ENSG00000170485	NPAS2	4.32309		0.990889	0.212419
F2NC_07	ENSG00000168743	NPNT	2.42937		7.28e-06	0.968952
F2NC_07	ENSG00000171246	NPTX1	3.43545	X	0.426444	0.32648
F2NC_07	ENSG00000185551	NR2F2	2.89846		0.916704	0.258814
F2NC_07	ENSG00000134986	NREP	-2.03891	X	0.563643	0.858269
F2NC_07	ENSG00000118257	NRP2	3.21482		0.00171165	0.071636
F2NC_07	ENSG00000178425	NT5DC1	-3.00518	X	0.326411	0.505955
F2NC_07	ENSG00000151413	NUBPL	-3.06596		0.00200988	0.773775
F2NC_07	ENSG00000070081	NUCB2	2.20415		8.59e-08	0.32648
F2NC_07	ENSG00000015676	NUDCD3	-2.31123	X	0.706732	0.505955
F2NC_07	ENSG00000166321	NUDT13	-2.15806		5.73e-07	0.893938
F2NC_07	ENSG00000133961	NUMB	-2.19661		0.0243992	0.30586
F2NC_07	ENSG00000132182	NUP210	-2.50619		1.45e-10	0.0170054
F2NC_07	ENSG00000065154	OAT	2.4534		0.000721947	0.131955
F2NC_07	ENSG00000145247	OCIAD2	-2.85557		0.00459157	0.823428
F2NC_07	ENSG00000182950	ODF3L1	2.28514		5.18e-07	0.881614
F2NC_07	ENSG00000163113	OTUD7B	2.24106		0.100123	0.0699176
F2NC_07	ENSG00000172939	OXSR1	-2.2428		0.989118	0.32648
F2NC_07	ENSG00000116288	PARK7	-2.01273		0.903949	0.592404
F2NC_07	ENSG00000138617	PARP16	-2.55683		1.93e-08	0.4073
F2NC_07	ENSG00000135903	PAX3	3.63103	X	0.900856	0.535699
F2NC_07	ENSG00000175198	PCCA	-2.73977		2.13e-10	0.60378
F2NC_07	ENSG00000179715	PCED1B	-2.35513		0.00826613	0.200569
F2NC_07	ENSG00000203880	PCMTD2	-2.3947	X	0.0123298	0.350181
F2NC_07	ENSG00000135749	PCNX2	-2.05272	X	7.55e-14	0.756888
F2NC_07	ENSG00000106333	PCOLCE	-2.33126		0.500665	0.438111
F2NC_07	ENSG00000174840	PDE12	2.00471		0.0235724	0.397286
F2NC_07	ENSG00000154553	PDLIM3	3.13489		9.37e-08	0.205724
F2NC_07	ENSG00000164494	PDSS2	-2.03062		1.9e-05	0.478462
F2NC_07	ENSG00000112378	PERP	2.21467		0.141632	0.817266
F2NC_07	ENSG00000034693	PEX3	-3.01539		0.00276137	0.478462
F2NC_07	ENSG00000148985	PGAP2	-2.88634		0.152224	0.32648
F2NC_07	ENSG00000161395	PGAP3	-2.31229		0.0909847	0.729751
F2NC_07	ENSG00000130517	PGPEP1	-2.53649	X	0.000353365	0.377496
F2NC_07	ENSG00000067177	PHKA1	2.14967		0.881287	0.121112
F2NC_07	ENSG00000165282	PIGO	-2.59428		1.13e-06	0.0453872
F2NC_07	ENSG00000087111	PIGS	-2.4268		0.0799524	0.60378
F2NC_07	ENSG00000101464	PIGU	-3.12847		0.813069	0.262784
F2NC_07	ENSG00000168734	PKIG	-2.55511		0.56458	0.559223
F2NC_07	ENSG00000057294	PKP2	2.17411		6.14e-10	0.841026
F2NC_07	ENSG00000176485	PLA2G16	-3.58101	X	1.19e-05	0.505955
F2NC_07	ENSG00000117215	PLA2G2D	2.17328		0.000177683	0.91918
F2NC_07	ENSG00000126003	PLAGL2	2.73039		0.869796	0.423772
F2NC_07	ENSG00000151176	PLBD2	2.16517		7.18e-08	0.336138
F2NC_07	ENSG00000105355	PLIN3	-2.81512		1.24e-08	0.373645
F2NC_07	ENSG00000145632	PLK2	2.35085		0.998864	0.271197
F2NC_07	ENSG00000100979	PLTP	2.07877		0.000142042	0.243764
F2NC_07	ENSG00000118557	PMFBP1	-2.14101		4.06e-25	0.158974
F2NC_07	ENSG00000084072	PPIE	-2.851		0.98081	0.247497
F2NC_07	ENSG00000138032	PPM1B	-2.07751	X	0.109621	0.219056
F2NC_07	ENSG00000143224	PPOX	-2.2479		0.328332	0.350181
F2NC_07	ENSG00000138814	PPP3CA	-2.15531	X	0.998149	0.247497
F2NC_07	ENSG00000112238	PRDM13	2.68516		.	.
F2NC_07	ENSG00000101000	PROCR	2.12285		0.0101309	0.489838
F2NC_07	ENSG00000101161	PRPF6	2.10396	X	0.280832	0.0433726
F2NC_07	ENSG00000186654	PRR5	-2.41902		0.972989	0.773775
F2NC_07	ENSG00000007038	PRSS21	-2.23865		3.27e-07	0.677905
F2NC_07	ENSG00000143363	PRUNE1	-2.64486		0.0107618	0.854299
F2NC_07	ENSG00000125637	PSD4	-2.03385		0.805496	0.947621
F2NC_07	ENSG00000136930	PSMB7	-3.16527		0.941262	0.60775
F2NC_07	ENSG00000204264	PSMB8	-2.80765		0.0120032	0.559223
F2NC_07	ENSG00000146733	PSPH	2.24403		0.709723	0.76702
F2NC_07	ENSG00000140368	PSTPIP1	-2.58758		0.00072615	0.720566
F2NC_07	ENSG00000155093	PTPRN2	-2.66201	X	0.0165572	0.890798
F2NC_07	ENSG00000060656	PTPRU	2.42225		0.990699	0.0225159
F2NC_07	ENSG00000155893	PXYLP1	2.19807		0.215526	0.271197
F2NC_07	ENSG00000104388	RAB2A	-2.38692		0.970736	0.541328
F2NC_07	ENSG00000168461	RAB31	-2.22353		0.0540335	0.423772
F2NC_07	ENSG00000154917	RAB6B	2.97959	X	0.893311	0.541328
F2NC_07	ENSG00000132155	RAF1	-3.0185		0.999777	0.161522
F2NC_07	ENSG00000144118	RALB	-2.12098		0.193989	0.423772
F2NC_07	ENSG00000133321	RARRES3	-2.22322		0.000504117	0.258814
F2NC_07	ENSG00000122035	RASL11A	3.01507		0.00768974	0.423772
F2NC_07	ENSG00000128045	RASL11B	2.20463		0.290785	0.456538
F2NC_07	ENSG00000101265	RASSF2	-2.79218	X	0.000156232	0.386265
F2NC_07	ENSG00000169435	RASSF6	-2.46465		1e-17	0.940866
F2NC_07	ENSG00000101546	RBFA	-2.89603		0.000358068	0.955916
F2NC_07	ENSG00000151962	RBM46	5.15367		0.0203629	0.247497
F2NC_07	ENSG00000187456	RDM1	-2.11696		0.00503097	0.57605
F2NC_07	ENSG00000076043	REXO2	2.00451		0.888429	0.478462
F2NC_07	ENSG00000102760	RGCC	2.52514		0.0703969	.
F2NC_07	ENSG00000108370	RGS9	2.56364	X	2.04e-10	0.705753
F2NC_07	ENSG00000196533	RHEX	-2.34335		0.00189513	0.697577
F2NC_07	ENSG00000171792	RHNO1	-2.11738		0.000558185	.
F2NC_07	ENSG00000116574	RHOU	-2.11361	X	0.531957	0.36369
F2NC_07	ENSG00000125352	RNF113A	-2.65477		0.822115	0.811163
F2NC_07	ENSG00000101695	RNF125	-2.48108		0.0806248	0.811163
F2NC_07	ENSG00000163961	RNF168	2.11068		1.37e-10	0.76702
F2NC_07	ENSG00000154134	ROBO3	2.71776		0.028612	0.841026
F2NC_07	ENSG00000103932	RPAP1	-2.94148		5.02e-15	0.926527
F2NC_07	ENSG00000071242	RPS6KA2	-2.50898	X	0.0847009	0.078924
F2NC_07	ENSG00000072133	RPS6KA6	-2.21346		0.744167	0.465367
F2NC_07	ENSG00000198208	RPS6KL1	2.37548	X	0.000674281	0.574747
F2NC_07	ENSG00000085721	RRN3	2.00697		0.00047458	0.754577
F2NC_07	ENSG00000148484	RSU1	-3.23804		0.0477657	0.271197
F2NC_07	ENSG00000242732	RTL5	2.06167	X	0.0151978	0.773775
F2NC_07	ENSG00000188636	RTL6	2.54614		0.142833	0.4073
F2NC_07	ENSG00000018189	RUFY3	-3.02476	X	0.980976	0.110861
F2NC_07	ENSG00000163191	S100A11	-2.53442		0.0501062	0.677905
F2NC_07	ENSG00000170989	S1PR1	-2.30694		0.484815	0.57605
F2NC_07	ENSG00000187550	SBK2	-2.0594		0.00147485	.
F2NC_07	ENSG00000174175	SELP	2.88618		4.62e-20	0.907981
F2NC_07	ENSG00000125354	SEPTIN6	-2.69519		0.948998	0.350181
F2NC_07	ENSG00000129158	SERGEF	-2.07001	X	2.22e-10	0.878237
F2NC_07	ENSG00000242550	SERPINB10	2.384		6.27e-05	0.943947
F2NC_07	ENSG00000132386	SERPINF1	-2.2725		8.29e-05	0.175387
F2NC_07	ENSG00000118515	SGK1	2.24926		0.986448	0.32648
F2NC_07	ENSG00000104205	SGK3	2.31813	X	0.136833	0.309534
F2NC_07	ENSG00000152292	SH2D6	2.6021		0.0036965	0.780885
F2NC_07	ENSG00000149577	SIDT2	-2.12801		0.0025724	0.504
F2NC_07	ENSG00000101307	SIRPB1	2.44698		2.22e-09	0.993601
F2NC_07	ENSG00000137078	SIT1	-3.22118		0.0354131	0.720566
F2NC_07	ENSG00000005020	SKAP2	-2.38118		0.909797	0.650353
F2NC_07	ENSG00000170190	SLC16A5	-2.00788		3.71e-05	0.361083
F2NC_07	ENSG00000104888	SLC17A7	2.18985	X	0.995933	0.317177
F2NC_07	ENSG00000163393	SLC22A15	-2.13996	X	8.66e-06	0.559223
F2NC_07	ENSG00000102743	SLC25A15	-2.02328		0.00124732	0.592404
F2NC_07	ENSG00000100372	SLC25A17	-2.05294		0.0241848	0.559223
F2NC_07	ENSG00000162241	SLC25A45	-2.09825		7.2e-07	0.955916
F2NC_07	ENSG00000083807	SLC27A5	2.04919		7.71e-08	0.714523
F2NC_07	ENSG00000176273	SLC35G1	2.86657		0.917136	0.247497
F2NC_07	ENSG00000104635	SLC39A14	2.40441		0.314629	0.254074
F2NC_07	ENSG00000089060	SLC8B1	2.60252		5.48e-10	0.0823606
F2NC_07	ENSG00000066230	SLC9A3	2.14809		0.988154	0.0221603
F2NC_07	ENSG00000065054	SLC9A3R2	2.20016		0.0227038	0.773775
F2NC_07	ENSG00000112305	SMAP1	-2.11777		0.983689	0.478462
F2NC_07	ENSG00000105771	SMG9	-2.58231		4.85e-11	0.131955
F2NC_07	ENSG00000184785	SMIM10	3.63659		.	.
F2NC_07	ENSG00000103056	SMPD3	-2.24958	X	0.659196	0.098655
F2NC_07	ENSG00000074317	SNCB	2.03911	X	0.198197	0.489838
F2NC_07	ENSG00000184209	SNRNP35	-2.09488		2.28e-07	0.32648
F2NC_07	ENSG00000086300	SNX10	-3.43818	X	0.0058575	0.456538
F2NC_07	ENSG00000167208	SNX20	-2.24027		4.13e-05	0.825265
F2NC_07	ENSG00000156395	SORCS3	2.28231	X	0.325134	0.0598448
F2NC_07	ENSG00000124766	SOX4	-3.91346		0.384006	.
F2NC_07	ENSG00000171056	SOX7	2.05376		0.131242	0.254074
F2NC_07	ENSG00000189120	SP6	2.45508		0.0229476	.
F2NC_07	ENSG00000113140	SPARC	-2.24106		0.886494	0.720566
F2NC_07	ENSG00000176170	SPHK1	3.00982		1.29e-05	0.373645
F2NC_07	ENSG00000164808	SPIDR	-3.35497		1.07e-14	0.317177
F2NC_07	ENSG00000134278	SPIRE1	2.31673		0.330092	0.0663625
F2NC_07	ENSG00000159674	SPON2	2.26828		1.09e-06	0.51982
F2NC_07	ENSG00000121067	SPOP	-2.16367		0.992531	0.392605
F2NC_07	ENSG00000137767	SQOR	-2.7674		1.1e-05	0.773775
F2NC_07	ENSG00000075142	SRI	-2.10416	X	9.98e-05	0.729751
F2NC_07	ENSG00000178078	STAP2	-2.72472		1.63e-13	0.243764
F2NC_07	ENSG00000152953	STK32B	2.2526		0.00432349	0.16478
F2NC_07	ENSG00000198870	STKLD1	2.00527		2.55e-16	0.845589
F2NC_07	ENSG00000129103	SUMF2	-2.98707		5.53e-05	0.76702
F2NC_07	ENSG00000188612	SUMO2	-2.00367	X	0.850516	0.650353
F2NC_07	ENSG00000185518	SV2B	2.38853	X	0.534785	0.0598448
F2NC_07	ENSG00000054654	SYNE2	-2.0289		1.85e-11	0.996386
F2NC_07	ENSG00000100321	SYNGR1	-2.17064	X	0.58149	0.154293
F2NC_07	ENSG00000132718	SYT11	-2.12692	X	0.80174	0.350181
F2NC_07	ENSG00000147526	TACC1	-2.12746		0.0151209	0.16478
F2NC_07	ENSG00000138162	TACC2	3.68696		3.52e-19	0.9968
F2NC_07	ENSG00000197780	TAF13	2.06005	X	0.0198502	0.489838
F2NC_07	ENSG00000149591	TAGLN	-2.1406		0.241538	0.505955
F2NC_07	ENSG00000115183	TANC1	3.62744		0.140686	0.0524382
F2NC_07	ENSG00000131374	TBC1D5	-2.63836		6.52e-10	0.60378
F2NC_07	ENSG00000141556	TBCD	-2.15179		6.98e-05	0.0388695
F2NC_07	ENSG00000185222	TCEAL9	2.17804		0.152692	0.57605
F2NC_07	ENSG00000176896	TCEANC	-2.18211	X	0.0963545	0.847544
F2NC_07	ENSG00000100721	TCL1A	-2.34205		0.00122331	0.796528
F2NC_07	ENSG00000173809	TDRD12	4.4996		.	0.898975
F2NC_07	ENSG00000083544	TDRD3	-2.53311		0.000211829	0.254074
F2NC_07	ENSG00000088992	TESC	-3.35389		0.69214	0.377496
F2NC_07	ENSG00000133863	TEX15	3.33979		3.89e-17	0.989157
F2NC_07	ENSG00000151575	TEX9	2.01664		2.59e-17	0.451739
F2NC_07	ENSG00000114126	TFDP2	-2.05023		0.975088	0.423772
F2NC_07	ENSG00000105825	TFPI2	2.28112		0.237366	0.811163
F2NC_07	ENSG00000119699	TGFB3	-2.25055		0.922717	0.175387
F2NC_07	ENSG00000125780	TGM3	3.64711		9.87e-06	0.377496
F2NC_07	ENSG00000131931	THAP1	-3.01692		0.899169	0.456538
F2NC_07	ENSG00000161277	THAP8	-2.21531		0.000639752	0.817266
F2NC_07	ENSG00000116001	TIA1	-2.38201		0.832581	0.686319
F2NC_07	ENSG00000146426	TIAM2	-2.17729	X	0.12483	0.335071
F2NC_07	ENSG00000115297	TLX2	2.90421		0.140778	.
F2NC_07	ENSG00000150403	TMCO3	2.59395		6.68e-10	0.456538
F2NC_07	ENSG00000232258	TMEM114	2.65345	X	.	.
F2NC_07	ENSG00000198270	TMEM116	-2.14348		1.15e-09	0.550098
F2NC_07	ENSG00000152558	TMEM123	2.132		0.605287	0.823428
F2NC_07	ENSG00000164124	TMEM144	2.94199	X	7.82e-08	0.677905
F2NC_07	ENSG00000096092	TMEM14A	-2.31737	X	0.121253	0.559223
F2NC_07	ENSG00000187049	TMEM216	-3.23281		0.00201929	.
F2NC_07	ENSG00000168569	TMEM223	-2.25511		0.0124355	0.921254
F2NC_07	ENSG00000149582	TMEM25	2.07489	X	0.000421369	0.670972
F2NC_07	ENSG00000181458	TMEM45A	-2.10165		0.0101836	0.4073
F2NC_07	ENSG00000178821	TMEM52	2.06445		0.328693	0.60775
F2NC_07	ENSG00000160183	TMPRSS3	-2.26673		4.03e-05	0.335071
F2NC_07	ENSG00000166682	TMPRSS5	-2.05724		2.58e-08	0.589145
F2NC_07	ENSG00000034510	TMSB10	-2.2563		0.124315	0.637258
F2NC_07	ENSG00000125827	TMX4	-2.12573		0.0106622	0.505955
F2NC_07	ENSG00000183578	TNFAIP8L3	2.63264		2.33e-06	0.835871
F2NC_07	ENSG00000240505	TNFRSF13B	-3.06802		6.72e-13	0.804764
F2NC_07	ENSG00000050730	TNIP3	-2.08252		0.324695	0.773775
F2NC_07	ENSG00000101470	TNNC2	2.21299		0.54715	0.52379
F2NC_07	ENSG00000175662	TOM1L2	-2.18244		0.414476	0.060852
F2NC_07	ENSG00000146242	TPBG	2.34849		0.123234	0.386265
F2NC_07	ENSG00000229164	TRAC	-2.00377		.	.
F2NC_07	ENSG00000134253	TRIM45	2.39012		1.45e-06	0.953191
F2NC_07	ENSG00000136932	TRMO	2.0066		4.08e-05	0.397286
F2NC_07	ENSG00000104447	TRPS1	-2.24918		0.990109	0.0232861
F2NC_07	ENSG00000167723	TRPV3	-2.22415		8.74e-14	0.685371
F2NC_07	ENSG00000154743	TSEN2	2.1248		0.000104861	0.13474
F2NC_07	ENSG00000165533	TTC8	2.19128		0.345393	0.729751
F2NC_07	ENSG00000162222	TTC9C	-2.17557		0.000139735	0.309534
F2NC_07	ENSG00000114999	TTL	2.13594		0.984658	0.478462
F2NC_07	ENSG00000164440	TXLNB	-2.14468		1.65e-16	0.90567
F2NC_07	ENSG00000137831	UACA	2.82721		2.35e-17	0.209516
F2NC_07	ENSG00000154127	UBASH3B	2.09979	X	0.988511	0.478462
F2NC_07	ENSG00000130725	UBE2M	2.19174	X	0.619518	0.624578
F2NC_07	ENSG00000140367	UBE2Q2	-3.12559		0.00105604	0.792854
F2NC_07	ENSG00000118420	UBE3D	-2.30379		9.58e-08	0.825265
F2NC_07	ENSG00000036672	USP2	2.09516		0.185181	0.589145
F2NC_07	ENSG00000114316	USP4	-2.01836		6.2e-07	0.11572
F2NC_07	ENSG00000152818	UTRN	-2.25634		2.97e-09	0.032174
F2NC_07	ENSG00000026025	VIM	-3.04582		0.959386	0.11572
F2NC_07	ENSG00000182853	VMO1	2.55204		0.000437154	0.773775
F2NC_07	ENSG00000112303	VNN2	-2.49492		1.02e-08	0.940866
F2NC_07	ENSG00000132549	VPS13B	-2.62665		9.81e-27	0.175031
F2NC_07	ENSG00000176834	VSIG10	2.40048		5.55e-07	0.76702
F2NC_07	ENSG00000110002	VWA5A	2.00352		1.89e-15	0.841026
F2NC_07	ENSG00000102763	VWA8	-2.75704		2.93e-40	0.104936
F2NC_07	ENSG00000131725	WDR44	-2.00076		0.999844	0.4073
F2NC_07	ENSG00000082068	WDR70	-2.21993		0.802235	0.101973
F2NC_07	ENSG00000162552	WNT4	2.20308		0.153838	0.11572
F2NC_07	ENSG00000047644	WWC3	-3.15255		0.999633	0.858269
F2NC_07	ENSG00000168334	XIRP1	2.45618		2.18e-17	0.960894
F2NC_07	ENSG00000154767	XPC	-2.3421		1.32e-10	0.779463
F2NC_07	ENSG00000122121	XPNPEP2	2.59822		1.69e-06	0.271197
F2NC_07	ENSG00000214717	ZBED1	-2.01875		0.00183309	0.013628
F2NC_07	ENSG00000126970	ZC4H2	-2.5579		0.825852	0.505955
F2NC_07	ENSG00000134744	ZCCHC11	-2.06671		1	0.0303371
F2NC_07	ENSG00000066827	ZFAT	-2.45718		0.00292867	0.27019
F2NC_07	ENSG00000152518	ZFP36L2	-2.14465		0.456434	.
F2NC_07	ENSG00000020256	ZFP64	-2.08868		0.00518985	0.779463
F2NC_07	ENSG00000100319	ZMAT5	-2.205		0.000193623	0.624578
F2NC_07	ENSG00000187607	ZNF286A	2.01791	X	0.0129106	0.729751
F2NC_07	ENSG00000168661	ZNF30	-2.10811	X	8.06e-09	0.968952
F2NC_07	ENSG00000170954	ZNF415	3.54534	X	0.00582849	0.95645
F2NC_07	ENSG00000181444	ZNF467	2.21929		1.71e-07	.
F2NC_07	ENSG00000198740	ZNF652	-2.53965		0.97074	0.451739
F2NC_07	ENSG00000176723	ZNF843	3.88989	X	.	0.817266
F2NC_07	ENSG00000106400	ZNHIT1	-2.42811		0.000428046	0.309534
FC_01	ENSG00000150967	ABCB9	-2.16502	X	0.00290111	0.021153
FC_01	ENSG00000182584	ACTL10	-2.1677		0.0010526	.
FC_01	ENSG00000143382	ADAMTSL4	-2.04056		7.09e-16	0.535699
FC_01	ENSG00000204472	AIF1	-2.55221		0.0127986	0.637258
FC_01	ENSG00000174606	ANGEL2	-2.08903		0.121064	0.451739
FC_01	ENSG00000213983	AP1G2	-2.18342	X	8.94e-14	0.0537418
FC_01	ENSG00000134982	APC	-2.09579	X	1	0.00888784
FC_01	ENSG00000213214	ARHGEF35	-2.01307		0.127617	.
FC_01	ENSG00000049618	ARID1B	-2.46414		0.99995	0.0079398
FC_01	ENSG00000115760	BIRC6	-2.10584		1	0.00106654
FC_01	ENSG00000120029	C10orf76	-2.04589		0.0553398	0.247497
FC_01	ENSG00000162757	C1orf74	-2.28907		0.489345	0.456538
FC_01	ENSG00000169314	C22orf15	-2.51073		0.0813466	0.823428
FC_01	ENSG00000143919	CAMKMT	-2.14232	X	5.15e-13	0.237661
FC_01	ENSG00000152705	CATSPER3	2.31863		0.000487202	0.883806
FC_01	ENSG00000169193	CCDC126	-2.07908		0.351142	0.592404
FC_01	ENSG00000158825	CDA	2.4495		0.787228	0.350181
FC_01	ENSG00000155111	CDK19	-2.0534	X	0.998017	0.36369
FC_01	ENSG00000171316	CHD7	-2.13251	X	1	0.00556971
FC_01	ENSG00000177200	CHD9	-2.04437		1	0.0138058
FC_01	ENSG00000160716	CHRNB2	-2.23904	X	0.720254	0.148486
FC_01	ENSG00000136305	CIDEB	-2.72978		1.52e-11	0.126563
FC_01	ENSG00000163539	CLASP2	-2.15935	X	0.999948	.
FC_01	ENSG00000213380	COG8	-2.34057		1.87e-05	0.373645
FC_01	ENSG00000158623	COPG2	-2.05775		0.0560374	.
FC_01	ENSG00000136485	DCAF7	-2.00546		0.875049	.
FC_01	ENSG00000150401	DCUN1D2	-2.11254	X	9.91e-05	0.686319
FC_01	ENSG00000198231	DDX42	-2.24094		0.999996	0.0823606
FC_01	ENSG00000124795	DEK	-2.02205		0.102359	0.271197
FC_01	ENSG00000100150	DEPDC5	-2.21156		1	0.06577
FC_01	ENSG00000169598	DFFB	-2.3178	X	5.09e-05	0.478462
FC_01	ENSG00000101191	DIDO1	-2.12107		0.999991	0.0411803
FC_01	ENSG00000120675	DNAJC15	-2.65368	X	2.92e-07	0.650353
FC_01	ENSG00000116641	DOCK7	-2.39068		0.771361	0.00865083
FC_01	ENSG00000115325	DOK1	-2.11277		0.0169929	0.148486
FC_01	ENSG00000117298	ECE1	-2.03091		0.999769	0.148486
FC_01	ENSG00000109381	ELF2	-2.1409		0.985385	0.804764
FC_01	ENSG00000170522	ELOVL6	-2.04698		0.971074	0.377496
FC_01	ENSG00000112685	EXOC2	-2.17065		0.000114966	0.0887599
FC_01	ENSG00000184083	FAM120C	-2.37377		0.973037	0.423772
FC_01	ENSG00000138286	FAM149B1	-2.01897		.	0.859276
FC_01	ENSG00000222011	FAM185A	-2.11204		.	.
FC_01	ENSG00000116199	FAM20B	-2.31472		0.285814	0.441311
FC_01	ENSG00000010810	FYN	-2.05308		0.995636	0.200569
FC_01	ENSG00000214013	GANC	-2.37635		2.38e-21	0.756888
FC_01	ENSG00000179409	GEMIN4	-2.19964		1.89e-07	0.99449
FC_01	ENSG00000152904	GGPS1	-2.18848		0.66663	0.309534
FC_01	ENSG00000010310	GIPR	-2.02806		2.54e-22	0.850447
FC_01	ENSG00000131149	GSE1	-2.18214		.	0.00628074
FC_01	ENSG00000110768	GTF2H1	-2.05594		0.995912	0.271197
FC_01	ENSG00000077809	GTF2I	-2.35794		0.999349	.
FC_01	ENSG00000077235	GTF3C1	-2.32493		0.999996	0.0248859
FC_01	ENSG00000049239	H6PD	-2.2761		0.000111404	0.101973
FC_01	ENSG00000068097	HEATR6	-2.12795		4.94e-10	0.0856195
FC_01	ENSG00000128731	HERC2	-2.36592	X	1	0.000474018
FC_01	ENSG00000166135	HIF1AN	-2.27119		0.867691	0.697577
FC_01	ENSG00000130787	HIP1R	-2.65246	X	1.44e-06	0.0760206
FC_01	ENSG00000197386	HTT	-2.36507	X	1	0.0165906
FC_01	ENSG00000136231	IGF2BP3	-2.16992		0.999726	0.228714
FC_01	ENSG00000211964	IGHV3-48	2.1435		.	.
FC_01	ENSG00000240671	IGKV1-8	-2.18962		.	.
FC_01	ENSG00000211645	IGLV1-50	2.06159		.	.
FC_01	ENSG00000161405	IKZF3	-2.09781		0.994922	0.296439
FC_01	ENSG00000168918	INPP5D	-2.03002		0.167431	.
FC_01	ENSG00000119509	INVS	-2.43865		1.45e-06	0.188185
FC_01	ENSG00000198885	ITPRIPL1	-2.11612		1.11e-07	0.773775
FC_01	ENSG00000162434	JAK1	-2.14711		0.99591	0.0466315
FC_01	ENSG00000198553	KCNRG	-2.1581		0.000520289	0.73769
FC_01	ENSG00000120733	KDM3B	-2.07316		1	0.13474
FC_01	ENSG00000073614	KDM5A	-2.00894		0.999995	0.13788
FC_01	ENSG00000240403	KIR3DL2	4.47858		0.221237	.
FC_01	ENSG00000099910	KLHL22	-2.0332	X	0.702611	0.0573562
FC_01	ENSG00000145332	KLHL8	-2.20633		0.00120835	0.148486
FC_01	ENSG00000213626	LBH	-2.00721		0.30059	0.52379
FC_01	ENSG00000136167	LCP1	-2.218		0.973076	0.615512
FC_01	ENSG00000220008	LINGO3	-2.16116	X	.	.
FC_01	ENSG00000198589	LRBA	-2.59528		0.0442294	0.00900634
FC_01	ENSG00000186001	LRCH3	-2.26572	X	1.2e-08	0.205724
FC_01	ENSG00000186687	LYRM7	-2.05877	X	0.013502	0.559223
FC_01	ENSG00000110514	MADD	-2.32131	X	0.000901823	0.0181904
FC_01	ENSG00000100030	MAPK1	-2.28071	X	0.981866	0.258814
FC_01	ENSG00000050748	MAPK9	-2.08282	X	0.00956434	0.167921
FC_01	ENSG00000180182	MED14	-2.12245		0.999999	0.283463
FC_01	ENSG00000206562	METTL6	-2.24333	X	0.000603418	0.377496
FC_01	ENSG00000120662	MTRF1	-2.15155		1.54e-07	0.835871
FC_01	ENSG00000084676	NCOA1	-2.37813		0.999077	0.013628
FC_01	ENSG00000189362	NEMP2	-2.20696		.	0.675238
FC_01	ENSG00000136448	NMT1	-2.07222		0.998501	0.190851
FC_01	ENSG00000106100	NOD1	-2.19252		5.05e-13	0.235528
FC_01	ENSG00000146909	NOM1	-2.44849		0.000163383	0.92552
FC_01	ENSG00000254206	NPIPB11	2.00684		.	.
FC_01	ENSG00000092094	OSGEP	-2.02402	X	1.8e-05	0.32648
FC_01	ENSG00000170915	PAQR8	-2.04834	X	0.177869	0.175387
FC_01	ENSG00000196092	PAX5	-2.24484		0.984244	0.535699
FC_01	ENSG00000165494	PCF11	-2.09272		1	0.377496
FC_01	ENSG00000127980	PEX1	-2.10923		3.97e-05	0.392605
FC_01	ENSG00000185220	PGBD2	-2.20209		3.89e-07	0.11572
FC_01	ENSG00000180957	PITPNB	-2.0907		0.974445	0.62203
FC_01	ENSG00000137841	PLCB2	-2.19224		3.02e-12	0.148012
FC_01	ENSG00000125630	POLR1B	-2.0076		0.912208	0.13474
FC_01	ENSG00000134186	PRPF38B	-2.0625	X	0.990908	0.592404
FC_01	ENSG00000183530	PRR14L	-2.01268		0.984999	0.996267
FC_01	ENSG00000184007	PTP4A2	-2.08952	X	0.760773	0.52379
FC_01	ENSG00000011454	RABGAP1	-2.14943		1	0.0346626
FC_01	ENSG00000068831	RASGRP2	-2.44846		0.99528	0.121112
FC_01	ENSG00000084093	REST	-2.4102		0.972672	0.977899
FC_01	ENSG00000133111	RFXAP	-2.13885		0.439792	.
FC_01	ENSG00000121481	RNF2	-2.0791		0.944004	0.456538
FC_01	ENSG00000134318	ROCK2	-2.16823		1	0.078924
FC_01	ENSG00000215012	RTL10	-2.34311		5.81e-06	0.760917
FC_01	ENSG00000144306	SCRN3	-2.03172	X	1.32e-06	0.535699
FC_01	ENSG00000104332	SFRP1	2.3921		0.465846	0.228714
FC_01	ENSG00000167524	SGK494	-2.01777	X	2.61e-05	.
FC_01	ENSG00000111252	SH2B3	-2.51997		0.00592219	.
FC_01	ENSG00000164414	SLC35A1	-2.11735	X	0.208304	0.624578
FC_01	ENSG00000050438	SLC4A8	-2.26605		0.999867	0.121112
FC_01	ENSG00000168566	SNRNP48	-2.05046	X	7.93e-05	0.350181
FC_01	ENSG00000131876	SNRPA1	2.234		0.969078	0.716656
FC_01	ENSG00000141255	SPATA22	3.10904		0.000465618	0.908515
FC_01	ENSG00000244094	SPRR2F	3.12284		0.00362203	0.893109
FC_01	ENSG00000145687	SSBP2	-2.33551		0.976773	0.505955
FC_01	ENSG00000136874	STX17	-2.06066		0.084968	0.637258
FC_01	ENSG00000166263	STXBP4	-2.28178		1.42e-14	0.650353
FC_01	ENSG00000137413	TAF8	-2.11531		3.04e-09	0.271197
FC_01	ENSG00000120948	TARDBP	-2.06827		0.980708	0.271197
FC_01	ENSG00000132405	TBC1D14	-2.17104		0.909001	0.11572
FC_01	ENSG00000145348	TBCK	-2.39935		3.22e-06	0.504
FC_01	ENSG00000132604	TERF2	-2.29302	X	0.927472	0.677905
FC_01	ENSG00000138336	TET1	-2.03337		0.999563	0.760917
FC_01	ENSG00000135457	TFCP2	-2.69895		0.000102419	0.237661
FC_01	ENSG00000164841	TMEM74	3.4107	X	0.000331226	0.283463
FC_01	ENSG00000205542	TMSB4X	-2.07354		0.485751	0.650353
FC_01	ENSG00000090905	TNRC6A	-2.32515	X	1	0.078924
FC_01	ENSG00000197579	TOPORS	-2.06567		0.975843	0.558215
FC_01	ENSG00000172315	TP53RK	-2.05978		0.349271	.
FC_01	ENSG00000106785	TRIM14	-2.06126		0.0102131	.
FC_01	ENSG00000132256	TRIM5	-2.04294		4.37e-08	0.928838
FC_01	ENSG00000153827	TRIP12	-2.06449		1	0.00977662
FC_01	ENSG00000005379	TSPOAP1	-2.23454	X	0.0566264	0.982639
FC_01	ENSG00000139908	TSSK4	-2.65772		2.51e-11	0.773775
FC_01	ENSG00000155657	TTN	-2.12876		1.21e-32	0.980269
FC_01	ENSG00000130560	UBAC1	-2.15107		0.865453	0.51982
FC_01	ENSG00000173960	UBXN2A	-2.52696		0.000588703	0.52379
FC_01	ENSG00000085982	USP40	-2.29344		1.74e-14	0.796528
FC_01	ENSG00000119541	VPS4B	-2.13722		0.213874	0.677905
FC_01	ENSG00000164091	WDR82	-2.32435	X	0.923062	0.505955
FC_01	ENSG00000088930	XRN2	-2.11648		0.81317	0.188185
FC_01	ENSG00000155592	ZKSCAN2	-2.0359		0.00293767	0.736802
FC_01	ENSG00000213762	ZNF134	-2.04894	X	0.0011455	0.317177
FC_01	ENSG00000075407	ZNF37A	-2.03406	X	0.00192442	0.60378
FC_01	ENSG00000243943	ZNF512	-2.00575		0.949147	0.106121
FC_01	ENSG00000171970	ZNF57	-2.0687		1e-06	0.950939
FC_01	ENSG00000171574	ZNF584	-2.09423		1.31e-05	0.336138
FC_01	ENSG00000180626	ZNF594	-2.17107	X	1.14e-10	0.927298
FC_01	ENSG00000197362	ZNF786	-2.15325	X	1.4e-08	0.110861
FC_01	ENSG00000121903	ZSCAN20	-2.5829		0.0719553	0.205724
FC_52	ENSG00000158122	AAED1	2.16132		9.51e-08	0.650353
FC_52	ENSG00000179869	ABCA13	3.05885		3.31e-78	0.997867
FC_52	ENSG00000173210	ABLIM3	2.05451	X	0.0160253	0.0618001
FC_52	ENSG00000119673	ACOT2	2.18136		0.142295	.
FC_52	ENSG00000167107	ACSF2	-2.07096		0.0838516	0.397286
FC_52	ENSG00000197142	ACSL5	2.16764		0.0167637	0.705753
FC_52	ENSG00000075340	ADD2	2.36802	X	0.999175	0.348522
FC_52	ENSG00000159618	ADGRG5	-2.48856		0.0143236	0.660248
FC_52	ENSG00000182551	ADI1	2.73319		0.00602945	0.377496
FC_52	ENSG00000119844	AFTPH	2.08186	X	0.996888	0.660248
FC_52	ENSG00000106351	AGFG2	-2.2039		0.00476446	0.898975
FC_52	ENSG00000180772	AGTR2	2.48757		0.012549	0.720566
FC_52	ENSG00000042286	AIFM2	2.20387		1.41e-07	0.262784
FC_52	ENSG00000165695	AK8	2.09958		1.51e-07	0.589145
FC_52	ENSG00000227471	AKR1B15	2.3738		4.53e-15	0.550098
FC_52	ENSG00000132746	ALDH3B2	2.17575		0.000359299	0.978314
FC_52	ENSG00000100601	ALKBH1	2.48539		2.13e-05	0.637258
FC_52	ENSG00000106927	AMBP	2.40067		4.48e-10	0.219056
FC_52	ENSG00000114019	AMOTL2	2.80709		0.207915	0.874089
FC_52	ENSG00000154065	ANKRD29	2.04832		2.6e-05	0.271197
FC_52	ENSG00000154945	ANKRD40	2.15261	X	0.313648	0.456538
FC_52	ENSG00000164111	ANXA5	2.07922		3.82e-06	0.624578
FC_52	ENSG00000006125	AP2B1	2.11756		0.999667	0.0901819
FC_52	ENSG00000221963	APOL6	2.00023		0.000704108	0.386265
FC_52	ENSG00000128805	ARHGAP22	2.4061	X	0.000724652	0.262784
FC_52	ENSG00000100852	ARHGAP5	2.40624		0.987054	0.197606
FC_52	ENSG00000214944	ARHGEF28	2.11132		1.83e-10	0.336138
FC_52	ENSG00000122644	ARL4A	2.43738		0.640299	0.471707
FC_52	ENSG00000204147	ASAH2B	3.54213	X	0.655041	.
FC_52	ENSG00000139352	ASCL1	2.80856		0.364739	.
FC_52	ENSG00000169093	ASMTL	-2.13073		1.22e-05	0.980269
FC_52	ENSG00000138381	ASNSD1	2.17695	X	1.64e-08	0.677905
FC_52	ENSG00000017260	ATP2C1	2.07438		0.999799	0.32648
FC_52	ENSG00000147416	ATP6V1B2	2.23541	X	0.991449	0.237661
FC_52	ENSG00000155097	ATP6V1C1	2.23707	X	0.142543	0.209516
FC_52	ENSG00000146776	ATXN7L1	2.48917		0.111092	0.650353
FC_52	ENSG00000166148	AVPR1A	4.30023		1.29e-05	0.350181
FC_52	ENSG00000168646	AXIN2	2.43212		0.119052	0.727914
FC_52	ENSG00000164929	BAALC	2.24961	X	5.02e-05	.
FC_52	ENSG00000127325	BEST3	2.33809		3.69e-17	0.624578
FC_52	ENSG00000100290	BIK	-2.80141		2.54e-05	0.677905
FC_52	ENSG00000136573	BLK	-2.10129		2.86e-07	0.293417
FC_52	ENSG00000100916	BRMS1L	2.03424		0.368283	0.52379
FC_52	ENSG00000141428	C18orf21	3.2635		0.00277152	0.747467
FC_52	ENSG00000205208	C4orf46	2.20552		0.259003	0.650353
FC_52	ENSG00000204669	C9orf57	2.40347		.	0.835871
FC_52	ENSG00000157388	CACNA1D	2.55137		1	0.00325887
FC_52	ENSG00000116161	CACYBP	2.32588		0.943387	0.559223
FC_52	ENSG00000122786	CALD1	2.95529		0.999098	0.952361
FC_52	ENSG00000135387	CAPRIN1	2.07466		0.999768	0.209516
FC_52	ENSG00000198898	CAPZA2	2.05647		0.986606	0.663092
FC_52	ENSG00000036828	CASR	2.64887		0.366509	0.451739
FC_52	ENSG00000198865	CCDC152	2.56424		.	0.716656
FC_52	ENSG00000180329	CCDC43	2.22948		0.000257178	0.350181
FC_52	ENSG00000160124	CCDC58	2.48293		0.0802761	0.456538
FC_52	ENSG00000133773	CCDC59	2.25411		0.000680495	0.913847
FC_52	ENSG00000006074	CCL18	4.36681		0.0103066	0.663092
FC_52	ENSG00000131142	CCL25	-2.08869		0.16994	0.911359
FC_52	ENSG00000154429	CCSAP	2.14965	X	0.111783	.
FC_52	ENSG00000198821	CD247	2.66295		0.661383	0.296439
FC_52	ENSG00000085063	CD59	2.54391		0.0683809	0.336138
FC_52	ENSG00000138769	CDKL2	2.08349	X	1.87e-09	0.478462
FC_52	ENSG00000129596	CDO1	2.56829		0.0200728	0.4073
FC_52	ENSG00000204539	CDSN	3.021		0.499452	0.978788
FC_52	ENSG00000048740	CELF2	-2.53614		0.998786	0.262784
FC_52	ENSG00000163528	CHCHD4	2.18791		0.144675	0.52379
FC_52	ENSG00000110172	CHORDC1	2.44404		0.531116	0.592404
FC_52	ENSG00000111666	CHPT1	2.03558		0.00357048	0.505955
FC_52	ENSG00000122873	CISD1	2.09635	X	0.464701	0.57605
FC_52	ENSG00000145354	CISD2	2.10543	X	0.649111	0.489838
FC_52	ENSG00000134873	CLDN10	2.42232	X	0.0459304	0.209516
FC_52	ENSG00000160318	CLDND2	2.10946		3.87e-05	0.872667
FC_52	ENSG00000166523	CLEC4E	2.17648		0.00355803	0.592404
FC_52	ENSG00000205057	CLLU1OS	2.4518		0.0527319	0.52379
FC_52	ENSG00000120885	CLU	2.07692		0.453464	0.647982
FC_52	ENSG00000162368	CMPK1	2.35786		0.319274	0.747467
FC_52	ENSG00000153721	CNKSR3	2.18425		0.211063	0.51982
FC_52	ENSG00000182973	CNOT10	2.3338		0.999834	0.212419
FC_52	ENSG00000121058	COIL	2.19935		0.0156002	0.283463
FC_52	ENSG00000187498	COL4A1	2.59994		1	0.00610298
FC_52	ENSG00000105664	COMP	2.03108		.	0.219056
FC_52	ENSG00000103647	CORO2B	2.45108	X	0.779054	0.271197
FC_52	ENSG00000196353	CPNE4	3.69881	X	0.775139	0.121112
FC_52	ENSG00000197721	CR1L	2.40035		3.56e-15	0.996504
FC_52	ENSG00000144677	CTDSPL	2.1797		0.0888482	0.505955
FC_52	ENSG00000077063	CTTNBP2	3.51894	X	2.6e-06	0.0388695
FC_52	ENSG00000152404	CWF19L2	2.13142		9.65e-09	0.835338
FC_52	ENSG00000119004	CYP20A1	2.03209		7.41e-10	0.697577
FC_52	ENSG00000111012	CYP27B1	2.46952		3.6e-06	0.262784
FC_52	ENSG00000136848	DAB2IP	2.62699	X	0.999652	0.03407
FC_52	ENSG00000104671	DCTN6	2.37879		0.0262384	0.423772
FC_52	ENSG00000203797	DDO	2.78303		3.15e-11	0.981928
FC_52	ENSG00000088205	DDX18	2.43398		0.839996	0.90567
FC_52	ENSG00000064703	DDX20	2.13039		4.19e-07	0.965041
FC_52	ENSG00000145214	DGKQ	-2.02503	X	0.00119402	0.00711027
FC_52	ENSG00000008226	DLEC1	-2.1177		6.45e-18	0.647982
FC_52	ENSG00000137094	DNAJB5	2.01167		0.892271	0.296439
FC_52	ENSG00000105821	DNAJC2	2.17125		0.984694	0.478462
FC_52	ENSG00000177692	DNAJC28	-2.44148		2.51e-07	0.708064
FC_52	ENSG00000128512	DOCK4	2.11322		0.998536	0.115009
FC_52	ENSG00000175920	DOK7	2.02386		0.00480838	.
FC_52	ENSG00000015413	DPEP1	3.73085		0.000136493	0.13071
FC_52	ENSG00000134146	DPH6	2.1662		0.00246863	0.847544
FC_52	ENSG00000167264	DUS2	-2.75543		0.000272032	0.262784
FC_52	ENSG00000133878	DUSP26	2.08809	X	0.00391476	0.32648
FC_52	ENSG00000136160	EDNRB	2.10866		0.0193615	0.720566
FC_52	ENSG00000146648	EGFR	2.35056		0.998665	0.014102
FC_52	ENSG00000128463	EMC4	2.55887		0.912468	0.60775
FC_52	ENSG00000134153	EMC7	2.09002		0.935652	0.773775
FC_52	ENSG00000082805	ERC1	2.52366	X	0.00412388	0.104936
FC_52	ENSG00000140009	ESR2	2.14213		5.15e-08	0.0919595
FC_52	ENSG00000171824	EXOSC10	2.07051	X	1.66e-07	0.0537418
FC_52	ENSG00000149485	FADS1	2.20229		0.383801	0.441311
FC_52	ENSG00000185104	FAF1	2.05195		0.997398	0.254074
FC_52	ENSG00000198324	FAM109A	-2.84042		0.00514983	.
FC_52	ENSG00000122591	FAM126A	2.38359		0.803308	0.697577
FC_52	ENSG00000167483	FAM129C	-2.08448		1.34e-10	0.957398
FC_52	ENSG00000119328	FAM206A	2.50977		0.00336234	0.73769
FC_52	ENSG00000162981	FAM84A	2.79476	X	0.0878163	0.471707
FC_52	ENSG00000176973	FAM89B	-2.18854		0.0291385	.
FC_52	ENSG00000006607	FARP2	-3.06565		1.98e-20	0.747467
FC_52	ENSG00000147912	FBXO10	-2.16323		0.00149253	0.0173017
FC_52	ENSG00000165355	FBXO33	2.09854		0.986077	0.296439
FC_52	ENSG00000130720	FIBCD1	2.19962		7.56e-06	.
FC_52	ENSG00000132436	FIGNL1	2.38639		0.000108679	0.60378
FC_52	ENSG00000164946	FREM1	3.88001	X	.	0.167921
FC_52	ENSG00000172159	FRMD3	2.2528		0.195215	0.835871
FC_52	ENSG00000053108	FSTL4	2.9231	X	0.981626	0.22741
FC_52	ENSG00000179163	FUCA1	-2.89386		3.39e-08	0.841856
FC_52	ENSG00000010361	FUZ	-2.40361		0.00208816	0.550098
FC_52	ENSG00000157240	FZD1	2.00802		0.344487	0.098655
FC_52	ENSG00000155760	FZD7	2.70285	X	0.730199	0.228714
FC_52	ENSG00000171298	GAA	-2.55744		4.62e-11	0.060852
FC_52	ENSG00000141429	GALNT1	2.60003		0.742969	0.258814
FC_52	ENSG00000158089	GALNT14	2.36024		3.03e-09	0.373645
FC_52	ENSG00000174473	GALNTL6	4.42395	X	0.00165568	0.11572
FC_52	ENSG00000001084	GCLC	2.14694		0.815078	0.228714
FC_52	ENSG00000140297	GCNT3	2.24595		4.04e-09	0.779463
FC_52	ENSG00000184344	GDF3	2.03952		0.0812132	0.76702
FC_52	ENSG00000106128	GHRHR	2.86139		0.00267946	0.32648
FC_52	ENSG00000133574	GIMAP4	-2.12617		7.69e-05	0.720566
FC_52	ENSG00000179144	GIMAP7	-2.07306		0.00184489	0.624578
FC_52	ENSG00000089639	GMIP	-2.67562		7.29e-05	0.727914
FC_52	ENSG00000065135	GNAI3	2.21733		0.0388113	0.350181
FC_52	ENSG00000134697	GNL2	2.1841		0.453032	0.0823606
FC_52	ENSG00000174567	GOLT1A	2.12482		0.0387579	0.296439
FC_52	ENSG00000150625	GPM6A	4.28934	X	0.952962	0.4073
FC_52	ENSG00000180998	GPR137C	-2.04722	X	0.695444	0.309534
FC_52	ENSG00000177464	GPR4	3.24878		0.165986	0.258814
FC_52	ENSG00000155511	GRIA1	3.17446	X	0.999436	0.0573562
FC_52	ENSG00000215045	GRID2IP	-2.1251	X	0.314734	.
FC_52	ENSG00000170899	GSTA4	-2.12403		0.0213023	0.322569
FC_52	ENSG00000100577	GSTZ1	-2.17058		1.07e-05	0.898975
FC_52	ENSG00000163607	GTPBP8	2.47285		2.88e-06	0.817266
FC_52	ENSG00000165996	HACD1	2.06125		0.278082	0.650353
FC_52	ENSG00000103044	HAS3	-2.26387		0.269387	0.197606
FC_52	ENSG00000137814	HAUS2	2.09885		0.00140043	0.852936
FC_52	ENSG00000113070	HBEGF	2.06974		0.830814	0.52379
FC_52	ENSG00000086506	HBQ1	-2.08986		0.00582839	.
FC_52	ENSG00000241106	HLA-DOB	-2.18933		9.09e-05	0.859276
FC_52	ENSG00000092199	HNRNPC	2.32791		0.985848	0.471707
FC_52	ENSG00000172789	HOXC5	2.86306		0.0390738	0.592404
FC_52	ENSG00000080824	HSP90AA1	2.09397		0.676748	0.078924
FC_52	ENSG00000120694	HSPH1	2.33035		0.983009	0.188185
FC_52	ENSG00000136273	HUS1	2.11104		0.000609572	0.780885
FC_52	ENSG00000096872	IFT74	2.31192		9.27e-06	0.928838
FC_52	ENSG00000136231	IGF2BP3	-2.54882		0.999726	0.228714
FC_52	ENSG00000188403	IGHV1OR15-9	2.59112		.	.
FC_52	ENSG00000231475	IGHV4-31	-2.12281		.	.
FC_52	ENSG00000211611	IGKV6-21	2.06834		.	.
FC_52	ENSG00000197272	IL27	3.04015		0.927793	0.677905
FC_52	ENSG00000071243	ING3	2.47606	X	0.993603	0.309534
FC_52	ENSG00000153391	INO80C	2.83836		0.000502409	0.637258
FC_52	ENSG00000151689	INPP1	2.09939		0.000237352	0.624578
FC_52	ENSG00000064102	INTS13	2.01872	X	0.998588	0.386265
FC_52	ENSG00000143493	INTS7	2.31999		0.86098	0.212419
FC_52	ENSG00000159387	IRX6	2.15124		2.82e-08	0.13474
FC_52	ENSG00000111203	ITFG2	2.18474		1.39e-06	0.11572
FC_52	ENSG00000082781	ITGB5	2.23632		0.000480019	0.335071
FC_52	ENSG00000131398	KCNC3	-2.30857	X	0.850943	.
FC_52	ENSG00000184185	KCNJ12	2.13774	X	1.43e-05	0.95645
FC_52	ENSG00000136636	KCTD3	2.0389		0.986866	0.154293
FC_52	ENSG00000178202	KDELC2	-2.60252		1.57e-08	0.835871
FC_52	ENSG00000164627	KIF6	3.51607	X	1.04e-16	0.716656
FC_52	ENSG00000127528	KLF2	-2.4612		0.741705	.
FC_52	ENSG00000198841	KTI12	2.00268		0.0342938	0.854299
FC_52	ENSG00000174720	LARP7	2.61513		0.0150803	0.686319
FC_52	ENSG00000138039	LHCGR	3.99999		2.8e-08	0.746163
FC_52	ENSG00000169756	LIMS1	2.32135		0.347565	.
FC_52	ENSG00000103227	LMF1	-2.0232		1.15e-14	0.932334
FC_52	ENSG00000185621	LMLN	-2.73026		7.36e-06	0.219056
FC_52	ENSG00000175556	LONRF3	3.2302		0.153378	0.4073
FC_52	ENSG00000203782	LOR	2.09888		0.17948	.
FC_52	ENSG00000186105	LRRC70	2.27695		.	0.868697
FC_52	ENSG00000171492	LRRC8D	2.0487	X	0.868441	0.126563
FC_52	ENSG00000143194	MAEL	2.30157		0.0212546	0.615512
FC_52	ENSG00000162972	MAIP1	2.01788		0.00977968	0.441311
FC_52	ENSG00000143674	MAP3K21	2.1183	X	0.000607299	0.647982
FC_52	ENSG00000114738	MAPKAPK3	2.10466		2.71e-06	0.350181
FC_52	ENSG00000129071	MBD4	-2.02733		1.7e-06	0.830657
FC_52	ENSG00000232119	MCTS1	2.10668		0.82503	0.727914
FC_52	ENSG00000042429	MED17	2.13614		3.89e-06	0.126563
FC_52	ENSG00000164024	METAP1	2.41195		0.0435477	0.423772
FC_52	ENSG00000185432	METTL7A	-2.32905		0.00551877	0.60775
FC_52	ENSG00000100253	MIOX	3.03203		4.6e-12	0.386265
FC_52	ENSG00000196588	MKL1	-2.03229		0.540324	0.205724
FC_52	ENSG00000020426	MNAT1	2.43299		3.97e-12	0.423772
FC_52	ENSG00000115540	MOB4	2.35003		0.777833	0.52379
FC_52	ENSG00000101928	MOSPD1	2.54956		0.871383	0.52379
FC_52	ENSG00000060762	MPC1	2.28262	X	0.145968	0.697577
FC_52	ENSG00000150054	MPP7	-2.16973		8.58e-07	0.11572
FC_52	ENSG00000114686	MRPL3	2.20599		2.81e-08	0.465367
FC_52	ENSG00000198015	MRPL42	2.47286		0.0278816	0.350181
FC_52	ENSG00000175110	MRPS22	2.35429		6.39e-05	0.773775
FC_52	ENSG00000061794	MRPS35	2.87093		0.0409283	0.397286
FC_52	ENSG00000134056	MRPS36	2.00867		0.746559	0.52379
FC_52	ENSG00000174579	MSL2	2.15504		0.889664	0.205724
FC_52	ENSG00000205364	MT1M	3.01114		9.84e-05	0.73769
FC_52	ENSG00000125148	MT2A	2.01562		0.0538692	0.62203
FC_52	ENSG00000112031	MTRF1L	2.13569		4.4e-07	0.559223
FC_52	ENSG00000133055	MYBPH	2.27235		3.22e-11	0.336138
FC_52	ENSG00000111245	MYL2	-2.22145		0.0168131	0.336138
FC_52	ENSG00000204899	MZT1	2.1307	X	0.611862	0.650353
FC_52	ENSG00000138744	NAAA	-2.17686		3.31e-06	0.966463
FC_52	ENSG00000172915	NBEA	2.44141	X	1	0.0196125
FC_52	ENSG00000128609	NDUFA5	2.15956	X	0.173963	0.392605
FC_52	ENSG00000123545	NDUFAF4	2.19733	X	0.382015	0.541328
FC_52	ENSG00000136098	NEK3	2.49184		5.06e-10	0.670972
FC_52	ENSG00000166342	NETO1	2.53083	X	0.949403	0.863898
FC_52	ENSG00000101198	NKAIN4	2.19659	X	0.0237172	0.91918
FC_52	ENSG00000186416	NKRF	2.14835	X	0.955812	0.200569
FC_52	ENSG00000254206	NPIPB11	2.13543		.	.
FC_52	ENSG00000181163	NPM1	2.19474		0.959044	0.296439
FC_52	ENSG00000120526	NUDCD1	2.00939		3.84e-06	0.898975
FC_52	ENSG00000149761	NUDT22	-2.06727		0.000315497	0.73769
FC_52	ENSG00000170502	NUDT9	2.02098		1.27e-05	0.592404
FC_52	ENSG00000172057	ORMDL3	2.33946		0.721819	0.36369
FC_52	ENSG00000171759	PAH	4.09351		1.2e-10	0.143213
FC_52	ENSG00000169116	PARM1	2.03277		0.00606336	0.825265
FC_52	ENSG00000138964	PARVG	-2.49817		0.0120225	0.729751
FC_52	ENSG00000205268	PDE7A	-3.00007		0.192058	0.4073
FC_52	ENSG00000165650	PDZD8	2.20021		0.997264	0.714523
FC_52	ENSG00000167085	PHB	2.23606		0.821632	0.559223
FC_52	ENSG00000177595	PIDD1	-2.05667	X	1.6e-09	0.0433726
FC_52	ENSG00000078795	PKD2L2	2.19846		3.5e-07	0.373645
FC_52	ENSG00000187091	PLCD1	-2.45557		2.55e-09	0.109854
FC_52	ENSG00000196155	PLEKHG4	2.68982		1.46e-09	0.817266
FC_52	ENSG00000162407	PLPP3	2.35861		0.961834	0.258814
FC_52	ENSG00000136040	PLXNC1	-2.25719		0.999715	0.30586
FC_52	ENSG00000132963	POMP	2.56853		0.861423	0.392605
FC_52	ENSG00000171497	PPID	2.34189		1.71e-06	0.868697
FC_52	ENSG00000131238	PPT1	2.18671		3.75e-05	0.4073
FC_52	ENSG00000162976	PQLC3	-2.19889		6.75e-07	0.489838
FC_52	ENSG00000061455	PRDM6	4.84314		.	.
FC_52	ENSG00000085377	PREP	2.43539		0.991044	0.0823606
FC_52	ENSG00000111725	PRKAB1	2.13281		0.0518791	0.550098
FC_52	ENSG00000185532	PRKG1	3.98753		0.999744	0.121112
FC_52	ENSG00000132600	PRMT7	-2.23099	X	8.31e-09	0.0193162
FC_52	ENSG00000165630	PRPF18	2.12092		0.0994433	0.592404
FC_52	ENSG00000135378	PRRG4	2.32802		0.181402	0.917165
FC_52	ENSG00000172382	PRSS27	-2.25304		8.69e-07	0.670972
FC_52	ENSG00000105227	PRX	-2.41283		3.7e-11	0.397286
FC_52	ENSG00000156011	PSD3	2.75757	X	0.851706	0.60775
FC_52	ENSG00000129084	PSMA1	2.02681		0.947988	0.36369
FC_52	ENSG00000100902	PSMA6	2.30012		0.943988	0.52379
FC_52	ENSG00000095261	PSMD5	2.07981		1.27e-05	0.386265
FC_52	ENSG00000128789	PSMG2	2.13703		0.00355676	0.780885
FC_52	ENSG00000150787	PTS	2.96347		0.00115619	0.441311
FC_52	ENSG00000116260	QSOX1	-2.45965		6.78e-05	0.471707
FC_52	ENSG00000069974	RAB27A	-2.02061		8.23e-05	0.190851
FC_52	ENSG00000169213	RAB3B	2.7096	X	0.156443	0.52379
FC_52	ENSG00000141542	RAB40B	2.24329	X	0.00383601	0.262784
FC_52	ENSG00000189431	RASSF10	2.17131		.	.
FC_52	ENSG00000086589	RBM22	2.49089		0.995946	0.258814
FC_52	ENSG00000091844	RGS17	2.81881	X	0.380684	0.36369
FC_52	ENSG00000183421	RIPK4	2.1804		0.0012066	0.0269598
FC_52	ENSG00000155906	RMND1	2.60304		7.66e-07	0.637258
FC_52	ENSG00000117133	RPF1	2.22311		9.48e-07	0.90567
FC_52	ENSG00000148688	RPP30	2.37596		2.35e-05	0.615512
FC_52	ENSG00000137996	RTCA	2.70724		0.00292098	0.747467
FC_52	ENSG00000087302	RTRAF	2.15164		0.666286	0.309534
FC_52	ENSG00000102445	RUBCNL	-2.34666		2.02e-11	0.825265
FC_52	ENSG00000182552	RWDD4	2.29832		0.482984	0.57605
FC_52	ENSG00000198838	RYR3	3.49096		1	0.00053327
FC_52	ENSG00000203727	SAMD5	2.14185		0.000898004	.
FC_52	ENSG00000184788	SATL1	-2.02229		6.5e-12	0.956805
FC_52	ENSG00000198794	SCAMP5	-2.08419	X	0.345427	0.296439
FC_52	ENSG00000204370	SDHD	2.19851		0.70544	0.780885
FC_52	ENSG00000085415	SEH1L	2.36506		0.745892	0.441311
FC_52	ENSG00000153993	SEMA3D	3.67109		3.53e-05	0.348522
FC_52	ENSG00000112902	SEMA5A	2.87286		0.000979594	0.00574747
FC_52	ENSG00000138758	SEPTIN11	2.14669		0.681902	0.309534
FC_52	ENSG00000197249	SERPINA1	2.75164		3.66e-07	0.804764
FC_52	ENSG00000170099	SERPINA6	4.04633		5.27e-07	0.219056
FC_52	ENSG00000119335	SET	2.65542		0.963364	0.716656
FC_52	ENSG00000138083	SIX3	2.11453	X	0.348879	0.57605
FC_52	ENSG00000168575	SLC20A2	2.09153		0.86443	0.13474
FC_52	ENSG00000004864	SLC25A13	2.62977		1.94e-15	0.060852
FC_52	ENSG00000145217	SLC26A1	-2.52262		4.01e-06	0.686319
FC_52	ENSG00000050438	SLC4A8	-2.03774		0.999867	0.121112
FC_52	ENSG00000070366	SMG6	-2.12177		0.999935	0.4073
FC_52	ENSG00000188725	SMIM15	2.33041		0.22832	0.803401
FC_52	ENSG00000253457	SMIM18	3.50427	X	.	.
FC_52	ENSG00000125870	SNRPB2	2.2273		0.320265	0.441311
FC_52	ENSG00000178996	SNX18	-2.19226		0.146597	0.336138
FC_52	ENSG00000205302	SNX2	2.06021		0.997941	0.148486
FC_52	ENSG00000064652	SNX24	2.06218	X	0.00139281	0.471707
FC_52	ENSG00000141316	SPACA3	2.0905		0.0539629	0.89619
FC_52	ENSG00000183018	SPNS2	2.67459		0.00382444	0.086686
FC_52	ENSG00000152377	SPOCK1	3.93535	X	0.320886	0.219056
FC_52	ENSG00000244094	SPRR2F	2.3598		0.00362203	0.893109
FC_52	ENSG00000176422	SPRYD4	2.13834		0.000589212	0.697577
FC_52	ENSG00000172296	SPTLC3	2.43674		0.00275524	0.373645
FC_52	ENSG00000154548	SRSF12	2.16074		0.0162312	0.729751
FC_52	ENSG00000138385	SSB	2.71693		0.525946	0.36369
FC_52	ENSG00000115525	ST3GAL5	2.45599		0.0278549	0.271197
FC_52	ENSG00000184005	ST6GALNAC3	2.16928	X	0.178472	0.4073
FC_52	ENSG00000242866	STRC	-2.1632	X	0.00532185	.
FC_52	ENSG00000165416	SUGT1	2.03646	X	0.977752	0.397286
FC_52	ENSG00000102003	SYP	2.37393	X	0.611985	0.423772
FC_52	ENSG00000204070	SYS1	2.19578		0.474141	0.624578
FC_52	ENSG00000116957	TBCE	2.04761		6.29e-07	0.874089
FC_52	ENSG00000182459	TEX19	2.11079		0.00018445	0.885169
FC_52	ENSG00000116819	TFAP2E	2.14798	X	0.000972259	.
FC_52	ENSG00000162851	TFB2M	2.64183		9.62e-05	0.423772
FC_52	ENSG00000113272	THG1L	2.3334		3.48e-05	0.350181
FC_52	ENSG00000164342	TLR3	4.24255		0.00121124	0.361083
FC_52	ENSG00000162542	TMCO4	2.40675		9.98e-13	0.779463
FC_52	ENSG00000099203	TMED1	2.15508		0.000162417	0.309534
FC_52	ENSG00000111843	TMEM14C	2.05171		0.121419	0.624578
FC_52	ENSG00000249992	TMEM158	2.86773	X	0.382809	.
FC_52	ENSG00000164168	TMEM184C	2.25589		0.017595	0.392605
FC_52	ENSG00000155984	TMEM185A	2.13574		0.0400631	.
FC_52	ENSG00000215712	TMEM242	2.04559		0.000194208	0.686319
FC_52	ENSG00000153485	TMEM251	2.26595		0.077112	0.817266
FC_52	ENSG00000163900	TMEM41A	2.01288		0.00224661	0.841856
FC_52	ENSG00000181634	TNFSF15	2.86216		0.364139	0.550098
FC_52	ENSG00000154174	TOMM70	2.03858		0.998236	0.237661
FC_52	ENSG00000124251	TP53TG5	2.26429		3.3e-06	0.850447
FC_52	ENSG00000109654	TRIM2	2.10613	X	0.894264	0.0663625
FC_52	ENSG00000116525	TRIM62	-2.24237	X	0.00161142	0.317177
FC_52	ENSG00000018699	TTC27	2.03163		6.54e-09	0.322569
FC_52	ENSG00000100271	TTLL1	-2.10294	X	0.005633	0.110861
FC_52	ENSG00000101162	TUBB1	-2.01363		7.17e-06	0.88748
FC_52	ENSG00000108423	TUBD1	2.49894		0.000375248	0.386265
FC_52	ENSG00000151239	TWF1	2.1614		0.00796369	0.592404
FC_52	ENSG00000117289	TXNIP	-3.07883		0.25214	0.592404
FC_52	ENSG00000137073	UBAP2	2.16113		0.989509	0.0940333
FC_52	ENSG00000118420	UBE3D	2.09252		9.58e-08	0.825265
FC_52	ENSG00000104691	UBXN8	3.84527		.	.
FC_52	ENSG00000140553	UNC45A	-2.33823		9.49e-08	0.0687918
FC_52	ENSG00000156256	USP16	2.0233		0.00586486	0.465367
FC_52	ENSG00000170185	USP38	2.0161		5.91e-05	0.0524382
FC_52	ENSG00000129204	USP6	2.3407		1.76e-18	0.76702
FC_52	ENSG00000187555	USP7	2.02624		1	0.0466315
FC_52	ENSG00000011260	UTP18	2.24463		0.415445	0.615512
FC_52	ENSG00000122958	VPS26A	2.09689		0.661577	0.350181
FC_52	ENSG00000186806	VSIG10L	-2.12516		.	.
FC_52	ENSG00000009844	VTA1	2.10205	X	0.00238547	0.788944
FC_52	ENSG00000085741	WNT11	2.04492		0.11858	0.465367
FC_52	ENSG00000154342	WNT3A	3.1641		0.777794	0.377496
FC_52	ENSG00000115596	WNT6	2.50757		0.669266	.
FC_52	ENSG00000184937	WT1	2.33495		.	0.237661
FC_52	ENSG00000221947	XKR9	2.69183		3.61e-08	0.932749
FC_52	ENSG00000100027	YPEL1	-2.15589		0.224431	0.57605
FC_52	ENSG00000065548	ZC3H15	2.05826		0.947516	0.4073
FC_52	ENSG00000153786	ZDHHC7	2.28502		0.00507412	0.317177
FC_52	ENSG00000188629	ZNF177	-2.42317	X	5.54e-06	0.780885
FC_52	ENSG00000204947	ZNF425	-2.05787	X	3.19e-14	0.30586
FC_52	ENSG00000171291	ZNF439	-2.20395	X	3.21e-08	0.898975
FC_52	ENSG00000188321	ZNF559	-2.12914		7.72e-09	0.859276
FC_52	ENSG00000173545	ZNF622	2.09325		0.0888039	0.309534
FC_52	ENSG00000196605	ZNF846	-2.26831		3.75e-16	0.787284
FNC_04	ENSG00000101442	ACTR5	-2.09232		1e-12	0.705753
FNC_04	ENSG00000148671	ADIRF	2.36912		0.0333868	0.489838
FNC_04	ENSG00000183773	AIFM3	2.21958	X	1.96e-10	0.392605
FNC_04	ENSG00000126016	AMOT	2.80414	X	0.98871	0.677905
FNC_04	ENSG00000136250	AOAH	2.04258		6.15e-11	0.90093
FNC_04	ENSG00000196440	ARMCX4	2.03097		.	.
FNC_04	ENSG00000205086	C2orf91	2.66894		.	.
FNC_04	ENSG00000144712	CAND2	2.42818		4.53e-09	0.954791
FNC_04	ENSG00000204397	CARD16	2.12258		0.0401643	0.663092
FNC_04	ENSG00000136682	CBWD2	2.23595		0.967071	.
FNC_04	ENSG00000132141	CCT6B	2.27058		8.86e-05	0.670972
FNC_04	ENSG00000008128	CDK11A	-2.62053		5.24e-05	.
FNC_04	ENSG00000258289	CHURC1	2.14715		3.13e-05	0.796528
FNC_04	ENSG00000163815	CLEC3B	2.52501		0.00038011	0.57605
FNC_04	ENSG00000205560	CPT1B	2.02156		2.03e-09	0.158974
FNC_04	ENSG00000169169	CPT1C	3.64052	X	0.000284628	0.143213
FNC_04	ENSG00000175029	CTBP2	2.28168		0.655185	0.747467
FNC_04	ENSG00000152207	CYSLTR2	2.25757		0.00155402	0.939444
FNC_04	ENSG00000203797	DDO	2.7876		3.15e-11	0.981928
FNC_04	ENSG00000144355	DLX1	2.83708	X	0.926719	0.377496
FNC_04	ENSG00000143369	ECM1	2.18526		7.33e-08	0.336138
FNC_04	ENSG00000131080	EDA2R	2.09609		0.136306	0.788944
FNC_04	ENSG00000163412	EIF4E3	2.15322		0.0042325	0.456538
FNC_04	ENSG00000198734	F5	2.01388		4.69e-08	0.993719
FNC_04	ENSG00000124019	FAM124B	2.21978		0.0022994	0.559223
FNC_04	ENSG00000170074	FAM153A	2.59256	X	0.276668	.
FNC_04	ENSG00000180921	FAM83H	2.0816		0.884825	.
FNC_04	ENSG00000137441	FGFBP2	2.10479		1.14e-07	0.825265
FNC_04	ENSG00000115641	FHL2	2.04604		0.0028806	0.720566
FNC_04	ENSG00000131781	FMO5	2.81609		3.69e-15	0.589145
FNC_04	ENSG00000204060	FOXO6	2.13114		0.43758	.
FNC_04	ENSG00000164946	FREM1	2.22714	X	.	0.167921
FNC_04	ENSG00000150667	FSIP1	2.06009		4.51e-07	0.95645
FNC_04	ENSG00000226124	FTCDNL1	2.31994		.	.
FNC_04	ENSG00000183347	GBP6	3.55165		2.45e-10	0.937667
FNC_04	ENSG00000156689	GLYATL2	2.79488		9.1e-11	0.898975
FNC_04	ENSG00000171659	GPR34	2.00434		0.457039	0.559223
FNC_04	ENSG00000181218	HIST3H2A	-2.42716	X	0.484382	0.392605
FNC_04	ENSG00000171476	HOPX	2.07416		0.146966	0.650353
FNC_04	ENSG00000111537	IFNG	2.11877		0.0204466	0.505955
FNC_04	ENSG00000239862	IGKV1-37	2.40001		.	.
FNC_04	ENSG00000243264	IGKV2D-29	2.29115		.	.
FNC_04	ENSG00000211632	IGKV3D-11	2.08855		.	.
FNC_04	ENSG00000211626	IGKV6D-41	3.99596		.	.
FNC_04	ENSG00000124313	IQSEC2	2.0965	X	0.97539	0.209516
FNC_04	ENSG00000177807	KCNJ10	2.20047	X	0.598389	0.637258
FNC_04	ENSG00000053918	KCNQ1	2.32459		2.45e-05	0.148486
FNC_04	ENSG00000151364	KCTD14	2.26234		0.00289299	0.317177
FNC_04	ENSG00000166813	KIF7	2.28589		4.16e-08	0.336138
FNC_04	ENSG00000170421	KRT8	3.52115		5.61e-06	0.804764
FNC_04	ENSG00000167618	LAIR2	4.25597		0.000138974	0.747467
FNC_04	ENSG00000182195	LDOC1	2.47484		0.57548	0.62203
FNC_04	ENSG00000138400	MDH1B	2.27231		5.81e-12	0.451739
FNC_04	ENSG00000133816	MICAL2	2.38144	X	0.132224	0.811163
FNC_04	ENSG00000136371	MTHFS	-2.24015		0.0406511	0.559223
FNC_04	ENSG00000085760	MTIF2	-2.98922		9.07e-08	0.101973
FNC_04	ENSG00000132613	MTSS1L	2.41436	X	0.869861	0.032174
FNC_04	ENSG00000176945	MUC20	2.04998		.	.
FNC_04	ENSG00000198336	MYL4	2.55376		0.000175625	0.559223
FNC_04	ENSG00000101335	MYL9	2.41849		0.0660421	0.4073
FNC_04	ENSG00000170011	MYRIP	2.03314	X	0.000902541	0.139598
FNC_04	ENSG00000130414	NDUFA10	2.07776	X	0.00138794	0.57605
FNC_04	ENSG00000114670	NEK11	3.0126		3.82e-17	0.787284
FNC_04	ENSG00000086288	NME8	2.00131		2.03e-21	0.787284
FNC_04	ENSG00000198156	NPIPB6	2.16869		0.636137	.
FNC_04	ENSG00000214562	NUTM2D	2.27064		0.227558	.
FNC_04	ENSG00000196539	OR2T3	2.11725		0.358715	0.923861
FNC_04	ENSG00000231861	OR5K2	2.27251		9.19e-05	0.697577
FNC_04	ENSG00000253846	PCDHGA10	2.68268		5.44e-06	0.660248
FNC_04	ENSG00000261934	PCDHGA9	2.0878	X	3.68e-05	.
FNC_04	ENSG00000253305	PCDHGB6	2.36061		6.47e-05	0.636251
FNC_04	ENSG00000254122	PCDHGB7	2.61916		0.0160706	0.488357
FNC_04	ENSG00000188368	PRR19	2.89539		0.196399	0.535699
FNC_04	ENSG00000267060	PTGES3L	2.55897		0.0247441	.
FNC_04	ENSG00000134247	PTGFRN	2.12725		0.638859	0.361083
FNC_04	ENSG00000095303	PTGS1	2.58066		6.41e-06	0.88748
FNC_04	ENSG00000136933	RABEPK	-2.2421		4.19e-06	0.51982
FNC_04	ENSG00000035928	RFC1	-2.87326		0.175487	0.0919595
FNC_04	ENSG00000196754	S100A2	2.25027		0.000135122	0.650353
FNC_04	ENSG00000196154	S100A4	2.02028		0.00465146	0.392605
FNC_04	ENSG00000134339	SAA2	2.86851		0.0286554	0.859276
FNC_04	ENSG00000188659	SAXO2	3.05028		2.34e-09	0.890798
FNC_04	ENSG00000105711	SCN1B	2.00959	X	0.205167	0.830657
FNC_04	ENSG00000178217	SH2D4B	2.49719		3.12e-07	0.940866
FNC_04	ENSG00000163071	SPATA18	2.50228		1.03e-11	0.615512
FNC_04	ENSG00000160284	SPATC1L	-2.24132		3.78e-06	0.928838
FNC_04	ENSG00000136206	SPDYE1	2.91411		0.206336	.
FNC_04	ENSG00000128039	SRD5A3	2.15242	X	0.040727	0.663092
FNC_04	ENSG00000140319	SRP14	2.01897		0.835396	0.637258
FNC_04	ENSG00000197165	SULT1A2	2.79753		1.84e-08	0.878237
FNC_04	ENSG00000217442	SYCE3	2.88469		.	0.868697
FNC_04	ENSG00000266733	TBC1D29	2.08836		8.25e-05	0.677905
FNC_04	ENSG00000130193	THEM6	-3.35055		0.0242798	.
FNC_04	ENSG00000051596	THOC3	-2.78967	X	.	.
FNC_04	ENSG00000168591	TMUB2	2.20518		0.00130114	0.296439
FNC_04	ENSG00000211697	TRGV5	-2.15556		.	.
FNC_04	ENSG00000092445	TYRO3	2.40557	X	0.761823	0.11572
FNC_04	ENSG00000175518	UBQLNL	2.35013		3.53e-09	0.971855
FNC_04	ENSG00000118640	VAMP8	2.13353		0.27049	0.637258
FNC_04	ENSG00000110002	VWA5A	2.31106		1.89e-15	0.841026
FNC_04	ENSG00000145198	VWA5B2	2.14859	X	0.354624	0.944481
FNC_04	ENSG00000197935	ZNF311	3.50768		0.000129446	0.835871
FNC_04	ENSG00000235109	ZSCAN31	2.2235		3.77e-09	0.90567
FNC_05	ENSG00000129048	ACKR4	2.12985		0.00744511	0.804764
FNC_05	ENSG00000162836	ACP6	-2.25356		3.14e-05	0.885169
FNC_05	ENSG00000224420	ADM5	2.34983		0.0362144	0.716656
FNC_05	ENSG00000179593	ALOX15B	2.23953		1.92e-12	0.903478
FNC_05	ENSG00000170209	ANKK1	2.11428		2.51e-08	0.996445
FNC_05	ENSG00000106013	ANKRD7	2.07541		0.00752457	0.863898
FNC_05	ENSG00000175311	ANKS4B	5.02517		3.41e-06	0.650353
FNC_05	ENSG00000142867	BCL10	2.59469		0.118213	0.708064
FNC_05	ENSG00000196072	BLOC1S2	2.10779		0.0560249	0.637258
FNC_05	ENSG00000028310	BRD9	2.41481		0.249188	0.121112
FNC_05	ENSG00000104221	BRF2	2.00994		1.88e-09	0.219056
FNC_05	ENSG00000224389	C4B	3.137		.	.
FNC_05	ENSG00000075461	CACNG4	2.47413	X	0.215774	0.397286
FNC_05	ENSG00000172508	CARNS1	2.26476	X	0.022129	.
FNC_05	ENSG00000170955	CAVIN3	2.32819		4.93e-05	.
FNC_05	ENSG00000147996	CBWD5	2.67548		0.534115	.
FNC_05	ENSG00000205021	CCL3L1	-2.29557		.	.
FNC_05	ENSG00000174007	CEP19	2.07803		0.0526189	0.541328
FNC_05	ENSG00000139624	CERS5	2.87625	X	1.31e-05	0.73769
FNC_05	ENSG00000105792	CFAP69	2.11203		0.000134084	0.695621
FNC_05	ENSG00000131730	CKMT2	-2.33211		7.87e-10	0.170706
FNC_05	ENSG00000104938	CLEC4M	2.10176		3.09e-05	0.589145
FNC_05	ENSG00000205846	CLEC6A	2.24537		1.79e-06	0.898975
FNC_05	ENSG00000171603	CLSTN1	-2.23369	X	0.844214	0.0760206
FNC_05	ENSG00000196739	COL27A1	2.48074	X	0.999999	0.650353
FNC_05	ENSG00000142156	COL6A1	2.43023		0.999995	0.0360254
FNC_05	ENSG00000142173	COL6A2	2.95304		0.00213376	0.0823606
FNC_05	ENSG00000158270	COLEC12	2.09837		0.991466	0.94217
FNC_05	ENSG00000133983	COX16	2.04952		0.03046	0.456538
FNC_05	ENSG00000070770	CSNK2A2	-2.44599		0.999154	0.505955
FNC_05	ENSG00000160870	CYP3A7	2.28466		2.93e-07	0.317177
FNC_05	ENSG00000129562	DAD1	2.05155		0.276497	0.456538
FNC_05	ENSG00000109016	DHRS7B	2.12256		4.76e-08	0.489838
FNC_05	ENSG00000119661	DNAL1	2.11695		0.00640147	0.697577
FNC_05	ENSG00000129518	EAPP	2.05878		2.72e-05	0.76702
FNC_05	ENSG00000163508	EOMES	2.40924	X	0.711878	.
FNC_05	ENSG00000166947	EPB42	2.20781		1.56e-07	0.392605
FNC_05	ENSG00000146904	EPHA1	2.15949		5.3e-11	0.101499
FNC_05	ENSG00000121104	FAM117A	2.00642		1.22e-05	0.397286
FNC_05	ENSG00000100376	FAM118A	2.11051		0.591869	0.535699
FNC_05	ENSG00000156050	FAM161B	2.24909		9.86e-11	0.810274
FNC_05	ENSG00000120709	FAM53C	2.04156		0.639249	0.271197
FNC_05	ENSG00000105523	FAM83E	2.95257		6.62e-06	.
FNC_05	ENSG00000073598	FNDC8	2.57004		1.9e-05	0.373645
FNC_05	ENSG00000186564	FOXD2	-2.12684		.	.
FNC_05	ENSG00000147402	GABRQ	3.09044	X	0.0100883	0.131955
FNC_05	ENSG00000128683	GAD1	3.44479	X	0.82254	0.212419
FNC_05	ENSG00000116717	GADD45A	2.11075		0.109848	0.505955
FNC_05	ENSG00000182687	GALR2	2.05497		0.00797094	0.926527
FNC_05	ENSG00000130005	GAMT	-2.1967		2.65e-05	0.465367
FNC_05	ENSG00000179348	GATA2	4.24565		0.979762	0.254074
FNC_05	ENSG00000141404	GNAL	2.20721	X	0.987373	0.322569
FNC_05	ENSG00000174567	GOLT1A	2.30798		0.0387579	0.296439
FNC_05	ENSG00000211445	GPX3	2.25319		0.0155826	0.247497
FNC_05	ENSG00000158055	GRHL3	2.56281		0.995584	0.810274
FNC_05	ENSG00000137947	GTF2B	2.23295		0.489079	0.60775
FNC_05	ENSG00000272047	GTF2H5	2.67345		0.04681	0.471707
FNC_05	ENSG00000246705	H2AFJ	-2.08035		0.765927	0.637258
FNC_05	ENSG00000131373	HACL1	2.3199		4.18e-10	0.254074
FNC_05	ENSG00000089472	HEPH	2.45666		0.00958927	0.754577
FNC_05	ENSG00000069812	HES2	2.37593		0.0670467	.
FNC_05	ENSG00000131097	HIGD1B	2.39803		0.00234558	0.76702
FNC_05	ENSG00000197238	HIST1H4J	-2.81801		0.423754	0.489838
FNC_05	ENSG00000160883	HK3	2.61047		1.16e-14	0.190851
FNC_05	ENSG00000198353	HOXC4	-3.10975		0.311491	0.756888
FNC_05	ENSG00000146243	IRAK1BP1	2.16189		0.000864774	0.686319
FNC_05	ENSG00000237693	IRGM	2.02893		.	0.817266
FNC_05	ENSG00000101230	ISM1	3.18782		0.0542222	0.637258
FNC_05	ENSG00000175329	ISX	2.03624		0.000189151	0.934763
FNC_05	ENSG00000137825	ITPKA	2.16733	X	0.821022	.
FNC_05	ENSG00000171135	JAGN1	2.352		0.0230627	0.637258
FNC_05	ENSG00000084731	KIF3C	3.02045	X	0.909864	0.13474
FNC_05	ENSG00000151657	KIN	2.12247		0.00322199	0.258814
FNC_05	ENSG00000170298	LGALS9B	2.33183		.	.
FNC_05	ENSG00000171916	LGALS9C	2.98241		0.940116	0.309534
FNC_05	ENSG00000128342	LIF	2.03587		0.774442	0.708064
FNC_05	ENSG00000148814	LRRC27	2.36299		9.75e-14	0.125555
FNC_05	ENSG00000214113	LYRM4	2.18149		0.040258	.
FNC_05	ENSG00000075413	MARK3	2.06002	X	6.11e-05	0.148486
FNC_05	ENSG00000162510	MATN1	2.63858		0.00527399	0.13474
FNC_05	ENSG00000014641	MDH1	2.09978	X	0.982635	0.377496
FNC_05	ENSG00000133398	MED10	2.10585		0.0397211	0.471707
FNC_05	ENSG00000160588	MPZL3	2.26936		6.52e-09	0.799135
FNC_05	ENSG00000136274	NACAD	2.936	X	0.365729	.
FNC_05	ENSG00000182636	NDN	3.54165		0.470364	0.677905
FNC_05	ENSG00000156642	NPTN	2.14468	X	0.988918	0.237661
FNC_05	ENSG00000148572	NRBF2	2.30937		0.0821062	0.804764
FNC_05	ENSG00000170917	NUDT6	-2.49533		0.000761662	0.835871
FNC_05	ENSG00000188124	OR2AG2	2.04269		0.216722	0.863898
FNC_05	ENSG00000235249	OR4F29	3.23611		.	.
FNC_05	ENSG00000186912	P2RY4	2.01373		0.340711	0.951591
FNC_05	ENSG00000159339	PADI4	2.03073		1.3e-09	0.981691
FNC_05	ENSG00000198682	PAPSS2	2.02576		2.5e-07	0.30586
FNC_05	ENSG00000227345	PARG	2.55797		.	.
FNC_05	ENSG00000168490	PHYHIP	2.29494	X	0.873269	0.175387
FNC_05	ENSG00000141744	PNMT	2.21351		0.00075382	0.57605
FNC_05	ENSG00000128567	PODXL	2.82977		0.251078	0.945132
FNC_05	ENSG00000102978	POLR2C	2.03496		0.0470077	0.397286
FNC_05	ENSG00000170836	PPM1D	2.02946	X	0.001168	0.296439
FNC_05	ENSG00000115685	PPP1R7	2.45763		0.840144	0.465367
FNC_05	ENSG00000167815	PRDX2	-2.13765		0.496065	0.258814
FNC_05	ENSG00000111725	PRKAB1	2.08207		0.0518791	0.550098
FNC_05	ENSG00000144724	PTPRG	2.36819		0.00417657	0.0236416
FNC_05	ENSG00000141378	PTRH2	2.6116		0.336972	0.60775
FNC_05	ENSG00000169972	PUSL1	-2.00296		6.59e-12	.
FNC_05	ENSG00000179165	PXT1	2.10021		1.32e-05	0.697577
FNC_05	ENSG00000141542	RAB40B	2.06651	X	0.00383601	0.262784
FNC_05	ENSG00000091428	RAPGEF4	2.30287	X	0.957226	0.13071
FNC_05	ENSG00000105538	RASIP1	2.27394		0.975494	.
FNC_05	ENSG00000134453	RBM17	2.17223		0.998602	0.247497
FNC_05	ENSG00000143333	RGS16	2.81825		0.00900265	0.747467
FNC_05	ENSG00000116514	RNF19B	2.86354		0.625353	0.126563
FNC_05	ENSG00000145491	ROPN1L	3.13243		0.00163544	0.780885
FNC_05	ENSG00000106366	SERPINE1	2.52036		0.21952	0.336138
FNC_05	ENSG00000130766	SESN2	2.29859		0.000763709	0.154293
FNC_05	ENSG00000155380	SLC16A1	2.19058		0.826068	0.478462
FNC_05	ENSG00000125648	SLC25A23	-2.1458	X	0.0760417	0.078924
FNC_05	ENSG00000132517	SLC52A1	2.56399		2.74e-05	0.720566
FNC_05	ENSG00000137834	SMAD6	2.70821		6.97e-06	.
FNC_05	ENSG00000253457	SMIM18	2.4049	X	.	.
FNC_05	ENSG00000163877	SNIP1	2.06299		0.905058	0.624578
FNC_05	ENSG00000183318	SPDYE4	2.7091		0.00122167	0.780885
FNC_05	ENSG00000213523	SRA1	2.50237	X	5e-06	0.825265
FNC_05	ENSG00000082146	STRADB	-2.07406		0.669632	0.237661
FNC_05	ENSG00000102710	SUPT20H	2.10055		0.00138199	0.243764
FNC_05	ENSG00000197780	TAF13	2.00019	X	0.0198502	0.489838
FNC_05	ENSG00000234972	TBC1D3C	3.24532		0.425665	.
FNC_05	ENSG00000204634	TBC1D8	2.42183		5.26e-07	0.0816496
FNC_05	ENSG00000095627	TDRD1	2.11051		0.999761	0.209516
FNC_05	ENSG00000243414	TICAM2	2.15297		0.00470964	0.756888
FNC_05	ENSG00000139644	TMBIM6	3.09127		0.0161697	0.350181
FNC_05	ENSG00000149483	TMEM138	2.47493		0.531121	0.350181
FNC_05	ENSG00000170417	TMEM182	2.18998		0.0159877	0.456538
FNC_05	ENSG00000106609	TMEM248	2.12376		0.422732	0.228714
FNC_05	ENSG00000183726	TMEM50A	2.07512		0.333486	0.650353
FNC_05	ENSG00000180089	TMEM86B	-2.0756		2.76e-05	0.697577
FNC_05	ENSG00000163157	TMOD4	2.61524		1.33e-07	0.729751
FNC_05	ENSG00000211836	TRAJ54	2.05627		.	.
FNC_05	ENSG00000211764	TRBJ2-1	2.09288		.	.
FNC_05	ENSG00000211749	TRBV23-1	4.62745		.	.
FNC_05	ENSG00000237702	TRBV3-1	4.72034		.	.
FNC_05	ENSG00000100154	TTC28	2.28891		.	0.890798
FNC_05	ENSG00000075234	TTC38	3.53536		5.7e-10	0.893938
FNC_05	ENSG00000136319	TTC5	2.9519		0.00249363	0.650353
FNC_05	ENSG00000084652	TXLNA	2.11302		0.995925	0.32648
FNC_05	ENSG00000140830	TXNL4B	2.03128		0.0173065	0.675238
FNC_05	ENSG00000254184	TYW1B	2.4679		8.12e-09	.
FNC_05	ENSG00000175121	WFDC5	2.8021		5.6e-05	0.73769
FNC_05	ENSG00000173950	XXYLT1	3.26266		0.0516035	.
FNC_05	ENSG00000241127	YAE1D1	2.22224		0.125673	0.708064
FNC_05	ENSG00000137207	YIPF3	2.04194		0.812101	0.200569
FNC_05	ENSG00000213588	ZBTB9	2.18287		0.0121594	0.804764
FNC_05	ENSG00000188818	ZDHHC11	2.48885	X	5.6e-11	0.903478
FNC_05	ENSG00000149050	ZNF214	2.85672		2.5e-14	0.978314
FNC_05	ENSG00000159885	ZNF222	2.28183	X	9.21e-11	0.973574
FNC_05	ENSG00000152454	ZNF256	2.00333		1.77e-05	0.540025
FNC_05	ENSG00000178175	ZNF366	3.71252		0.50482	0.695621
FNC_05	ENSG00000256087	ZNF432	2.33332		6.81e-11	0.451739
FNC_05	ENSG00000204604	ZNF468	2.38434		4.58e-12	0.975825
FNC_05	ENSG00000186446	ZNF501	2.21885		0.00549806	0.747467
FNC_05	ENSG00000196653	ZNF502	2.01029		1.41e-05	0.760917
FNC_05	ENSG00000118156	ZNF541	2.18373		.	0.908515
FNC_05	ENSG00000152433	ZNF547	2.03128	X	2.12e-11	0.212419
FNC_05	ENSG00000173545	ZNF622	2.16782		0.0888039	0.309534
FNC_05	ENSG00000117010	ZNF684	2.01814		0.00221742	0.697577
FNC_05	ENSG00000174255	ZNF80	2.49324		5.32e-08	0.934763
FNC_05	ENSG00000170396	ZNF804A	2.19097	X	0.827436	0.938792
FNC_05	ENSG00000103310	ZP2	5.45039	X	1.04e-05	0.110861
GFC_05	ENSG00000145536	ADAMTS16	3.20256	X	0.0010865	0.847544
GFC_05	ENSG00000173698	ADGRG2	3.0479		0.964168	0.799135
GFC_05	ENSG00000148926	ADM	-2.00103		0.57663	0.686319
GFC_05	ENSG00000135537	AFG1L	-2.111		2.79e-06	0.804764
GFC_05	ENSG00000198796	ALPK2	2.28142		3.56e-13	0.997985
GFC_05	ENSG00000178878	APOLD1	-2.04712		0.000507905	.
GFC_05	ENSG00000186073	C15orf41	2.11717		0.0155526	0.52379
GFC_05	ENSG00000165985	C1QL3	-2.19479	X	0.718803	.
GFC_05	ENSG00000162909	CAPN2	-2.09867		1.62e-11	0.858269
GFC_05	ENSG00000204790	CBWD6	2.73806	X	0.267441	.
GFC_05	ENSG00000103540	CCP110	2.00665	X	0.0157319	0.293417
GFC_05	ENSG00000177697	CD151	-2.46534		0.00164311	0.283463
GFC_05	ENSG00000172828	CES3	-2.10957		2.06e-08	0.685371
GFC_05	ENSG00000171811	CFAP46	2.01773		4.18e-25	.
GFC_05	ENSG00000162994	CLHC1	2.55054		4.15e-15	0.92552
GFC_05	ENSG00000172301	COPRS	-2.16633		0.832459	0.60775
GFC_05	ENSG00000138755	CXCL9	2.11404		0.00533395	0.697577
GFC_05	ENSG00000130649	CYP2E1	2.36443		0.265926	0.32648
GFC_05	ENSG00000107201	DDX58	2.1281		1.09e-14	0.574747
GFC_05	ENSG00000171711	DEFB4A	2.73198		0.399813	.
GFC_05	ENSG00000157680	DGKI	2.01631	X	0.738016	0.0767909
GFC_05	ENSG00000164741	DLC1	2.54036		0.992807	0.243764
GFC_05	ENSG00000105993	DNAJB6	2.09307		0.963596	0.423772
GFC_05	ENSG00000168724	DNAJC21	2.04971		1.45e-05	0.421994
GFC_05	ENSG00000134762	DSC3	2.17347		5.45e-20	0.716656
GFC_05	ENSG00000184349	EFNA5	2.26578		0.889437	0.4073
GFC_05	ENSG00000180185	FAHD1	2.11487		1.19e-08	0.32648
GFC_05	ENSG00000153789	FAM92B	2.27822		3.59e-11	0.760917
GFC_05	ENSG00000177294	FBXO39	2.92661		0.0250184	0.94294
GFC_05	ENSG00000139914	FITM1	2.28428		0.0721138	0.296439
GFC_05	ENSG00000226124	FTCDNL1	2.77225		.	.
GFC_05	ENSG00000171298	GAA	-2.20652		4.62e-11	0.060852
GFC_05	ENSG00000164574	GALNT10	2.07582		0.00044926	0.0573562
GFC_05	ENSG00000158089	GALNT14	2.01026		3.03e-09	0.373645
GFC_05	ENSG00000156689	GLYATL2	3.38564		9.1e-11	0.898975
GFC_05	ENSG00000127955	GNAI1	2.11395	X	0.917528	0.4073
GFC_05	ENSG00000187037	GPR141	2.33195		1.53e-05	0.200569
GFC_05	ENSG00000188375	H3F3C	2.04332		0.297369	0.888961
GFC_05	ENSG00000173083	HPSE	2.02315		1.81e-08	0.550098
GFC_05	ENSG00000165949	IFI27	2.12455		0.0561856	0.747467
GFC_05	ENSG00000271130	IGHV3OR16-8	2.10184		.	.
GFC_05	ENSG00000270472	IGHV3OR16-9	2.18068		.	.
GFC_05	ENSG00000211630	IGKV1D-13	2.09145		.	.
GFC_05	ENSG00000211656	IGLV2-33	2.51892		.	.
GFC_05	ENSG00000115594	IL1R1	2.31341		0.362921	0.60378
GFC_05	ENSG00000140044	JDP2	-2.46128		0.856106	0.489838
GFC_05	ENSG00000157404	KIT	2.02016		0.99988	0.153463
GFC_05	ENSG00000117009	KMO	2.094		0.000261679	0.841856
GFC_05	ENSG00000058085	LAMC2	3.31585		7.93e-05	0.811163
GFC_05	ENSG00000197980	LEKR1	-2.39201		.	0.747467
GFC_05	ENSG00000071282	LMCD1	-2.71894		0.376044	0.397286
GFC_05	ENSG00000157227	MMP14	2.76614		0.987124	0.574747
GFC_05	ENSG00000183695	MRGPRX2	2.34656		0.00249061	0.966463
GFC_05	ENSG00000112651	MRPL2	-2.15165		0.00159372	0.190851
GFC_05	ENSG00000266714	MYO15B	2.36952		.	.
GFC_05	ENSG00000176658	MYO1D	-2.0591		3.3e-09	0.16478
GFC_05	ENSG00000077616	NAALAD2	2.9331		7.02e-15	0.589145
GFC_05	ENSG00000186086	NBPF6	5.00789		0.0874539	.
GFC_05	ENSG00000184022	OR2T10	2.58668		0.000155749	0.963382
GFC_05	ENSG00000188000	OR7D2	5.28905		0.0925271	0.386265
GFC_05	ENSG00000105261	OVOL3	3.48933		.	.
GFC_05	ENSG00000113231	PDE8B	2.73506		0.986862	0.148486
GFC_05	ENSG00000215193	PEX26	2.18534		0.435973	0.921254
GFC_05	ENSG00000124587	PEX6	-2.40716	X	0.00284959	0.922854
GFC_05	ENSG00000135213	POM121C	-2.37428		.	.
GFC_05	ENSG00000132356	PRKAA1	2.10668		0.035101	0.219056
GFC_05	ENSG00000184304	PRKD1	2.26864		2.13e-05	0.0919595
GFC_05	ENSG00000161542	PRPSAP1	-2.19089		1.97e-10	0.237661
GFC_05	ENSG00000116132	PRRX1	2.66259		0.752904	0.708064
GFC_05	ENSG00000156011	PSD3	2.68337	X	0.851706	0.60775
GFC_05	ENSG00000138698	RAP1GDS1	2.2308	X	0.824878	0.505955
GFC_05	ENSG00000122707	RECK	-2.02113		0.000196798	0.0919595
GFC_05	ENSG00000060709	RIMBP2	2.43484	X	0.292582	0.0158796
GFC_05	ENSG00000104889	RNASEH2A	-2.74517		0.0500791	0.489838
GFC_05	ENSG00000022840	RNF10	-2.26669		0.502963	0.175387
GFC_05	ENSG00000148965	SAA4	2.31255		0.0146359	0.841856
GFC_05	ENSG00000145284	SCD5	2.25175	X	0.00501709	0.637258
GFC_05	ENSG00000196189	SEMA4A	-2.28565		0.615372	0.550098
GFC_05	ENSG00000182199	SHMT2	-2.01222		0.00748754	0.451739
GFC_05	ENSG00000125648	SLC25A23	-2.23943	X	0.0760417	0.078924
GFC_05	ENSG00000183172	SMDT1	-2.18806		0.16335	0.336138
GFC_05	ENSG00000256235	SMIM3	2.29417		0.00149207	.
GFC_05	ENSG00000077312	SNRPA	-2.13736		0.0602794	0.200569
GFC_05	ENSG00000214929	SPATA31D1	2.19672		2.73e-09	0.817266
GFC_05	ENSG00000116350	SRSF4	-2.17317		0.934763	0.57605
GFC_05	ENSG00000196235	SUPT5H	-2.08322		1	0.0405285
GFC_05	ENSG00000115353	TACR1	2.99182		0.000227889	0.131955
GFC_05	ENSG00000095627	TDRD1	4.2547		0.999761	0.209516
GFC_05	ENSG00000151365	THRSP	3.10026		0.00560131	0.637258
GFC_05	ENSG00000140993	TIGD7	2.05951		1.87e-07	0.16478
GFC_05	ENSG00000172738	TMEM217	2.35044		0.00500603	0.650353
GFC_05	ENSG00000166682	TMPRSS5	-2.12275		2.58e-08	0.589145
GFC_05	ENSG00000211753	TRBV28	3.56761		.	.
GFC_05	ENSG00000160185	UBASH3A	2.32801		3.97e-07	0.104936
[truncated: 7,153 more rows]
