# Supplementary material for: Combinatorial patterns of gene expression changes contribute to variable expressivity of the developmental delay-associated 16p12.1 deletion
Source: Genome Med. 2021 Oct 18;13:163. doi: 10.1186/s13073-021-00982-z (PMC8522054; doi:10.1186/s13073-021-00982-z)
Supplement: Supplementary file 9 — Additional file 9: Data S7. This file lists isoforms and genes with alternative splicing identified in offspring of all trios (n = 13 with carrier offspring and n = 4 with noncarrier offspring) by family-specific pattern (unique occurrence or shared with a parent). [file 13073_2021_982_MOESM9_ESM.xlsx]

## Sheet: Transcript level
Data S7: Genes with alternative splicing
Sample	Transcript ID	Gene ID	Gene name	Family-specific pattern	Carrier parent		Noncarrier parent
					logFC	FDR	logFC	FDR
P1C_01	ENST00000435803.1	ENSG00000179869.10	ABCA13	Unique	2.9402	0.000884846	3.3004	0.000248199
P1C_01	ENST00000225941.1	ENSG00000108798.4	ABI3	Unique	0.41097	0.00469468	0.346797	0.0236451
P1C_01	ENST00000435224.2	ENSG00000166016.4	ABTB2	Unique	1.06195	0.000192338	1.17126	1.78e-05
P1C_01	ENST00000305928.5	ENSG00000198632.7	AC004878.3	Unique	-6.70327	0.008579	-5.47127	0.04928
P1C_01	ENST00000494375.2	ENSG00000270164.1	AC006129.4	Unique	-2.14683	2.96e-16	-1.0949	0.000344645
P1C_01	ENST00000597199.1	ENSG00000270164.1	AC006129.4	Unique	-0.891139	3.55e-09	-1.01931	2.75e-12
P1C_01	ENST00000587132.1	ENSG00000266999.1	AC015849.16	Unique	1.13601	0.00111099	1.30741	9.33e-05
P1C_01	ENST00000425966.2	ENSG00000229839.2	AC018462.2	Unique	1.47716	0.0319595	3.51843	6.57e-06
P1C_01	ENST00000381497.2	ENSG00000183889.8	AC138969.4	Unique	-18.3927	2.28e-17	-18.3757	1.69e-17
P1C_01	ENST00000355458.3	ENSG00000240303.3	ACAD11	Unique	-0.976223	0.0191823	-1.48432	1.64e-05
P1C_01	ENST00000581378.1	ENSG00000072778.15	ACADVL	Unique	-6.30429	0.00120405	-6.40842	0.000709081
P1C_01	ENST00000571220.1	ENSG00000072818.7	ACAP1	Unique	0.364752	0.0150448	0.431018	0.00157269
P1C_01	ENST00000366812.5	ENSG00000182827.8	ACBD3	Unique	-0.217278	0.0147099	-0.332774	6.87e-06
P1C_01	ENST00000331789.5	ENSG00000075624.9	ACTB	Unique	0.338309	0.00207927	0.253127	0.0391413
P1C_01	ENST00000193403.6	ENSG00000072110.9	ACTN1	Unique	0.617366	1.77e-05	2.46086	4.48e-75
P1C_01	ENST00000481044.2	ENSG00000138107.7	ACTR1A	Unique	-13.8548	3.58e-06	-15.9682	1.61e-08
P1C_01	ENST00000257963.4	ENSG00000135503.8	ACVR1B	Unique	1.00252	0.0288646	1.32877	0.0015312
P1C_01	ENST00000491318.1	ENSG00000243989.3	ACY1	Unique	-16.4389	9.23e-07	-14.28	3.78e-05
P1C_01	ENST00000526491.1	ENSG00000143537.9	ADAM15	Unique	-13.3602	5.7e-06	-11.8071	9.41e-05
P1C_01	ENST00000257527.4	ENSG00000135074.11	ADAM19	Unique	0.511678	6.46e-08	-1.47791	2.39e-71
P1C_01	ENST00000367996.5	ENSG00000158859.9	ADAMTS4	Unique	-1.6271	0.0442374	-3.60171	2.84e-11
P1C_01	ENST00000381055.3	ENSG00000049192.10	ADAMTS6	Unique	0.906772	0.0301844	1.44093	4.76e-05
P1C_01	ENST00000297323.7	ENSG00000164742.10	ADCY1	Unique	0.683346	3.16e-05	-1.12742	2.68e-18
P1C_01	ENST00000427849.1	ENSG00000138031.10	ADCY3	Unique	6.0072	0.0412031	6.001	0.0346477
P1C_01	ENST00000547260.1	ENSG00000174233.7	ADCY6	Unique	0.657085	0.0375468	1.7436	1.26e-12
P1C_01	ENST00000254235.3	ENSG00000121281.8	ADCY7	Unique	0.415235	0.0015153	0.306493	0.0365838
P1C_01	ENST00000446856.1	ENSG00000087274.12	ADD1	Unique	0.463267	0.0492466	0.572296	0.00519782
P1C_01	ENST00000609111.1	ENSG00000272734.1	ADIRF-AS1	Unique	-1.25158	7.05e-06	-1.01524	0.000665706
P1C_01	ENST00000373210.3	ENSG00000134698.10	AGO4	Unique	0.371196	0.00873367	-0.34813	0.00760489
P1C_01	ENST00000471542.1	ENSG00000173209.18	AHSA2	Unique	-0.771187	3.59e-08	1.7809	3.11e-35
P1C_01	ENST00000229335.6	ENSG00000111732.6	AICDA	Unique	0.536154	9.96e-07	0.557288	2.25e-07
P1C_01	ENST00000545576.1	ENSG00000111732.6	AICDA	Unique	0.770013	8.26e-06	0.781507	4.43e-06
P1C_01	ENST00000337917.7	ENSG00000204472.8	AIF1	Unique	3.81678	4.68e-07	2.4744	0.000672732
P1C_01	ENST00000376049.4	ENSG00000204472.8	AIF1	Unique	3.19197	5.84e-95	1.61226	6.48e-31
P1C_01	ENST00000376059.3	ENSG00000204472.8	AIF1	Unique	3.07002	1.71e-07	2.29917	3.76e-05
P1C_01	ENST00000374525.1	ENSG00000241978.5	AKAP2	Unique	0.516744	2.17e-17	0.319407	9.14e-07
P1C_01	ENST00000441095.1	ENSG00000233922.1	AL133493.2	Unique	-1.7076	0.000932643	-3.00123	3.83e-13
P1C_01	ENST00000549335.1	ENSG00000136010.9	ALDH1L2	Unique	-0.982626	0.0070633	-2.19246	2.15e-14
P1C_01	ENST00000261733.2	ENSG00000111275.8	ALDH2	Unique	0.925578	1.94e-21	0.700174	1.19e-12
P1C_01	ENST00000447989.2	ENSG00000164904.11	ALDH7A1	Unique	1.99217	6.88e-05	2.13712	1.6e-05
P1C_01	ENST00000503281.1	ENSG00000164904.11	ALDH7A1	Unique	1.19048	0.00853933	2.5624	6.25e-09
P1C_01	ENST00000553117.1	ENSG00000164904.11	ALDH7A1	Unique	1.99217	6.88e-05	2.13712	1.6e-05
P1C_01	ENST00000370205.5	ENSG00000172339.9	ALG14	Unique	-0.450992	0.0252712	-0.489234	0.00891729
P1C_01	ENST00000264276.6	ENSG00000003393.10	ALS2	Unique	-0.463782	7.69e-05	-0.381737	0.00206003
P1C_01	ENST00000461210.1	ENSG00000145020.10	AMT	Unique	1.83016	0.0285603	2.34986	0.00410208
P1C_01	ENST00000312371.4	ENSG00000174945.9	AMZ1	Unique	1.19059	5.98e-06	0.6764	0.0299205
P1C_01	ENST00000357698.3	ENSG00000166839.12	ANKDD1A	Unique	6.31525	0.0366829	6.33057	0.0297931
P1C_01	ENST00000562275.1	ENSG00000167522.10	ANKRD11	Unique	-0.215157	0.0413574	-0.223258	0.025263
P1C_01	ENST00000504236.1	ENSG00000172932.10	ANKRD13D	Unique	-3.57398	0.0307621	-3.6341	0.0220442
P1C_01	ENST00000422982.3	ENSG00000122359.13	ANXA11	Unique	-0.333167	0.0116127	0.329571	0.0109042
P1C_01	ENST00000264908.6	ENSG00000138772.8	ANXA3	Unique	-4.24427	0.0114126	-4.58997	0.00334339
P1C_01	ENST00000409920.1	ENSG00000196975.10	ANXA4	Unique	0.356265	0.0121736	1.18162	2.99e-27
P1C_01	ENST00000296511.5	ENSG00000164111.10	ANXA5	Unique	-0.351983	2.18e-07	-0.237763	0.00156671
P1C_01	ENST00000216099.8	ENSG00000243811.3	APOBEC3D	Unique	-0.274808	0.010417	-0.298343	0.00297561
P1C_01	ENST00000347595.7	ENSG00000100342.16	APOL1	Unique	-15.778	0.00293842	-16.7543	0.000917774
P1C_01	ENST00000358502.5	ENSG00000128335.9	APOL2	Unique	-0.925838	5.52e-18	0.308435	0.0338312
P1C_01	ENST00000534182.2	ENSG00000095139.9	ARCN1	Unique	-0.330475	0.00853933	-0.347046	0.00370896
P1C_01	ENST00000263245.5	ENSG00000242247.6	ARFGAP3	Unique	-0.418102	1.73e-07	-0.762741	9.57e-26
P1C_01	ENST00000303665.5	ENSG00000140750.12	ARHGAP17	Unique	0.716839	1.32e-24	0.661738	4.03e-21
P1C_01	ENST00000571843.1	ENSG00000140750.12	ARHGAP17	Unique	0.76318	1.96e-05	0.672685	0.000225336
P1C_01	ENST00000572314.1	ENSG00000140750.12	ARHGAP17	Unique	0.645566	0.0421905	0.780013	0.00593355
P1C_01	ENST00000573703.1	ENSG00000140750.12	ARHGAP17	Unique	0.808067	0.0119867	0.820169	0.00829605
P1C_01	ENST00000404338.3	ENSG00000160007.13	ARHGAP35	Unique	0.288606	0.000150782	0.365036	2.45e-07
P1C_01	ENST00000340825.3	ENSG00000006740.12	ARHGAP44	Unique	-1.12865	4.22e-07	-2.2216	9.43e-30
P1C_01	ENST00000424809.2	ENSG00000123329.13	ARHGAP9	Unique	0.53204	0.000130143	0.822921	5.27e-11
P1C_01	ENST00000263674.3	ENSG00000110237.3	ARHGEF17	Unique	1.45567	2.96e-40	0.81521	2.15e-13
P1C_01	ENST00000543530.1	ENSG00000110237.3	ARHGEF17	Unique	1.87019	0.000219504	1.28417	0.0177684
P1C_01	ENST00000056217.5	ENSG00000050327.10	ARHGEF5	Unique	-0.652476	0.0232149	-1.51603	9.65e-13
P1C_01	ENST00000356401.4	ENSG00000177479.15	ARIH2	Unique	0.189133	0.0448016	-0.213633	0.0108199
P1C_01	ENST00000428183.2	ENSG00000170632.9	ARMC10	Unique	-15.6583	0.0195097	-16.4786	0.00935854
P1C_01	ENST00000481566.1	ENSG00000065802.7	ASB1	Unique	-15.0772	0.018143	-13.8778	0.0320379
P1C_01	ENST00000347464.5	ENSG00000085978.17	ATG16L1	Unique	-17.0837	0.00591332	-17.34	0.0038896
P1C_01	ENST00000393366.2	ENSG00000159199.9	ATP5G1	Unique	-0.738638	0.0152098	0.938224	0.000911943
P1C_01	ENST00000264649.6	ENSG00000033627.10	ATP6V0A1	Unique	-1.02433	1.78e-06	-0.636166	0.0109741
P1C_01	ENST00000436367.1	ENSG00000124788.13	ATXN1	Unique	-0.411142	0.00538714	-1.33233	9.19e-32
P1C_01	ENST00000349264.6	ENSG00000166710.13	B2M	Unique	-0.415516	0.000421238	-0.278734	0.0430002
P1C_01	ENST00000379731.4	ENSG00000086062.8	B4GALT1	Unique	-0.594091	2.35e-42	0.125415	0.0442882
P1C_01	ENST00000356836.6	ENSG00000117411.12	B4GALT2	Unique	-0.940877	0.0382529	-1.18472	0.0025077
P1C_01	ENST00000466122.1	ENSG00000182240.11	BACE2	Unique	-2.11385	0.000134177	3.42664	0.00547411
P1C_01	ENST00000243440.1	ENSG00000123685.4	BATF3	Unique	0.86919	0.000239803	0.9805	1.39e-05
P1C_01	ENST00000513217.1	ENSG00000087088.15	BAX	Unique	0.856101	3.77e-05	0.607581	0.00673525
P1C_01	ENST00000395961.3	ENSG00000064787.8	BCAS1	Unique	-6.42258	0.00795443	-6.18688	0.00996933
P1C_01	ENST00000376062.2	ENSG00000171552.8	BCL2L1	Unique	-0.642532	0.000103813	-0.946578	2.15e-10
P1C_01	ENST00000393256.3	ENSG00000153094.17	BCL2L11	Unique	-0.589612	3e-09	-0.952044	3.53e-25
P1C_01	ENST00000242728.4	ENSG00000123095.5	BHLHE41	Unique	-0.723121	1.51e-06	0.523987	0.00298146
P1C_01	ENST00000548411.1	ENSG00000151746.9	BICD1	Unique	-0.816214	0.0331089	-1.23797	5.87e-05
P1C_01	ENST00000399774.3	ENSG00000015475.14	BID	Unique	0.527279	2.56e-09	-0.225812	0.0441554
P1C_01	ENST00000346315.3	ENSG00000012048.15	BRCA1	Unique	-17.8229	0.000259917	-18.2174	0.000128632
P1C_01	ENST00000576925.2	ENSG00000172270.14	BSG	Unique	-1.40356	0.0454024	-2.03989	0.00024087
P1C_01	ENST00000289361.6	ENSG00000026950.12	BTN3A1	Unique	-0.771334	2.76e-19	-0.242361	0.0410874
P1C_01	ENST00000579859.1	ENSG00000265148.1	BZRAP1-AS1	Unique	9.55955	8.89e-06	9.56924	6.64e-06
P1C_01	ENST00000381153.3	ENSG00000110665.7	C11orf21	Unique	0.884329	4.29e-05	0.5304	0.035652
P1C_01	ENST00000532286.1	ENSG00000100557.5	C14orf105	Unique	1.05579	0.00336585	1.23449	0.000291203
P1C_01	ENST00000256324.10	ENSG00000133943.16	C14orf159	Unique	-0.984815	6.29e-10	-0.83005	3.78e-07
P1C_01	ENST00000523771.1	ENSG00000133943.16	C14orf159	Unique	-6.78104	0.0176964	-7.49103	0.00455247
P1C_01	ENST00000284245.4	ENSG00000154102.6	C16orf74	Unique	1.5165	0.0328136	1.82637	0.00412976
P1C_01	ENST00000602675.1	ENSG00000154102.6	C16orf74	Unique	1.39623	0.000119989	1.20298	0.00116112
P1C_01	ENST00000593287.1	ENSG00000167747.9	C19orf48	Unique	1.4846	3.85e-05	-0.917254	0.00442755
P1C_01	ENST00000413687.2	ENSG00000163362.6	C1orf106	Unique	2.7331	0.0378738	6.43341	9.97e-05
P1C_01	ENST00000235307.6	ENSG00000116667.8	C1orf21	Unique	1.52834	2.02e-12	4.54553	1.19e-28
P1C_01	ENST00000541775.1	ENSG00000205885.3	C1RL-AS1	Unique	0.638399	3.1e-05	0.700538	2.26e-06
P1C_01	ENST00000359676.5	ENSG00000197183.8	C20orf112	Unique	1.17299	1.73e-10	0.522271	0.0148227
P1C_01	ENST00000414287.1	ENSG00000188511.8	C22orf34	Unique	7.6095	3.12e-17	-0.464173	0.00124882
P1C_01	ENST00000306336.5	ENSG00000168887.6	C2orf68	Unique	0.335611	0.00433578	0.374302	0.00069162
P1C_01	ENST00000515669.1	ENSG00000181751.5	C5orf30	Unique	-0.706905	0.013039	-0.655907	0.0224984
P1C_01	ENST00000518219.1	ENSG00000161010.10	C5orf45	Unique	-0.822408	1.17e-18	-0.33117	0.00475845
P1C_01	ENST00000480824.2	ENSG00000198663.12	C6orf89	Unique	0.16991	0.0386151	-0.27817	1.31e-05
P1C_01	ENST00000263545.6	ENSG00000146963.13	C7orf55-LUC7L2	Unique	-18.9048	1.06e-14	-17.8503	3.19e-13
P1C_01	ENST00000517653.1	ENSG00000177335.6	C8orf31	Unique	-5.9471	0.000715094	-5.12829	0.00575283
P1C_01	ENST00000521286.1	ENSG00000176731.7	C8orf59	Unique	-8.08546	0.0164045	-7.09252	0.0429354
P1C_01	ENST00000084798.4	ENSG00000063180.4	CA11	Unique	0.754813	0.00838981	-0.850398	5.4e-05
P1C_01	ENST00000454127.2	ENSG00000169239.8	CA5B	Unique	-0.933405	0.0247303	-1.18019	0.000937931
P1C_01	ENST00000380333.1	ENSG00000186312.6	CA5BP1	Unique	-6.18528	0.0404591	-7.75181	0.00288347
P1C_01	ENST00000548263.1	ENSG00000012822.11	CALCOCO1	Unique	-0.77389	3.14e-07	-0.71954	2.39e-06
P1C_01	ENST00000549935.2	ENSG00000012822.11	CALCOCO1	Unique	-0.620134	0.00903028	-0.547736	0.0260704
P1C_01	ENST00000249364.4	ENSG00000128595.12	CALU	Unique	-0.426904	4.54e-05	-0.659673	2.68e-12
P1C_01	ENST00000378847.3	ENSG00000183049.8	CAMK1D	Unique	0.567044	4.39e-25	0.595809	7.62e-28
P1C_01	ENST00000296402.5	ENSG00000145349.12	CAMK2D	Unique	0.819469	0.0169116	0.750089	0.0308208
P1C_01	ENST00000354082.4	ENSG00000142330.15	CAPN10	Unique	-13.6402	3.31e-06	-16.6271	1.17e-09
P1C_01	ENST00000295006.5	ENSG00000162909.13	CAPN2	Unique	-1.37927	1.31e-20	-1.17711	4.9e-15
P1C_01	ENST00000474026.1	ENSG00000162909.13	CAPN2	Unique	-1.39102	2.2e-06	-1.76488	7.44e-11
P1C_01	ENST00000401084.2	ENSG00000077549.13	CAPZB	Unique	0.207958	0.00479071	0.447201	8.36e-14
P1C_01	ENST00000545262.1	ENSG00000138380.13	CARF	Unique	-16.4501	7.85e-05	-15.8032	0.000142873
P1C_01	ENST00000327064.4	ENSG00000142453.7	CARM1	Unique	21.1395	0.0017671	21.1824	0.0013278
P1C_01	ENST00000526890.1	ENSG00000110619.12	CARS	Unique	-0.626931	0.00235706	-0.51658	0.0195315
P1C_01	ENST00000509903.1	ENSG00000153113.19	CAST	Unique	-15.4123	7.73e-15	-20.2037	3.31e-26
P1C_01	ENST00000405772.1	ENSG00000114423.14	CBLB	Unique	-7.00364	0.00605647	-6.21774	0.0185974
P1C_01	ENST00000377457.5	ENSG00000204790.8	CBWD6	Unique	-12.7863	0.00177013	-15.4705	2.3e-05
P1C_01	ENST00000216133.5	ENSG00000100307.8	CBX7	Unique	-0.434665	0.00094237	-0.965395	4.21e-19
P1C_01	ENST00000370486.1	ENSG00000137944.12	CCBL2	Unique	-6.77091	0.0199936	-7.70146	0.0036672
P1C_01	ENST00000467992.2	ENSG00000163040.10	CCDC74A	Unique	1.42868	1.14e-09	-0.602591	0.0196796
P1C_01	ENST00000496704.1	ENSG00000152076.14	CCDC74B	Unique	1.55944	2.38e-05	-1.65065	1.74e-12
P1C_01	ENST00000412148.1	ENSG00000115355.11	CCDC88A	Unique	-0.966244	0.00336903	-0.845592	0.0133706
P1C_01	ENST00000361115.4	ENSG00000151882.7	CCL28	Unique	-1.00656	3.35e-08	-0.592123	0.00674919
P1C_01	ENST00000293272.3	ENSG00000161570.4	CCL5	Unique	0.492712	0.0020776	0.358148	0.0470322
P1C_01	ENST00000261254.3	ENSG00000118971.3	CCND2	Unique	-0.210652	0.0395048	0.215375	0.0278018
P1C_01	ENST00000511683.2	ENSG00000113328.14	CCNG1	Unique	-17.6738	0.00316221	-18.2831	0.00150971
P1C_01	ENST00000479596.1	ENSG00000163660.7	CCNL1	Unique	-15.5298	1.94e-07	-16.4442	1.69e-08
P1C_01	ENST00000400926.2	ENSG00000112486.10	CCR6	Unique	1.0304	0.000220393	1.93768	3.52e-15
P1C_01	ENST00000538180.1	ENSG00000146574.11	CCZ1B	Unique	0.46496	0.048299	-0.51483	0.0148106
P1C_01	ENST00000437994.2	ENSG00000156535.9	CD109	Unique	-15.3963	0.0102846	-16.1679	0.0045403
P1C_01	ENST00000368170.3	ENSG00000158481.8	CD1C	Unique	0.753452	2.36e-06	1.14687	2.23e-14
P1C_01	ENST00000308611.3	ENSG00000163606.6	CD200R1	Unique	-1.13721	0.0110478	-2.25476	3.74e-11
P1C_01	ENST00000085219.5	ENSG00000012124.10	CD22	Unique	0.689861	8.92e-14	1.06389	3.41e-33
P1C_01	ENST00000544992.2	ENSG00000012124.10	CD22	Unique	1.2303	0.00588394	0.989783	0.0382405
P1C_01	ENST00000593867.1	ENSG00000012124.10	CD22	Unique	0.975859	0.0417189	1.22796	0.00410605
P1C_01	ENST00000594125.1	ENSG00000012124.10	CD22	Unique	0.806937	0.0168559	1.04404	0.000458078
P1C_01	ENST00000594954.1	ENSG00000012124.10	CD22	Unique	0.871766	0.000115197	1.11539	2.27e-07
P1C_01	ENST00000596492.1	ENSG00000012124.10	CD22	Unique	0.8507	2.12e-07	0.977497	1.07e-09
P1C_01	ENST00000602224.1	ENSG00000012124.10	CD22	Unique	0.7778	0.00838236	0.7446	0.0109375
P1C_01	ENST00000559465.1	ENSG00000103855.13	CD276	Unique	-1.49221	0.0317999	-2.07341	0.000277215
P1C_01	ENST00000535639.1	ENSG00000215039.2	CD27-AS1	Unique	-0.72162	0.00291853	-0.625062	0.0135709
P1C_01	ENST00000545339.1	ENSG00000215039.2	CD27-AS1	Unique	1.2625	0.037013	1.28184	0.0272076
P1C_01	ENST00000324106.8	ENSG00000178562.13	CD28	Unique	0.684596	0.0043937	1.24311	1.36e-09
P1C_01	ENST00000263398.6	ENSG00000026508.12	CD44	Unique	0.985128	5.33e-17	0.580529	4.99e-06
P1C_01	ENST00000425428.2	ENSG00000026508.12	CD44	Unique	1.03982	2.6e-09	1.00072	9.28e-09
P1C_01	ENST00000531118.1	ENSG00000026508.12	CD44	Unique	1.16274	6.4e-05	0.698934	0.0304549
P1C_01	ENST00000367065.5	ENSG00000196352.9	CD55	Unique	-17.3031	7.52e-07	-15.9049	6.99e-06
P1C_01	ENST00000259633.4	ENSG00000137101.8	CD72	Unique	9.4821	8.56e-09	9.4895	6.13e-09
P1C_01	ENST00000490239.1	ENSG00000137101.8	CD72	Unique	0.961187	1.28e-05	1.48507	9.64e-13
P1C_01	ENST00000392795.3	ENSG00000007312.8	CD79B	Unique	0.373751	0.0280709	0.80948	4.79e-10
P1C_01	ENST00000478882.1	ENSG00000117399.9	CDC20	Unique	-2.70353	1.1e-13	-2.57789	1.58e-12
P1C_01	ENST00000448940.1	ENSG00000143776.14	CDC42BPA	Unique	-0.96382	0.0437418	1.55568	6.63e-05
P1C_01	ENST00000261692.2	ENSG00000111328.2	CDK2AP1	Unique	0.843391	0.00689432	1.0518	0.000186602
P1C_01	ENST00000264993.3	ENSG00000091527.11	CDV3	Unique	-0.162716	0.0223273	-0.211499	0.000607029
P1C_01	ENST00000215980.5	ENSG00000100162.10	CENPM	Unique	0.386805	0.0132852	0.548814	4.11e-05
P1C_01	ENST00000453495.1	ENSG00000099814.11	CEP170B	Unique	-15.9217	0.000714284	-14.4754	0.00256284
P1C_01	ENST00000216264.8	ENSG00000100422.9	CERK	Unique	0.251276	2.56e-05	0.167041	0.0142275
P1C_01	ENST00000309955.3	ENSG00000003402.15	CFLAR	Unique	-0.217223	0.00701843	-0.509193	8.57e-16
P1C_01	ENST00000395148.2	ENSG00000003402.15	CFLAR	Unique	-0.441523	1.03e-07	-0.745034	7.75e-23
P1C_01	ENST00000417748.1	ENSG00000003402.15	CFLAR	Unique	-1.87451	0.0257374	-2.52248	0.000342299
P1C_01	ENST00000440180.1	ENSG00000003402.15	CFLAR	Unique	-0.646147	0.00716179	-1.17422	2.04e-09
P1C_01	ENST00000520222.1	ENSG00000250479.4	CHCHD10	Unique	-0.467125	0.0478774	-0.852881	2.36e-06
P1C_01	ENST00000380358.4	ENSG00000170004.12	CHD3	Unique	0.818341	0.00530555	0.880102	0.00153936
P1C_01	ENST00000315251.6	ENSG00000016391.6	CHDH	Unique	-0.455038	2.18e-09	1.18057	8.22e-56
P1C_01	ENST00000450056.2	ENSG00000072609.13	CHFR	Unique	0.449613	0.0286099	0.467764	0.0163469
P1C_01	ENST00000445067.2	ENSG00000064886.9	CHI3L2	Unique	-1.10952	0.0415652	1.25184	0.043465
P1C_01	ENST00000256509.2	ENSG00000134121.5	CHL1	Unique	0.856546	0.000960038	2.46993	4.21e-29
P1C_01	ENST00000445697.1	ENSG00000134121.5	CHL1	Unique	0.778723	0.000468343	3.0081	9.83e-33
P1C_01	ENST00000276410.2	ENSG00000147434.4	CHRNA6	Unique	0.879979	0.0378065	1.2029	0.00111462
P1C_01	ENST00000570546.1	ENSG00000179583.13	CIITA	Unique	0.659776	0.00544612	-0.597939	0.0106789
P1C_01	ENST00000369449.2	ENSG00000155962.8	CLIC2	Unique	-0.909049	0.000403686	-0.655687	0.0255433
P1C_01	ENST00000320081.5	ENSG00000115295.15	CLIP4	Unique	-0.580345	1.73e-06	-0.726648	1.81e-10
P1C_01	ENST00000325897.4	ENSG00000177182.6	CLVS1	Unique	-6.57637	0.0324455	-6.32516	0.0372574
P1C_01	ENST00000537098.3	ENSG00000153815.12	CMIP	Unique	0.530039	1.43e-12	0.798433	1.64e-28
P1C_01	ENST00000256722.5	ENSG00000134326.7	CMPK2	Unique	1.00894	0.00112371	0.752148	0.0285035
P1C_01	ENST00000564247.1	ENSG00000140931.15	CMTM3	Unique	-7.27248	0.0146433	-7.67764	0.0063988
P1C_01	ENST00000567572.1	ENSG00000140931.15	CMTM3	Unique	1.53908	2.22e-06	-1.41005	2.99e-06
P1C_01	ENST00000433628.2	ENSG00000148842.13	CNNM2	Unique	-0.872844	0.0340846	-0.957342	0.0114861
P1C_01	ENST00000418140.1	ENSG00000106603.13	COA1	Unique	0.7228	0.00963106	0.825514	0.00155731
P1C_01	ENST00000446564.1	ENSG00000106603.13	COA1	Unique	-7.33442	2.53e-05	-6.92871	7.43e-05
P1C_01	ENST00000490251.1	ENSG00000106603.13	COA1	Unique	0.650869	0.00211773	0.610801	0.00368023
P1C_01	ENST00000373672.3	ENSG00000084636.13	COL16A1	Unique	4.82209	7.71e-05	3.55675	0.00183668
P1C_01	ENST00000304990.8	ENSG00000169031.14	COL4A3	Unique	-3.17186	0.0383664	-3.94662	0.00244162
P1C_01	ENST00000396578.3	ENSG00000169031.14	COL4A3	Unique	-3.57517	5.91e-138	-3.36234	6.89e-121
P1C_01	ENST00000468753.1	ENSG00000169031.14	COL4A3	Unique	-5.65062	0.00122578	-5.01092	0.00604992
P1C_01	ENST00000471862.1	ENSG00000169031.14	COL4A3	Unique	-6.06808	5.06e-07	-5.19112	3.37e-05
P1C_01	ENST00000405807.4	ENSG00000113163.11	COL4A3BP	Unique	22.9986	9.52e-05	23.0538	6.9e-05
P1C_01	ENST00000371820.3	ENSG00000130635.11	COL5A1	Unique	3.94208	0.0197791	3.8263	0.0192612
P1C_01	ENST00000241704.7	ENSG00000122218.10	COPA	Unique	-0.26516	0.0383362	-0.254742	0.0436391
P1C_01	ENST00000262428.4	ENSG00000103187.6	COTL1	Unique	0.493914	1.76e-07	0.281415	0.012139
P1C_01	ENST00000541112.1	ENSG00000137449.11	CPEB2	Unique	17.5682	1.06e-09	17.6341	6.46e-10
P1C_01	ENST00000265085.5	ENSG00000113742.8	CPEB4	Unique	-0.554647	0.000321192	-0.871596	1.32e-10
P1C_01	ENST00000551568.1	ENSG00000135678.7	CPM	Unique	4.23643	0.000561731	3.23046	0.0151914
P1C_01	ENST00000412056.1	ENSG00000214078.7	CPNE1	Unique	-10.4737	4.54e-11	-5.62562	0.00297273
P1C_01	ENST00000397412.3	ENSG00000007545.11	CRAMP1L	Unique	-18.5607	0.000171631	-18.9778	8.15e-05
P1C_01	ENST00000357727.2	ENSG00000146592.12	CREB5	Unique	0.864435	0.00916733	-1.86047	7.01e-17
P1C_01	ENST00000368633.1	ENSG00000160741.12	CRTC2	Unique	0.289865	0.0296792	0.274403	0.0384688
P1C_01	ENST00000527950.1	ENSG00000109846.3	CRYAB	Unique	5.76162	0.00275085	5.75514	0.00218224
P1C_01	ENST00000396023.2	ENSG00000103316.6	CRYM	Unique	0.6062	1.05e-07	2.70758	8.65e-96
P1C_01	ENST00000415987.2	ENSG00000103316.6	CRYM	Unique	0.6062	1.05e-07	2.70758	8.65e-96
P1C_01	ENST00000429350.1	ENSG00000227117.2	CTA-85E5.10	Unique	4.02325	0.00790092	4.02056	0.00616141
P1C_01	ENST00000398073.2	ENSG00000175215.5	CTDSP2	Unique	0.187393	0.00452224	0.213147	0.000513087
P1C_01	ENST00000370938.3	ENSG00000116761.7	CTH	Unique	0.521315	0.0152714	-0.875729	1.24e-07
P1C_01	ENST00000302763.7	ENSG00000044115.16	CTNNA1	Unique	0.183147	0.0496998	0.255023	0.00100289
P1C_01	ENST00000525807.1	ENSG00000103811.11	CTSH	Unique	-0.367564	5.08e-05	-0.946365	5e-34
P1C_01	ENST00000534038.1	ENSG00000103811.11	CTSH	Unique	-0.322979	1.59e-05	-0.892209	4.94e-44
P1C_01	ENST00000532064.1	ENSG00000166266.9	CUL5	Unique	-15.2518	6.51e-07	-14.83	1.3e-06
P1C_01	ENST00000440279.3	ENSG00000112514.11	CUTA	Unique	-0.48922	0.000577574	-0.414064	0.00537246
P1C_01	ENST00000292538.4	ENSG00000257923.5	CUX1	Unique	0.685416	0.000293639	0.722401	7.94e-05
P1C_01	ENST00000373693.3	ENSG00000186810.7	CXCR3	Unique	-0.794795	0.000157089	-1.20744	1.38e-10
P1C_01	ENST00000524790.1	ENSG00000166394.10	CYB5R2	Unique	5.44356	0.0383815	5.44822	0.0317037
P1C_01	ENST00000486953.1	ENSG00000180902.12	D2HGDH	Unique	-7.02408	0.00208248	-7.38041	0.000731129
P1C_01	ENST00000395153.3	ENSG00000165617.10	DACT1	Unique	-1.6425	5.26e-31	0.602452	0.00108832
P1C_01	ENST00000391916.2	ENSG00000197380.6	DACT3	Unique	-5.36289	0.00856484	-6.46819	0.000365831
P1C_01	ENST00000545947.1	ENSG00000173402.7	DAG1	Unique	-17.7962	8.35e-07	-17.2475	1.71e-06
P1C_01	ENST00000559007.1	ENSG00000035664.7	DAPK2	Unique	1.06826	0.000134177	-0.852384	0.00016412
P1C_01	ENST00000336761.6	ENSG00000071626.12	DAZAP1	Unique	1.09389	0.0164412	0.947502	0.0459525
P1C_01	ENST00000002501.6	ENSG00000003249.9	DBNDD1	Unique	1.89559	3.76e-29	2.36147	1.03e-44
P1C_01	ENST00000392973.3	ENSG00000003249.9	DBNDD1	Unique	4.39769	0.0440688	4.41204	0.0359581
P1C_01	ENST00000568662.1	ENSG00000003249.9	DBNDD1	Unique	1.5417	0.00746362	2.00389	0.000320379
P1C_01	ENST00000357232.4	ENSG00000197410.8	DCHS2	Unique	0.938279	0.000674049	1.258	1.72e-06
P1C_01	ENST00000443500.1	ENSG00000197410.8	DCHS2	Unique	2.05316	0.0464086	2.55961	0.0109288
P1C_01	ENST00000409438.1	ENSG00000204843.8	DCTN1	Unique	-14.9254	0.000232314	-15.6776	6.15e-05
P1C_01	ENST00000300087.2	ENSG00000166847.5	DCTN5	Unique	0.376294	1.19e-12	0.17177	0.00715694
P1C_01	ENST00000367922.3	ENSG00000162733.12	DDR2	Unique	-1.06347	7.12e-09	-1.68388	1.29e-23
P1C_01	ENST00000370336.4	ENSG00000080007.6	DDX43	Unique	-1.68053	0.00927297	-3.77126	1.69e-15
P1C_01	ENST00000511577.1	ENSG00000181381.9	DDX60L	Unique	0.984805	0.000676302	1.55792	2.28e-09
P1C_01	ENST00000357640.4	ENSG00000162777.12	DENND2D	Unique	-1.62669	2.07e-06	2.59958	2.01e-13
P1C_01	ENST00000369752.5	ENSG00000162777.12	DENND2D	Unique	0.347301	0.0149723	0.621465	8.89e-08
P1C_01	ENST00000477586.1	ENSG00000162777.12	DENND2D	Unique	-0.784007	0.00905752	2.49642	3.29e-13
P1C_01	ENST00000488786.1	ENSG00000162777.12	DENND2D	Unique	-0.897106	0.00714535	1.87312	3.7e-05
P1C_01	ENST00000290730.7	ENSG00000099958.10	DERL3	Unique	-0.946075	3.93e-05	-1.0804	8.4e-07
P1C_01	ENST00000318109.7	ENSG00000099958.10	DERL3	Unique	-1.01867	9.06e-06	-1.70569	1.34e-16
P1C_01	ENST00000559637.1	ENSG00000105928.9	DFNA5	Unique	21.1877	1.04e-06	21.1674	8.38e-07
P1C_01	ENST00000337343.4	ENSG00000102780.12	DGKH	Unique	-6.68143	0.0160441	-7.39313	0.00393684
P1C_01	ENST00000335125.6	ENSG00000187630.10	DHRS4L2	Unique	3.66841	2.02e-15	-2.14652	3.15e-13
P1C_01	ENST00000314062.3	ENSG00000075711.16	DLG1	Unique	-17.632	1.29e-05	-16.4421	5.33e-05
P1C_01	ENST00000475894.1	ENSG00000080845.13	DLGAP4	Unique	-0.324327	0.0231138	-0.397683	0.00158015
P1C_01	ENST00000462721.1	ENSG00000161249.16	DMKN	Unique	2.84727	0.0167753	2.49448	0.0397692
P1C_01	ENST00000489395.2	ENSG00000161249.16	DMKN	Unique	1.74569	1.82e-09	1.83472	2.57e-10
P1C_01	ENST00000447863.1	ENSG00000135164.14	DMTF1	Unique	-7.54805	0.000433719	-8.81217	1.13e-05
P1C_01	ENST00000560891.1	ENSG00000104093.9	DMXL2	Unique	1.10213	4.45e-11	1.01294	1.41e-09
P1C_01	ENST00000476254.1	ENSG00000135924.11	DNAJB2	Unique	-6.17523	0.00941203	-5.43725	0.0287764
P1C_01	ENST00000377573.5	ENSG00000007923.11	DNAJC11	Unique	-16.432	0.00346563	-16.3407	0.00292859
P1C_01	ENST00000314646.5	ENSG00000079805.12	DNM2	Unique	19.737	9.8e-13	19.7842	5.95e-13
P1C_01	ENST00000380746.4	ENSG00000119772.12	DNMT3A	Unique	0.685329	0.0266723	1.01989	7.22e-05
P1C_01	ENST00000519628.1	ENSG00000134516.11	DOCK2	Unique	1.45267	0.0278738	1.39988	0.0310564
P1C_01	ENST00000531989.1	ENSG00000133884.5	DPF2	Unique	-16.9964	1.14e-09	-12.6306	4.12e-05
P1C_01	ENST00000360534.3	ENSG00000197635.5	DPP4	Unique	0.474163	0.0037747	2.45602	8.27e-56
P1C_01	ENST00000446373.1	ENSG00000170629.10	DPY19L2P2	Unique	0.421814	0.00498904	0.562597	3.02e-05
P1C_01	ENST00000539140.1	ENSG00000156171.10	DRAM2	Unique	25.9095	0.00446002	25.948	0.00345934
P1C_01	ENST00000244364.6	ENSG00000151914.13	DST	Unique	-1.40788	8.67e-18	-1.1751	1.79e-12
P1C_01	ENST00000370765.6	ENSG00000151914.13	DST	Unique	-1.5169	3.83e-06	-1.10776	0.00238256
P1C_01	ENST00000466429.1	ENSG00000151914.13	DST	Unique	-1.30711	3.95e-07	-0.826765	0.0051668
P1C_01	ENST00000517840.1	ENSG00000151914.13	DST	Unique	-1.91016	5.57e-14	-1.30368	2.28e-06
P1C_01	ENST00000518464.1	ENSG00000151914.13	DST	Unique	-1.97738	3.14e-07	-1.48955	0.000371449
P1C_01	ENST00000523292.1	ENSG00000151914.13	DST	Unique	-1.71421	1.91e-31	-1.09819	1.21e-12
P1C_01	ENST00000240100.2	ENSG00000120875.4	DUSP4	Unique	-0.780469	1.7e-24	-0.696476	1.49e-19
P1C_01	ENST00000279488.7	ENSG00000139318.7	DUSP6	Unique	1.57775	0.00781469	4.04913	8.31e-12
P1C_01	ENST00000296483.6	ENSG00000164086.8	DUSP7	Unique	0.359843	0.00197001	0.400816	0.000255746
P1C_01	ENST00000477826.1	ENSG00000204348.5	DXO	Unique	-7.55103	4.82e-05	-9.13888	1.59e-07
P1C_01	ENST00000543431.1	ENSG00000010219.9	DYRK4	Unique	-18.6296	8.11e-05	-16.0146	0.00107284
P1C_01	ENST00000361538.2	ENSG00000198721.8	ECI2	Unique	-0.607458	0.0307317	-0.716776	0.00431333
P1C_01	ENST00000368409.3	ENSG00000243364.3	EFNA4	Unique	-0.646115	0.0149053	-0.644505	0.0124783
P1C_01	ENST00000317216.2	ENSG00000179388.8	EGR3	Unique	-0.448065	0.00469534	-0.924594	3.06e-13
P1C_01	ENST00000359393.2	ENSG00000110047.13	EHD1	Unique	-0.436716	0.00687585	-0.380004	0.0238649
P1C_01	ENST00000556668.1	ENSG00000119718.6	EIF2B2	Unique	-6.17946	0.0105966	-5.62939	0.0230255
P1C_01	ENST00000440191.2	ENSG00000156976.10	EIF4A2	Unique	0.712091	0.00135485	0.583626	0.0134517
P1C_01	ENST00000353999.6	ENSG00000106682.10	EIF4H	Unique	0.176602	0.000389476	0.171509	0.000501852
P1C_01	ENST00000440766.1	ENSG00000242372.2	EIF6	Unique	-17.3475	4.15e-09	-18.6095	1.21e-10
P1C_01	ENST00000237853.4	ENSG00000118985.10	ELL2	Unique	-0.507531	2.46e-08	-1.08001	4.99e-39
P1C_01	ENST00000497465.1	ENSG00000128886.7	ELL3	Unique	1.24494	0.00475627	1.08977	0.0160973
P1C_01	ENST00000310758.4	ENSG00000155849.11	ELMO1	Unique	1.52987	0.00119528	1.44261	0.00224674
P1C_01	ENST00000302274.3	ENSG00000170522.5	ELOVL6	Unique	0.928009	3.27e-10	0.627362	5.81e-05
P1C_01	ENST00000394607.3	ENSG00000170522.5	ELOVL6	Unique	0.514062	0.0219513	0.548584	0.00934357
P1C_01	ENST00000573657.1	ENSG00000170291.10	ELP5	Unique	23.3645	2.98e-07	23.3379	2.38e-07
P1C_01	ENST00000303221.5	ENSG00000170571.7	EMB	Unique	0.684624	0.0233844	1.76247	2.29e-14
P1C_01	ENST00000607161.1	ENSG00000126749.10	EMG1	Unique	21.5981	0.0219408	21.5994	0.0179676
P1C_01	ENST00000334018.6	ENSG00000186998.11	EMID1	Unique	0.7964	9.84e-07	1.72679	1.89e-30
P1C_01	ENST00000577783.2	ENSG00000167280.12	ENGASE	Unique	-1.38904	0.0182498	-1.4347	0.0104964
P1C_01	ENST00000319815.6	ENSG00000132199.14	ENOSF1	Unique	-17.7327	0.00108464	-15.0388	0.0082387
P1C_01	ENST00000584259.2	ENSG00000132199.14	ENOSF1	Unique	0.312099	0.00035309	0.249488	0.00721431
P1C_01	ENST00000230565.3	ENSG00000112796.5	ENPP5	Unique	1.47632	0.0190016	1.57241	0.00906304
P1C_01	ENST00000527411.1	ENSG00000079819.12	EPB41L2	Unique	0.717536	1.4e-09	0.759575	7.07e-11
P1C_01	ENST00000263713.5	ENSG00000115109.9	EPB41L5	Unique	0.509582	0.0174954	1.25088	2.19e-13
P1C_01	ENST00000493793.1	ENSG00000085832.12	EPS15	Unique	-13.9468	0.000648383	-14.1064	0.000403665
P1C_01	ENST00000543523.1	ENSG00000151491.8	EPS8	Unique	-18.3271	0.00211144	-15.0376	0.0181441
P1C_01	ENST00000437043.3	ENSG00000164308.12	ERAP2	Unique	-2.2868	2.6e-83	0.481194	0.00211878
P1C_01	ENST00000543086.3	ENSG00000082805.15	ERC1	Unique	-19.4064	8.9e-10	-18.0392	1.42e-08
P1C_01	ENST00000357967.4	ENSG00000196678.9	ERI2	Unique	-15.2246	1.98e-08	-18.218	2.13e-12
P1C_01	ENST00000477241.1	ENSG00000144488.10	ESPNL	Unique	-14.192	1.39e-05	-15.8026	3.96e-07
P1C_01	ENST00000353772.3	ENSG00000140009.14	ESR2	Unique	-3.28195	2.37e-08	-2.39782	0.000218108
P1C_01	ENST00000306376.5	ENSG00000244405.3	ETV5	Unique	0.539244	3.64e-08	0.424804	2.22e-05
P1C_01	ENST00000462804.2	ENSG00000126860.7	EVI2A	Unique	-0.637117	0.0454316	-0.630616	0.0413319
P1C_01	ENST00000556258.1	ENSG00000196405.8	EVL	Unique	0.611872	0.0204863	0.748882	0.00189845
P1C_01	ENST00000337147.7	ENSG00000092820.13	EZR	Unique	-0.469924	0.00066072	-0.380221	0.00986821
P1C_01	ENST00000368026.6	ENSG00000158769.13	F11R	Unique	0.244874	0.00364438	0.558049	5.93e-16
P1C_01	ENST00000504406.1	ENSG00000131187.5	F12	Unique	-0.857745	0.0315729	1.90293	2.83e-05
P1C_01	ENST00000264870.3	ENSG00000124491.11	F13A1	Unique	1.13413	1.32e-70	3.11638	0
P1C_01	ENST00000414279.1	ENSG00000124491.11	F13A1	Unique	6.96273	0.00788317	6.93556	0.00659325
P1C_01	ENST00000367797.3	ENSG00000198734.6	F5	Unique	2.32612	0.00738864	2.71298	0.00204384
P1C_01	ENST00000396153.2	ENSG00000185104.15	FAF1	Unique	0.480543	0.0393634	0.565444	0.00668429
P1C_01	ENST00000418606.1	ENSG00000115042.5	FAHD2A	Unique	-3.36285	0.000233075	-3.81638	8.29e-06
P1C_01	ENST00000327669.4	ENSG00000184731.5	FAM110C	Unique	-0.915161	0.0328879	1.2144	0.0268168
P1C_01	ENST00000358869.2	ENSG00000197712.7	FAM114A1	Unique	-1.2577	5.7e-06	-0.706048	0.0483285
P1C_01	ENST00000510362.1	ENSG00000154153.9	FAM134B	Unique	2.19539	0.0189384	2.61608	0.00310595
P1C_01	ENST00000418814.2	ENSG00000082269.12	FAM135A	Unique	-15.2245	3.03e-09	-16.8306	1.41e-11
P1C_01	ENST00000508296.1	ENSG00000182230.7	FAM153B	Unique	-3.05298	5.42e-06	4.14639	0.0232205
P1C_01	ENST00000312637.4	ENSG00000174132.8	FAM174A	Unique	-0.550626	0.0346094	-0.58472	0.0163689
P1C_01	ENST00000555607.1	ENSG00000198718.8	FAM179B	Unique	-5.88243	0.000504362	-5.4382	0.00157331
P1C_01	ENST00000506879.1	ENSG00000146067.11	FAM193B	Unique	-1.36239	0.010417	-1.25668	0.0198688
P1C_01	ENST00000534964.2	ENSG00000047346.8	FAM214A	Unique	-0.73579	0.0483994	-0.915779	0.00445131
P1C_01	ENST00000566948.1	ENSG00000047346.8	FAM214A	Unique	-0.563954	0.00597444	-0.44857	0.0472759
P1C_01	ENST00000359943.3	ENSG00000196937.6	FAM3C	Unique	-0.406019	8.47e-05	-0.374709	0.000326281
P1C_01	ENST00000472379.1	ENSG00000119979.11	FAM45A	Unique	-1.52109	0.0436396	-1.83863	0.0045601
P1C_01	ENST00000369754.3	ENSG00000112773.11	FAM46A	Unique	-17.4034	5.1e-07	-17.4148	3.87e-07
P1C_01	ENST00000536681.3	ENSG00000064763.6	FAR2	Unique	1.16303	1.24e-05	1.62816	1.38e-10
P1C_01	ENST00000441802.2	ENSG00000083857.9	FAT1	Unique	2.95208	3.83e-13	3.71214	2.24e-17
P1C_01	ENST00000316623.5	ENSG00000166147.9	FBN1	Unique	0.53602	0.00276963	1.00206	3.74e-11
P1C_01	ENST00000603841.1	ENSG00000109670.9	FBXW7	Unique	22.4971	1.13e-06	22.5559	8.19e-07
P1C_01	ENST00000346664.5	ENSG00000104921.10	FCER2	Unique	0.780005	8.43e-11	0.349097	0.020982
P1C_01	ENST00000598803.1	ENSG00000104921.10	FCER2	Unique	0.578832	0.00448946	0.506525	0.0160973
P1C_01	ENST00000328850.3	ENSG00000182511.7	FES	Unique	1.83115	1.94e-21	-1.00039	2.16e-09
P1C_01	ENST00000343958.4	ENSG00000180263.9	FGD6	Unique	0.913629	0.00052921	-0.772093	0.00277667
P1C_01	ENST00000292408.4	ENSG00000160867.10	FGFR4	Unique	0.976099	0.00782092	3.68077	9.42e-25
P1C_01	ENST00000374003.3	ENSG00000000938.8	FGR	Unique	0.880162	0.000258669	0.707183	0.00561654
P1C_01	ENST00000374005.3	ENSG00000000938.8	FGR	Unique	0.991431	0.00599251	1.0917	0.00126323
P1C_01	ENST00000399173.1	ENSG00000000938.8	FGR	Unique	0.471419	0.00384239	-0.380191	0.0281681
P1C_01	ENST00000468038.1	ENSG00000000938.8	FGR	Unique	-13.3046	0.0318412	-16.0742	0.00315757
P1C_01	ENST00000453172.2	ENSG00000134285.6	FKBP11	Unique	-0.94328	1.44e-05	-1.21078	2.53e-09
P1C_01	ENST00000550765.1	ENSG00000134285.6	FKBP11	Unique	-0.836026	0.00219408	-0.921122	0.000347427
P1C_01	ENST00000551094.1	ENSG00000134285.6	FKBP11	Unique	-1.09193	0.000303457	-1.15786	7.1e-05
P1C_01	ENST00000551694.1	ENSG00000134285.6	FKBP11	Unique	-1.0745	4.17e-07	-1.24203	1.21e-09
P1C_01	ENST00000222803.5	ENSG00000106080.6	FKBP14	Unique	-0.835714	7.95e-09	-0.760338	2.11e-07
P1C_01	ENST00000539068.1	ENSG00000096060.10	FKBP5	Unique	-16.9372	1.02e-05	-16.9069	8.23e-06
P1C_01	ENST00000242209.4	ENSG00000122642.6	FKBP9	Unique	-0.630022	0.000844989	0.561068	0.0128458
P1C_01	ENST00000238667.4	ENSG00000119686.5	FLVCR2	Unique	0.622408	0.0122536	0.600692	0.0136425
P1C_01	ENST00000335154.5	ENSG00000161791.9	FMNL3	Unique	0.574465	1.89e-16	0.264156	0.00107457
P1C_01	ENST00000336824.4	ENSG00000075420.8	FNDC3B	Unique	-0.669856	0.00147789	-0.670748	0.00112449
P1C_01	ENST00000406360.1	ENSG00000118689.10	FOXO3	Unique	21.7487	0.0357621	21.8193	0.0288169
P1C_01	ENST00000606080.1	ENSG00000111816.6	FRK	Unique	-0.906289	4.64e-06	0.714437	0.00173775
P1C_01	ENST00000358621.4	ENSG00000151474.15	FRMD4A	Unique	-0.643955	8.77e-09	0.525152	1.78e-05
P1C_01	ENST00000532829.1	ENSG00000167996.11	FTH1	Unique	0.341999	0.0189296	0.621779	9.07e-08
P1C_01	ENST00000268171.3	ENSG00000140564.6	FURIN	Unique	0.309302	0.0304031	-0.838048	4.91e-16
P1C_01	ENST00000568901.2	ENSG00000089280.14	FUS	Unique	-7.59811	0.0029966	-7.99696	0.00108691
P1C_01	ENST00000292079.2	ENSG00000137731.9	FXYD2	Unique	0.747651	5.52e-05	1.50243	3.42e-19
P1C_01	ENST00000523238.1	ENSG00000010810.13	FYN	Unique	3.17403	0.000591665	2.10111	0.0264726
P1C_01	ENST00000538466.1	ENSG00000010810.13	FYN	Unique	2.21379	1.57e-55	1.28231	6.97e-21
P1C_01	ENST00000537916.1	ENSG00000104290.6	FZD3	Unique	0.748176	6.84e-05	-0.648082	7.58e-05
P1C_01	ENST00000499624.2	ENSG00000244879.3	GABPB1-AS1	Unique	-0.991911	2.02e-05	-1.11054	5.57e-07
P1C_01	ENST00000320311.2	ENSG00000178234.8	GALNT11	Unique	-17.1785	2.74e-06	-16.7515	4.43e-06
P1C_01	ENST00000366672.4	ENSG00000143641.8	GALNT2	Unique	-0.33854	3.25e-06	0.221635	0.00794477
P1C_01	ENST00000252288.2	ENSG00000130005.7	GAMT	Unique	0.950033	2.29e-06	1.35505	1.19e-12
P1C_01	ENST00000401533.2	ENSG00000157833.8	GAREML	Unique	0.958554	0.000176447	0.604648	0.0327572
P1C_01	ENST00000373386.2	ENSG00000136895.14	GARNL3	Unique	-1.13731	0.000646488	-1.52855	2.3e-07
P1C_01	ENST00000381831.3	ENSG00000159131.12	GART	Unique	-16.8764	2.59e-06	-17.9254	3.09e-07
P1C_01	ENST00000422207.1	ENSG00000234741.3	GAS5	Unique	-15.005	2.16e-05	-16.1221	2.32e-06
P1C_01	ENST00000268699.4	ENSG00000141013.10	GAS8	Unique	1.43702	0.00227668	1.23726	0.0113066
P1C_01	ENST00000568284.1	ENSG00000141013.10	GAS8	Unique	-4.97463	0.0291842	-5.26075	0.0136931
P1C_01	ENST00000355754.6	ENSG00000162654.8	GBP4	Unique	0.866752	3.78e-17	0.874957	1.18e-17
P1C_01	ENST00000569182.1	ENSG00000103365.11	GGA2	Unique	-16.5651	2.03e-12	-15.678	3.46e-11
P1C_01	ENST00000476121.1	ENSG00000152904.7	GGPS1	Unique	0.439277	0.0388364	0.74182	1.79e-05
P1C_01	ENST00000432867.1	ENSG00000100031.14	GGT1	Unique	-5.6968	0.00048407	-5.8426	0.000234479
P1C_01	ENST00000578266.1	ENSG00000108262.11	GIT1	Unique	-5.00875	0.0446902	-5.09611	0.032403
P1C_01	ENST00000223145.5	ENSG00000106415.8	GLCCI1	Unique	-0.749852	3.54e-07	-0.470399	0.00522433
P1C_01	ENST00000321612.6	ENSG00000178445.8	GLDC	Unique	-0.694943	3.36e-19	-0.866593	2.32e-30
P1C_01	ENST00000377960.4	ENSG00000122694.11	GLIPR2	Unique	0.571278	0.0169675	-0.455055	0.0498267
P1C_01	ENST00000589389.1	ENSG00000140632.12	GLYR1	Unique	21.9355	0.0152054	21.9571	0.0123006
P1C_01	ENST00000481170.1	ENSG00000144591.13	GMPPA	Unique	-0.793123	1.81e-09	-0.73809	2.72e-08
P1C_01	ENST00000424361.1	ENSG00000172354.5	GNB2	Unique	21.0456	1.02e-05	21.0997	7.34e-06
P1C_01	ENST00000436220.1	ENSG00000172354.5	GNB2	Unique	19.437	0.0426433	19.4795	0.034988
P1C_01	ENST00000556766.1	ENSG00000186469.4	GNG2	Unique	0.611356	5.18e-15	0.309134	0.000425355
P1C_01	ENST00000421840.2	ENSG00000238105.3	GOLGA2B	Unique	0.481693	0.0286733	0.609301	0.00173854
P1C_01	ENST00000370828.3	ENSG00000076716.7	GPC4	Unique	0.846349	3.91e-05	2.7903	3.75e-41
P1C_01	ENST00000335486.6	ENSG00000111452.8	GPR133	Unique	-3.21313	2.36e-06	-2.79978	7.53e-05
P1C_01	ENST00000406462.2	ENSG00000121957.8	GPSM2	Unique	-0.425599	0.0433258	-0.696529	2.51e-05
P1C_01	ENST00000529750.1	ENSG00000023171.10	GRAMD1B	Unique	1.94249	3.79e-36	0.467201	0.00642263
P1C_01	ENST00000344138.4	ENSG00000100351.12	GRAP2	Unique	0.623791	0.000770536	0.626545	0.000543765
P1C_01	ENST00000577213.1	ENSG00000189152.6	GRAPL	Unique	0.663687	0.0094944	0.550377	0.0415909
P1C_01	ENST00000316804.5	ENSG00000177885.9	GRB2	Unique	-0.238934	3.18e-10	-0.195427	5.91e-07
P1C_01	ENST00000341617.3	ENSG00000179603.13	GRM8	Unique	-1.44158	8.87e-06	1.52457	0.00103918
P1C_01	ENST00000412692.1	ENSG00000131149.13	GSE1	Unique	-19.1494	6.61e-15	-19.1977	3.92e-15
P1C_01	ENST00000373808.2	ENSG00000148180.12	GSN	Unique	-18.2156	2.45e-14	-19.2149	3.82e-16
P1C_01	ENST00000519783.1	ENSG00000145736.10	GTF2H2	Unique	-14.149	0.000233853	-14.3794	0.000126718
P1C_01	ENST00000307126.5	ENSG00000172432.14	GTPBP2	Unique	0.431597	0.00154185	0.411432	0.00242138
P1C_01	ENST00000485332.2	ENSG00000178605.8	GTPBP6	Unique	-0.536694	0.00939729	-0.535053	0.00787176
P1C_01	ENST00000431905.1	ENSG00000162882.10	HAAO	Unique	-5.48999	0.00670432	-5.38516	0.00690572
P1C_01	ENST00000544223.2	ENSG00000111727.7	HCFC2	Unique	-0.465778	0.0367259	-0.444942	0.0439489
P1C_01	ENST00000496230.1	ENSG00000143630.5	HCN3	Unique	0.855614	0.0204363	0.93936	0.00632854
P1C_01	ENST00000482213.1	ENSG00000100429.13	HDAC10	Unique	-1.18594	0.0114126	-1.0803	0.0252474
P1C_01	ENST00000376619.2	ENSG00000094631.14	HDAC6	Unique	-19.0464	0.00489606	-19.9368	0.00209274
P1C_01	ENST00000391976.2	ENSG00000115677.12	HDLBP	Unique	-0.522219	2.14e-06	-0.315395	0.0152035
P1C_01	ENST00000184956.6	ENSG00000068097.10	HEATR6	Unique	0.271218	0.0157122	-0.535237	4.38e-11
P1C_01	ENST00000454333.2	ENSG00000140181.10	HERC2P2	Unique	0.268253	0.012115	-0.530495	1.98e-10
P1C_01	ENST00000560464.1	ENSG00000140181.10	HERC2P2	Unique	0.538411	6e-06	-0.585494	2.47e-07
P1C_01	ENST00000300302.5	ENSG00000051108.10	HERPUD1	Unique	-0.686205	0.00332927	-1.13027	1.24e-08
P1C_01	ENST00000563781.1	ENSG00000051108.10	HERPUD1	Unique	-17.1662	0.00217032	-15.2532	0.00801847
P1C_01	ENST00000564678.1	ENSG00000051108.10	HERPUD1	Unique	-0.947871	0.000217772	-0.965158	0.000114205
P1C_01	ENST00000565966.1	ENSG00000051108.10	HERPUD1	Unique	-1.12564	0.0280024	-1.23752	0.0089383
P1C_01	ENST00000568814.1	ENSG00000051108.10	HERPUD1	Unique	-1.43045	0.000110357	-0.895997	0.0447881
P1C_01	ENST00000569569.1	ENSG00000051108.10	HERPUD1	Unique	-0.960466	0.0020776	-1.22768	1.05e-05
P1C_01	ENST00000425042.2	ENSG00000167861.11	HID1	Unique	-1.5009	6.29e-07	-3.0149	2.76e-30
P1C_01	ENST00000299163.6	ENSG00000166135.9	HIF1AN	Unique	0.182084	0.00349884	0.136626	0.0498039
P1C_01	ENST00000253083.4	ENSG00000130787.9	HIP1R	Unique	1.75408	6.66e-38	0.684038	4.78e-06
P1C_01	ENST00000379016.3	ENSG00000110422.7	HIPK3	Unique	22.4599	1.64e-18	22.54	8.43e-19
P1C_01	ENST00000496081.1	ENSG00000206503.7	HLA-A	Unique	-0.566925	2.86e-06	0.354226	0.0151071
P1C_01	ENST00000481849.1	ENSG00000234745.5	HLA-B	Unique	-1.3565	3.27e-08	0.660946	0.0348759
P1C_01	ENST00000376228.5	ENSG00000204525.10	HLA-C	Unique	-0.619716	7.45e-08	-0.675724	1.81e-09
P1C_01	ENST00000374843.4	ENSG00000204257.10	HLA-DMA	Unique	0.368528	0.000248834	-0.438811	2.64e-06
P1C_01	ENST00000418107.2	ENSG00000242574.4	HLA-DMB	Unique	0.75673	2.75e-25	-0.262773	0.00261137
P1C_01	ENST00000471184.1	ENSG00000223865.6	HLA-DPB1	Unique	0.733308	0.00374066	-0.893481	5.41e-06
P1C_01	ENST00000343139.5	ENSG00000196735.7	HLA-DQA1	Unique	-0.840181	5.85e-28	-1.33436	3.77e-72
P1C_01	ENST00000395363.1	ENSG00000196735.7	HLA-DQA1	Unique	-13.1381	1.91e-09	-16.304	6.48e-16
P1C_01	ENST00000460633.1	ENSG00000196735.7	HLA-DQA1	Unique	-0.499727	1.36e-06	-1.59188	9.05e-73
P1C_01	ENST00000487676.1	ENSG00000179344.12	HLA-DQB1	Unique	-1.15697	5.91e-23	-2.52354	3.17e-119
P1C_01	ENST00000411500.1	ENSG00000229391.3	HLA-DRB6	Unique	1.09687	8.08e-30	0.721501	2.87e-13
P1C_01	ENST00000383326.4	ENSG00000206341.6	HLA-H	Unique	4.99703	2.46e-29	-1.62254	2.42e-26
P1C_01	ENST00000340852.5	ENSG00000101294.12	HM13	Unique	-0.710236	6.99e-26	-0.68441	3.9e-24
P1C_01	ENST00000468559.1	ENSG00000101294.12	HM13	Unique	-1.15334	0.0215851	-1.17119	0.0152339
P1C_01	ENST00000380749.5	ENSG00000205581.6	HMGN1	Unique	0.232209	0.0355295	0.237984	0.0238803
P1C_01	ENST00000522935.1	ENSG00000253954.2	HMGN1P38	Unique	-2.82567	3.39e-07	-3.40712	7.78e-11
P1C_01	ENST00000358130.2	ENSG00000198157.6	HMGN5	Unique	0.617703	0.0199444	0.987941	7.73e-06
P1C_01	ENST00000409753.3	ENSG00000189159.11	HN1	Unique	0.347377	0.00133451	0.298133	0.00809898
P1C_01	ENST00000376263.3	ENSG00000165119.14	HNRNPK	Unique	20.7453	0.00129609	20.7913	0.000979066
P1C_01	ENST00000502764.2	ENSG00000230148.4	HOXB-AS1	Unique	5.12309	0.0446602	5.09545	0.0389994
P1C_01	ENST00000311412.5	ENSG00000173083.10	HPSE	Unique	1.78996	2.06e-10	3.45105	1.4e-22
P1C_01	ENST00000397596.2	ENSG00000174775.12	HRAS	Unique	-19.6538	1.96e-05	-18.8363	4.12e-05
P1C_01	ENST00000002596.5	ENSG00000002587.5	HS3ST1	Unique	2.65416	8.49e-16	1.12246	1.19e-05
P1C_01	ENST00000414835.2	ENSG00000133835.10	HSD17B4	Unique	-8.51373	0.00515922	-8.36652	0.00511789
P1C_01	ENST00000520528.1	ENSG00000102878.11	HSF4	Unique	-5.965	0.00145884	-5.56777	0.00318787
P1C_01	ENST00000299767.5	ENSG00000166598.8	HSP90B1	Unique	-0.679367	3.35e-13	-1.13091	2.56e-37
P1C_01	ENST00000550595.1	ENSG00000166598.8	HSP90B1	Unique	-1.37491	0.000425159	2.74613	8.11e-15
P1C_01	ENST00000551983.1	ENSG00000166598.8	HSP90B1	Unique	-0.618274	0.0250861	-0.837756	0.000358023
P1C_01	ENST00000544452.1	ENSG00000155304.4	HSPA13	Unique	-0.590581	0.00351705	-0.568222	0.00461431
P1C_01	ENST00000404233.3	ENSG00000149428.14	HYOU1	Unique	-0.49581	2.59e-06	-0.862465	2.34e-19
P1C_01	ENST00000589249.1	ENSG00000076662.5	ICAM3	Unique	-2.36306	0.0252327	-2.77263	0.00299875
P1C_01	ENST00000407780.3	ENSG00000160223.12	ICOSLG	Unique	0.354444	0.00605165	-0.37217	0.00207498
P1C_01	ENST00000331129.3	ENSG00000115738.5	ID2	Unique	0.853525	0.0302838	1.67661	7.35e-08
P1C_01	ENST00000455833.2	ENSG00000169991.6	IFFO2	Unique	0.501268	5.09e-13	0.366826	2.74e-07
P1C_01	ENST00000555341.1	ENSG00000165948.6	IFI27L1	Unique	-2.4412	0.00126308	-3.23468	1.02e-06
P1C_01	ENST00000270139.3	ENSG00000142166.8	IFNAR1	Unique	-0.297726	0.00291525	-0.339544	0.000259918
P1C_01	ENST00000367739.4	ENSG00000027697.8	IFNGR1	Unique	0.748275	3.52e-08	0.421365	0.00803073
P1C_01	ENST00000327535.1	ENSG00000185436.7	IFNLR1	Unique	-0.323802	0.00550202	-0.683988	1.11e-13
P1C_01	ENST00000258729.3	ENSG00000136231.9	IGF2BP3	Unique	2.24972	9.76e-110	0.43235	8.53e-05
P1C_01	ENST00000390542.2	ENSG00000211896.2	IGHG1	Unique	0.688971	0.0240073	-2.13608	1.29e-21
P1C_01	ENST00000390549.2	ENSG00000211896.2	IGHG1	Unique	1.05706	2.95e-16	-1.51149	9.05e-34
P1C_01	ENST00000558026.1	ENSG00000242534.2	IGKV2D-28	Unique	-4.13898	3.12e-29	1.20996	0.0196601
P1C_01	ENST00000526893.1	ENSG00000254709.2	IGLL5	Unique	-0.745324	8.55e-05	0.601479	0.00279069
P1C_01	ENST00000227752.3	ENSG00000110324.5	IL10RA	Unique	-0.903257	1.51e-24	-0.790446	8.33e-19
P1C_01	ENST00000555247.1	ENSG00000137070.13	IL11RA	Unique	-14.2527	0.000578289	-14.4426	0.000348014
P1C_01	ENST00000319363.6	ENSG00000177663.9	IL17RA	Unique	0.422489	1.63e-05	0.292067	0.00745458
P1C_01	ENST00000367093.3	ENSG00000162892.11	IL24	Unique	-16.8384	2.2e-06	-17.9948	2.08e-07
P1C_01	ENST00000473378.1	ENSG00000147168.8	IL2RG	Unique	-2.53751	0.0250734	-2.75504	0.00848782
P1C_01	ENST00000008180.9	ENSG00000008517.12	IL32	Unique	-1.68309	0.00479071	-3.04077	1.25e-10
P1C_01	ENST00000396890.2	ENSG00000008517.12	IL32	Unique	-1.46498	0.0314761	-3.09932	4.5e-10
P1C_01	ENST00000533097.2	ENSG00000008517.12	IL32	Unique	-2.13711	0.036789	-3.19397	0.000123911
P1C_01	ENST00000548652.1	ENSG00000008517.12	IL32	Unique	-3.65303	0.00563971	-3.29994	0.0147524
P1C_01	ENST00000170630.2	ENSG00000077238.9	IL4R	Unique	0.871724	0.00425113	1.24992	2.78e-06
P1C_01	ENST00000303115.3	ENSG00000168685.10	IL7R	Unique	1.46694	0.00593386	-0.885327	0.0433736
P1C_01	ENST00000401931.1	ENSG00000169429.6	IL8	Unique	4.80809	0.031585	4.79166	0.02698
P1C_01	ENST00000369423.2	ENSG00000124334.12	IL9R	Unique	-5.71213	0.00153982	-5.75818	0.00105065
P1C_01	ENST00000540897.1	ENSG00000124334.12	IL9R	Unique	-5.71213	0.00153982	-5.75818	0.00105065
P1C_01	ENST00000271417.3	ENSG00000143195.8	ILDR2	Unique	0.945351	2.21e-13	2.50185	1.64e-69
P1C_01	ENST00000589998.1	ENSG00000129351.13	ILF3	Unique	23.5504	0.0409602	23.5843	0.0338032
P1C_01	ENST00000254654.3	ENSG00000132323.4	ILKAP	Unique	0.227388	0.0295768	0.23455	0.018555
P1C_01	ENST00000302327.3	ENSG00000168556.5	ING2	Unique	0.450513	0.0441237	0.507923	0.0129581
P1C_01	ENST00000368594.3	ENSG00000068383.14	INPP5A	Unique	0.452888	0.000179829	0.951957	5.6e-18
P1C_01	ENST00000359570.5	ENSG00000168918.9	INPP5D	Unique	22.0439	0.000375818	22.1682	0.000259771
P1C_01	ENST00000265198.4	ENSG00000074706.9	IPCEF1	Unique	0.660666	1.67e-07	1.32263	1.04e-29
P1C_01	ENST00000261233.4	ENSG00000090376.4	IRAK3	Unique	0.737963	3.36e-07	2.02003	1e-49
P1C_01	ENST00000472045.1	ENSG00000125347.9	IRF1	Unique	-0.416147	0.00903028	-0.402234	0.0106746
P1C_01	ENST00000557824.1	ENSG00000172183.10	ISG20	Unique	-0.642284	3.97e-08	-0.660841	9.62e-09
P1C_01	ENST00000338128.8	ENSG00000105655.14	ISYNA1	Unique	0.97063	0.0155832	0.900282	0.0256956
P1C_01	ENST00000577916.2	ENSG00000105655.14	ISYNA1	Unique	1.13035	0.002863	1.44842	3.31e-05
P1C_01	ENST00000582287.2	ENSG00000105655.14	ISYNA1	Unique	1.64143	0.0061301	1.63886	0.00502254
P1C_01	ENST00000282588.6	ENSG00000213949.4	ITGA1	Unique	1.1495	3.28e-07	1.38339	3.54e-10
P1C_01	ENST00000544665.3	ENSG00000169896.12	ITGAM	Unique	1.52659	3.84e-26	2.14787	1.04e-45
P1C_01	ENST00000396033.2	ENSG00000150093.14	ITGB1	Unique	-16.5256	1.7e-07	-16.3657	1.82e-07
P1C_01	ENST00000373298.2	ENSG00000078596.6	ITM2A	Unique	-1.06826	1.23e-17	-1.00935	7.71e-16
P1C_01	ENST00000469541.1	ENSG00000078596.6	ITM2A	Unique	-1.10693	0.000150945	-0.85738	0.00665427
P1C_01	ENST00000366784.1	ENSG00000143772.5	ITPKB	Unique	0.788566	0.000241373	0.548375	0.0224256
P1C_01	ENST00000341776.2	ENSG00000008083.9	JARID2	Unique	0.365784	7.97e-07	0.351941	1.88e-06
P1C_01	ENST00000399251.1	ENSG00000171988.13	JMJD1C	Unique	-16.8898	0.00437805	-17.225	0.00265822
P1C_01	ENST00000391815.3	ENSG00000161677.7	JOSD2	Unique	-16.6382	5.39e-07	-17.3585	9.83e-08
P1C_01	ENST00000588724.1	ENSG00000197256.6	KANK2	Unique	1.36017	0.0274302	1.77326	0.00157369
P1C_01	ENST00000262419.6	ENSG00000120071.8	KANSL1	Unique	-16.3434	2.65e-09	-17.216	1.69e-10
P1C_01	ENST00000574590.1	ENSG00000120071.8	KANSL1	Unique	-17.0882	5.87e-07	-16.453	1.5e-06
P1C_01	ENST00000370200.5	ENSG00000107821.10	KAZALD1	Unique	1.42221	1.6e-05	1.65375	4.04e-07
P1C_01	ENST00000382545.3	ENSG00000111262.4	KCNA1	Unique	2.24914	8.55e-10	1.41988	1.26e-05
P1C_01	ENST00000352527.1	ENSG00000069424.10	KCNAB2	Unique	3.07309	0.0454825	3.96605	0.00272599
P1C_01	ENST00000303790.2	ENSG00000170049.5	KCNAB3	Unique	-1.09166	1.93e-06	-0.633134	0.0274907
P1C_01	ENST00000382148.3	ENSG00000185774.10	KCNIP4	Unique	-4.47472	0.0321	-4.73765	0.0145494
P1C_01	ENST00000492679.1	ENSG00000135253.9	KCP	Unique	-2.40574	0.00457543	-2.99102	6.64e-05
P1C_01	ENST00000330720.2	ENSG00000105438.4	KDELR1	Unique	-0.505396	2.03e-09	-0.268716	0.00750447
P1C_01	ENST00000258739.4	ENSG00000136240.5	KDELR2	Unique	-0.459405	0.00943198	-0.584361	0.000200014
P1C_01	ENST00000429431.1	ENSG00000226777.3	KIAA0125	Unique	-0.668805	0.000212418	-0.931294	1.04e-08
P1C_01	ENST00000482999.1	ENSG00000226777.3	KIAA0125	Unique	-0.50382	0.00092573	-1.40804	2.76e-30
P1C_01	ENST00000484511.1	ENSG00000226777.3	KIAA0125	Unique	-1.17911	0.0301844	-1.57213	0.000498334
P1C_01	ENST00000326047.4	ENSG00000163808.12	KIF15	Unique	0.410649	0.0298792	0.395524	0.0338032
P1C_01	ENST00000438321.1	ENSG00000163808.12	KIF15	Unique	-15.965	0.024254	-17.0688	0.0101401
P1C_01	ENST00000377086.1	ENSG00000054523.12	KIF1B	Unique	-0.524812	0.021078	-1.16613	8.45e-12
P1C_01	ENST00000551264.1	ENSG00000139116.13	KIF21A	Unique	-0.772131	0.000879312	-1.61554	9.15e-18
P1C_01	ENST00000483253.1	ENSG00000162849.11	KIF26B	Unique	1.87111	0.000729443	-0.979108	0.0259051
P1C_01	ENST00000380038.3	ENSG00000126214.16	KLC1	Unique	-14.6691	3.97e-05	-15.3797	8.92e-06
P1C_01	ENST00000394058.1	ENSG00000137171.10	KLC4	Unique	-15.1963	2.17e-10	-16.9067	3.46e-13
P1C_01	ENST00000555739.1	ENSG00000165516.6	KLHDC2	Unique	-13.0361	0.00991629	-16.0066	0.000324783
P1C_01	ENST00000347925.5	ENSG00000104731.9	KLHDC4	Unique	-9.18568	5.84e-10	-9.27419	2.64e-10
P1C_01	ENST00000562872.1	ENSG00000104731.9	KLHDC4	Unique	-4.93208	0.00303905	-4.00774	0.0293818
P1C_01	ENST00000483201.1	ENSG00000114648.7	KLHL18	Unique	-1.6397	4.37e-07	-1.56009	2.18e-06
P1C_01	ENST00000258157.5	ENSG00000135686.8	KLHL36	Unique	-17.658	0.0002444	-16.5134	0.000637905
P1C_01	ENST00000325279.4	ENSG00000135686.8	KLHL36	Unique	0.200863	0.018258	0.340891	1.03e-06
P1C_01	ENST00000420124.1	ENSG00000272333.1	KMT2B	Unique	-19.5359	4.04e-06	-19.0276	6.49e-06
P1C_01	ENST00000319551.8	ENSG00000133619.13	KRBA1	Unique	-16.4539	0.0067508	-16.5557	0.0049853
P1C_01	ENST00000394507.1	ENSG00000001631.10	KRIT1	Unique	-16.7207	2.22e-09	-17.2118	4.31e-10
P1C_01	ENST00000398988.3	ENSG00000141068.9	KSR1	Unique	0.363273	1.36e-07	0.678568	2.18e-26
P1C_01	ENST00000416613.1	ENSG00000126777.13	KTN1	Unique	-15.4241	0.000134044	-15.7177	6.78e-05
P1C_01	ENST00000472714.1	ENSG00000091136.9	LAMB1	Unique	2.21853	2.31e-05	3.51468	5.48e-08
P1C_01	ENST00000356082.4	ENSG00000196878.8	LAMB3	Unique	-3.38176	0.000276988	-3.25847	0.000434494
P1C_01	ENST00000445593.2	ENSG00000104341.12	LAPTM4B	Unique	0.677037	1.27e-10	2.21905	7.25e-93
P1C_01	ENST00000584106.1	ENSG00000002834.13	LASP1	Unique	-3.14657	0.0015132	-3.08427	0.00163892
P1C_01	ENST00000046794.5	ENSG00000043462.7	LCP2	Unique	0.610306	0.0001202	0.391543	0.0334132
P1C_01	ENST00000521416.1	ENSG00000043462.7	LCP2	Unique	0.463699	0.0018519	0.456869	0.00179
P1C_01	ENST00000215909.5	ENSG00000100097.7	LGALS1	Unique	-0.690114	3.32e-08	-0.510433	0.00012482
P1C_01	ENST00000254301.9	ENSG00000131981.11	LGALS3	Unique	-1.02726	2.06e-22	0.385687	0.00464468
P1C_01	ENST00000262776.3	ENSG00000108679.8	LGALS3BP	Unique	1.4856	1.92e-08	3.50138	3.16e-44
P1C_01	ENST00000467111.1	ENSG00000168961.12	LGALS9	Unique	0.376889	0.00370398	0.584805	1.62e-07
P1C_01	ENST00000291759.4	ENSG00000239961.2	LILRA4	Unique	1.11804	0.0421821	2.19519	7.32e-05
P1C_01	ENST00000484252.1	ENSG00000072163.14	LIMS2	Unique	2.65059	0.00346051	4.15365	6.53e-05
P1C_01	ENST00000584749.1	ENSG00000227036.2	LINC00511	Unique	-1.90636	0.0036761	-1.72734	0.0115894
P1C_01	ENST00000441423.1	ENSG00000235398.4	LINC00623	Unique	0.608564	0.00721969	0.613485	0.00532574
P1C_01	ENST00000427447.1	ENSG00000237945.3	LINC00649	Unique	-1.06021	9.36e-05	-0.794116	0.00868925
P1C_01	ENST00000501726.1	ENSG00000247982.2	LINC00926	Unique	1.14935	1.52e-29	0.763324	1.34e-13
P1C_01	ENST00000316843.4	ENSG00000131899.6	LLGL1	Unique	0.482004	0.0387245	-0.89663	1.8e-07
P1C_01	ENST00000157600.3	ENSG00000071282.7	LMCD1	Unique	-1.08018	1.07e-05	-0.786414	0.00375879
P1C_01	ENST00000569516.1	ENSG00000103227.14	LMF1	Unique	1.16454	0.0457332	1.41892	0.00778601
P1C_01	ENST00000261366.5	ENSG00000113368.7	LMNB1	Unique	0.390176	0.0046343	0.551329	4.76e-06
P1C_01	ENST00000395833.3	ENSG00000135363.7	LMO2	Unique	1.03821	0.0345609	-1.18483	0.00393177
P1C_01	ENST00000389131.3	ENSG00000134013.11	LOXL2	Unique	-0.925398	0.000642287	1.01373	0.00117158
P1C_01	ENST00000409549.1	ENSG00000115318.7	LOXL3	Unique	0.810762	0.00939366	-1.71608	3.98e-14
P1C_01	ENST00000261349.4	ENSG00000070018.4	LRP6	Unique	1.27762	0.000213915	1.1161	0.00155335
P1C_01	ENST00000370888.1	ENSG00000137269.10	LRRC1	Unique	0.371002	0.0137068	1.49009	1.21e-28
P1C_01	ENST00000412831.1	ENSG00000250462.4	LRRC37BP1	Unique	1.02717	2.06e-05	0.690526	0.00803101
P1C_01	ENST00000370454.4	ENSG00000171488.10	LRRC8C	Unique	0.487193	0.013003	0.912123	1.38e-08
P1C_01	ENST00000373324.4	ENSG00000148356.9	LRSAM1	Unique	-16.9122	0.0124834	-17.849	0.00537656
P1C_01	ENST00000473880.1	ENSG00000161036.6	LRWD1	Unique	-0.710263	0.049392	-0.702585	0.0449989
P1C_01	ENST00000279068.6	ENSG00000149657.15	LSM14B	Unique	0.156173	0.0456596	0.208004	0.00170162
P1C_01	ENST00000339530.4	ENSG00000204482.6	LST1	Unique	1.60441	0.0124801	1.92676	0.00159832
P1C_01	ENST00000376090.2	ENSG00000204482.6	LST1	Unique	1.94341	7.52e-08	1.79525	4.86e-07
P1C_01	ENST00000464526.1	ENSG00000204482.6	LST1	Unique	2.78025	8.38e-10	1.30839	0.000389054
P1C_01	ENST00000418386.2	ENSG00000226979.4	LTA	Unique	1.31379	3.7e-37	0.516093	7.63e-06
P1C_01	ENST00000429299.2	ENSG00000227507.2	LTB	Unique	2.80222	1.07e-56	1.35176	2.29e-14
P1C_01	ENST00000446745.2	ENSG00000227507.2	LTB	Unique	2.66795	3.59e-35	1.56885	3.58e-13
P1C_01	ENST00000482429.1	ENSG00000227507.2	LTB	Unique	2.52606	1.01e-15	1.27875	2.94e-06
P1C_01	ENST00000261483.4	ENSG00000112893.5	MAN2A1	Unique	-0.433626	0.0192761	-0.418864	0.0219636
P1C_01	ENST00000358812.4	ENSG00000172469.10	MANEA	Unique	-0.775858	0.000387072	-0.733526	0.000795373
P1C_01	ENST00000528157.1	ENSG00000145050.11	MANF	Unique	-0.809043	8.45e-25	-0.89278	1.74e-30
P1C_01	ENST00000496046.1	ENSG00000034152.14	MAP2K3	Unique	-20.0546	2.7e-14	-19.8885	3.28e-14
P1C_01	ENST00000399935.2	ENSG00000156265.11	MAP3K7CL	Unique	-14.815	0.000600236	-14.5964	0.000609389
P1C_01	ENST00000562042.1	ENSG00000138834.8	MAPK8IP3	Unique	-2.5931	0.0234466	-2.36115	0.0463654
P1C_01	ENST00000300249.5	ENSG00000166974.8	MAPRE2	Unique	0.716672	2.85e-06	0.630035	5.51e-05
P1C_01	ENST00000568544.1	ENSG00000103495.9	MAZ	Unique	-0.757487	0.00535579	-0.896228	0.000317513
P1C_01	ENST00000477171.1	ENSG00000152601.13	MBNL1	Unique	1.01329	0.0149491	0.941584	0.0242138
P1C_01	ENST00000370608.3	ENSG00000153898.8	MCOLN2	Unique	0.63967	4.47e-09	0.419683	0.000431874
P1C_01	ENST00000530971.1	ENSG00000153898.8	MCOLN2	Unique	0.596494	0.0250193	0.587175	0.0239365
P1C_01	ENST00000508509.1	ENSG00000175471.15	MCTP1	Unique	1.32942	1.34e-06	1.19695	1.61e-05
P1C_01	ENST00000505425.1	ENSG00000112139.10	MDGA1	Unique	-0.969588	0.00741114	-1.53926	2.99e-07
P1C_01	ENST00000464356.2	ENSG00000116604.13	MEF2D	Unique	29.8981	2.76e-19	29.9958	1.48e-19
P1C_01	ENST00000378073.4	ENSG00000105429.8	MEGF8	Unique	-17.9663	1.07e-06	-18.5362	3.08e-07
P1C_01	ENST00000423900.1	ENSG00000167077.8	MEI1	Unique	-1.29856	1.41e-08	-0.603808	0.0473336
P1C_01	ENST00000487535.1	ENSG00000167077.8	MEI1	Unique	-1.02228	3.93e-08	-0.830198	1.86e-05
P1C_01	ENST00000477919.1	ENSG00000144401.10	METTL21A	Unique	-5.99968	7.17e-05	-5.99588	5.56e-05
P1C_01	ENST00000464491.1	ENSG00000123600.14	METTL8	Unique	-1.6955	0.0137162	-1.83826	0.00410082
P1C_01	ENST00000532414.2	ENSG00000254726.2	MEX3A	Unique	0.869237	0.00171055	0.725823	0.0103922
P1C_01	ENST00000296350.5	ENSG00000163975.7	MFI2	Unique	0.530966	0.00626597	1.22938	4.55e-15
P1C_01	ENST00000392813.4	ENSG00000118855.14	MFSD1	Unique	-16.7358	4.82e-10	-17.2537	7.57e-11
P1C_01	ENST00000367886.2	ENSG00000143198.8	MGST3	Unique	0.322339	0.0113457	1.51192	1.42e-51
P1C_01	ENST00000495447.1	ENSG00000143198.8	MGST3	Unique	-3.26671	0.0201051	5.52353	0.000486385
P1C_01	ENST00000340535.7	ENSG00000154305.12	MIA3	Unique	-0.234111	0.00120217	-0.226486	0.00155675
P1C_01	ENST00000423278.1	ENSG00000225783.2	MIAT	Unique	-16.1947	0.0119198	-17.1348	0.00493364
P1C_01	ENST00000430080.1	ENSG00000225783.2	MIAT	Unique	-8.6479	9.84e-09	-10.3033	1.26e-12
P1C_01	ENST00000530691.1	ENSG00000133816.9	MICAL2	Unique	-1.11463	1.09e-08	-0.845381	5.57e-05
P1C_01	ENST00000441493.2	ENSG00000243156.3	MICAL3	Unique	2.92017	1.56e-30	-1.22653	2.37e-08
P1C_01	ENST00000461307.1	ENSG00000243156.3	MICAL3	Unique	2.70324	0.000934578	-1.77464	2.67e-05
P1C_01	ENST00000336949.6	ENSG00000165175.11	MID1IP1	Unique	0.745216	1.74e-08	0.846135	4.7e-11
P1C_01	ENST00000378474.3	ENSG00000165175.11	MID1IP1	Unique	1.00582	4.79e-18	1.03251	3.68e-19
P1C_01	ENST00000441492.1	ENSG00000223749.3	MIR503HG	Unique	-3.21693	0.0115181	-3.14331	0.0122107
P1C_01	ENST00000540016.1	ENSG00000139428.7	MMAB	Unique	-0.447605	0.00610639	0.481737	0.00328086
P1C_01	ENST00000252971.6	ENSG00000130675.10	MNX1	Unique	1.00224	3.62e-07	2.44677	5.9e-38
P1C_01	ENST00000605400.1	ENSG00000130675.10	MNX1	Unique	0.896002	2.67e-05	1.77233	1.92e-17
P1C_01	ENST00000309395.2	ENSG00000173542.4	MOB1B	Unique	0.560142	0.0477344	1.02706	2.72e-06
P1C_01	ENST00000369534.3	ENSG00000130830.10	MPP1	Unique	0.687534	1.13e-09	1.24624	7.16e-31
P1C_01	ENST00000491955.1	ENSG00000130830.10	MPP1	Unique	0.988988	0.00133708	1.41089	9.88e-07
P1C_01	ENST00000395811.5	ENSG00000133030.15	MPRIP	Unique	0.442584	8.27e-11	0.233971	0.00299083
P1C_01	ENST00000299179.5	ENSG00000055950.12	MRPL43	Unique	-2.77429	1.48e-11	-2.38078	1.41e-08
P1C_01	ENST00000366739.1	ENSG00000162910.14	MRPL55	Unique	-13.6657	0.0354491	-15.7998	0.0065981
P1C_01	ENST00000416782.2	ENSG00000182180.9	MRPS16	Unique	-12.8377	0.000713672	-14.8596	2.25e-05
P1C_01	ENST00000382723.4	ENSG00000163132.6	MSX1	Unique	0.959785	1.67e-13	2.73131	6.48e-81
P1C_01	ENST00000245185.5	ENSG00000125148.6	MT2A	Unique	-0.773515	0.00175091	0.753558	0.00267617
P1C_01	ENST00000406191.1	ENSG00000182979.13	MTA1	Unique	20.5398	7.26e-07	20.572	5.33e-07
P1C_01	ENST00000405592.1	ENSG00000057935.9	MTA3	Unique	-14.1711	1.77e-05	-16.9808	3.93e-08
P1C_01	ENST00000367321.3	ENSG00000120254.11	MTHFD1L	Unique	0.405523	4.29e-11	-0.25176	0.000107838
P1C_01	ENST00000498286.1	ENSG00000135297.11	MTO1	Unique	-0.639332	0.0493016	-0.707778	0.0165667
P1C_01	ENST00000414771.1	ENSG00000112031.11	MTRF1L	Unique	-15.6371	0.0447586	-16.076	0.0299926
P1C_01	ENST00000264668.2	ENSG00000124275.10	MTRR	Unique	-15.8917	0.00407164	-15.8104	0.00342341
P1C_01	ENST00000509852.1	ENSG00000177034.10	MTX3	Unique	-1.13814	0.0330585	-1.27256	0.00881738
P1C_01	ENST00000320736.6	ENSG00000176945.12	MUC20	Unique	-2.34505	0.000911117	-2.77328	1.6e-05
P1C_01	ENST00000480291.1	ENSG00000169894.13	MUC3A	Unique	4.19026	0.0159694	2.7253	0.0404901
P1C_01	ENST00000330714.3	ENSG00000183486.8	MX2	Unique	0.575032	3.17e-17	0.580649	1.01e-17
P1C_01	ENST00000513372.1	ENSG00000123933.10	MXD4	Unique	-0.815844	0.000307186	-1.1709	4.92e-09
P1C_01	ENST00000357701.5	ENSG00000086967.9	MYBPC2	Unique	0.752923	4.87e-06	2.54244	1.49e-56
P1C_01	ENST00000549017.1	ENSG00000092841.14	MYL6	Unique	0.622822	0.0312701	0.646332	0.0188412
P1C_01	ENST00000409816.2	ENSG00000169994.14	MYO7B	Unique	1.20948	0.000211694	-1.06762	1.74e-05
P1C_01	ENST00000265460.5	ENSG00000124920.9	MYRF	Unique	-2.15679	1.68e-29	0.878464	0.00077975
P1C_01	ENST00000302125.8	ENSG00000170476.11	MZB1	Unique	-0.668784	2.51e-07	-0.686895	7.69e-08
P1C_01	ENST00000417694.2	ENSG00000170476.11	MZB1	Unique	-0.645155	0.0294089	-0.68494	0.0137879
P1C_01	ENST00000503120.1	ENSG00000170476.11	MZB1	Unique	-0.620462	2.14e-14	-0.516779	4.57e-10
P1C_01	ENST00000410026.2	ENSG00000173559.8	NABP1	Unique	-0.553652	0.00536455	-0.916908	3.51e-08
P1C_01	ENST00000378625.1	ENSG00000008130.11	NADK	Unique	-1.02808	0.0129782	-0.890001	0.0403736
P1C_01	ENST00000396398.3	ENSG00000198951.7	NAGA	Unique	0.176535	0.0435041	-0.395368	4.18e-10
P1C_01	ENST00000564397.1	ENSG00000103174.7	NAGPA	Unique	-0.942826	0.00362598	-0.800397	0.0203497
P1C_01	ENST00000463871.1	ENSG00000105835.7	NAMPT	Unique	-2.23941	0.0184731	-2.07508	0.0323183
P1C_01	ENST00000369338.1	ENSG00000163386.16	NBPF10	Unique	0.813923	0.0151507	-0.794941	0.0125218
P1C_01	ENST00000414710.2	ENSG00000203832.6	NBPF20	Unique	3.30303	0.00570356	2.95962	0.00681822
P1C_01	ENST00000418089.1	ENSG00000116701.10	NCF2	Unique	-9.49929	0.0274628	-8.68887	0.0468337
P1C_01	ENST00000520632.1	ENSG00000156170.8	NDUFAF6	Unique	5.59255	0.00956517	5.58431	0.00789083
P1C_01	ENST00000531250.1	ENSG00000167792.7	NDUFV1	Unique	-1.42851	0.0273536	-1.61076	0.00615907
P1C_01	ENST00000501122.2	ENSG00000245532.4	NEAT1	Unique	-0.44796	0.0114823	-0.442512	0.010666
P1C_01	ENST00000256830.9	ENSG00000049759.12	NEDD4L	Unique	-16.2324	1.52e-06	-15.6599	3.43e-06
P1C_01	ENST00000564951.1	ENSG00000140398.9	NEIL1	Unique	1.8986	0.000227237	1.77586	0.000421382
P1C_01	ENST00000451794.1	ENSG00000163121.5	NEURL3	Unique	0.883815	0.000824335	2.10425	3.72e-18
P1C_01	ENST00000371564.3	ENSG00000101096.15	NFATC2	Unique	0.955067	0.00699877	-0.92135	0.0072925
P1C_01	ENST00000555393.1	ENSG00000100968.9	NFATC4	Unique	1.40203	1.49e-07	1.08713	5.99e-05
P1C_01	ENST00000555821.1	ENSG00000100968.9	NFATC4	Unique	2.48721	1.75e-09	1.34892	0.000554289
P1C_01	ENST00000280700.5	ENSG00000151092.12	NGLY1	Unique	-0.584666	0.0360095	-0.587689	0.0285553
P1C_01	ENST00000399221.3	ENSG00000140853.11	NLRC5	Unique	1.49153	0.000469759	1.32693	0.00189845
P1C_01	ENST00000262467.5	ENSG00000091592.11	NLRP1	Unique	-0.778548	3.85e-10	-0.669375	1.35e-07
P1C_01	ENST00000568641.1	ENSG00000091592.11	NLRP1	Unique	-0.890956	2.87e-06	-0.857686	6.74e-06
P1C_01	ENST00000542755.1	ENSG00000022556.11	NLRP2	Unique	-1.03326	1.34e-06	-1.82538	6.33e-22
P1C_01	ENST00000569871.1	ENSG00000141101.8	NOB1	Unique	-5.80248	0.000592873	-4.92499	0.00642376
P1C_01	ENST00000371350.1	ENSG00000173145.7	NOC3L	Unique	-13.1456	0.0157879	-19.7513	1.11e-05
P1C_01	ENST00000222823.4	ENSG00000106100.6	NOD1	Unique	0.511895	0.00649353	0.538404	0.00271194
P1C_01	ENST00000568503.1	ENSG00000140939.10	NOL3	Unique	-5.76049	0.0207314	-5.51595	0.0258985
P1C_01	ENST00000434228.1	ENSG00000198000.7	NOL8	Unique	-12.9756	5.45e-10	-9.81753	1.29e-05
P1C_01	ENST00000287667.7	ENSG00000103512.10	NOMO1	Unique	-0.44259	3.74e-08	-0.475742	1.45e-09
P1C_01	ENST00000399336.4	ENSG00000103226.13	NOMO3	Unique	0.839238	7.66e-10	-0.504997	0.000769324
P1C_01	ENST00000362074.6	ENSG00000213240.7	NOTCH2NL	Unique	0.823948	0.000433719	-0.711808	0.00104115
P1C_01	ENST00000503201.1	ENSG00000113580.10	NR3C1	Unique	1.27447	0.0195619	1.314	0.011854
P1C_01	ENST00000548232.1	ENSG00000123358.15	NR4A1	Unique	20.3348	0.00340609	20.3648	0.00261921
P1C_01	ENST00000379671.3	ENSG00000134986.9	NREP	Unique	1.05374	0.040277	1.28663	0.0044587
P1C_01	ENST00000457352.3	ENSG00000106133.13	NSUN5P2	Unique	-16.4033	2.01e-05	-16.3974	1.57e-05
P1C_01	ENST00000422318.2	ENSG00000168268.6	NT5DC2	Unique	-0.80586	3.35e-13	-0.477083	9.67e-05
P1C_01	ENST00000392876.3	ENSG00000111696.7	NT5DC3	Unique	-0.339371	0.0228612	-0.40579	0.00220334
P1C_01	ENST00000359847.3	ENSG00000148053.11	NTRK2	Unique	0.848919	0.0118588	0.843893	0.0102311
P1C_01	ENST00000483358.1	ENSG00000013374.11	NUB1	Unique	-16.3705	0.00250645	-15.8098	0.00318082
P1C_01	ENST00000393695.3	ENSG00000137497.13	NUMA1	Unique	0.461233	0.031555	0.525528	0.00697799
P1C_01	ENST00000308159.5	ENSG00000102900.8	NUP93	Unique	0.234364	0.0141705	0.219365	0.0219917
P1C_01	ENST00000450318.1	ENSG00000137804.8	NUSAP1	Unique	-16.2836	0.0007923	-17.5752	0.000150384
P1C_01	ENST00000422132.1	ENSG00000144815.10	NXPE3	Unique	-0.758651	0.00888105	-1.33826	1.51e-08
P1C_01	ENST00000202917.5	ENSG00000089127.8	OAS1	Unique	-1.60324	2.22e-66	-1.16916	5.86e-35
P1C_01	ENST00000445409.2	ENSG00000089127.8	OAS1	Unique	1.61237	4.33e-08	2.3773	1.37e-17
P1C_01	ENST00000452357.2	ENSG00000089127.8	OAS1	Unique	0.895786	9.67e-17	1.2168	7.04e-31
P1C_01	ENST00000553152.1	ENSG00000089127.8	OAS1	Unique	0.783427	9.62e-09	1.54548	1.13e-32
P1C_01	ENST00000228928.7	ENSG00000111331.8	OAS3	Unique	0.217431	0.00349768	0.90617	8.34e-55
P1C_01	ENST00000380567.1	ENSG00000046651.10	OFD1	Unique	6.63069	0.0263637	6.64753	0.0212879
P1C_01	ENST00000373719.3	ENSG00000147162.9	OGT	Unique	-0.322789	0.0154625	-0.335942	0.00818198
P1C_01	ENST00000378747.3	ENSG00000123240.12	OPTN	Unique	6.24546	0.0446357	6.26168	0.0365997
P1C_01	ENST00000496543.1	ENSG00000128699.9	ORMDL1	Unique	-16.132	1.72e-08	-17.0739	1.1e-09
P1C_01	ENST00000263847.1	ENSG00000110048.7	OSBP	Unique	-0.197272	0.00350481	-0.256007	2.23e-05
P1C_01	ENST00000313733.3	ENSG00000130703.11	OSBPL2	Unique	-0.317347	0.00370297	-0.368666	0.000254622
P1C_01	ENST00000415162.1	ENSG00000070882.8	OSBPL3	Unique	-6.30918	0.00451987	-6.39228	0.00299083
P1C_01	ENST00000551108.1	ENSG00000257599.1	OVCH1-AS1	Unique	5.27184	0.000711002	2.84011	0.0270073
P1C_01	ENST00000499638.2	ENSG00000135124.10	P2RX4	Unique	-1.19145	4.44e-07	-0.683625	0.0203034
P1C_01	ENST00000552456.1	ENSG00000083454.17	P2RX5	Unique	0.644247	0.000124721	0.912029	2.88e-09
P1C_01	ENST00000475374.1	ENSG00000078589.8	P2RY10	Unique	-0.579398	0.0448628	-0.909528	7e-05
P1C_01	ENST00000544091.1	ENSG00000078589.8	P2RY10	Unique	-0.5254	4.06e-05	-0.976706	3.66e-18
P1C_01	ENST00000360568.3	ENSG00000072682.14	P4HA2	Unique	-2.01315	0.00656985	-1.8876	0.0112126
P1C_01	ENST00000331483.4	ENSG00000185624.10	P4HB	Unique	-0.427332	0.000556396	-0.34691	0.00848913
P1C_01	ENST00000415593.1	ENSG00000185624.10	P4HB	Unique	-0.626054	0.00514681	-0.503637	0.0375403
P1C_01	ENST00000478034.1	ENSG00000185624.10	P4HB	Unique	-1.91143	1.21e-05	-1.17008	0.0265399
P1C_01	ENST00000574007.1	ENSG00000185624.10	P4HB	Unique	-1.55568	4.66e-16	-0.74684	0.000966337
P1C_01	ENST00000263246.3	ENSG00000100266.13	PACSIN2	Unique	0.344008	3.61e-07	0.192539	0.0173134
P1C_01	ENST00000576586.1	ENSG00000007168.8	PAFAH1B1	Unique	-2.1759	0.00156615	-1.66331	0.0303407
P1C_01	ENST00000368539.4	ENSG00000148832.10	PAOX	Unique	-17.2986	0.00881395	-17.1856	0.00767955
P1C_01	ENST00000230859.6	ENSG00000112941.8	PAPD7	Unique	-0.188475	0.0056191	-0.195351	0.00276238
P1C_01	ENST00000427855.1	ENSG00000100767.11	PAPLN	Unique	-17.7063	5.78e-11	-16.8642	4.66e-10
P1C_01	ENST00000530478.1	ENSG00000178685.9	PARP10	Unique	3.60047	0.0245771	6.03979	0.000445196
P1C_01	ENST00000493544.1	ENSG00000115687.9	PASK	Unique	0.829432	9.05e-06	0.501512	0.0211108
P1C_01	ENST00000545054.2	ENSG00000100889.7	PCK2	Unique	-14.712	5.4e-08	-14.6677	4.69e-08
P1C_01	ENST00000404681.2	ENSG00000126773.8	PCNXL4	Unique	-18.169	0.00049223	-18.5115	0.000270916
P1C_01	ENST00000571004.1	ENSG00000185527.7	PDE6G	Unique	1.26151	0.00447765	2.45381	3.58e-09
P1C_01	ENST00000261799.4	ENSG00000113721.9	PDGFRB	Unique	0.872174	7.69e-05	1.08375	2.44e-07
P1C_01	ENST00000286091.4	ENSG00000155660.6	PDIA4	Unique	-0.59369	7.38e-16	-0.646445	5.41e-19
P1C_01	ENST00000531894.1	ENSG00000196696.8	PDXDC2P	Unique	0.560076	0.000138938	-0.643055	3.46e-07
P1C_01	ENST00000482108.1	ENSG00000242265.1	PEG10	Unique	0.608743	6.27e-12	1.19912	9.11e-46
P1C_01	ENST00000577253.1	ENSG00000179094.9	PER1	Unique	-4.87571	0.0252327	-5.54714	0.00448589
P1C_01	ENST00000254658.3	ENSG00000132326.7	PER2	Unique	-16.9594	0.0434334	-16.6886	0.0412068
P1C_01	ENST00000460521.1	ENSG00000141959.12	PFKL	Unique	16.8668	8.7e-07	16.9364	5.94e-07
P1C_01	ENST00000381072.1	ENSG00000067057.12	PFKP	Unique	-0.393463	0.033594	0.589669	0.000234512
P1C_01	ENST00000442431.1	ENSG00000102144.9	PGK1	Unique	-0.256433	0.0282943	0.320923	0.00173516
P1C_01	ENST00000396396.1	ENSG00000154330.8	PGM5	Unique	-5.73626	2.62e-26	-3.07191	6.49e-07
P1C_01	ENST00000433083.2	ENSG00000111752.6	PHC1	Unique	0.998275	1.15e-05	1.22235	1.75e-08
P1C_01	ENST00000373418.3	ENSG00000134686.12	PHC2	Unique	0.340733	0.00137249	0.24702	0.0393456
P1C_01	ENST00000373896.3	ENSG00000119403.9	PHF19	Unique	0.517412	3.26e-11	0.672542	3.87e-19
P1C_01	ENST00000467266.1	ENSG00000119403.9	PHF19	Unique	0.887163	0.00808899	1.29213	3.08e-05
P1C_01	ENST00000395383.1	ENSG00000129292.16	PHF20L1	Unique	-3.77716	0.00207906	-2.91158	0.0348759
P1C_01	ENST00000503781.3	ENSG00000154864.7	PIEZO2	Unique	20.104	0.000268829	20.1757	0.000194027
P1C_01	ENST00000560504.1	ENSG00000140451.8	PIF1	Unique	1.08099	4.54e-05	-0.599494	0.0380178
P1C_01	ENST00000542278.1	ENSG00000165195.9	PIGA	Unique	-15.8578	1.24e-06	-16.5781	2.24e-07
P1C_01	ENST00000265970.7	ENSG00000011405.9	PIK3C2A	Unique	-0.546947	0.0338598	-0.974218	1.26e-06
P1C_01	ENST00000367187.3	ENSG00000133056.9	PIK3C2B	Unique	0.552815	2.14e-15	0.805958	1.46e-32
P1C_01	ENST00000198536.2	ENSG00000085514.11	PILRA	Unique	1.70479	1.6e-11	1.29843	2.25e-07
P1C_01	ENST00000376509.4	ENSG00000102096.9	PIM2	Unique	-0.7393	4.34e-16	-0.87151	1.27e-22
P1C_01	ENST00000442430.1	ENSG00000102096.9	PIM2	Unique	-0.873909	2.11e-10	-1.0357	5.1e-15
P1C_01	ENST00000269554.3	ENSG00000141720.7	PIP4K2B	Unique	0.184582	0.00635797	0.269245	4.21e-06
P1C_01	ENST00000299954.9	ENSG00000154217.10	PITPNC1	Unique	-0.491319	0.0352559	-0.842858	3.86e-06
P1C_01	ENST00000320201.4	ENSG00000090975.8	PITPNM2	Unique	-15.5506	0.0307008	-14.6962	0.0405547
P1C_01	ENST00000389759.3	ENSG00000144283.17	PKP4	Unique	0.433376	0.030432	0.406357	0.0422703
P1C_01	ENST00000311507.4	ENSG00000145287.6	PLAC8	Unique	1.22322	7.11e-35	2.22177	1.69e-110
P1C_01	ENST00000411416.2	ENSG00000145287.6	PLAC8	Unique	0.958652	2.7e-11	1.95448	2.98e-46
P1C_01	ENST00000509973.1	ENSG00000145287.6	PLAC8	Unique	1.3081	0.00418836	2.07318	1.31e-07
P1C_01	ENST00000367572.1	ENSG00000118495.14	PLAGL1	Unique	-14.3952	0.000263164	-15.8014	2.46e-05
P1C_01	ENST00000417185.2	ENSG00000187091.9	PLCD1	Unique	-1.58879	0.0223362	-1.47863	0.03541
P1C_01	ENST00000322765.5	ENSG00000161714.7	PLCD3	Unique	0.983179	0.0430878	1.68297	4.21e-05
P1C_01	ENST00000381657.2	ENSG00000182378.8	PLCXD1	Unique	1.52129	4.03e-05	1.27631	0.000908106
P1C_01	ENST00000381663.3	ENSG00000182378.8	PLCXD1	Unique	0.805017	1.66e-05	0.976397	4.08e-08
P1C_01	ENST00000351298.4	ENSG00000075651.11	PLD1	Unique	0.628925	0.0197464	1.99829	2.11e-21
P1C_01	ENST00000392593.4	ENSG00000166428.8	PLD4	Unique	2.16555	2.65e-27	0.898019	6.44e-05
P1C_01	ENST00000356346.3	ENSG00000178209.10	PLEC	Unique	24.5229	6.67e-06	24.5903	4.78e-06
P1C_01	ENST00000394691.1	ENSG00000126822.11	PLEKHG3	Unique	2.34086	0.0185543	2.58857	0.00579437
P1C_01	ENST00000484731.2	ENSG00000126822.11	PLEKHG3	Unique	2.73487	0.0199135	4.84241	3.7e-05
P1C_01	ENST00000591476.1	ENSG00000068137.10	PLEKHH3	Unique	-0.650651	0.0152156	-0.590205	0.0312462
P1C_01	ENST00000448787.2	ENSG00000188313.8	PLSCR1	Unique	0.639699	0.000783116	0.841384	1.39e-06
P1C_01	ENST00000494568.1	ENSG00000188313.8	PLSCR1	Unique	0.733018	0.016462	1.08657	2.69e-05
P1C_01	ENST00000268261.4	ENSG00000140650.7	PMM2	Unique	-0.394244	2.99e-05	-0.324756	0.00104782
P1C_01	ENST00000514838.2	ENSG00000152359.10	POC5	Unique	-18.814	8.22e-08	-18.1763	2.1e-07
P1C_01	ENST00000262753.4	ENSG00000124429.13	POF1B	Unique	-2.9297	0.00717147	-6.04983	6.48e-13
P1C_01	ENST00000320574.5	ENSG00000177084.12	POLE	Unique	0.320345	0.00811297	0.3593	0.00138303
P1C_01	ENST00000441888.3	ENSG00000204531.11	POU5F1	Unique	-4.35761	4.08e-10	-3.24488	1.44e-05
P1C_01	ENST00000389243.4	ENSG00000184271.11	POU6F1	Unique	-1.12979	0.0151095	-1.27824	0.00244362
P1C_01	ENST00000549309.1	ENSG00000184271.11	POU6F1	Unique	-4.81166	0.0188041	-5.31503	0.00445559
P1C_01	ENST00000424479.2	ENSG00000147535.12	PPAPDC1B	Unique	-0.845922	0.00269561	-0.903412	0.000758086
P1C_01	ENST00000528814.1	ENSG00000147535.12	PPAPDC1B	Unique	-0.789753	4.32e-10	-0.724189	1.41e-08
P1C_01	ENST00000602351.1	ENSG00000177380.9	PPFIA3	Unique	-4.98518	0.00741408	-7.51249	9.03e-07
P1C_01	ENST00000468812.1	ENSG00000196262.9	PPIA	Unique	0.363851	5.83e-08	0.248656	0.000651708
P1C_01	ENST00000495483.1	ENSG00000143224.13	PPOX	Unique	-0.80192	0.00144527	-0.787253	0.00149883
P1C_01	ENST00000520329.1	ENSG00000221914.4	PPP2R2A	Unique	-5.05923	0.0486505	-6.84488	0.00114856
P1C_01	ENST00000369096.4	ENSG00000057657.10	PRDM1	Unique	-0.874016	3.06e-08	-0.943338	9.58e-10
P1C_01	ENST00000394450.2	ENSG00000186314.7	PRELID2	Unique	-2.39786	0.0108815	-2.43895	0.00717753
P1C_01	ENST00000536904.1	ENSG00000012211.8	PRICKLE3	Unique	-14.0776	0.00369914	-12.1111	0.017559
P1C_01	ENST00000418337.2	ENSG00000106617.9	PRKAG2	Unique	-0.46059	0.0418822	-0.724831	4.84e-05
P1C_01	ENST00000413366.3	ENSG00000154229.7	PRKCA	Unique	1.98472	1.19e-10	1.21679	4.73e-05
P1C_01	ENST00000303531.7	ENSG00000166501.8	PRKCB	Unique	0.473847	2.98e-13	-0.198301	0.0142601
P1C_01	ENST00000378567.3	ENSG00000067606.11	PRKCZ	Unique	1.47673	0.00908199	-2.58752	6.25e-12
P1C_01	ENST00000482465.1	ENSG00000128563.9	PRKRIP1	Unique	-14.468	1.48e-08	-17.5048	9.23e-13
P1C_01	ENST00000495017.1	ENSG00000186654.16	PRR5	Unique	-1.31568	0.0124801	-1.12227	0.0465471
P1C_01	ENST00000296666.8	ENSG00000164244.16	PRRC1	Unique	-0.573231	0.00686297	-0.564752	0.00655625
P1C_01	ENST00000405995.1	ENSG00000130723.13	PRRC2B	Unique	0.521687	0.0203597	0.560308	0.00787281
P1C_01	ENST00000005995.3	ENSG00000007038.6	PRSS21	Unique	-5.24944	0.00290578	-6.91558	8.63e-06
P1C_01	ENST00000368935.1	ENSG00000143363.11	PRUNE	Unique	-17.0558	5.29e-16	-17.5142	4.6e-17
P1C_01	ENST00000418251.2	ENSG00000125637.11	PSD4	Unique	-0.834684	2.26e-07	-0.982885	2.16e-10
P1C_01	ENST00000427943.1	ENSG00000121390.13	PSPC1	Unique	-4.81256	0.0341593	-5.65851	0.00446697
P1C_01	ENST00000539896.1	ENSG00000169403.7	PTAFR	Unique	1.00293	3.72e-09	2.24245	7e-44
P1C_01	ENST00000535192.1	ENSG00000169398.15	PTK2	Unique	-16.844	5.54e-09	-17.379	1.03e-09
P1C_01	ENST00000476948.1	ENSG00000241945.3	PWP2	Unique	-5.81015	0.00908158	-5.31192	0.0199824
P1C_01	ENST00000252804.4	ENSG00000130508.6	PXDN	Unique	1.10882	9.95e-28	7.14881	9.15e-137
P1C_01	ENST00000370575.4	ENSG00000119943.6	PYROXD2	Unique	0.911687	0.0100468	1.05082	0.00147086
P1C_01	ENST00000012049.5	ENSG00000011478.7	QPCTL	Unique	-0.565083	3.33e-09	-0.260353	0.0354127
P1C_01	ENST00000395384.4	ENSG00000103485.13	QPRT	Unique	0.278123	0.00396147	0.584892	1.89e-13
P1C_01	ENST00000564967.1	ENSG00000103485.13	QPRT	Unique	0.532313	0.000363383	0.409739	0.0101532
P1C_01	ENST00000435304.2	ENSG00000103769.5	RAB11A	Unique	0.621395	0.0234693	1.06291	1.64e-06
P1C_01	ENST00000287263.4	ENSG00000156675.11	RAB11FIP1	Unique	0.353193	0.00259508	-0.746013	5.72e-16
P1C_01	ENST00000368575.3	ENSG00000143545.4	RAB13	Unique	0.333304	0.00927297	1.52029	2.17e-51
P1C_01	ENST00000534141.1	ENSG00000137502.5	RAB30	Unique	-0.764875	0.000181953	-0.747236	0.000220826
P1C_01	ENST00000534301.1	ENSG00000137502.5	RAB30	Unique	-2.30214	0.000591665	-2.37215	0.000264947
P1C_01	ENST00000222008.6	ENSG00000105404.6	RABAC1	Unique	-0.541508	0.00193198	-0.733029	2.51e-06
P1C_01	ENST00000265335.6	ENSG00000113522.9	RAD50	Unique	-18.3042	1.35e-14	-20.9654	2.21e-19
P1C_01	ENST00000353383.1	ENSG00000108557.13	RAI1	Unique	0.739408	5.58e-09	0.611032	2.81e-06
P1C_01	ENST00000411657.2	ENSG00000141084.6	RANBP10	Unique	-14.5724	0.0126243	-13.4343	0.0231909
P1C_01	ENST00000591092.1	ENSG00000031823.10	RANBP3	Unique	-16.6235	9.43e-07	-16.6548	6.9e-07
P1C_01	ENST00000425354.2	ENSG00000172819.12	RARG	Unique	-10.4172	0.0144851	-18.1419	7.84e-09
P1C_01	ENST00000394430.1	ENSG00000068831.14	RASGRP2	Unique	1.67204	8.49e-16	0.903629	3.19e-05
P1C_01	ENST00000468856.1	ENSG00000152689.13	RASGRP3	Unique	-0.703563	0.00101476	-0.789642	8.5e-05
P1C_01	ENST00000307439.5	ENSG00000169435.9	RASSF6	Unique	-1.36729	2.33e-52	-0.92346	3.22e-23
P1C_01	ENST00000461283.1	ENSG00000131051.16	RBM39	Unique	-17.4751	0.00214899	-16.1237	0.00501099
P1C_01	ENST00000409289.2	ENSG00000153250.13	RBMS1	Unique	6.83536	0.0422791	6.84209	0.0350318
P1C_01	ENST00000339877.4	ENSG00000157110.11	RBPMS	Unique	2.0454	6.07e-10	11.0216	1.65e-17
P1C_01	ENST00000397323.4	ENSG00000157110.11	RBPMS	Unique	1.08916	0.00109169	1.77635	4.23e-09
P1C_01	ENST00000519657.1	ENSG00000157110.11	RBPMS	Unique	1.6248	0.018569	3.54903	0.000222823
P1C_01	ENST00000311457.3	ENSG00000100918.8	REC8	Unique	0.717963	0.00291853	1.4161	2.4e-12
P1C_01	ENST00000559919.1	ENSG00000100918.8	REC8	Unique	0.654469	0.0422284	1.4636	1.47e-09
P1C_01	ENST00000295025.8	ENSG00000162924.9	REL	Unique	0.64058	0.00955732	-0.87405	3.3e-05
P1C_01	ENST00000398146.3	ENSG00000185304.12	RGPD2	Unique	-6.70457	0.0449675	-7.35792	0.0165899
P1C_01	ENST00000238738.4	ENSG00000119729.6	RHOQ	Unique	-0.888298	0.000468343	-0.93674	0.000131272
P1C_01	ENST00000489448.1	ENSG00000119729.6	RHOQ	Unique	-0.778603	0.000122147	-0.893392	2.91e-06
P1C_01	ENST00000524799.1	ENSG00000166405.10	RIC3	Unique	-1.13438	0.0022384	-1.15531	0.00130594
P1C_01	ENST00000504495.2	ENSG00000166532.11	RIMKLB	Unique	0.870809	0.0168223	1.16038	0.000368506
P1C_01	ENST00000535829.1	ENSG00000166532.11	RIMKLB	Unique	0.713205	0.0191502	1.36964	4.78e-08
P1C_01	ENST00000217740.3	ENSG00000101695.4	RNF125	Unique	0.611569	0.000448994	0.503452	0.005716
P1C_01	ENST00000418970.2	ENSG00000228203.2	RNF144A-AS1	Unique	4.42803	0.0203952	4.44117	0.0162363
P1C_01	ENST00000407977.2	ENSG00000108375.8	RNF43	Unique	8.49512	5.87e-07	3.13729	0.0141207
P1C_01	ENST00000274811.4	ENSG00000146083.7	RNF44	Unique	0.294349	0.0223644	0.400063	0.000290001
P1C_01	ENST00000514568.2	ENSG00000249790.2	RP11-20D14.6	Unique	3.85659	1.5e-12	-3.11796	1.07e-50
P1C_01	ENST00000431746.1	ENSG00000230715.2	RP11-274B21.4	Unique	-0.790222	0.00823946	-0.750144	0.0124624
P1C_01	ENST00000511465.1	ENSG00000180712.3	RP11-290F5.2	Unique	-1.08384	3.55e-05	-0.993821	0.000208127
P1C_01	ENST00000609143.1	ENSG00000235437.3	RP11-357C3.3	Unique	0.604298	0.00699877	0.753132	0.000213553
P1C_01	ENST00000483289.2	ENSG00000239219.2	RP11-379K17.4	Unique	-1.01	0.0210969	-1.88522	6.25e-09
P1C_01	ENST00000526720.1	ENSG00000226232.4	RP11-419C5.2	Unique	2.92681	0.000204986	-1.61338	0.00428007
P1C_01	ENST00000585969.1	ENSG00000267432.1	RP11-559N14.5	Unique	6.41887	7.05e-06	1.56231	0.0112571
P1C_01	ENST00000591373.1	ENSG00000267432.1	RP11-559N14.5	Unique	6.80235	9.85e-07	1.95814	0.000123706
P1C_01	ENST00000438107.1	ENSG00000234449.2	RP11-706O15.3	Unique	1.87058	3.9e-29	-0.524747	0.00107343
P1C_01	ENST00000424415.1	ENSG00000205663.5	RP11-706O15.5	Unique	-7.12527	3.98e-07	-7.3433	1.11e-07
P1C_01	ENST00000451781.1	ENSG00000205663.5	RP11-706O15.5	Unique	-2.79156	1.91e-05	-3.40718	1.89e-08
P1C_01	ENST00000254719.5	ENSG00000132383.7	RPA1	Unique	0.187929	0.000263164	0.278145	1.88e-09
P1C_01	ENST00000581373.1	ENSG00000265681.2	RPL17	Unique	-3.5684	0.036789	7.13829	0.000458078
P1C_01	ENST00000560084.1	ENSG00000184779.8	RPS17	Unique	-1.58085	1.1e-15	-1.33188	4.96e-11
P1C_01	ENST00000559273.1	ENSG00000182774.6	RPS17L	Unique	20.9469	0.000118156	20.9228	9.16e-05
P1C_01	ENST00000560229.1	ENSG00000182774.6	RPS17L	Unique	-17.5031	0.000737631	-18.1316	0.000307406
P1C_01	ENST00000561440.1	ENSG00000182774.6	RPS17L	Unique	-1.58084	1.36e-15	-1.33184	5.74e-11
P1C_01	ENST00000366959.3	ENSG00000136643.7	RPS6KC1	Unique	-17.761	0.0345852	-17.3521	0.0346385
P1C_01	ENST00000379938.2	ENSG00000124782.15	RREB1	Unique	-0.256936	0.0181081	-0.287511	0.00401562
P1C_01	ENST00000546471.1	ENSG00000248124.3	RRN3P1	Unique	-0.80537	0.0205622	-1.55311	2.28e-09
P1C_01	ENST00000344321.7	ENSG00000188282.8	RUFY4	Unique	-2.36965	0.0126869	-2.12592	0.0298523
P1C_01	ENST00000368590.5	ENSG00000111832.8	RWDD1	Unique	-14.5089	2.42e-05	-15.4376	3.31e-06
P1C_01	ENST00000305352.6	ENSG00000170989.8	S1PR1	Unique	0.961282	5.33e-45	0.542515	2.41e-15
P1C_01	ENST00000441228.1	ENSG00000211456.6	SACM1L	Unique	-17.2492	0.00551303	-14.5937	0.0263694
P1C_01	ENST00000538656.1	ENSG00000160633.8	SAFB	Unique	-16.8961	0.00517515	-18.7984	0.00088186
P1C_01	ENST00000327430.3	ENSG00000165821.7	SALL2	Unique	0.890264	4.38e-05	0.915349	1.78e-05
P1C_01	ENST00000409003.4	ENSG00000177570.9	SAMD12	Unique	-2.95006	5.46e-38	-2.64669	4.62e-30
P1C_01	ENST00000338745.6	ENSG00000182568.12	SATB1	Unique	2.53051	0.0240073	2.41484	0.0251657
P1C_01	ENST00000454909.2	ENSG00000182568.12	SATB1	Unique	3.29034	1.67e-05	4.60768	2.75e-06
P1C_01	ENST00000324767.7	ENSG00000140386.8	SCAPER	Unique	-16.506	0.0229399	-17.1447	0.012923
P1C_01	ENST00000263071.4	ENSG00000074660.11	SCARF1	Unique	0.830503	0.0126407	1.33261	1.68e-06
P1C_01	ENST00000576012.1	ENSG00000074660.11	SCARF1	Unique	1.04673	0.0159087	1.66147	7.16e-06
P1C_01	ENST00000482804.1	ENSG00000151967.14	SCHIP1	Unique	2.03114	0.00437805	2.61878	0.00018062
P1C_01	ENST00000555827.1	ENSG00000132330.12	SCLY	Unique	0.453036	0.00594119	0.503965	0.00107875
P1C_01	ENST00000343070.2	ENSG00000168447.6	SCNN1B	Unique	-2.08855	0.000801307	-1.91023	0.00275088
P1C_01	ENST00000262288.3	ENSG00000121064.8	SCPEP1	Unique	-0.456951	5.75e-09	-0.267849	0.00307149
P1C_01	ENST00000527009.1	ENSG00000142186.12	SCYL1	Unique	-2.39319	0.00177527	-1.81728	0.032508
P1C_01	ENST00000399390.1	ENSG00000100445.12	SDR39U1	Unique	-15.879	2.08e-06	-16.9174	2.11e-07
P1C_01	ENST00000299714.3	ENSG00000166562.4	SEC11C	Unique	-1.06239	1.04e-11	-0.873058	5.53e-08
P1C_01	ENST00000587834.1	ENSG00000166562.4	SEC11C	Unique	-1.16916	5.54e-08	-0.825679	0.000412534
P1C_01	ENST00000588875.1	ENSG00000166562.4	SEC11C	Unique	-0.970086	6.15e-22	-0.89435	1.03e-18
P1C_01	ENST00000592774.1	ENSG00000166562.4	SEC11C	Unique	-1.04908	2.37e-05	-0.720852	0.0124013
P1C_01	ENST00000398844.2	ENSG00000113615.8	SEC24A	Unique	-0.640944	4.28e-05	-0.747586	4.92e-07
P1C_01	ENST00000280551.6	ENSG00000150961.10	SEC24D	Unique	-0.703457	6.37e-09	-0.805333	7.11e-12
P1C_01	ENST00000243253.3	ENSG00000058262.5	SEC61A1	Unique	-0.46514	3.12e-29	-0.628868	3.13e-54
P1C_01	ENST00000336735.4	ENSG00000071537.9	SEL1L	Unique	-0.563605	0.000156595	-0.616651	1.58e-05
P1C_01	ENST00000495461.1	ENSG00000113811.6	SELK	Unique	-0.880352	1.12e-06	-0.547127	0.0102702
P1C_01	ENST00000400299.2	ENSG00000198832.6	SELM	Unique	-1.82294	1.14e-13	-2.65955	6.6e-31
P1C_01	ENST00000355014.2	ENSG00000196189.8	SEMA4A	Unique	-0.758095	1.51e-15	-0.305271	0.0105765
P1C_01	ENST00000425899.1	ENSG00000168385.13	SEPTIN2	Unique	-1.23799	0.018982	-1.19086	0.0233019
P1C_01	ENST00000436795.1	ENSG00000168385.13	SEPTIN2	Unique	-1.13733	0.0107425	-1.31373	0.00118882
P1C_01	ENST00000394610.1	ENSG00000125354.18	SEPTIN6	Unique	0.251032	0.000110726	-0.298496	8.11e-07
P1C_01	ENST00000329047.8	ENSG00000184640.13	SEPTIN9	Unique	1.43988	1.56e-16	0.589844	0.00489172
P1C_01	ENST00000423034.2	ENSG00000184640.13	SEPTIN9	Unique	1.5015	0.00456744	2.39146	1.29e-07
P1C_01	ENST00000380739.5	ENSG00000021355.8	SERPINB1	Unique	0.629463	0.0259572	0.986562	2.28e-05
P1C_01	ENST00000445463.2	ENSG00000106366.7	SERPINE1	Unique	-15.9163	0.00018984	-17.0346	3.25e-05
P1C_01	ENST00000428443.3	ENSG00000187231.9	SESTD1	Unique	0.504187	0.0487467	0.638688	0.0039717
P1C_01	ENST00000371139.4	ENSG00000183918.10	SH2D1A	Unique	1.78276	2.83e-05	2.23657	2.57e-07
P1C_01	ENST00000479237.1	ENSG00000148341.13	SH3GLB2	Unique	-0.312043	0.0399769	-0.357802	0.00892079
P1C_01	ENST00000444352.1	ENSG00000172985.8	SH3RF3	Unique	-0.447544	0.0184344	1.64111	9.09e-21
P1C_01	ENST00000413503.1	ENSG00000162105.12	SHANK2	Unique	2.6847	0.0469726	4.22831	0.00980399
P1C_01	ENST00000560540.1	ENSG00000138606.15	SHF	Unique	-1.47744	0.0458802	-2.072	0.000603092
P1C_01	ENST00000465449.1	ENSG00000164054.11	SHISA5	Unique	-16.9738	0.00742031	-14.5263	0.0293973
P1C_01	ENST00000414700.3	ENSG00000182199.6	SHMT2	Unique	-0.439665	0.036781	-0.580449	0.00120048
P1C_01	ENST00000325599.8	ENSG00000144736.9	SHQ1	Unique	0.451497	4.18e-06	-0.49834	2.63e-08
P1C_01	ENST00000312960.3	ENSG00000181788.3	SIAH2	Unique	-0.297834	0.000445215	-0.623739	1.64e-18
P1C_01	ENST00000593178.2	ENSG00000197046.7	SIGLEC15	Unique	1.42275	0.00329278	2.93916	8.12e-07
P1C_01	ENST00000304987.3	ENSG00000170145.4	SIK2	Unique	0.451717	2.44e-09	0.438519	5.81e-09
P1C_01	ENST00000359331.4	ENSG00000026751.12	SLAMF7	Unique	-0.677682	5.15e-05	-0.520028	0.00402066
P1C_01	ENST00000368043.3	ENSG00000026751.12	SLAMF7	Unique	-0.845762	7.25e-33	-0.546022	1.23e-13
P1C_01	ENST00000484221.1	ENSG00000026751.12	SLAMF7	Unique	-0.655941	1.32e-07	-0.406067	0.0044317
P1C_01	ENST00000432059.2	ENSG00000120519.10	SLC10A7	Unique	-0.759457	0.0236711	-0.946534	0.00129103
P1C_01	ENST00000422611.2	ENSG00000124067.12	SLC12A4	Unique	-0.603848	0.00439652	-0.748676	9.16e-05
P1C_01	ENST00000430155.2	ENSG00000221955.6	SLC12A8	Unique	0.844924	0.00536965	-1.53798	1.85e-10
P1C_01	ENST00000487303.1	ENSG00000101194.13	SLC17A9	Unique	3.47785	0.00238235	2.44811	0.03295
P1C_01	ENST00000594991.1	ENSG00000105281.8	SLC1A5	Unique	-0.717351	0.0471357	-0.720828	0.0380713
P1C_01	ENST00000552981.1	ENSG00000075415.8	SLC25A3	Unique	0.134284	0.0257374	0.141594	0.0127083
P1C_01	ENST00000217909.7	ENSG00000077713.14	SLC25A43	Unique	-0.814119	5.86e-08	-0.42146	0.0280317
P1C_01	ENST00000488158.1	ENSG00000077713.14	SLC25A43	Unique	-2.42761	0.000578169	-2.85097	1.25e-05
P1C_01	ENST00000398802.1	ENSG00000162241.8	SLC25A45	Unique	-13.3134	0.000949413	-16.6522	5.03e-06
P1C_01	ENST00000357421.4	ENSG00000176274.6	SLC25A53	Unique	0.616455	0.000700478	1.31328	2.55e-15
P1C_01	ENST00000345044.6	ENSG00000133460.15	SLC2A11	Unique	-0.570358	0.000280356	-0.393778	0.0318163
P1C_01	ENST00000486749.1	ENSG00000059804.11	SLC2A3	Unique	-17.307	4.29e-05	-15.2603	0.000445196
P1C_01	ENST00000373371.3	ENSG00000136856.13	SLC2A8	Unique	-0.834312	0.00326964	-0.786133	0.00562994
P1C_01	ENST00000374212.4	ENSG00000136868.9	SLC31A1	Unique	-0.326212	0.000531473	-0.371817	2.74e-05
P1C_01	ENST00000378662.1	ENSG00000189339.7	SLC35E2B	Unique	-0.916314	0.000900508	0.651038	0.0448051
P1C_01	ENST00000317669.5	ENSG00000017483.10	SLC38A5	Unique	-0.368086	0.000997763	-0.687259	4.28e-13
P1C_01	ENST00000537590.1	ENSG00000143570.13	SLC39A1	Unique	-6.64982	0.00672429	-6.20802	0.0121452
P1C_01	ENST00000381237.1	ENSG00000104635.9	SLC39A14	Unique	-0.462123	0.000729443	-0.727567	1.19e-09
P1C_01	ENST00000338663.7	ENSG00000168003.12	SLC3A2	Unique	-0.55719	0.000323014	-0.592878	7.05e-05
P1C_01	ENST00000367137.3	ENSG00000133065.6	SLC41A1	Unique	-1.20133	0.000770536	-2.43234	7.22e-17
P1C_01	ENST00000315891.6	ENSG00000114544.11	SLC41A3	Unique	-16.6044	3.14e-09	-17.0622	6.79e-10
P1C_01	ENST00000454876.2	ENSG00000131389.12	SLC6A6	Unique	22.894	0.000174916	22.9672	0.000124123
P1C_01	ENST00000565644.1	ENSG00000103257.4	SLC7A5	Unique	-0.753817	6.73e-06	-1.09289	1.43e-12
P1C_01	ENST00000397532.3	ENSG00000155465.14	SLC7A7	Unique	1.16264	3.51e-08	0.951924	1.17e-05
P1C_01	ENST00000328306.4	ENSG00000065923.5	SLC9A7	Unique	0.30942	0.00222887	0.309878	0.00168815
P1C_01	ENST00000327367.4	ENSG00000166949.11	SMAD3	Unique	0.938404	1.98e-30	0.66262	1.5e-15
P1C_01	ENST00000382185.1	ENSG00000080503.15	SMARCA2	Unique	-16.6953	0.000735789	-17.8765	0.000160378
P1C_01	ENST00000577880.1	ENSG00000101596.10	SMCHD1	Unique	-16.8758	0.000146047	-17.4562	5.35e-05
P1C_01	ENST00000581631.1	ENSG00000101596.10	SMCHD1	Unique	-5.00457	0.0490377	-5.27991	0.0259051
P1C_01	ENST00000554511.1	ENSG00000100796.13	SMEK1	Unique	20.2835	5.81e-09	20.2469	4.63e-09
P1C_01	ENST00000295958.5	ENSG00000163683.7	SMIM14	Unique	0.751307	1.99e-07	1.04859	1.93e-14
P1C_01	ENST00000510628.1	ENSG00000163683.7	SMIM14	Unique	0.959811	1e-05	1.74533	2.74e-17
P1C_01	ENST00000600740.1	ENSG00000214046.4	SMIM7	Unique	-15.8911	1.84e-11	-15.9837	9.37e-12
P1C_01	ENST00000431183.2	ENSG00000136699.15	SMPD4	Unique	20.9848	2e-14	21.0574	1.11e-14
P1C_01	ENST00000471645.1	ENSG00000143499.9	SMYD2	Unique	0.581421	0.00194283	0.49518	0.0109479
P1C_01	ENST00000354725.3	ENSG00000197157.6	SND1	Unique	-0.232066	0.00308074	-0.298613	2.24e-05
P1C_01	ENST00000310397.8	ENSG00000162804.9	SNED1	Unique	-18.0503	4.22e-09	-17.7424	6.34e-09
P1C_01	ENST00000493536.1	ENSG00000163597.10	SNHG16	Unique	-0.347025	0.00821568	-0.386958	0.00151452
P1C_01	ENST00000381873.3	ENSG00000101298.9	SNPH	Unique	-3.62941	0.0201728	-4.55716	0.000662696
P1C_01	ENST00000429705.2	ENSG00000163788.9	SNRK	Unique	-7.27344	0.00243795	-6.05777	0.0171852
P1C_01	ENST00000395601.3	ENSG00000172164.9	SNTB1	Unique	1.15081	4.81e-06	1.59481	1.75e-11
P1C_01	ENST00000517992.1	ENSG00000172164.9	SNTB1	Unique	1.60447	4.54e-05	1.76305	3.55e-06
P1C_01	ENST00000526579.1	ENSG00000120451.6	SNX19	Unique	-7.1278	0.000125275	-9.43278	2.85e-08
P1C_01	ENST00000267814.9	ENSG00000140263.9	SORD	Unique	-0.337439	0.000741693	-0.425607	3.09e-06
P1C_01	ENST00000260197.7	ENSG00000137642.8	SORL1	Unique	0.437327	9.09e-13	0.818393	2.91e-45
P1C_01	ENST00000528339.1	ENSG00000137642.8	SORL1	Unique	0.824621	0.0365437	0.834385	0.0272842
P1C_01	ENST00000520687.1	ENSG00000113140.6	SPARC	Unique	-0.547865	3.58e-12	0.685166	7.56e-18
P1C_01	ENST00000503063.1	ENSG00000006282.15	SPATA20	Unique	-1.44135	1.64e-12	1.06018	2.13e-05
P1C_01	ENST00000532972.1	ENSG00000118363.7	SPCS2	Unique	-0.63434	0.0104179	-0.528655	0.0453122
P1C_01	ENST00000433215.2	ENSG00000090487.6	SPG21	Unique	-19.7731	2.89e-10	-18.5442	3.72e-09
P1C_01	ENST00000360121.3	ENSG00000197471.7	SPN	Unique	0.454771	1.1e-10	0.260217	0.00111492
P1C_01	ENST00000299084.4	ENSG00000166068.8	SPRED1	Unique	0.977905	0.000816777	1.94378	1.47e-10
P1C_01	ENST00000216484.2	ENSG00000100596.2	SPTLC2	Unique	0.857026	7e-29	0.793575	5.92e-25
P1C_01	ENST00000360718.5	ENSG00000161011.15	SQSTM1	Unique	-1.08306	0.0149975	-1.33905	0.00065828
P1C_01	ENST00000512234.1	ENSG00000161011.15	SQSTM1	Unique	0.692286	0.00363595	0.613463	0.0112496
P1C_01	ENST00000373567.2	ENSG00000197122.7	SRC	Unique	20.1688	0.00801746	20.2327	0.00615907
P1C_01	ENST00000332118.6	ENSG00000182934.7	SRPR	Unique	-0.513183	3.5e-19	-0.305713	7.29e-07
P1C_01	ENST00000546138.1	ENSG00000116350.11	SRSF4	Unique	-17.8034	0.00702066	-15.3816	0.0259001
P1C_01	ENST00000313117.6	ENSG00000115875.14	SRSF7	Unique	-16.6973	6.45e-07	-15.6241	3.83e-06
P1C_01	ENST00000505980.1	ENSG00000145687.11	SSBP2	Unique	1.14313	2.73e-11	0.665441	0.000459122
P1C_01	ENST00000244763.4	ENSG00000124783.8	SSR1	Unique	-1.47239	2.78e-24	-0.539286	0.00261212
P1C_01	ENST00000474597.1	ENSG00000124783.8	SSR1	Unique	-1.17165	0.0482696	-1.20006	0.0333103
P1C_01	ENST00000479365.1	ENSG00000124783.8	SSR1	Unique	-0.391446	0.00185527	-0.452509	0.000109752
P1C_01	ENST00000529008.1	ENSG00000163479.9	SSR2	Unique	-15.4868	0.00190282	-14.4223	0.004048
P1C_01	ENST00000265044.2	ENSG00000114850.2	SSR3	Unique	-0.778268	0.00051994	-0.809224	0.00019647
P1C_01	ENST00000476217.1	ENSG00000114850.2	SSR3	Unique	-0.814671	2.63e-11	-0.541438	4.25e-05
P1C_01	ENST00000370086.3	ENSG00000180879.9	SSR4	Unique	-0.762916	3.09e-15	-0.539115	1.11e-07
P1C_01	ENST00000460616.1	ENSG00000180879.9	SSR4	Unique	-0.489496	0.0105138	-0.590144	0.000602757
P1C_01	ENST00000448044.1	ENSG00000073849.10	ST6GAL1	Unique	-0.333788	1.93e-06	-0.674864	8.29e-27
P1C_01	ENST00000470633.1	ENSG00000073849.10	ST6GAL1	Unique	-0.44205	0.0393494	-0.481767	0.0148798
P1C_01	ENST00000492674.1	ENSG00000066923.13	STAG3	Unique	0.761179	1.42e-11	1.04474	7.14e-22
P1C_01	ENST00000500779.2	ENSG00000246859.2	STARD4-AS1	Unique	0.48406	0.0290826	1.29954	6.42e-14
P1C_01	ENST00000264657.5	ENSG00000168610.10	STAT3	Unique	-0.24331	7.63e-05	-0.370413	2.22e-11
P1C_01	ENST00000300134.3	ENSG00000166888.6	STAT6	Unique	0.342161	3.11e-06	0.336964	3.75e-06
P1C_01	ENST00000300737.4	ENSG00000167323.5	STIM1	Unique	0.201629	0.0335217	0.217556	0.013729
P1C_01	ENST00000263955.4	ENSG00000081320.6	STK17B	Unique	-0.327275	0.0193719	-0.677814	4.11e-10
P1C_01	ENST00000538718.1	ENSG00000023734.6	STRAP	Unique	-16.9592	8.14e-05	-15.3607	0.000453993
P1C_01	ENST00000525946.1	ENSG00000134910.8	STT3A	Unique	-0.481306	0.0236013	-0.639127	0.000453267
P1C_01	ENST00000216064.4	ENSG00000100242.11	SUN2	Unique	0.362962	0.00106288	0.281624	0.0199545
P1C_01	ENST00000375400.3	ENSG00000197321.10	SVIL	Unique	1.20111	3.12e-09	1.39192	3.37e-12
P1C_01	ENST00000283141.6	ENSG00000153157.8	SYCP2L	Unique	0.637155	0.0378689	2.98943	4.46e-27
P1C_01	ENST00000441438.2	ENSG00000054654.11	SYNE2	Unique	-0.479644	0.00941309	0.601852	0.000522895
P1C_01	ENST00000418600.2	ENSG00000197283.8	SYNGAP1	Unique	0.512163	4.82e-08	0.817464	5.33e-20
P1C_01	ENST00000318801.4	ENSG00000100321.10	SYNGR1	Unique	2.70592	2.88e-20	2.6503	4.1e-20
P1C_01	ENST00000328933.5	ENSG00000100321.10	SYNGR1	Unique	2.27779	2.85e-12	2.84794	3.08e-15
P1C_01	ENST00000489206.1	ENSG00000100321.10	SYNGR1	Unique	2.37448	7.39e-06	2.87325	9.1e-07
P1C_01	ENST00000590201.1	ENSG00000108639.3	SYNGR2	Unique	-0.717683	0.0144461	-1.03116	3.38e-05
P1C_01	ENST00000256366.4	ENSG00000213463.3	SYNJ2BP	Unique	0.501283	0.00937292	0.64093	0.000227356
P1C_01	ENST00000243918.5	ENSG00000204070.5	SYS1	Unique	0.309144	0.00312133	0.451451	9.93e-07
P1C_01	ENST00000297239.9	ENSG00000164674.11	SYTL3	Unique	-0.425773	0.0250298	0.627114	0.000153935
P1C_01	ENST00000377190.3	ENSG00000162298.12	SYVN1	Unique	-0.504842	0.00583178	-0.457618	0.0142601
P1C_01	ENST00000401089.3	ENSG00000055070.12	SZRD1	Unique	0.272697	0.0274628	0.328643	0.00278213
P1C_01	ENST00000443286.2	ENSG00000147526.15	TACC1	Unique	-17.8706	0.00134612	-19.1406	0.000325959
P1C_01	ENST00000564774.1	ENSG00000103168.12	TAF1C	Unique	0.425628	0.00625641	0.390397	0.0132702
P1C_01	ENST00000374897.2	ENSG00000204267.9	TAP2	Unique	0.277383	0.00362173	-0.293802	0.0011337
P1C_01	ENST00000366974.4	ENSG00000203705.6	TATDN3	Unique	-16.0934	5.28e-09	-17.4151	9.71e-11
P1C_01	ENST00000416801.2	ENSG00000106052.9	TAX1BP1	Unique	-17.7656	1.72e-08	-17.0887	5.66e-08
P1C_01	ENST00000433216.2	ENSG00000106052.9	TAX1BP1	Unique	-17.7656	1.72e-08	-17.0887	5.66e-08
P1C_01	ENST00000465540.1	ENSG00000102125.11	TAZ	Unique	-4.6751	0.0388945	-5.45859	0.00588739
P1C_01	ENST00000344949.5	ENSG00000036054.8	TBC1D23	Unique	-1.09505	0.0195384	-1.07713	0.0188369
P1C_01	ENST00000300584.3	ENSG00000167202.7	TBC1D2B	Unique	0.232317	0.0349276	0.528462	2.07e-10
P1C_01	ENST00000229088.6	ENSG00000111490.8	TBC1D30	Unique	4.59263	2.85e-07	2.59656	0.00202764
P1C_01	ENST00000369429.3	ENSG00000092607.9	TBX15	Unique	-1.29169	1.78e-07	1.76576	1.04e-09
P1C_01	ENST00000475792.1	ENSG00000171703.12	TCEA2	Unique	-1.02781	0.022208	1.3151	0.0191559
P1C_01	ENST00000340722.7	ENSG00000213231.8	TCL1B	Unique	-2.05228	5.82e-07	2.9688	0.000144486
P1C_01	ENST00000465501.1	ENSG00000187621.10	TCL6	Unique	-1.33177	3.58e-26	1.72956	4.35e-25
P1C_01	ENST00000486671.1	ENSG00000187621.10	TCL6	Unique	0.521494	0.00370398	1.72271	1.48e-27
P1C_01	ENST00000215838.3	ENSG00000185339.4	TCN2	Unique	-0.723815	0.038853	0.7723	0.0218151
P1C_01	ENST00000377894.2	ENSG00000083544.9	TDRD3	Unique	-16.457	2.58e-05	-17.0403	8.24e-06
P1C_01	ENST00000359864.2	ENSG00000197905.4	TEAD4	Unique	-1.37449	7.35e-05	-1.85614	4.43e-09
P1C_01	ENST00000400754.3	ENSG00000188681.7	TEKT4P2	Unique	1.52346	2.81e-11	-1.0145	1.37e-06
P1C_01	ENST00000392545.4	ENSG00000088992.13	TESC	Unique	-3.20358	5.29e-12	-3.95632	1.02e-18
P1C_01	ENST00000486676.1	ENSG00000070759.12	TESK2	Unique	-14.8205	0.00232555	-16.3332	0.000357267
P1C_01	ENST00000545826.1	ENSG00000168769.8	TET2	Unique	22.7831	0.00011812	22.8412	8.47e-05
P1C_01	ENST00000499676.2	ENSG00000114126.13	TFDP2	Unique	0.592881	5.02e-09	0.998265	4.61e-25
P1C_01	ENST00000373921.3	ENSG00000130775.11	THEMIS2	Unique	-0.381781	0.0144495	-0.55619	2.44e-05
P1C_01	ENST00000492877.1	ENSG00000130775.11	THEMIS2	Unique	-0.498602	0.0250298	-0.988532	2.92e-09
P1C_01	ENST00000286827.3	ENSG00000156299.8	TIAM1	Unique	1.50425	3.08e-10	1.62615	9.82e-12
P1C_01	ENST00000361717.3	ENSG00000145365.10	TIFA	Unique	-0.210331	0.0407323	-0.579027	2.81e-15
P1C_01	ENST00000595876.1	ENSG00000104980.3	TIMM44	Unique	-14.2686	1.01e-06	-13.3537	7.27e-06
P1C_01	ENST00000482627.1	ENSG00000104953.14	TLE6	Unique	-1.33209	0.0274678	-1.53136	0.00446704
P1C_01	ENST00000308973.4	ENSG00000174123.6	TLR10	Unique	0.594802	0.000514458	0.601573	0.000326281
P1C_01	ENST00000557670.1	ENSG00000170348.4	TMED10	Unique	-0.391092	0.00148099	-0.38722	0.00134447
P1C_01	ENST00000262225.3	ENSG00000086598.6	TMED2	Unique	-0.554438	0.00152051	-0.548348	0.00139805
P1C_01	ENST00000449592.2	ENSG00000188735.8	TMEM120B	Unique	-0.261706	0.0358125	-0.290269	0.0110398
P1C_01	ENST00000361906.3	ENSG00000198792.8	TMEM184B	Unique	-0.522972	0.000180018	-0.529157	0.000106883
P1C_01	ENST00000473456.1	ENSG00000146842.12	TMEM209	Unique	-10.1147	0.0354478	-17.688	9.89e-07
P1C_01	ENST00000477053.1	ENSG00000134490.9	TMEM241	Unique	-6.95693	0.0047673	-8.18793	0.000285242
P1C_01	ENST00000539627.1	ENSG00000142046.10	TMEM91	Unique	-3.54585	0.0220832	-3.19373	0.0445204
P1C_01	ENST00000474596.1	ENSG00000160183.9	TMPRSS3	Unique	2.03334	3.35e-10	1.80956	2.3e-08
P1C_01	ENST00000419165.1	ENSG00000158427.10	TMSB15B	Unique	0.491959	0.00291901	0.749922	3.19e-07
P1C_01	ENST00000451311.2	ENSG00000205542.6	TMSB4X	Unique	0.464815	6.61e-07	0.435512	3.56e-06
P1C_01	ENST00000538222.1	ENSG00000185215.4	TNFAIP2	Unique	20.0878	0.0289723	20.1049	0.0237484
P1C_01	ENST00000276431.4	ENSG00000120889.8	TNFRSF10B	Unique	0.279542	0.0105325	0.355845	0.000246296
P1C_01	ENST00000053243.1	ENSG00000048462.6	TNFRSF17	Unique	-0.565097	0.00332346	-0.600354	0.00106942
P1C_01	ENST00000382263.3	ENSG00000127863.11	TNFRSF19	Unique	1.72042	8.21e-18	-1.94449	1.66e-42
P1C_01	ENST00000162749.2	ENSG00000067182.3	TNFRSF1A	Unique	0.373213	0.00336285	1.10672	7.05e-25
P1C_01	ENST00000263932.2	ENSG00000120949.10	TNFRSF8	Unique	0.353872	0.0439917	-0.383906	0.0173076
P1C_01	ENST00000245912.3	ENSG00000125735.6	TNFSF14	Unique	0.517222	1.27e-06	-0.431844	1.12e-05
P1C_01	ENST00000523768.1	ENSG00000083312.13	TNPO1	Unique	19.7573	0.00768236	19.8154	0.00591978
P1C_01	ENST00000328270.3	ENSG00000182095.10	TNRC18	Unique	1.61946	0.0241454	1.44047	0.0485238
P1C_01	ENST00000430969.1	ENSG00000182095.10	TNRC18	Unique	0.482245	0.0384757	0.465794	0.0420697
P1C_01	ENST00000432286.2	ENSG00000090905.13	TNRC6A	Unique	-15.2242	1.36e-05	-15.3515	8.38e-06
P1C_01	ENST00000367612.3	ENSG00000169905.8	TOR1AIP2	Unique	-0.426859	0.0450625	-0.440428	0.0292744
P1C_01	ENST00000259339.2	ENSG00000136816.11	TOR1B	Unique	-0.229422	0.019683	-0.243989	0.00818198
P1C_01	ENST00000269305.4	ENSG00000141510.11	TP53	Unique	0.358654	0.00424293	0.535625	7.86e-07
P1C_01	ENST00000448464.2	ENSG00000164938.9	TP53INP1	Unique	-0.772223	0.00296193	-1.37975	2.22e-10
P1C_01	ENST00000378292.3	ENSG00000198467.9	TPM2	Unique	1.20347	9.56e-06	0.839554	0.00271194
P1C_01	ENST00000484604.1	ENSG00000133112.12	TPT1	Unique	-1.78235	0.0168895	-1.6186	0.0349226
P1C_01	ENST00000336184.2	ENSG00000082512.10	TRAF5	Unique	18.3776	0.020696	18.4479	0.0163469
P1C_01	ENST00000487159.1	ENSG00000182606.10	TRAK1	Unique	0.399796	2.9e-07	-0.241057	0.00599719
P1C_01	ENST00000262213.2	ENSG00000067167.3	TRAM1	Unique	-0.733034	0.00310314	-0.879134	0.00010699
P1C_01	ENST00000426877.2	ENSG00000181029.7	TRAPPC5	Unique	1.21529	0.0266866	1.23541	0.0192815
P1C_01	ENST00000460454.1	ENSG00000132274.11	TRIM22	Unique	0.550678	0.00112371	0.395722	0.0371738
P1C_01	ENST00000429814.2	ENSG00000258659.2	TRIM34	Unique	0.403274	0.00372611	0.503767	6.58e-05
P1C_01	ENST00000354241.5	ENSG00000146833.11	TRIM4	Unique	0.553964	0.0125052	0.653972	0.00126529
P1C_01	ENST00000329464.4	ENSG00000185880.8	TRIM69	Unique	-0.580202	0.000518385	-0.790733	1.42e-07
P1C_01	ENST00000558173.1	ENSG00000185880.8	TRIM69	Unique	-0.686836	0.000145551	-1.06201	3.11e-11
P1C_01	ENST00000561170.1	ENSG00000185880.8	TRIM69	Unique	-7.20036	0.00903028	-7.47636	0.00455458
P1C_01	ENST00000393315.1	ENSG00000146054.13	TRIM7	Unique	5.09244	0.0138931	5.10731	0.010987
P1C_01	ENST00000457572.1	ENSG00000100416.8	TRMU	Unique	-17.719	2.27e-06	-15.6989	4.13e-05
P1C_01	ENST00000397396.1	ENSG00000214063.6	TSPAN4	Unique	16.1613	0.000123289	16.2046	8.84e-05
P1C_01	ENST00000428336.1	ENSG00000100300.13	TSPO	Unique	-2.63993	1.81e-05	-1.74107	0.0190757
P1C_01	ENST00000394136.1	ENSG00000103852.8	TTC23	Unique	-17.047	5.11e-09	-15.5234	1.48e-07
P1C_01	ENST00000512701.2	ENSG00000155158.16	TTC39B	Unique	-1.42575	0.0054427	-1.50564	0.00190344
P1C_01	ENST00000258796.7	ENSG00000136295.10	TTYH3	Unique	0.964354	0.00888391	0.78124	0.049909
P1C_01	ENST00000301071.7	ENSG00000167552.9	TUBA1A	Unique	0.630165	1.2e-05	0.369125	0.0327994
P1C_01	ENST00000462806.1	ENSG00000127824.9	TUBA4A	Unique	-0.461692	0.0043197	0.466249	0.00472377
P1C_01	ENST00000475683.1	ENSG00000127824.9	TUBA4A	Unique	-0.665507	0.0011383	0.780035	0.00023143
P1C_01	ENST00000317702.5	ENSG00000176014.8	TUBB6	Unique	0.488411	5.47e-07	1.01335	2.08e-29
P1C_01	ENST00000225576.3	ENSG00000175106.12	TVP23C	Unique	-1.34356	8.52e-05	-1.46361	7.63e-06
P1C_01	ENST00000379757.4	ENSG00000239264.4	TXNDC5	Unique	-0.818586	1.94e-09	-0.708492	3.42e-07
P1C_01	ENST00000460138.1	ENSG00000239264.4	TXNDC5	Unique	-0.956511	1.39e-08	-1.03791	2.89e-10
P1C_01	ENST00000539054.1	ENSG00000239264.4	TXNDC5	Unique	-1.09588	0.00460503	-1.35827	0.000102886
P1C_01	ENST00000526390.1	ENSG00000198431.11	TXNRD1	Unique	-14.4263	0.0181118	-17.5699	0.00119133
P1C_01	ENST00000529546.1	ENSG00000198431.11	TXNRD1	Unique	25.18	7e-11	25.2418	4.45e-11
P1C_01	ENST00000487162.1	ENSG00000025708.8	TYMP	Unique	-0.41306	0.00136923	-0.657665	2.65e-09
P1C_01	ENST00000323274.10	ENSG00000176890.11	TYMS	Unique	0.319654	0.000399191	0.558587	1.26e-12
P1C_01	ENST00000440652.1	ENSG00000078967.8	UBE2D4	Unique	-14.3165	0.00341619	-14.4022	0.00246975
P1C_01	ENST00000526094.1	ENSG00000108312.10	UBTF	Unique	22.2272	0.000627165	22.2656	0.000469907
P1C_01	ENST00000484980.1	ENSG00000109103.7	UNC119	Unique	0.347988	0.00958041	0.468804	7.56e-05
P1C_01	ENST00000495446.1	ENSG00000183696.9	UPP1	Unique	0.445679	0.04026	0.756197	2.47e-05
P1C_01	ENST00000540457.1	ENSG00000101019.17	UQCC1	Unique	-14.7269	0.00325002	-16.1823	0.000562467
P1C_01	ENST00000311672.5	ENSG00000173660.7	UQCRH	Unique	-0.506205	2.48e-12	-0.361157	2.3e-06
P1C_01	ENST00000417524.1	ENSG00000188933.10	USP32P1	Unique	5.05048	0.00771149	-3.15127	0.000817116
P1C_01	ENST00000445583.2	ENSG00000188933.10	USP32P1	Unique	1.98884	0.00544755	-2.45636	3.97e-07
P1C_01	ENST00000506594.2	ENSG00000188933.10	USP32P1	Unique	7.40437	2.94e-07	-3.27802	6.76e-12
P1C_01	ENST00000578986.1	ENSG00000188933.10	USP32P1	Unique	2.53698	4.92e-05	-2.72238	7.12e-19
P1C_01	ENST00000450966.1	ENSG00000085982.9	USP40	Unique	18.9489	0.0375654	19.0115	0.030343
P1C_01	ENST00000355653.3	ENSG00000108828.11	VAT1	Unique	-0.425063	0.0185627	-0.738235	2.78e-07
P1C_01	ENST00000343200.5	ENSG00000038427.11	VCAN	Unique	1.29831	2.93e-08	2.09308	3.42e-19
P1C_01	ENST00000526049.1	ENSG00000131871.10	VIMP	Unique	-0.915934	1.74e-30	-0.861884	4.72e-27
P1C_01	ENST00000526054.1	ENSG00000160948.9	VPS28	Unique	21.0352	2.05e-07	21.0276	1.59e-07
P1C_01	ENST00000332853.4	ENSG00000165633.8	VSTM4	Unique	0.831385	0.0184318	2.00475	1.32e-09
P1C_01	ENST00000358655.4	ENSG00000140105.13	WARS	Unique	-0.324417	7.02e-05	-1.13363	1.88e-61
P1C_01	ENST00000554950.1	ENSG00000140105.13	WARS	Unique	-0.641579	0.0475976	-1.4843	1.23e-10
P1C_01	ENST00000392587.2	ENSG00000112290.8	WASF1	Unique	1.60484	0.00561047	1.88232	0.000456067
P1C_01	ENST00000557932.1	ENSG00000185596.12	WASH3P	Unique	-14.9968	2.72e-05	-15.2524	1.38e-05
P1C_01	ENST00000265453.7	ENSG00000128815.13	WDFY4	Unique	0.329869	0.0384395	0.558223	9.49e-06
P1C_01	ENST00000325239.5	ENSG00000128815.13	WDFY4	Unique	0.555408	9.89e-07	0.577856	2.16e-07
P1C_01	ENST00000465910.1	ENSG00000128815.13	WDFY4	Unique	0.353258	0.0124037	0.315232	0.029302
P1C_01	ENST00000545563.1	ENSG00000140153.13	WDR20	Unique	-18.3723	2.99e-08	-17.7082	8.72e-08
P1C_01	ENST00000345530.3	ENSG00000118965.10	WDR35	Unique	-17.4368	0.0298358	-17.3309	0.0260819
P1C_01	ENST00000358220.1	ENSG00000047056.10	WDR37	Unique	-16.4522	7.62e-05	-18.9408	1.59e-06
P1C_01	ENST00000465806.1	ENSG00000196998.11	WDR45	Unique	-0.660895	0.00130924	-0.866546	2.46e-06
P1C_01	ENST00000342873.3	ENSG00000101443.13	WFDC2	Unique	1.16439	0.0432859	1.14704	0.0406357
P1C_01	ENST00000400153.2	ENSG00000187667.6	WHAMMP3	Unique	1.75805	4.7e-11	1.84672	4.1e-12
P1C_01	ENST00000262139.5	ENSG00000070540.8	WIPI1	Unique	-1.25633	5.6e-06	-0.996464	0.000664319
P1C_01	ENST00000216037.6	ENSG00000100219.12	XBP1	Unique	-0.822238	1.05e-21	-0.569451	1.88e-10
P1C_01	ENST00000482652.1	ENSG00000196236.8	XPNPEP3	Unique	-0.66003	0.0399477	0.935916	0.00478805
P1C_01	ENST00000406957.1	ENSG00000082898.12	XPO1	Unique	-13.1231	0.000985995	-12.4048	0.00189419
P1C_01	ENST00000434536.1	ENSG00000130227.12	XPO7	Unique	-8.55345	0.0150962	-7.7771	0.0299838
P1C_01	ENST00000539513.1	ENSG00000088930.6	XRN2	Unique	-15.744	0.0124801	-16.0456	0.00821542
P1C_01	ENST00000329420.8	ENSG00000167645.12	YIF1B	Unique	-0.797346	0.00036222	-0.832099	0.000119887
P1C_01	ENST00000264972.5	ENSG00000115085.9	ZAP70	Unique	2.36699	2.12e-27	2.29552	4.34e-26
P1C_01	ENST00000487283.1	ENSG00000115085.9	ZAP70	Unique	2.90131	1.45e-19	2.37992	2.83e-14
P1C_01	ENST00000481182.1	ENSG00000011590.9	ZBTB32	Unique	-0.484653	0.000911909	-0.543092	8.13e-05
P1C_01	ENST00000513570.1	ENSG00000177311.6	ZBTB38	Unique	-2.0469	0.00250405	-2.42598	8.42e-05
P1C_01	ENST00000513619.1	ENSG00000177311.6	ZBTB38	Unique	-1.02427	0.0494795	-1.30483	0.00287403
P1C_01	ENST00000514251.1	ENSG00000177311.6	ZBTB38	Unique	-1.00792	1.88e-27	-1.68442	1.25e-78
P1C_01	ENST00000417934.2	ENSG00000160685.9	ZBTB7B	Unique	-17.9157	0.001163	-15.9738	0.00467609
P1C_01	ENST00000316459.4	ENSG00000160062.10	ZBTB8A	Unique	-2.37706	0.0474076	-2.53572	0.0225493
P1C_01	ENST00000436661.1	ENSG00000176261.11	ZBTB8OS	Unique	-17.7933	0.000335459	-16.6451	0.000834951
P1C_01	ENST00000408913.2	ENSG00000185650.8	ZFP36L1	Unique	0.51485	0.0238111	0.557769	0.00892717
P1C_01	ENST00000439696.2	ENSG00000185650.8	ZFP36L1	Unique	0.551319	6.68e-10	0.274827	0.0109276
P1C_01	ENST00000290974.2	ENSG00000159733.9	ZFYVE28	Unique	-4.01334	0.0384757	-7.89832	5e-09
P1C_01	ENST00000404360.1	ENSG00000164631.14	ZNF12	Unique	-16.2258	0.0104858	-15.6365	0.0127532
P1C_01	ENST00000254166.3	ENSG00000131849.10	ZNF132	Unique	0.460383	0.0280709	0.489603	0.0129955
P1C_01	ENST00000342944.6	ENSG00000213096.5	ZNF254	Unique	-17.2067	1.52e-05	-15.576	0.000118438
P1C_01	ENST00000591213.1	ENSG00000174652.13	ZNF266	Unique	-1.34934	1.6e-08	-1.26049	1.87e-07
P1C_01	ENST00000345813.3	ENSG00000171606.13	ZNF274	Unique	-16.2191	3.61e-07	-16.5349	1.42e-07
P1C_01	ENST00000367352.3	ENSG00000162702.7	ZNF281	Unique	-17.2904	1.04e-05	-17.2828	8.13e-06
P1C_01	ENST00000412947.1	ENSG00000166526.12	ZNF3	Unique	-5.39929	0.00881138	-5.68009	0.00360591
P1C_01	ENST00000601957.1	ENSG00000168661.10	ZNF30	Unique	-6.96354	0.0447586	-7.67712	0.0157671
P1C_01	ENST00000338010.5	ENSG00000161642.13	ZNF385A	Unique	0.689757	0.0452332	1.77425	6.08e-12
P1C_01	ENST00000595646.1	ENSG00000204604.5	ZNF468	Unique	-16.9899	6.29e-06	-17.1648	3.65e-06
P1C_01	ENST00000332591.6	ENSG00000127081.9	ZNF484	Unique	-7.21971	0.00221851	-7.33354	0.001355
P1C_01	ENST00000443185.2	ENSG00000101493.6	ZNF516	Unique	0.407678	0.0211279	0.796635	1.56e-08
P1C_01	ENST00000585377.1	ENSG00000188321.9	ZNF559	Unique	-5.63764	0.00294429	-4.79064	0.018821
P1C_01	ENST00000300850.5	ENSG00000167395.10	ZNF646	Unique	0.759273	7e-06	0.434046	0.0333694
P1C_01	ENST00000368879.2	ENSG00000143373.13	ZNF687	Unique	15.8978	0.0347238	15.9588	0.0278087
P1C_01	ENST00000513304.1	ENSG00000250312.2	ZNF718	Unique	-1.38554	0.000149025	-1.89822	3.9e-09
P1C_01	ENST00000483664.1	ENSG00000196456.4	ZNF775	Unique	-15.7881	1.1e-05	-17.1098	8.26e-07
P1C_01	ENST00000445217.1	ENSG00000188227.8	ZNF793	Unique	-1.9997	0.00109731	-2.40173	1.59e-05
P1C_01	ENST00000508784.1	ENSG00000151612.11	ZNF827	Unique	0.378611	1.34e-07	0.241267	0.00258742
P1C_01	ENST00000223210.4	ENSG00000106479.6	ZNF862	Unique	0.393976	0.00429608	0.531422	1.53e-05
P1C_01	ENST00000225410.4	ENSG00000108278.7	ZNHIT3	Unique	0.300461	0.0291514	0.534	1.21e-06
P1C_01	ENST00000335325.4	ENSG00000186187.7	ZNRF1	Unique	1.23348	0.00718357	1.25679	0.0045737
P1C_01	ENST00000358472.3	ENSG00000176371.9	ZSCAN2	Unique	-7.16487	0.00409734	-6.07166	0.0216797
P1C_01	ENST00000318602.7	ENSG00000175899.10	A2M	Shared w/carrier	.	.	1.44466	0.00399845
P1C_01	ENST00000549983.1	ENSG00000094914.8	AAAS	Shared w/carrier	.	.	1.35099	0.0495942
P1C_01	ENST00000301732.5	ENSG00000167972.9	ABCA3	Shared w/carrier	.	.	-1.43536	0.025379
P1C_01	ENST00000218104.3	ENSG00000101986.8	ABCD1	Shared w/carrier	.	.	-0.451607	0.0173216
P1C_01	ENST00000361802.2	ENSG00000160179.14	ABCG1	Shared w/carrier	.	.	-1.16714	0.036582
P1C_01	ENST00000422719.1	ENSG00000138443.11	ABI2	Shared w/carrier	.	.	5.71257	0.00120154
P1C_01	ENST00000298992.2	ENSG00000166016.4	ABTB2	Shared w/carrier	.	.	1.01911	0.0213999
P1C_01	ENST00000420918.2	ENSG00000212978.5	AC016747.3	Shared w/carrier	.	.	0.702566	3.66e-07
P1C_01	ENST00000421323.1	ENSG00000229839.2	AC018462.2	Shared w/carrier	.	.	3.53619	0.000861642
P1C_01	ENST00000423663.1	ENSG00000228262.4	AC073218.2	Shared w/carrier	.	.	3.1658	6.06e-05
P1C_01	ENST00000328926.2	ENSG00000183900.4	AC099522.1	Shared w/carrier	.	.	-3.92802	0.0352874
P1C_01	ENST00000422961.1	ENSG00000242282.2	AC108488.4	Shared w/carrier	.	.	-1.21466	0.032481
P1C_01	ENST00000458252.1	ENSG00000231536.1	AC123886.2	Shared w/carrier	.	.	-3.87213	0.00796161
P1C_01	ENST00000452554.2	ENSG00000231259.3	AC125232.1	Shared w/carrier	.	.	20.7773	2.25e-06
P1C_01	ENST00000552706.2	ENSG00000111271.10	ACAD10	Shared w/carrier	.	.	5.94095	0.000808038
P1C_01	ENST00000496418.1	ENSG00000240303.3	ACAD11	Shared w/carrier	.	.	-1.19602	0.0115429
P1C_01	ENST00000393007.1	ENSG00000155893.7	ACPL2	Shared w/carrier	.	.	-3.91426	0.0257838
P1C_01	ENST00000553882.1	ENSG00000072110.9	ACTN1	Shared w/carrier	.	.	1.58288	0.0336538
P1C_01	ENST00000461234.1	ENSG00000143537.9	ADAM15	Shared w/carrier	.	.	-5.78214	0.0284195
P1C_01	ENST00000517374.1	ENSG00000135074.11	ADAM19	Shared w/carrier	.	.	-1.38459	3.2e-08
P1C_01	ENST00000559018.1	ENSG00000151651.11	ADAM8	Shared w/carrier	.	.	1.47876	0.0424477
P1C_01	ENST00000366778.1	ENSG00000163050.12	ADCK3	Shared w/carrier	.	.	-15.8646	0.00225429
P1C_01	ENST00000550422.1	ENSG00000174233.7	ADCY6	Shared w/carrier	.	.	1.32329	9.32e-11
P1C_01	ENST00000552099.1	ENSG00000174233.7	ADCY6	Shared w/carrier	.	.	2.79823	0.0351354
P1C_01	ENST00000356080.4	ENSG00000148700.9	ADD3	Shared w/carrier	.	.	0.880619	0.000263908
P1C_01	ENST00000382093.5	ENSG00000182551.9	ADI1	Shared w/carrier	.	.	-0.663036	0.00631961
P1C_01	ENST00000395738.2	ENSG00000128165.7	ADM2	Shared w/carrier	.	.	-18.7711	6.06e-12
P1C_01	ENST00000324198.6	ENSG00000100077.10	ADRBK2	Shared w/carrier	.	.	0.216874	0.00223986
P1C_01	ENST00000455558.2	ENSG00000100077.10	ADRBK2	Shared w/carrier	.	.	-6.53899	0.0215219
P1C_01	ENST00000558327.1	ENSG00000181026.13	AEN	Shared w/carrier	.	.	-1.44017	0.0103443
P1C_01	ENST00000342251.3	ENSG00000155966.9	AFF2	Shared w/carrier	.	.	4.7014	0.0114255
P1C_01	ENST00000304032.8	ENSG00000157985.13	AGAP1	Shared w/carrier	.	.	1.23631	0.0438475
P1C_01	ENST00000479304.2	ENSG00000174194.11	AGAP8	Shared w/carrier	.	.	3.40523	0.028835
P1C_01	ENST00000323064.8	ENSG00000084693.11	AGBL5	Shared w/carrier	.	.	0.532684	0.011505
P1C_01	ENST00000379370.2	ENSG00000188157.9	AGRN	Shared w/carrier	.	.	0.697324	0.000310323
P1C_01	ENST00000461111.1	ENSG00000188157.9	AGRN	Shared w/carrier	.	.	0.558432	0.00153477
P1C_01	ENST00000376109.3	ENSG00000135049.11	AGTPBP1	Shared w/carrier	.	.	16.6082	0.000568718
P1C_01	ENST00000359172.3	ENSG00000168710.13	AHCYL1	Shared w/carrier	.	.	3.17044	0.00577656
P1C_01	ENST00000247087.5	ENSG00000126705.9	AHDC1	Shared w/carrier	.	.	0.804657	0.0141363
P1C_01	ENST00000487904.1	ENSG00000173209.18	AHSA2	Shared w/carrier	.	.	8.04512	3.99e-07
P1C_01	ENST00000537228.1	ENSG00000111732.6	AICDA	Shared w/carrier	.	.	1.71841	0.000274026
P1C_01	ENST00000337714.3	ENSG00000121057.8	AKAP1	Shared w/carrier	.	.	-0.220147	0.00204901
P1C_01	ENST00000356239.3	ENSG00000127914.12	AKAP9	Shared w/carrier	.	.	-0.803181	0.0205389
P1C_01	ENST00000424569.1	ENSG00000233922.1	AL133493.2	Shared w/carrier	.	.	-2.59638	0.0034383
P1C_01	ENST00000258494.9	ENSG00000136010.9	ALDH1L2	Shared w/carrier	.	.	-1.74397	5.63e-31
P1C_01	ENST00000416293.3	ENSG00000111275.8	ALDH2	Shared w/carrier	.	.	5.93252	0.0421439
P1C_01	ENST00000176643.6	ENSG00000072210.14	ALDH3A2	Shared w/carrier	.	.	-17.7013	3.31e-08
P1C_01	ENST00000409134.3	ENSG00000164904.11	ALDH7A1	Shared w/carrier	.	.	2.95306	0.0031854
P1C_01	ENST00000413020.1	ENSG00000164904.11	ALDH7A1	Shared w/carrier	.	.	3.8924	0.000339241
P1C_01	ENST00000562168.1	ENSG00000149925.12	ALDOA	Shared w/carrier	.	.	0.431539	0.00871226
P1C_01	ENST00000563060.2	ENSG00000149925.12	ALDOA	Shared w/carrier	.	.	0.289619	0.0498229
P1C_01	ENST00000476832.1	ENSG00000119523.8	ALG2	Shared w/carrier	.	.	-0.338942	0.00593355
P1C_01	ENST00000527714.1	ENSG00000086848.10	ALG9	Shared w/carrier	.	.	-2.37031	0.0119351
P1C_01	ENST00000374391.2	ENSG00000012779.6	ALOX5	Shared w/carrier	.	.	0.510139	1.11e-07
P1C_01	ENST00000532851.1	ENSG00000116337.11	AMPD2	Shared w/carrier	.	.	1.901	0.0320949
P1C_01	ENST00000347528.4	ENSG00000029534.15	ANK1	Shared w/carrier	.	.	1.84785	5.13e-11
P1C_01	ENST00000457297.1	ENSG00000029534.15	ANK1	Shared w/carrier	.	.	2.44119	0.0322475
P1C_01	ENST00000520299.1	ENSG00000029534.15	ANK1	Shared w/carrier	.	.	2.02675	0.0020578
P1C_01	ENST00000524227.1	ENSG00000029534.15	ANK1	Shared w/carrier	.	.	3.58681	0.00179105
P1C_01	ENST00000487867.1	ENSG00000166839.12	ANKDD1A	Shared w/carrier	.	.	0.93906	4.23e-18
P1C_01	ENST00000310847.4	ENSG00000088448.10	ANKRD10	Shared w/carrier	.	.	0.278942	0.0369113
P1C_01	ENST00000400020.3	ENSG00000101745.11	ANKRD12	Shared w/carrier	.	.	-1.70446	0.0380178
P1C_01	ENST00000261739.4	ENSG00000076513.12	ANKRD13A	Shared w/carrier	.	.	-0.225385	0.000162625
P1C_01	ENST00000306065.4	ENSG00000105186.10	ANKRD27	Shared w/carrier	.	.	0.17748	0.00254499
P1C_01	ENST00000409153.1	ENSG00000065413.12	ANKRD44	Shared w/carrier	.	.	-1.55816	0.0359581
P1C_01	ENST00000609706.1	ENSG00000100124.8	ANKRD54	Shared w/carrier	.	.	0.823482	0.0471642
P1C_01	ENST00000444472.1	ENSG00000165138.12	ANKS6	Shared w/carrier	.	.	-4.75837	0.00520714
P1C_01	ENST00000471846.1	ENSG00000165138.12	ANKS6	Shared w/carrier	.	.	-4.68922	0.0203909
P1C_01	ENST00000486778.1	ENSG00000165138.12	ANKS6	Shared w/carrier	.	.	-1.72269	0.00837109
P1C_01	ENST00000463792.1	ENSG00000163516.9	ANKZF1	Shared w/carrier	.	.	0.38957	0.0370591
P1C_01	ENST00000265447.4	ENSG00000122359.13	ANXA11	Shared w/carrier	.	.	22.3434	4.51e-05
P1C_01	ENST00000460439.1	ENSG00000196975.10	ANXA4	Shared w/carrier	.	.	1.19547	7.64e-07
P1C_01	ENST00000471395.1	ENSG00000196975.10	ANXA4	Shared w/carrier	.	.	0.770619	0.0205057
P1C_01	ENST00000477632.1	ENSG00000196975.10	ANXA4	Shared w/carrier	.	.	0.735637	0.000146968
P1C_01	ENST00000536030.1	ENSG00000196975.10	ANXA4	Shared w/carrier	.	.	1.34409	0.0153794
P1C_01	ENST00000501272.2	ENSG00000164111.10	ANXA5	Shared w/carrier	.	.	-17.9533	6.56e-07
P1C_01	ENST00000448463.1	ENSG00000224905.2	AP001347.6	Shared w/carrier	.	.	5.21095	0.00233755
P1C_01	ENST00000400514.2	ENSG00000215527.3	AP005482.1	Shared w/carrier	.	.	-5.56867	0.00129873
P1C_01	ENST00000450734.1	ENSG00000241670.2	AP006222.1	Shared w/carrier	.	.	-5.75102	0.00164169
P1C_01	ENST00000563259.1	ENSG00000166747.8	AP1G1	Shared w/carrier	.	.	-6.77889	0.00588307
P1C_01	ENST00000570297.1	ENSG00000166747.8	AP1G1	Shared w/carrier	.	.	-6.44611	0.0447051
P1C_01	ENST00000600964.1	ENSG00000042753.7	AP2S1	Shared w/carrier	.	.	20.8994	5.8e-08
P1C_01	ENST00000316788.7	ENSG00000177879.10	AP3S1	Shared w/carrier	.	.	0.458965	0.00071386
P1C_01	ENST00000397279.4	ENSG00000100342.16	APOL1	Shared w/carrier	.	.	1.13573	0.00303032
P1C_01	ENST00000476579.1	ENSG00000128335.9	APOL2	Shared w/carrier	.	.	1.22589	0.0196796
P1C_01	ENST00000397289.2	ENSG00000128284.15	APOL3	Shared w/carrier	.	.	-17.5307	0.000711255
P1C_01	ENST00000568575.1	ENSG00000198931.6	APRT	Shared w/carrier	.	.	-0.737889	0.0356038
P1C_01	ENST00000297991.4	ENSG00000165272.10	AQP3	Shared w/carrier	.	.	-0.610306	0.000114825
P1C_01	ENST00000264028.4	ENSG00000095139.9	ARCN1	Shared w/carrier	.	.	-0.428593	0.017192
P1C_01	ENST00000490705.1	ENSG00000143761.9	ARF1	Shared w/carrier	.	.	-0.862304	0.0351913
P1C_01	ENST00000518691.1	ENSG00000101199.8	ARFGAP1	Shared w/carrier	.	.	-0.725949	0.0206907
P1C_01	ENST00000378004.3	ENSG00000145819.11	ARHGAP26	Shared w/carrier	.	.	0.625831	2.76e-06
P1C_01	ENST00000587447.3	ENSG00000004777.14	ARHGAP33	Shared w/carrier	.	.	0.726449	0.0455255
P1C_01	ENST00000584974.1	ENSG00000006740.12	ARHGAP44	Shared w/carrier	.	.	-1.95732	0.00118843
P1C_01	ENST00000337414.4	ENSG00000047648.17	ARHGAP6	Shared w/carrier	.	.	2.01865	6.95e-05
P1C_01	ENST00000546200.1	ENSG00000123329.13	ARHGAP9	Shared w/carrier	.	.	0.888327	0.0170505
P1C_01	ENST00000550440.1	ENSG00000123329.13	ARHGAP9	Shared w/carrier	.	.	0.727961	0.0464326
P1C_01	ENST00000465079.1	ENSG00000116584.13	ARHGEF2	Shared w/carrier	.	.	3.15617	0.0168356
P1C_01	ENST00000333677.6	ENSG00000183111.7	ARHGEF37	Shared w/carrier	.	.	-1.68371	0.0066826
P1C_01	ENST00000370620.1	ENSG00000129675.11	ARHGEF6	Shared w/carrier	.	.	0.394139	0.0013067
P1C_01	ENST00000426073.2	ENSG00000102606.13	ARHGEF7	Shared w/carrier	.	.	0.611885	0.0020051
P1C_01	ENST00000471257.1	ENSG00000054267.16	ARID4B	Shared w/carrier	.	.	4.9533	0.0322574
P1C_01	ENST00000510591.2	ENSG00000185305.6	ARL15	Shared w/carrier	.	.	5.19907	0.0334805
P1C_01	ENST00000572991.1	ENSG00000228696.4	ARL17B	Shared w/carrier	.	.	0.653466	0.000929789
P1C_01	ENST00000246747.4	ENSG00000213465.3	ARL2	Shared w/carrier	.	.	0.467476	0.000450232
P1C_01	ENST00000563544.1	ENSG00000140691.12	ARMC5	Shared w/carrier	.	.	24.4287	6.47e-16
P1C_01	ENST00000315717.5	ENSG00000163466.11	ARPC2	Shared w/carrier	.	.	0.198455	6.81e-05
P1C_01	ENST00000287613.7	ENSG00000241553.8	ARPC4	Shared w/carrier	.	.	0.258674	5.05e-05
P1C_01	ENST00000265138.3	ENSG00000113369.4	ARRDC3	Shared w/carrier	.	.	-0.801289	0.00461877
P1C_01	ENST00000263382.3	ENSG00000105011.4	ASF1B	Shared w/carrier	.	.	0.439074	5.08e-05
P1C_01	ENST00000425740.2	ENSG00000236017.3	ASMTL-AS1	Shared w/carrier	.	.	-1.22213	0.0195018
P1C_01	ENST00000394308.3	ENSG00000070669.12	ASNS	Shared w/carrier	.	.	-1.00535	2.39e-08
P1C_01	ENST00000451771.1	ENSG00000070669.12	ASNS	Shared w/carrier	.	.	4.73867	0.0318052
P1C_01	ENST00000366987.2	ENSG00000162772.12	ATF3	Shared w/carrier	.	.	17.8881	2.25e-05
P1C_01	ENST00000367942.3	ENSG00000118217.5	ATF6	Shared w/carrier	.	.	-0.253578	0.0226313
P1C_01	ENST00000420353.2	ENSG00000170653.14	ATF7	Shared w/carrier	.	.	0.441391	0.00223329
P1C_01	ENST00000392017.4	ENSG00000085978.17	ATG16L1	Shared w/carrier	.	.	29.097	5.95e-10
P1C_01	ENST00000398868.3	ENSG00000184743.8	ATL3	Shared w/carrier	.	.	-0.349993	0.0190362
P1C_01	ENST00000273859.3	ENSG00000145246.9	ATP10D	Shared w/carrier	.	.	0.351659	0.0212804
P1C_01	ENST00000367815.4	ENSG00000143153.8	ATP1B1	Shared w/carrier	.	.	1.96089	1.98e-19
P1C_01	ENST00000367816.1	ENSG00000143153.8	ATP1B1	Shared w/carrier	.	.	1.36538	9.32e-06
P1C_01	ENST00000221943.9	ENSG00000105341.14	ATP5SL	Shared w/carrier	.	.	0.568277	0.000208385
P1C_01	ENST00000472174.2	ENSG00000117410.9	ATP6V0B	Shared w/carrier	.	.	-0.421905	0.0472844
P1C_01	ENST00000561852.1	ENSG00000159720.7	ATP6V0D1	Shared w/carrier	.	.	5.26392	0.0271662
P1C_01	ENST00000490210.2	ENSG00000166377.15	ATP9B	Shared w/carrier	.	.	-0.915171	0.0199181
P1C_01	ENST00000405489.3	ENSG00000138085.12	ATRAID	Shared w/carrier	.	.	0.466895	0.000419741
P1C_01	ENST00000427980.2	ENSG00000224470.3	ATXN1L	Shared w/carrier	.	.	-0.152251	0.0284074
P1C_01	ENST00000570284.1	ENSG00000168488.14	ATXN2L	Shared w/carrier	.	.	-1.62156	0.0422435
P1C_01	ENST00000406775.2	ENSG00000158321.11	AUTS2	Shared w/carrier	.	.	1.62194	0.0350463
P1C_01	ENST00000318709.4	ENSG00000105778.13	AVL9	Shared w/carrier	.	.	-0.294722	0.0253624
P1C_01	ENST00000307078.5	ENSG00000168646.8	AXIN2	Shared w/carrier	.	.	-7.04413	3.91e-07
P1C_01	ENST00000334100.6	ENSG00000163512.9	AZI2	Shared w/carrier	.	.	1.58544	0.0304409
P1C_01	ENST00000531383.1	ENSG00000149541.5	B3GAT3	Shared w/carrier	.	.	2.20428	0.00215975
P1C_01	ENST00000535402.1	ENSG00000139044.6	B4GALNT3	Shared w/carrier	.	.	-6.68112	1.42e-05
P1C_01	ENST00000293288.8	ENSG00000087088.15	BAX	Shared w/carrier	.	.	0.45779	1.46e-05
P1C_01	ENST00000345358.7	ENSG00000087088.15	BAX	Shared w/carrier	.	.	0.426567	0.00107096
P1C_01	ENST00000502487.1	ENSG00000087088.15	BAX	Shared w/carrier	.	.	0.501253	0.0166208
P1C_01	ENST00000551759.1	ENSG00000076108.7	BAZ2A	Shared w/carrier	.	.	1.05162	0.00697034
P1C_01	ENST00000564459.1	ENSG00000125124.7	BBS2	Shared w/carrier	.	.	5.92045	0.00229506
P1C_01	ENST00000456419.1	ENSG00000114439.14	BBX	Shared w/carrier	.	.	5.82813	0.0390324
P1C_01	ENST00000371435.2	ENSG00000064787.8	BCAS1	Shared w/carrier	.	.	-1.22999	0.032718
P1C_01	ENST00000448484.1	ENSG00000064787.8	BCAS1	Shared w/carrier	.	.	-1.55664	1.64e-13
P1C_01	ENST00000433098.1	ENSG00000153094.17	BCL2L11	Shared w/carrier	.	.	-1.56278	0.00968468
P1C_01	ENST00000334801.3	ENSG00000186174.8	BCL9L	Shared w/carrier	.	.	0.482514	0.0214519
P1C_01	ENST00000410108.1	ENSG00000177951.13	BET1L	Shared w/carrier	.	.	-6.9988	2.16e-05
P1C_01	ENST00000372677.3	ENSG00000133134.7	BEX2	Shared w/carrier	.	.	-1.72693	0.0148758
P1C_01	ENST00000551848.1	ENSG00000151746.9	BICD1	Shared w/carrier	.	.	-0.814774	0.0443282
P1C_01	ENST00000317361.7	ENSG00000015475.14	BID	Shared w/carrier	.	.	-1.14347	1.71e-08
P1C_01	ENST00000409400.1	ENSG00000136717.10	BIN1	Shared w/carrier	.	.	0.825509	0.00051805
P1C_01	ENST00000263368.4	ENSG00000090013.5	BLVRB	Shared w/carrier	.	.	-0.431752	0.0239533
P1C_01	ENST00000372037.3	ENSG00000107779.7	BMPR1A	Shared w/carrier	.	.	-0.516051	0.00389158
P1C_01	ENST00000322067.7	ENSG00000162813.13	BPNT1	Shared w/carrier	.	.	-0.496229	0.000408992
P1C_01	ENST00000328540.3	ENSG00000182685.3	BRICD5	Shared w/carrier	.	.	0.581601	0.0148703
P1C_01	ENST00000353555.4	ENSG00000172270.14	BSG	Shared w/carrier	.	.	-0.764451	9.93e-12
P1C_01	ENST00000255608.4	ENSG00000133243.4	BTBD2	Shared w/carrier	.	.	0.469749	0.0230364
P1C_01	ENST00000254977.3	ENSG00000132640.10	BTBD3	Shared w/carrier	.	.	2.27169	0.00147212
P1C_01	ENST00000433415.1	ENSG00000231120.2	BTF3P10	Shared w/carrier	.	.	-5.15758	0.00899835
P1C_01	ENST00000256015.3	ENSG00000133639.3	BTG1	Shared w/carrier	.	.	0.258647	0.0421782
P1C_01	ENST00000393441.4	ENSG00000166167.13	BTRC	Shared w/carrier	.	.	-18.4015	5.14e-08
P1C_01	ENST00000410110.2	ENSG00000082153.13	BZW1	Shared w/carrier	.	.	1.14401	0.0290059
P1C_01	ENST00000258761.3	ENSG00000136261.10	BZW2	Shared w/carrier	.	.	-1.99202	0.024366
P1C_01	ENST00000529590.1	ENSG00000171067.6	C11orf24	Shared w/carrier	.	.	-3.27758	7.64e-20
P1C_01	ENST00000528004.1	ENSG00000149196.11	C11orf73	Shared w/carrier	.	.	4.27122	0.000366625
P1C_01	ENST00000537251.1	ENSG00000078237.4	C12orf5	Shared w/carrier	.	.	21.4079	4.12e-10
P1C_01	ENST00000550977.2	ENSG00000188596.5	C12orf55	Shared w/carrier	.	.	-1.8555	0.0404476
P1C_01	ENST00000429587.2	ENSG00000130921.3	C12orf65	Shared w/carrier	.	.	6.17674	0.0425497
P1C_01	ENST00000216445.3	ENSG00000100557.5	C14orf105	Shared w/carrier	.	.	2.37451	9.61e-40
P1C_01	ENST00000524996.1	ENSG00000100557.5	C14orf105	Shared w/carrier	.	.	1.82198	3.91e-22
P1C_01	ENST00000526745.2	ENSG00000100557.5	C14orf105	Shared w/carrier	.	.	1.68693	3.04e-08
P1C_01	ENST00000527032.1	ENSG00000100557.5	C14orf105	Shared w/carrier	.	.	3.1211	9.49e-24
P1C_01	ENST00000529860.1	ENSG00000100557.5	C14orf105	Shared w/carrier	.	.	1.7334	7.21e-08
P1C_01	ENST00000530417.2	ENSG00000100557.5	C14orf105	Shared w/carrier	.	.	1.75545	0.0199494
P1C_01	ENST00000550614.1	ENSG00000140104.9	C14orf79	Shared w/carrier	.	.	2.49992	0.0259814
P1C_01	ENST00000262498.3	ENSG00000070761.3	C16orf80	Shared w/carrier	.	.	0.41673	1.82e-07
P1C_01	ENST00000497774.1	ENSG00000175061.13	C17orf76-AS1	Shared w/carrier	.	.	-0.401603	0.0119358
P1C_01	ENST00000580180.1	ENSG00000175061.13	C17orf76-AS1	Shared w/carrier	.	.	0.275729	0.0307278
P1C_01	ENST00000575815.1	ENSG00000074356.12	C17orf85	Shared w/carrier	.	.	-0.967227	0.0257623
P1C_01	ENST00000589590.1	ENSG00000123144.6	C19orf43	Shared w/carrier	.	.	0.399246	0.0373519
P1C_01	ENST00000345523.4	ENSG00000167747.9	C19orf48	Shared w/carrier	.	.	0.53241	0.00576086
P1C_01	ENST00000367342.4	ENSG00000163362.6	C1orf106	Shared w/carrier	.	.	1.34385	1.9e-59
P1C_01	ENST00000465162.1	ENSG00000163362.6	C1orf106	Shared w/carrier	.	.	1.60223	3.39e-13
P1C_01	ENST00000532631.1	ENSG00000163362.6	C1orf106	Shared w/carrier	.	.	1.42751	0.00140222
P1C_01	ENST00000367514.3	ENSG00000116667.8	C1orf21	Shared w/carrier	.	.	4.85377	0.000398364
P1C_01	ENST00000472617.1	ENSG00000143793.8	C1orf35	Shared w/carrier	.	.	0.634842	0.0221758
P1C_01	ENST00000379772.3	ENSG00000101220.13	C20orf27	Shared w/carrier	.	.	0.495427	0.043465
P1C_01	ENST00000405854.1	ENSG00000188511.8	C22orf34	Shared w/carrier	.	.	3.64558	1.15e-13
P1C_01	ENST00000444628.1	ENSG00000188511.8	C22orf34	Shared w/carrier	.	.	2.23659	1.53e-07
P1C_01	ENST00000381090.3	ENSG00000118961.10	C2orf43	Shared w/carrier	.	.	15.1845	0.0181856
P1C_01	ENST00000443551.2	ENSG00000187699.6	C2orf88	Shared w/carrier	.	.	1.02143	0.00033924
P1C_01	ENST00000378711.2	ENSG00000205086.5	C2orf91	Shared w/carrier	.	.	5.4076	0.00051353
P1C_01	ENST00000383675.2	ENSG00000163608.10	C3orf17	Shared w/carrier	.	.	20.5161	8.54e-08
P1C_01	ENST00000467942.2	ENSG00000114529.8	C3orf52	Shared w/carrier	.	.	-0.658662	0.0263453
P1C_01	ENST00000343010.3	ENSG00000188315.3	C3orf62	Shared w/carrier	.	.	0.424831	0.0235789
P1C_01	ENST00000504727.1	ENSG00000181904.8	C5orf24	Shared w/carrier	.	.	-1.0798	0.00765401
P1C_01	ENST00000319933.2	ENSG00000181751.5	C5orf30	Shared w/carrier	.	.	-0.831426	0.0205389
P1C_01	ENST00000374023.3	ENSG00000196821.5	C6orf106	Shared w/carrier	.	.	-0.180834	0.015625
P1C_01	ENST00000442114.2	ENSG00000181577.11	C6orf223	Shared w/carrier	.	.	1.24272	0.0387685
P1C_01	ENST00000424142.1	ENSG00000122783.12	C7orf49	Shared w/carrier	.	.	0.460519	0.000298668
P1C_01	ENST00000357429.6	ENSG00000146540.10	C7orf50	Shared w/carrier	.	.	0.623071	0.00928594
P1C_01	ENST00000397098.3	ENSG00000146540.10	C7orf50	Shared w/carrier	.	.	1.91507	0.0409413
P1C_01	ENST00000412051.1	ENSG00000146540.10	C7orf50	Shared w/carrier	.	.	0.654721	0.00041501
P1C_01	ENST00000465681.1	ENSG00000146540.10	C7orf50	Shared w/carrier	.	.	0.654346	4.43e-07
P1C_01	ENST00000297145.4	ENSG00000164603.7	C7orf60	Shared w/carrier	.	.	0.662104	0.0474173
P1C_01	ENST00000467845.1	ENSG00000148362.6	C9orf142	Shared w/carrier	.	.	6.72682	0.0433266
P1C_01	ENST00000285379.5	ENSG00000104267.5	CA2	Shared w/carrier	.	.	1.13945	1.04e-05
P1C_01	ENST00000409308.1	ENSG00000102547.14	CAB39L	Shared w/carrier	.	.	-1.80213	0.00575099
P1C_01	ENST00000430117.2	ENSG00000012822.11	CALCOCO1	Shared w/carrier	.	.	-2.20083	0.0436087
P1C_01	ENST00000548431.1	ENSG00000012822.11	CALCOCO1	Shared w/carrier	.	.	-3.22967	0.0152829
P1C_01	ENST00000361675.2	ENSG00000122786.15	CALD1	Shared w/carrier	.	.	4.52489	0.0275225
P1C_01	ENST00000432899.1	ENSG00000143933.12	CALM2	Shared w/carrier	.	.	19.5881	0.022934
P1C_01	ENST00000378845.1	ENSG00000183049.8	CAMK1D	Shared w/carrier	.	.	0.516202	0.0389931
P1C_01	ENST00000342666.5	ENSG00000145349.12	CAMK2D	Shared w/carrier	.	.	2.17995	0.00979026
P1C_01	ENST00000394522.3	ENSG00000145349.12	CAMK2D	Shared w/carrier	.	.	0.901553	0.0029681
P1C_01	ENST00000394524.3	ENSG00000145349.12	CAMK2D	Shared w/carrier	.	.	0.81432	0.00181746
P1C_01	ENST00000435719.1	ENSG00000131236.12	CAP1	Shared w/carrier	.	.	6.79892	0.022373
P1C_01	ENST00000567817.1	ENSG00000092529.18	CAPN3	Shared w/carrier	.	.	-5.8268	0.0291988
P1C_01	ENST00000520007.1	ENSG00000105483.12	CARD8	Shared w/carrier	.	.	1.78438	0.000751835
P1C_01	ENST00000520015.1	ENSG00000105483.12	CARD8	Shared w/carrier	.	.	22.2936	2.47e-05
P1C_01	ENST00000521613.1	ENSG00000105483.12	CARD8	Shared w/carrier	.	.	7.8282	0.0101914
P1C_01	ENST00000470221.2	ENSG00000110619.12	CARS	Shared w/carrier	.	.	-1.22634	0.0281301
P1C_01	ENST00000537802.1	ENSG00000134905.12	CARS2	Shared w/carrier	.	.	-0.899667	0.00340763
P1C_01	ENST00000540006.1	ENSG00000134905.12	CARS2	Shared w/carrier	.	.	-0.956251	0.0016753
P1C_01	ENST00000541239.1	ENSG00000134905.12	CARS2	Shared w/carrier	.	.	-0.591272	0.000146968
P1C_01	ENST00000532520.1	ENSG00000137752.18	CASP1	Shared w/carrier	.	.	1.93558	0.000486499
P1C_01	ENST00000533400.1	ENSG00000137752.18	CASP1	Shared w/carrier	.	.	1.56387	0.000314248
P1C_01	ENST00000310447.5	ENSG00000106144.15	CASP2	Shared w/carrier	.	.	0.293988	8.82e-06
P1C_01	ENST00000498619.1	ENSG00000036828.9	CASR	Shared w/carrier	.	.	2.75682	0.04922
P1C_01	ENST00000325674.7	ENSG00000153113.19	CAST	Shared w/carrier	.	.	-11.5351	4.13e-10
P1C_01	ENST00000348386.3	ENSG00000153113.19	CAST	Shared w/carrier	.	.	-10.5713	5.27e-05
P1C_01	ENST00000222693.4	ENSG00000105971.10	CAV2	Shared w/carrier	.	.	-5.64661	0.00379964
P1C_01	ENST00000506808.1	ENSG00000145439.7	CBR4	Shared w/carrier	.	.	-6.5499	0.0189636
P1C_01	ENST00000475411.1	ENSG00000172785.14	CBWD1	Shared w/carrier	.	.	-0.826511	0.000379414
P1C_01	ENST00000479583.1	ENSG00000136682.10	CBWD2	Shared w/carrier	.	.	-1.04964	5.25e-06
P1C_01	ENST00000382399.4	ENSG00000204790.8	CBWD6	Shared w/carrier	.	.	2.03815	0.0440371
P1C_01	ENST00000310942.4	ENSG00000173894.6	CBX2	Shared w/carrier	.	.	-0.677066	0.0169721
P1C_01	ENST00000269385.4	ENSG00000141570.6	CBX8	Shared w/carrier	.	.	-0.570141	0.00829757
P1C_01	ENST00000557479.1	ENSG00000122483.13	CCDC18	Shared w/carrier	.	.	-17.4204	0.0272553
P1C_01	ENST00000523151.1	ENSG00000229140.4	CCDC26	Shared w/carrier	.	.	3.72576	0.0459661
P1C_01	ENST00000392456.3	ENSG00000152492.9	CCDC50	Shared w/carrier	.	.	0.212999	0.0326042
P1C_01	ENST00000327026.3	ENSG00000176155.14	CCDC57	Shared w/carrier	.	.	-0.542764	6.69e-05
P1C_01	ENST00000476142.1	ENSG00000180376.12	CCDC66	Shared w/carrier	.	.	-1.02239	0.0327627
P1C_01	ENST00000468650.1	ENSG00000163040.10	CCDC74A	Shared w/carrier	.	.	-4.53938	0.0239534
P1C_01	ENST00000409128.1	ENSG00000152076.14	CCDC74B	Shared w/carrier	.	.	-6.34206	0.00645093
P1C_01	ENST00000409943.3	ENSG00000152076.14	CCDC74B	Shared w/carrier	.	.	-5.67447	0.0241501
P1C_01	ENST00000538176.1	ENSG00000162004.12	CCDC78	Shared w/carrier	.	.	-4.67626	0.023747
P1C_01	ENST00000380243.4	ENSG00000205476.4	CCDC85C	Shared w/carrier	.	.	-3.15474	0.00014185
P1C_01	ENST00000557769.1	ENSG00000205476.4	CCDC85C	Shared w/carrier	.	.	-3.67867	0.000414094
P1C_01	ENST00000436346.1	ENSG00000115355.11	CCDC88A	Shared w/carrier	.	.	-1.34366	0.028354
P1C_01	ENST00000376266.5	ENSG00000204536.9	CCHCR1	Shared w/carrier	.	.	-0.345678	0.0494119
P1C_01	ENST00000463941.1	ENSG00000161570.4	CCL5	Shared w/carrier	.	.	1.34899	0.0115738
P1C_01	ENST00000563065.1	ENSG00000166946.9	CCNDBP1	Shared w/carrier	.	.	7.24911	0.00012268
P1C_01	ENST00000397066.4	ENSG00000162063.8	CCNF	Shared w/carrier	.	.	0.374597	0.0236263
P1C_01	ENST00000378731.1	ENSG00000205089.3	CCNI2	Shared w/carrier	.	.	0.513674	0.000453267
P1C_01	ENST00000418865.2	ENSG00000221978.7	CCNL2	Shared w/carrier	.	.	-0.219709	0.0375043
P1C_01	ENST00000310958.6	ENSG00000260916.1	CCPG1	Shared w/carrier	.	.	-0.856126	2.51e-05
P1C_01	ENST00000569205.1	ENSG00000260916.1	CCPG1	Shared w/carrier	.	.	-0.983141	0.0295968
P1C_01	ENST00000349984.4	ENSG00000112486.10	CCR6	Shared w/carrier	.	.	1.00385	0.000486385
P1C_01	ENST00000280614.2	ENSG00000151014.4	CCRN4L	Shared w/carrier	.	.	-0.438643	0.00644486
P1C_01	ENST00000443761.1	ENSG00000158481.8	CD1C	Shared w/carrier	.	.	0.8792	0.0299926
P1C_01	ENST00000471858.1	ENSG00000163606.6	CD200R1	Shared w/carrier	.	.	-2.29627	0.00695788
P1C_01	ENST00000341773.6	ENSG00000012124.10	CD22	Shared w/carrier	.	.	0.598468	0.00484691
P1C_01	ENST00000593704.1	ENSG00000012124.10	CD22	Shared w/carrier	.	.	1.58656	0.0160973
P1C_01	ENST00000597916.1	ENSG00000012124.10	CD22	Shared w/carrier	.	.	1.51017	0.000349073
P1C_01	ENST00000599799.1	ENSG00000012124.10	CD22	Shared w/carrier	.	.	1.79197	0.0104777
P1C_01	ENST00000417058.2	ENSG00000215039.2	CD27-AS1	Shared w/carrier	.	.	0.882632	0.00186814
P1C_01	ENST00000447687.2	ENSG00000215039.2	CD27-AS1	Shared w/carrier	.	.	0.998515	0.00573402
P1C_01	ENST00000374478.4	ENSG00000178562.13	CD28	Shared w/carrier	.	.	2.78488	1.17e-05
P1C_01	ENST00000305596.3	ENSG00000169217.4	CD2BP2	Shared w/carrier	.	.	0.277039	0.0274745
P1C_01	ENST00000392621.1	ENSG00000178789.4	CD300LB	Shared w/carrier	.	.	1.19051	2.63e-05
P1C_01	ENST00000597852.1	ENSG00000104894.7	CD37	Shared w/carrier	.	.	0.486758	0.000311669
P1C_01	ENST00000442151.2	ENSG00000026508.12	CD44	Shared w/carrier	.	.	1.07082	0.0253499
P1C_01	ENST00000488596.1	ENSG00000117335.14	CD46	Shared w/carrier	.	.	-1.49148	0.0267198
P1C_01	ENST00000368045.3	ENSG00000117091.5	CD48	Shared w/carrier	.	.	-0.719563	8.63e-05
P1C_01	ENST00000584180.1	ENSG00000129226.9	CD68	Shared w/carrier	.	.	-1.61382	0.0121634
P1C_01	ENST00000470387.1	ENSG00000137101.8	CD72	Shared w/carrier	.	.	0.91549	0.00891833
P1C_01	ENST00000006750.3	ENSG00000007312.8	CD79B	Shared w/carrier	.	.	0.693308	6.77e-07
P1C_01	ENST00000349817.2	ENSG00000007312.8	CD79B	Shared w/carrier	.	.	0.482687	0.0248963
P1C_01	ENST00000558969.1	ENSG00000007312.8	CD79B	Shared w/carrier	.	.	1.34671	0.0116148
P1C_01	ENST00000559358.1	ENSG00000007312.8	CD79B	Shared w/carrier	.	.	1.30211	0.00690964
P1C_01	ENST00000531840.1	ENSG00000110651.7	CD81	Shared w/carrier	.	.	-0.527089	0.0210844
P1C_01	ENST00000358600.3	ENSG00000123146.15	CD97	Shared w/carrier	.	.	-0.674266	0.0346952
P1C_01	ENST00000431582.1	ENSG00000223773.2	CD99P1	Shared w/carrier	.	.	2.45947	0.0283264
P1C_01	ENST00000439880.2	ENSG00000101224.13	CDC25B	Shared w/carrier	.	.	0.272553	0.0296932
P1C_01	ENST00000366766.2	ENSG00000143776.14	CDC42BPA	Shared w/carrier	.	.	3.52198	0.033121
P1C_01	ENST00000335793.3	ENSG00000179604.8	CDC42EP4	Shared w/carrier	.	.	0.70068	0.0164174
P1C_01	ENST00000347703.3	ENSG00000144354.9	CDCA7	Shared w/carrier	.	.	0.544668	0.0212879
P1C_01	ENST00000327331.2	ENSG00000134690.6	CDCA8	Shared w/carrier	.	.	0.579597	3.65e-06
P1C_01	ENST00000299366.7	ENSG00000107736.15	CDH23	Shared w/carrier	.	.	-2.5541	0.0456302
P1C_01	ENST00000491311.1	ENSG00000008128.18	CDK11A	Shared w/carrier	.	.	-10.8581	4.77e-05
P1C_01	ENST00000261211.3	ENSG00000059758.3	CDK17	Shared w/carrier	.	.	-0.790387	0.0151953
P1C_01	ENST00000266970.4	ENSG00000123374.6	CDK2	Shared w/carrier	.	.	0.289182	3.65e-06
P1C_01	ENST00000580391.1	ENSG00000108465.10	CDK5RAP3	Shared w/carrier	.	.	23.1609	6.52e-08
P1C_01	ENST00000458198.2	ENSG00000237190.3	CDKN2AIPNL	Shared w/carrier	.	.	0.209544	0.0242138
P1C_01	ENST00000378442.1	ENSG00000185267.5	CDNF	Shared w/carrier	.	.	-5.28596	0.0365814
P1C_01	ENST00000354433.3	ENSG00000241322.4	CDRT1	Shared w/carrier	.	.	3.45823	0.0357239
P1C_01	ENST00000503932.1	ENSG00000091527.11	CDV3	Shared w/carrier	.	.	21.7792	7.48e-08
P1C_01	ENST00000565713.1	ENSG00000102901.8	CENPT	Shared w/carrier	.	.	4.93581	0.0387743
P1C_01	ENST00000368328.4	ENSG00000203760.4	CENPW	Shared w/carrier	.	.	0.513593	0.0192815
P1C_01	ENST00000513432.1	ENSG00000101639.14	CEP192	Shared w/carrier	.	.	3.72592	9.27e-09
P1C_01	ENST00000557925.1	ENSG00000090661.7	CERS4	Shared w/carrier	.	.	1.06602	0.00139918
P1C_01	ENST00000379780.2	ENSG00000087237.6	CETP	Shared w/carrier	.	.	2.05786	0.00306022
P1C_01	ENST00000342795.5	ENSG00000003402.15	CFLAR	Shared w/carrier	.	.	-1.18233	0.0179547
P1C_01	ENST00000517886.1	ENSG00000250479.4	CHCHD10	Shared w/carrier	.	.	-0.928629	0.00732148
P1C_01	ENST00000481999.1	ENSG00000170004.12	CHD3	Shared w/carrier	.	.	0.460348	4.32e-08
P1C_01	ENST00000541837.2	ENSG00000072609.13	CHFR	Shared w/carrier	.	.	0.902066	0.0299838
P1C_01	ENST00000397491.2	ENSG00000134121.5	CHL1	Shared w/carrier	.	.	2.01317	0.00628451
P1C_01	ENST00000421198.1	ENSG00000134121.5	CHL1	Shared w/carrier	.	.	2.34893	2.11e-06
P1C_01	ENST00000453040.1	ENSG00000134121.5	CHL1	Shared w/carrier	.	.	22.7115	1.01e-22
P1C_01	ENST00000470880.2	ENSG00000134121.5	CHL1	Shared w/carrier	.	.	3.30762	6.04e-06
P1C_01	ENST00000471332.1	ENSG00000134121.5	CHL1	Shared w/carrier	.	.	4.05442	0.00445674
P1C_01	ENST00000489224.1	ENSG00000134121.5	CHL1	Shared w/carrier	.	.	2.25925	6.68e-07
P1C_01	ENST00000519520.1	ENSG00000168802.8	CHTF8	Shared w/carrier	.	.	1.02486	0.0229072
P1C_01	ENST00000359118.2	ENSG00000258289.3	CHURC1	Shared w/carrier	.	.	24.9427	3.28e-18
P1C_01	ENST00000551093.1	ENSG00000258289.3	CHURC1	Shared w/carrier	.	.	-0.590395	0.0404177
P1C_01	ENST00000552002.2	ENSG00000258289.3	CHURC1	Shared w/carrier	.	.	0.508693	0.0433266
P1C_01	ENST00000320936.5	ENSG00000099622.9	CIRBP	Shared w/carrier	.	.	0.37606	0.00180734
P1C_01	ENST00000587323.1	ENSG00000099622.9	CIRBP	Shared w/carrier	.	.	25.0086	2.5e-14
P1C_01	ENST00000397587.3	ENSG00000074054.13	CLASP1	Shared w/carrier	.	.	21.0236	0.0469982
P1C_01	ENST00000513761.1	ENSG00000109572.9	CLCN3	Shared w/carrier	.	.	-0.513199	0.0322701
P1C_01	ENST00000569851.2	ENSG00000103249.13	CLCN7	Shared w/carrier	.	.	6.22996	0.0013061
P1C_01	ENST00000510545.1	ENSG00000080822.12	CLDND1	Shared w/carrier	.	.	20.5894	0.00965601
P1C_01	ENST00000355690.4	ENSG00000172322.9	CLEC12A	Shared w/carrier	.	.	2.19634	0.0406948
P1C_01	ENST00000444971.2	ENSG00000069493.10	CLEC2D	Shared w/carrier	.	.	0.268158	0.0173853
P1C_01	ENST00000401605.1	ENSG00000115295.15	CLIP4	Shared w/carrier	.	.	-1.17389	0.0329357
P1C_01	ENST00000352989.5	ENSG00000179335.14	CLK3	Shared w/carrier	.	.	20.771	0.000160134
P1C_01	ENST00000563874.1	ENSG00000188603.12	CLN3	Shared w/carrier	.	.	0.99913	0.00094375
P1C_01	ENST00000226951.6	ENSG00000109684.10	CLNK	Shared w/carrier	.	.	-0.359402	0.0209505
P1C_01	ENST00000442825.2	ENSG00000109684.10	CLNK	Shared w/carrier	.	.	0.93042	0.00919738
P1C_01	ENST00000320895.5	ENSG00000049656.9	CLPTM1L	Shared w/carrier	.	.	-0.82121	1.1e-17
P1C_01	ENST00000503042.1	ENSG00000049656.9	CLPTM1L	Shared w/carrier	.	.	-0.708666	5.46e-05
P1C_01	ENST00000511268.2	ENSG00000049656.9	CLPTM1L	Shared w/carrier	.	.	-1.40425	1.1e-08
P1C_01	ENST00000486645.1	ENSG00000103121.4	CMC2	Shared w/carrier	.	.	0.553905	0.0487726
P1C_01	ENST00000369484.3	ENSG00000182712.11	CMC4	Shared w/carrier	.	.	0.422701	0.0013156
P1C_01	ENST00000566513.1	ENSG00000153815.12	CMIP	Shared w/carrier	.	.	19.1586	2.31e-06
P1C_01	ENST00000361909.4	ENSG00000140931.15	CMTM3	Shared w/carrier	.	.	-7.74682	0.0147617
P1C_01	ENST00000425654.2	ENSG00000149970.10	CNKSR2	Shared w/carrier	.	.	1.73565	0.00559711
P1C_01	ENST00000348419.3	ENSG00000064666.10	CNN2	Shared w/carrier	.	.	0.426286	0.0238649
P1C_01	ENST00000356713.4	ENSG00000119946.9	CNNM1	Shared w/carrier	.	.	6.33392	0.000630302
P1C_01	ENST00000369878.4	ENSG00000148842.13	CNNM2	Shared w/carrier	.	.	-0.483076	0.0401686
P1C_01	ENST00000380255.3	ENSG00000170037.9	CNTROB	Shared w/carrier	.	.	21.1974	0.000960636
P1C_01	ENST00000223336.6	ENSG00000106603.13	COA1	Shared w/carrier	.	.	0.514643	0.00268958
P1C_01	ENST00000322773.4	ENSG00000082293.8	COL19A1	Shared w/carrier	.	.	0.531084	6.55e-05
P1C_01	ENST00000297268.6	ENSG00000164692.13	COL1A2	Shared w/carrier	.	.	-1.87632	0.00636541
P1C_01	ENST00000375820.4	ENSG00000187498.10	COL4A1	Shared w/carrier	.	.	2.888	0.00908404
P1C_01	ENST00000371817.3	ENSG00000130635.11	COL5A1	Shared w/carrier	.	.	1.85952	4.33e-32
P1C_01	ENST00000460264.1	ENSG00000130635.11	COL5A1	Shared w/carrier	.	.	2.89226	0.000993743
P1C_01	ENST00000466267.1	ENSG00000049089.9	COL9A2	Shared w/carrier	.	.	-15.5785	7.57e-10
P1C_01	ENST00000407537.1	ENSG00000093010.7	COMT	Shared w/carrier	.	.	23.1464	3.42e-19
P1C_01	ENST00000333188.5	ENSG00000184432.5	COPB2	Shared w/carrier	.	.	-0.348315	0.00653414
P1C_01	ENST00000514508.1	ENSG00000184432.5	COPB2	Shared w/carrier	.	.	-0.761978	0.00516245
P1C_01	ENST00000567786.1	ENSG00000103187.6	COTL1	Shared w/carrier	.	.	-0.671611	0.00985234
P1C_01	ENST00000572088.1	ENSG00000166260.6	COX11	Shared w/carrier	.	.	0.439304	0.0273785
P1C_01	ENST00000520271.1	ENSG00000164919.6	COX6C	Shared w/carrier	.	.	1.00135	0.000690602
P1C_01	ENST00000522934.1	ENSG00000164919.6	COX6C	Shared w/carrier	.	.	0.398153	0.000649289
P1C_01	ENST00000509578.1	ENSG00000127184.6	COX7C	Shared w/carrier	.	.	-1.2899	0.00368081
P1C_01	ENST00000225719.4	ENSG00000108582.7	CPD	Shared w/carrier	.	.	-0.906626	0.000354392
P1C_01	ENST00000519835.1	ENSG00000113742.8	CPEB4	Shared w/carrier	.	.	-0.9201	0.0334799
P1C_01	ENST00000338797.6	ENSG00000105662.11	CRTC1	Shared w/carrier	.	.	0.653503	0.00564643
P1C_01	ENST00000543948.1	ENSG00000103316.6	CRYM	Shared w/carrier	.	.	7.77438	0.044186
P1C_01	ENST00000571666.1	ENSG00000103316.6	CRYM	Shared w/carrier	.	.	2.32191	0.0265741
P1C_01	ENST00000542325.1	ENSG00000124207.12	CSE1L	Shared w/carrier	.	.	21.4016	3.38e-05
P1C_01	ENST00000566575.1	ENSG00000260655.1	CTA-250D10.23	Shared w/carrier	.	.	0.335399	0.00611605
P1C_01	ENST00000370630.5	ENSG00000117151.8	CTBS	Shared w/carrier	.	.	-0.887694	0.0463754
P1C_01	ENST00000512155.1	ENSG00000250579.1	CTD-2297D10.2	Shared w/carrier	.	.	4.1218	0.0330791
P1C_01	ENST00000425211.1	ENSG00000273018.1	CTD-2303H24.2	Shared w/carrier	.	.	7.33852	1.44e-05
P1C_01	ENST00000609578.1	ENSG00000273018.1	CTD-2303H24.2	Shared w/carrier	.	.	-1.81502	0.000316328
P1C_01	ENST00000553668.1	ENSG00000258733.1	CTD-2341M24.1	Shared w/carrier	.	.	2.26153	0.0318561
P1C_01	ENST00000500016.1	ENSG00000245466.1	CTD-2540L5.6	Shared w/carrier	.	.	1.55168	1.16e-06
P1C_01	ENST00000573600.1	ENSG00000175826.7	CTDNEP1	Shared w/carrier	.	.	-1.60362	0.040138
P1C_01	ENST00000532787.1	ENSG00000198561.8	CTNND1	Shared w/carrier	.	.	27.5704	2.4e-15
P1C_01	ENST00000046640.3	ENSG00000040531.10	CTNS	Shared w/carrier	.	.	-0.495608	0.00426533
P1C_01	ENST00000310325.5	ENSG00000174080.6	CTSF	Shared w/carrier	.	.	-2.05198	0.0376926
P1C_01	ENST00000220166.5	ENSG00000103811.11	CTSH	Shared w/carrier	.	.	-1.14295	0.00213609
P1C_01	ENST00000527138.1	ENSG00000103811.11	CTSH	Shared w/carrier	.	.	-0.975958	8.38e-07
P1C_01	ENST00000527715.1	ENSG00000103811.11	CTSH	Shared w/carrier	.	.	-0.901851	9.15e-14
P1C_01	ENST00000528741.1	ENSG00000103811.11	CTSH	Shared w/carrier	.	.	-3.04608	0.0384555
P1C_01	ENST00000529612.1	ENSG00000103811.11	CTSH	Shared w/carrier	.	.	-0.92153	6.69e-05
P1C_01	ENST00000529861.1	ENSG00000103811.11	CTSH	Shared w/carrier	.	.	-0.826382	0.0154497
P1C_01	ENST00000530010.1	ENSG00000103811.11	CTSH	Shared w/carrier	.	.	-0.74988	0.0402983
P1C_01	ENST00000533777.1	ENSG00000103811.11	CTSH	Shared w/carrier	.	.	-0.806579	5.75e-08
P1C_01	ENST00000376561.3	ENSG00000085733.11	CTTN	Shared w/carrier	.	.	6.96252	0.0248017
P1C_01	ENST00000439871.1	ENSG00000229754.1	CXCR2P1	Shared w/carrier	.	.	-1.51831	0.0270208
P1C_01	ENST00000373691.4	ENSG00000186810.7	CXCR3	Shared w/carrier	.	.	-1.23111	0.00307435
P1C_01	ENST00000357412.1	ENSG00000196741.3	CXorf24	Shared w/carrier	.	.	0.897038	0.0404177
P1C_01	ENST00000586568.1	ENSG00000154832.10	CXXC1	Shared w/carrier	.	.	-0.526531	0.0479358
P1C_01	ENST00000497820.1	ENSG00000215883.5	CYB5RL	Shared w/carrier	.	.	2.52985	0.0430201
P1C_01	ENST00000533173.1	ENSG00000187954.8	CYHR1	Shared w/carrier	.	.	-0.347507	0.0112126
P1C_01	ENST00000368520.1	ENSG00000130649.5	CYP2E1	Shared w/carrier	.	.	-3.13133	0.000401671
P1C_01	ENST00000502665.1	ENSG00000145476.11	CYP4V2	Shared w/carrier	.	.	-0.49668	0.0206982
P1C_01	ENST00000436747.1	ENSG00000180902.12	D2HGDH	Shared w/carrier	.	.	0.681212	6.7e-05
P1C_01	ENST00000395125.1	ENSG00000100592.11	DAAM1	Shared w/carrier	.	.	0.542707	0.0128393
P1C_01	ENST00000541264.2	ENSG00000165617.10	DACT1	Shared w/carrier	.	.	6.44163	0.00404688
P1C_01	ENST00000296414.7	ENSG00000070190.8	DAPP1	Shared w/carrier	.	.	-0.300812	0.0101121
P1C_01	ENST00000315005.3	ENSG00000161692.13	DBF4B	Shared w/carrier	.	.	0.487099	0.0393733
P1C_01	ENST00000309007.5	ENSG00000113758.9	DBN1	Shared w/carrier	.	.	0.975027	5.11e-15
P1C_01	ENST00000477391.2	ENSG00000113758.9	DBN1	Shared w/carrier	.	.	3.1888	0.021107
P1C_01	ENST00000494774.1	ENSG00000136279.14	DBNL	Shared w/carrier	.	.	0.214394	0.0319508
P1C_01	ENST00000446197.3	ENSG00000100897.13	DCAF11	Shared w/carrier	.	.	0.380915	0.0138783
P1C_01	ENST00000361264.4	ENSG00000198876.8	DCAF12	Shared w/carrier	.	.	0.154523	0.00881869
P1C_01	ENST00000504961.1	ENSG00000172795.11	DCP2	Shared w/carrier	.	.	0.383992	0.0333094
P1C_01	ENST00000565758.1	ENSG00000179958.4	DCTPP1	Shared w/carrier	.	.	22.1068	4.6e-09
P1C_01	ENST00000375792.3	ENSG00000213722.4	DDAH2	Shared w/carrier	.	.	1.567	6.64e-05
P1C_01	ENST00000376575.3	ENSG00000204580.7	DDR1	Shared w/carrier	.	.	-14.5589	0.00649741
P1C_01	ENST00000367921.3	ENSG00000162733.12	DDR2	Shared w/carrier	.	.	-2.77914	0.00986209
P1C_01	ENST00000446985.1	ENSG00000162733.12	DDR2	Shared w/carrier	.	.	-4.25219	0.040661
P1C_01	ENST00000539702.1	ENSG00000013573.12	DDX11	Shared w/carrier	.	.	-1.26947	0.0111818
P1C_01	ENST00000542129.1	ENSG00000013573.12	DDX11	Shared w/carrier	.	.	-2.44902	0.0254317
P1C_01	ENST00000461443.1	ENSG00000088205.8	DDX18	Shared w/carrier	.	.	-1.44785	0.0281301
P1C_01	ENST00000421223.1	ENSG00000136271.6	DDX56	Shared w/carrier	.	.	-0.787395	7.03e-08
P1C_01	ENST00000379883.2	ENSG00000107201.5	DDX58	Shared w/carrier	.	.	0.815212	0.00603453
P1C_01	ENST00000545044.1	ENSG00000107201.5	DDX58	Shared w/carrier	.	.	17.297	1.72e-08
P1C_01	ENST00000393743.3	ENSG00000137628.12	DDX60	Shared w/carrier	.	.	0.870032	0.00059832
P1C_01	ENST00000510590.1	ENSG00000181381.9	DDX60L	Shared w/carrier	.	.	1.79774	7.01e-06
P1C_01	ENST00000519328.1	ENSG00000104325.2	DECR1	Shared w/carrier	.	.	5.29177	0.0338854
P1C_01	ENST00000545495.1	ENSG00000158796.12	DEDD	Shared w/carrier	.	.	8.49098	0.011843
P1C_01	ENST00000294737.7	ENSG00000213047.7	DENND1B	Shared w/carrier	.	.	-2.26466	0.000172795
P1C_01	ENST00000391979.2	ENSG00000213047.7	DENND1B	Shared w/carrier	.	.	-2.02269	3.3e-05
P1C_01	ENST00000468692.1	ENSG00000162777.12	DENND2D	Shared w/carrier	.	.	0.962709	7.53e-05
P1C_01	ENST00000473682.1	ENSG00000162777.12	DENND2D	Shared w/carrier	.	.	0.635762	2.85e-05
P1C_01	ENST00000382105.2	ENSG00000100150.12	DEPDC5	Shared w/carrier	.	.	21.077	0.0051537
P1C_01	ENST00000400248.2	ENSG00000100150.12	DEPDC5	Shared w/carrier	.	.	8.20855	0.0129079
P1C_01	ENST00000404056.1	ENSG00000099958.10	DERL3	Shared w/carrier	.	.	-1.33492	1.58e-05
P1C_01	ENST00000406855.3	ENSG00000099958.10	DERL3	Shared w/carrier	.	.	-1.11942	0.00103918
P1C_01	ENST00000228027.7	ENSG00000062282.10	DGAT2	Shared w/carrier	.	.	-1.15731	5.66e-22
P1C_01	ENST00000475941.1	ENSG00000128191.9	DGCR8	Shared w/carrier	.	.	0.90094	0.000526323
P1C_01	ENST00000549079.2	ENSG00000065357.15	DGKA	Shared w/carrier	.	.	1.34318	0.0247257
P1C_01	ENST00000264093.4	ENSG00000114956.15	DGUOK	Shared w/carrier	.	.	0.577445	2.08e-05
P1C_01	ENST00000288111.7	ENSG00000157379.9	DHRS1	Shared w/carrier	.	.	0.470334	0.0491977
P1C_01	ENST00000397071.1	ENSG00000187630.10	DHRS4L2	Shared w/carrier	.	.	0.434452	0.0272152
P1C_01	ENST00000263035.4	ENSG00000181192.7	DHTKD1	Shared w/carrier	.	.	0.185703	0.00225349
P1C_01	ENST00000370368.1	ENSG00000101191.12	DIDO1	Shared w/carrier	.	.	10.2955	0.00161639
P1C_01	ENST00000317114.1	ENSG00000177337.3	DLGAP1-AS1	Shared w/carrier	.	.	1.10875	0.0268276
P1C_01	ENST00000421627.2	ENSG00000198010.7	DLGAP2	Shared w/carrier	.	.	-4.78201	0.0151071
P1C_01	ENST00000392206.2	ENSG00000161249.16	DMKN	Shared w/carrier	.	.	2.45964	0.00770631
P1C_01	ENST00000559769.1	ENSG00000104093.9	DMXL2	Shared w/carrier	.	.	2.0627	0.00221905
P1C_01	ENST00000409508.3	ENSG00000105877.13	DNAH11	Shared w/carrier	.	.	-2.45563	0.0351357
P1C_01	ENST00000264065.7	ENSG00000077232.12	DNAJC10	Shared w/carrier	.	.	-0.645826	0.0314976
P1C_01	ENST00000491074.1	ENSG00000077232.12	DNAJC10	Shared w/carrier	.	.	-0.667357	0.0459777
P1C_01	ENST00000465508.1	ENSG00000007923.11	DNAJC11	Shared w/carrier	.	.	-1.15181	0.00226349
P1C_01	ENST00000379221.2	ENSG00000120675.4	DNAJC15	Shared w/carrier	.	.	-0.727842	1.98e-06
P1C_01	ENST00000507405.1	ENSG00000170464.5	DNAJC18	Shared w/carrier	.	.	-1.23584	0.0456705
P1C_01	ENST00000587604.1	ENSG00000130816.10	DNMT1	Shared w/carrier	.	.	1.10842	0.00378108
P1C_01	ENST00000276440.7	ENSG00000147459.13	DOCK5	Shared w/carrier	.	.	-1.11457	0.000492027
P1C_01	ENST00000566936.1	ENSG00000125170.6	DOK4	Shared w/carrier	.	.	-1.99425	0.000983058
P1C_01	ENST00000532264.1	ENSG00000133884.5	DPF2	Shared w/carrier	.	.	7.08502	0.0215264
P1C_01	ENST00000490286.1	ENSG00000197635.5	DPP4	Shared w/carrier	.	.	-14.2097	0.0199545
P1C_01	ENST00000286692.4	ENSG00000156171.10	DRAM2	Shared w/carrier	.	.	-0.783867	0.000862544
P1C_01	ENST00000461449.1	ENSG00000156171.10	DRAM2	Shared w/carrier	.	.	0.740803	0.00023243
P1C_01	ENST00000463682.1	ENSG00000156171.10	DRAM2	Shared w/carrier	.	.	1.21174	0.0011337
P1C_01	ENST00000359564.2	ENSG00000111817.12	DSE	Shared w/carrier	.	.	0.515111	0.00729635
P1C_01	ENST00000261590.8	ENSG00000046604.8	DSG2	Shared w/carrier	.	.	-0.757202	1.31e-09
P1C_01	ENST00000340834.4	ENSG00000151914.13	DST	Shared w/carrier	.	.	-0.786444	0.0451609
P1C_01	ENST00000370788.2	ENSG00000151914.13	DST	Shared w/carrier	.	.	-1.45746	0.0480143
P1C_01	ENST00000487754.2	ENSG00000151914.13	DST	Shared w/carrier	.	.	-1.48128	0.00476168
P1C_01	ENST00000498437.1	ENSG00000138101.14	DTNB	Shared w/carrier	.	.	-2.57058	0.0284157
P1C_01	ENST00000413936.2	ENSG00000091073.15	DTX2	Shared w/carrier	.	.	-1.29265	0.0205389
P1C_01	ENST00000468546.1	ENSG00000091073.15	DTX2	Shared w/carrier	.	.	-1.25159	0.0481548
P1C_01	ENST00000337737.3	ENSG00000178498.11	DTX3	Shared w/carrier	.	.	-0.437277	0.0429126
P1C_01	ENST00000578264.1	ENSG00000169718.13	DUS1L	Shared w/carrier	.	.	-5.70807	0.0360466
P1C_01	ENST00000565980.1	ENSG00000167264.13	DUS2	Shared w/carrier	.	.	-1.23826	0.0227747
P1C_01	ENST00000344450.5	ENSG00000112679.10	DUSP22	Shared w/carrier	.	.	0.384476	0.0209526
P1C_01	ENST00000419235.2	ENSG00000112679.10	DUSP22	Shared w/carrier	.	.	0.237476	0.00729885
P1C_01	ENST00000603795.1	ENSG00000112679.10	DUSP22	Shared w/carrier	.	.	19.5039	6.69e-13
P1C_01	ENST00000368108.3	ENSG00000158716.4	DUSP23	Shared w/carrier	.	.	-0.800012	0.0306025
P1C_01	ENST00000240101.2	ENSG00000120875.4	DUSP4	Shared w/carrier	.	.	-1.0407	0.0010817
P1C_01	ENST00000308385.6	ENSG00000139318.7	DUSP6	Shared w/carrier	.	.	3.42543	0.000251983
P1C_01	ENST00000547291.1	ENSG00000139318.7	DUSP6	Shared w/carrier	.	.	3.32963	0.0326878
P1C_01	ENST00000558472.1	ENSG00000128951.9	DUT	Shared w/carrier	.	.	0.865271	0.00139718
P1C_01	ENST00000539680.1	ENSG00000121310.12	ECHDC2	Shared w/carrier	.	.	-2.04811	2.65e-30
P1C_01	ENST00000366090.2	ENSG00000114346.9	ECT2	Shared w/carrier	.	.	5.53002	0.0379883
P1C_01	ENST00000217182.3	ENSG00000101210.6	EEF1A2	Shared w/carrier	.	.	-3.61923	0.0332378
P1C_01	ENST00000366521.3	ENSG00000203666.8	EFCAB2	Shared w/carrier	.	.	1.46124	0.0341935
P1C_01	ENST00000487845.1	ENSG00000203666.8	EFCAB2	Shared w/carrier	.	.	1.75174	0.0396779
P1C_01	ENST00000497591.1	ENSG00000203666.8	EFCAB2	Shared w/carrier	.	.	1.42307	0.0124391
P1C_01	ENST00000529870.1	ENSG00000172638.8	EFEMP2	Shared w/carrier	.	.	4.95721	0.00439714
P1C_01	ENST00000531972.1	ENSG00000172638.8	EFEMP2	Shared w/carrier	.	.	2.64594	0.0108613
P1C_01	ENST00000320631.3	ENSG00000110047.13	EHD1	Shared w/carrier	.	.	-0.632178	0.0258576
P1C_01	ENST00000495657.1	ENSG00000181090.13	EHMT1	Shared w/carrier	.	.	0.908599	0.0462066
P1C_01	ENST00000534546.1	ENSG00000149547.10	EI24	Shared w/carrier	.	.	19.9154	0.00117123
P1C_01	ENST00000303236.3	ENSG00000172071.7	EIF2AK3	Shared w/carrier	.	.	-0.508801	0.0187917
P1C_01	ENST00000424014.2	ENSG00000111361.8	EIF2B1	Shared w/carrier	.	.	0.169695	0.0456705
P1C_01	ENST00000367114.3	ENSG00000143486.11	EIF2D	Shared w/carrier	.	.	19.3041	7.29e-08
P1C_01	ENST00000256383.4	ENSG00000134001.8	EIF2S1	Shared w/carrier	.	.	-0.449035	0.0415909
P1C_01	ENST00000521861.1	ENSG00000147677.6	EIF3H	Shared w/carrier	.	.	-0.945677	0.000937164
P1C_01	ENST00000261868.5	ENSG00000104131.8	EIF3J	Shared w/carrier	.	.	-0.656392	0.0305591
P1C_01	ENST00000536248.1	ENSG00000104131.8	EIF3J	Shared w/carrier	.	.	-2.15747	0.0230255
P1C_01	ENST00000477256.1	ENSG00000100129.13	EIF3L	Shared w/carrier	.	.	0.214651	0.00117296
P1C_01	ENST00000583802.1	ENSG00000161960.10	EIF4A1	Shared w/carrier	.	.	22.0791	8.11e-14
P1C_01	ENST00000295612.3	ENSG00000163412.8	EIF4E3	Shared w/carrier	.	.	-2.30459	0.00179105
P1C_01	ENST00000533485.1	ENSG00000110321.11	EIF4G2	Shared w/carrier	.	.	-1.59706	0.0456302
P1C_01	ENST00000355068.4	ENSG00000132507.13	EIF5A	Shared w/carrier	.	.	-0.51545	0.0199383
P1C_01	ENST00000335997.7	ENSG00000102034.12	ELF4	Shared w/carrier	.	.	0.32993	0.0120907
P1C_01	ENST00000431061.2	ENSG00000118985.10	ELL2	Shared w/carrier	.	.	-1.08181	0.00104162
P1C_01	ENST00000574255.1	ENSG00000170291.10	ELP5	Shared w/carrier	.	.	5.26958	8.58e-18
P1C_01	ENST00000599293.1	ENSG00000161671.12	EMC10	Shared w/carrier	.	.	-15.1214	0.00851906
P1C_01	ENST00000245046.2	ENSG00000125037.8	EMC3	Shared w/carrier	.	.	-0.259788	0.030778
P1C_01	ENST00000404820.3	ENSG00000186998.11	EMID1	Shared w/carrier	.	.	1.43685	0.00811166
P1C_01	ENST00000430127.1	ENSG00000186998.11	EMID1	Shared w/carrier	.	.	1.10224	0.0488122
P1C_01	ENST00000473933.1	ENSG00000186998.11	EMID1	Shared w/carrier	.	.	1.78103	0.0309756
P1C_01	ENST00000487477.1	ENSG00000186998.11	EMID1	Shared w/carrier	.	.	3.90023	0.00763228
P1C_01	ENST00000588420.1	ENSG00000125746.10	EML2	Shared w/carrier	.	.	-1.73963	0.00338714
P1C_01	ENST00000494448.1	ENSG00000149499.7	EML3	Shared w/carrier	.	.	-1.02908	0.013239
P1C_01	ENST00000359543.3	ENSG00000213853.5	EMP2	Shared w/carrier	.	.	-2.02786	0.04442
P1C_01	ENST00000599704.1	ENSG00000142227.6	EMP3	Shared w/carrier	.	.	1.70249	0.0307524
P1C_01	ENST00000396073.3	ENSG00000132464.7	ENAM	Shared w/carrier	.	.	1.39366	2.38e-05
P1C_01	ENST00000278505.4	ENSG00000149218.4	ENDOD1	Shared w/carrier	.	.	0.868704	1.07e-25
P1C_01	ENST00000300682.10	ENSG00000167280.12	ENGASE	Shared w/carrier	.	.	-0.360271	0.0042412
P1C_01	ENST00000579016.1	ENSG00000167280.12	ENGASE	Shared w/carrier	.	.	-0.623841	0.036582
P1C_01	ENST00000358689.4	ENSG00000197217.8	ENTPD4	Shared w/carrier	.	.	-0.453296	6.91e-08
P1C_01	ENST00000530481.1	ENSG00000079819.12	EPB41L2	Shared w/carrier	.	.	0.701558	0.0314374
P1C_01	ENST00000413221.2	ENSG00000224032.2	EPB41L4A-AS1	Shared w/carrier	.	.	-0.770722	2.91e-11
P1C_01	ENST00000443124.1	ENSG00000115109.9	EPB41L5	Shared w/carrier	.	.	0.710723	0.031956
P1C_01	ENST00000443902.2	ENSG00000115109.9	EPB41L5	Shared w/carrier	.	.	7.08101	0.0480377
P1C_01	ENST00000199448.4	ENSG00000086289.7	EPDR1	Shared w/carrier	.	.	9.48624	0.000640234
P1C_01	ENST00000358432.5	ENSG00000142627.9	EPHA2	Shared w/carrier	.	.	1.2837	0.0266397
P1C_01	ENST00000535753.2	ENSG00000127527.9	EPS15L1	Shared w/carrier	.	.	0.823238	0.0230255
P1C_01	ENST00000281172.5	ENSG00000151491.8	EPS8	Shared w/carrier	.	.	1.56208	0.00960822
P1C_01	ENST00000542903.1	ENSG00000151491.8	EPS8	Shared w/carrier	.	.	3.3113	0.00892419
P1C_01	ENST00000586131.1	ENSG00000104884.10	ERCC2	Shared w/carrier	.	.	22.8878	7.07e-06
P1C_01	ENST00000590505.1	ENSG00000142396.6	ERVK3-1	Shared w/carrier	.	.	-0.290954	0.0487437
P1C_01	ENST00000278927.5	ENSG00000149564.7	ESAM	Shared w/carrier	.	.	0.967177	2.79e-12
P1C_01	ENST00000417453.1	ENSG00000149564.7	ESAM	Shared w/carrier	.	.	1.24082	0.000452128
P1C_01	ENST00000464067.1	ENSG00000149564.7	ESAM	Shared w/carrier	.	.	1.34825	1.8e-09
P1C_01	ENST00000257934.4	ENSG00000135476.7	ESPL1	Shared w/carrier	.	.	0.299293	0.0314087
P1C_01	ENST00000511912.1	ENSG00000171503.7	ETFDH	Shared w/carrier	.	.	-0.548183	0.0316575
P1C_01	ENST00000393664.2	ENSG00000175832.8	ETV4	Shared w/carrier	.	.	2.25867	5.96e-14
P1C_01	ENST00000538265.1	ENSG00000175832.8	ETV4	Shared w/carrier	.	.	21.4302	8.33e-08
P1C_01	ENST00000585508.1	ENSG00000175832.8	ETV4	Shared w/carrier	.	.	2.44426	0.00209132
P1C_01	ENST00000586826.1	ENSG00000175832.8	ETV4	Shared w/carrier	.	.	1.69938	0.0464326
P1C_01	ENST00000392920.3	ENSG00000196405.8	EVL	Shared w/carrier	.	.	0.67407	8.36e-08
P1C_01	ENST00000544450.2	ENSG00000196405.8	EVL	Shared w/carrier	.	.	0.384624	0.00356331
P1C_01	ENST00000553799.1	ENSG00000196405.8	EVL	Shared w/carrier	.	.	1.17144	0.0440262
P1C_01	ENST00000555848.1	ENSG00000196405.8	EVL	Shared w/carrier	.	.	0.480081	0.000696284
P1C_01	ENST00000510441.1	ENSG00000180104.11	EXOC3	Shared w/carrier	.	.	-2.95361	0.0273287
P1C_01	ENST00000465252.1	ENSG00000182473.16	EXOC7	Shared w/carrier	.	.	-3.90766	0.00260653
P1C_01	ENST00000544779.1	ENSG00000171824.9	EXOSC10	Shared w/carrier	.	.	21.2543	7.33e-13
P1C_01	ENST00000467846.1	ENSG00000075914.8	EXOSC7	Shared w/carrier	.	.	-1.06029	0.00417457
P1C_01	ENST00000239893.5	ENSG00000120699.8	EXOSC8	Shared w/carrier	.	.	1.81912	0.0379186
P1C_01	ENST00000545175.1	ENSG00000158161.11	EYA3	Shared w/carrier	.	.	5.10088	0.0353166
P1C_01	ENST00000451619.1	ENSG00000124491.11	F13A1	Shared w/carrier	.	.	3.17222	0.00584941
P1C_01	ENST00000540820.1	ENSG00000221968.4	FADS3	Shared w/carrier	.	.	1.30693	0.00032574
P1C_01	ENST00000371778.4	ENSG00000185104.15	FAF1	Shared w/carrier	.	.	0.308434	0.00465375
P1C_01	ENST00000471815.1	ENSG00000065809.9	FAM107B	Shared w/carrier	.	.	-1.30388	0.0142044
P1C_01	ENST00000540480.1	ENSG00000112584.9	FAM120B	Shared w/carrier	.	.	8.30541	2.57e-06
P1C_01	ENST00000450976.1	ENSG00000175182.9	FAM131A	Shared w/carrier	.	.	-3.27689	0.0374049
P1C_01	ENST00000264344.5	ENSG00000138640.10	FAM13A	Shared w/carrier	.	.	2.54391	5.33e-07
P1C_01	ENST00000502459.1	ENSG00000138640.10	FAM13A	Shared w/carrier	.	.	2.14874	0.0400498
P1C_01	ENST00000509094.1	ENSG00000138640.10	FAM13A	Shared w/carrier	.	.	3.50824	1.47e-06
P1C_01	ENST00000515600.1	ENSG00000138640.10	FAM13A	Shared w/carrier	.	.	2.29318	0.000143591
P1C_01	ENST00000360669.6	ENSG00000170074.15	FAM153A	Shared w/carrier	.	.	-2.06369	0.0202533
P1C_01	ENST00000570230.1	ENSG00000260528.2	FAM157C	Shared w/carrier	.	.	1.45217	0.00105177
P1C_01	ENST00000389156.4	ENSG00000198780.7	FAM169A	Shared w/carrier	.	.	-8.20316	0.00072765
P1C_01	ENST00000376403.1	ENSG00000175170.10	FAM182B	Shared w/carrier	.	.	-5.60365	0.000679138
P1C_01	ENST00000389447.5	ENSG00000172775.12	FAM192A	Shared w/carrier	.	.	24.9955	1.62e-19
P1C_01	ENST00000324666.5	ENSG00000125386.10	FAM193A	Shared w/carrier	.	.	2.41661	0.040266
P1C_01	ENST00000510032.1	ENSG00000237765.2	FAM200B	Shared w/carrier	.	.	2.49671	0.0317923
P1C_01	ENST00000374624.3	ENSG00000119328.7	FAM206A	Shared w/carrier	.	.	2.21526	0.0208401
P1C_01	ENST00000589346.1	ENSG00000177150.8	FAM210A	Shared w/carrier	.	.	1.20084	0.02948
P1C_01	ENST00000357260.5	ENSG00000197852.8	FAM212B	Shared w/carrier	.	.	0.412504	0.0406168
P1C_01	ENST00000378554.2	ENSG00000005238.15	FAM214B	Shared w/carrier	.	.	1.23374	0.0442998
P1C_01	ENST00000605244.1	ENSG00000005238.15	FAM214B	Shared w/carrier	.	.	-16.9414	0.0246633
P1C_01	ENST00000581407.1	ENSG00000173065.9	FAM222B	Shared w/carrier	.	.	-0.417527	0.00742259
P1C_01	ENST00000368898.3	ENSG00000213185.2	FAM24B	Shared w/carrier	.	.	1.64001	0.00437006
P1C_01	ENST00000369756.3	ENSG00000112773.11	FAM46A	Shared w/carrier	.	.	13.5772	6.31e-08
P1C_01	ENST00000250056.8	ENSG00000129195.11	FAM64A	Shared w/carrier	.	.	1.07366	7.61e-09
P1C_01	ENST00000571572.2	ENSG00000129195.11	FAM64A	Shared w/carrier	.	.	-0.965551	0.0125582
P1C_01	ENST00000572447.1	ENSG00000129195.11	FAM64A	Shared w/carrier	.	.	1.27352	0.00092445
P1C_01	ENST00000510784.2	ENSG00000111913.11	FAM65B	Shared w/carrier	.	.	1.15104	0.0492359
P1C_01	ENST00000388995.6	ENSG00000188522.10	FAM83G	Shared w/carrier	.	.	-0.350433	0.0222389
P1C_01	ENST00000346333.6	ENSG00000158483.11	FAM86C1	Shared w/carrier	.	.	-0.885822	0.00579292
P1C_01	ENST00000526393.1	ENSG00000158483.11	FAM86C1	Shared w/carrier	.	.	-1.18831	0.00340238
P1C_01	ENST00000459803.1	ENSG00000244026.2	FAM86DP	Shared w/carrier	.	.	5.87076	0.0440509
P1C_01	ENST00000354817.3	ENSG00000197601.8	FAR1	Shared w/carrier	.	.	-0.460845	0.029229
P1C_01	ENST00000547411.1	ENSG00000064763.6	FAR2	Shared w/carrier	.	.	3.7264	0.0275524
P1C_01	ENST00000355279.2	ENSG00000026103.15	FAS	Shared w/carrier	.	.	21.6203	4.34e-05
P1C_01	ENST00000500085.2	ENSG00000083857.9	FAT1	Shared w/carrier	.	.	4.32189	0.0178021
P1C_01	ENST00000559133.1	ENSG00000166147.9	FBN1	Shared w/carrier	.	.	0.755213	0.00181729
P1C_01	ENST00000560355.1	ENSG00000166147.9	FBN1	Shared w/carrier	.	.	0.754422	0.00141772
P1C_01	ENST00000524492.1	ENSG00000182325.6	FBXL6	Shared w/carrier	.	.	-0.541616	0.00304978
P1C_01	ENST00000531080.1	ENSG00000110429.9	FBXO3	Shared w/carrier	.	.	5.89459	0.0164177
P1C_01	ENST00000287396.2	ENSG00000156804.3	FBXO32	Shared w/carrier	.	.	-2.10562	0.0378172
P1C_01	ENST00000517806.1	ENSG00000156509.9	FBXO43	Shared w/carrier	.	.	1.13875	0.00158139
P1C_01	ENST00000236938.6	ENSG00000132185.12	FCRLA	Shared w/carrier	.	.	-0.560638	0.0232596
P1C_01	ENST00000431615.1	ENSG00000088340.11	FER1L4	Shared w/carrier	.	.	-17.6498	5.69e-07
P1C_01	ENST00000345728.5	ENSG00000149781.8	FERMT3	Shared w/carrier	.	.	0.323253	0.0338032
P1C_01	ENST00000452243.1	ENSG00000182511.7	FES	Shared w/carrier	.	.	-6.36796	0.00251712
P1C_01	ENST00000258201.4	ENSG00000135723.9	FHOD1	Shared w/carrier	.	.	0.361317	0.0382603
P1C_01	ENST00000444214.2	ENSG00000134285.6	FKBP11	Shared w/carrier	.	.	-1.08392	0.0134016
P1C_01	ENST00000553027.1	ENSG00000134285.6	FKBP11	Shared w/carrier	.	.	-0.491645	0.0438338
P1C_01	ENST00000412494.1	ENSG00000106080.6	FKBP14	Shared w/carrier	.	.	-1.71525	0.0115058
P1C_01	ENST00000381719.3	ENSG00000088832.10	FKBP1A	Shared w/carrier	.	.	0.751576	0.00220959
P1C_01	ENST00000370659.1	ENSG00000198225.4	FKBP1C	Shared w/carrier	.	.	-1.19501	0.000231678
P1C_01	ENST00000379450.4	ENSG00000177731.11	FLII	Shared w/carrier	.	.	-0.446876	0.0316575
P1C_01	ENST00000545457.2	ENSG00000177731.11	FLII	Shared w/carrier	.	.	-0.446876	0.0316575
P1C_01	ENST00000282397.4	ENSG00000102755.6	FLT1	Shared w/carrier	.	.	1.59907	1.26e-14
P1C_01	ENST00000541932.1	ENSG00000102755.6	FLT1	Shared w/carrier	.	.	2.12849	2.08e-27
P1C_01	ENST00000570752.1	ENSG00000059122.12	FLYWCH1	Shared w/carrier	.	.	0.937169	6.51e-13
P1C_01	ENST00000574985.1	ENSG00000059122.12	FLYWCH1	Shared w/carrier	.	.	0.844393	0.00082921
P1C_01	ENST00000586643.1	ENSG00000184922.9	FMNL1	Shared w/carrier	.	.	-16.9694	2.59e-06
P1C_01	ENST00000529156.1	ENSG00000109920.8	FNBP4	Shared w/carrier	.	.	-1.6982	0.0167201
P1C_01	ENST00000484074.1	ENSG00000102531.12	FNDC3A	Shared w/carrier	.	.	-1.03216	0.000297794
P1C_01	ENST00000526755.1	ENSG00000168522.8	FNTA	Shared w/carrier	.	.	0.530814	0.0034383
P1C_01	ENST00000397224.4	ENSG00000100350.10	FOXRED2	Shared w/carrier	.	.	0.284007	0.0362825
P1C_01	ENST00000512123.1	ENSG00000138759.13	FRAS1	Shared w/carrier	.	.	5.63339	0.00346583
P1C_01	ENST00000524583.1	ENSG00000109536.7	FRG1	Shared w/carrier	.	.	1.34304	1.73e-05
P1C_01	ENST00000304195.3	ENSG00000172159.11	FRMD3	Shared w/carrier	.	.	1.95887	0.00187395
P1C_01	ENST00000492155.1	ENSG00000151474.15	FRMD4A	Shared w/carrier	.	.	1.33403	1.81e-06
P1C_01	ENST00000495956.1	ENSG00000151474.15	FRMD4A	Shared w/carrier	.	.	1.31311	0.020959
P1C_01	ENST00000305531.3	ENSG00000170324.15	FRMPD2	Shared w/carrier	.	.	4.31644	0.00324164
P1C_01	ENST00000397997.2	ENSG00000166225.4	FRS2	Shared w/carrier	.	.	-16.1519	0.0228168
P1C_01	ENST00000529548.1	ENSG00000167996.11	FTH1	Shared w/carrier	.	.	0.661345	0.0023146
P1C_01	ENST00000534719.1	ENSG00000167996.11	FTH1	Shared w/carrier	.	.	0.850394	0.00191411
P1C_01	ENST00000360689.5	ENSG00000033170.12	FUT8	Shared w/carrier	.	.	-0.932688	0.00405089
P1C_01	ENST00000394585.1	ENSG00000033170.12	FUT8	Shared w/carrier	.	.	-0.711698	1.06e-09
P1C_01	ENST00000260287.2	ENSG00000137731.9	FXYD2	Shared w/carrier	.	.	2.56214	1.04e-07
P1C_01	ENST00000514385.1	ENSG00000137731.9	FXYD2	Shared w/carrier	.	.	1.84459	2.54e-07
P1C_01	ENST00000533281.1	ENSG00000137731.9	FXYD2	Shared w/carrier	.	.	3.5973	0.0148969
P1C_01	ENST00000534383.1	ENSG00000137731.9	FXYD2	Shared w/carrier	.	.	1.33779	7.75e-05
P1C_01	ENST00000520518.1	ENSG00000010810.13	FYN	Shared w/carrier	.	.	5.75212	0.00455398
P1C_01	ENST00000240093.3	ENSG00000104290.6	FZD3	Shared w/carrier	.	.	-1.18439	2.03e-05
P1C_01	ENST00000496390.1	ENSG00000160219.7	GAB3	Shared w/carrier	.	.	7.82005	7.32e-05
P1C_01	ENST00000377012.4	ENSG00000204681.6	GABBR1	Shared w/carrier	.	.	-2.46024	8.16e-08
P1C_01	ENST00000467259.1	ENSG00000204681.6	GABBR1	Shared w/carrier	.	.	-1.90399	0.010623
P1C_01	ENST00000504435.1	ENSG00000178950.12	GAK	Shared w/carrier	.	.	0.544088	0.0207054
P1C_01	ENST00000504947.1	ENSG00000178950.12	GAK	Shared w/carrier	.	.	1.76998	0.0250824
P1C_01	ENST00000515868.1	ENSG00000178950.12	GAK	Shared w/carrier	.	.	-0.776143	0.00981249
P1C_01	ENST00000261304.2	ENSG00000054983.12	GALC	Shared w/carrier	.	.	-0.571803	0.0450572
P1C_01	ENST00000587707.1	ENSG00000108479.7	GALK1	Shared w/carrier	.	.	5.61004	0.0479044
P1C_01	ENST00000430044.2	ENSG00000178234.8	GALNT11	Shared w/carrier	.	.	-1.36577	7.32e-05
P1C_01	ENST00000488903.1	ENSG00000143641.8	GALNT2	Shared w/carrier	.	.	2.33597	0.0142062
P1C_01	ENST00000392701.3	ENSG00000115339.9	GALNT3	Shared w/carrier	.	.	-2.28461	1.75e-07
P1C_01	ENST00000555020.1	ENSG00000213930.7	GALT	Shared w/carrier	.	.	-0.810205	0.00788326
P1C_01	ENST00000447102.3	ENSG00000130005.7	GAMT	Shared w/carrier	.	.	1.60581	0.0094174
P1C_01	ENST00000396776.2	ENSG00000175857.4	GAPT	Shared w/carrier	.	.	1.92744	0.0274014
P1C_01	ENST00000446764.1	ENSG00000136895.14	GARNL3	Shared w/carrier	.	.	-4.95834	0.0219689
P1C_01	ENST00000389266.3	ENSG00000106105.9	GARS	Shared w/carrier	.	.	-0.378483	1.08e-07
P1C_01	ENST00000536122.1	ENSG00000141013.10	GAS8	Shared w/carrier	.	.	8.10361	5.29e-05
P1C_01	ENST00000563936.1	ENSG00000141013.10	GAS8	Shared w/carrier	.	.	5.74569	0.00307149
P1C_01	ENST00000429563.2	ENSG00000167491.13	GATAD2A	Shared w/carrier	.	.	-14.971	0.00385382
P1C_01	ENST00000429644.2	ENSG00000114480.8	GBE1	Shared w/carrier	.	.	0.965173	3.57e-10
P1C_01	ENST00000471938.1	ENSG00000162654.8	GBP4	Shared w/carrier	.	.	2.74736	4.42e-06
P1C_01	ENST00000396065.1	ENSG00000140297.8	GCNT3	Shared w/carrier	.	.	6.32155	0.000409601
P1C_01	ENST00000238018.4	ENSG00000119125.12	GDA	Shared w/carrier	.	.	7.26365	0.000770609
P1C_01	ENST00000358399.3	ENSG00000119125.12	GDA	Shared w/carrier	.	.	3.56495	9.93e-39
P1C_01	ENST00000308317.6	ENSG00000092208.12	GEMIN2	Shared w/carrier	.	.	-2.47953	0.0343451
P1C_01	ENST00000285873.7	ENSG00000082516.8	GEMIN5	Shared w/carrier	.	.	-0.235072	0.0129929
P1C_01	ENST00000309859.4	ENSG00000103365.11	GGA2	Shared w/carrier	.	.	0.146138	0.00568625
P1C_01	ENST00000425895.1	ENSG00000100031.14	GGT1	Shared w/carrier	.	.	-0.994387	0.0198544
P1C_01	ENST00000447416.1	ENSG00000100031.14	GGT1	Shared w/carrier	.	.	-1.78108	0.0147828
P1C_01	ENST00000464402.1	ENSG00000204120.10	GIGYF2	Shared w/carrier	.	.	-5.48491	0.0326641
P1C_01	ENST00000358647.3	ENSG00000196329.6	GIMAP5	Shared w/carrier	.	.	-1.13009	0.0147153
P1C_01	ENST00000476324.1	ENSG00000196329.6	GIMAP5	Shared w/carrier	.	.	-2.3174	2.68e-09
P1C_01	ENST00000276533.3	ENSG00000147536.7	GINS4	Shared w/carrier	.	.	0.410487	1.38e-05
P1C_01	ENST00000322315.5	ENSG00000179855.5	GIPC3	Shared w/carrier	.	.	2.614	0.00930866
P1C_01	ENST00000536703.1	ENSG00000139278.5	GLIPR1	Shared w/carrier	.	.	-0.952232	0.00312407
P1C_01	ENST00000480454.1	ENSG00000162419.8	GMEB1	Shared w/carrier	.	.	19.3795	3.79e-07
P1C_01	ENST00000464788.1	ENSG00000087460.19	GNAS	Shared w/carrier	.	.	20.5433	0.0378734
P1C_01	ENST00000378609.4	ENSG00000078369.13	GNB1	Shared w/carrier	.	.	0.152791	3.13e-06
P1C_01	ENST00000434686.2	ENSG00000078369.13	GNB1	Shared w/carrier	.	.	22.6386	1.2e-11
P1C_01	ENST00000504325.1	ENSG00000204628.7	GNB2L1	Shared w/carrier	.	.	0.449536	0.00234036
P1C_01	ENST00000358784.7	ENSG00000069966.14	GNB5	Shared w/carrier	.	.	0.745075	5.95e-05
P1C_01	ENST00000396594.3	ENSG00000159921.10	GNE	Shared w/carrier	.	.	-0.674898	0.000338845
P1C_01	ENST00000511277.1	ENSG00000167083.2	GNGT2	Shared w/carrier	.	.	0.410425	0.026601
P1C_01	ENST00000474423.1	ENSG00000163938.12	GNL3	Shared w/carrier	.	.	-1.54692	0.00968468
P1C_01	ENST00000311337.6	ENSG00000113552.11	GNPDA1	Shared w/carrier	.	.	0.526124	3.61e-05
P1C_01	ENST00000216410.3	ENSG00000100522.4	GNPNAT1	Shared w/carrier	.	.	-0.501813	0.0196138
P1C_01	ENST00000437131.1	ENSG00000144674.12	GOLGA4	Shared w/carrier	.	.	-0.848887	0.00127253
P1C_01	ENST00000510439.2	ENSG00000184206.7	GOLGA6L4	Shared w/carrier	.	.	-6.5607	0.0403723
P1C_01	ENST00000340645.5	ENSG00000173230.11	GOLGB1	Shared w/carrier	.	.	-0.482975	0.0147298
P1C_01	ENST00000388712.3	ENSG00000135052.12	GOLM1	Shared w/carrier	.	.	-0.937521	2.33e-05
P1C_01	ENST00000367763.3	ENSG00000120370.8	GORAB	Shared w/carrier	.	.	-0.907703	0.0075737
P1C_01	ENST00000225724.5	ENSG00000108587.10	GOSR1	Shared w/carrier	.	.	0.222747	0.00354338
P1C_01	ENST00000366934.3	ENSG00000092978.6	GPATCH2	Shared w/carrier	.	.	0.539253	0.0363417
P1C_01	ENST00000535467.1	ENSG00000076716.7	GPC4	Shared w/carrier	.	.	3.19064	5.86e-13
P1C_01	ENST00000397095.1	ENSG00000164849.7	GPR146	Shared w/carrier	.	.	1.40969	0.00174497
P1C_01	ENST00000481403.1	ENSG00000164849.7	GPR146	Shared w/carrier	.	.	1.56158	4.24e-05
P1C_01	ENST00000299092.3	ENSG00000166073.4	GPR176	Shared w/carrier	.	.	1.62243	0.0253555
P1C_01	ENST00000392040.1	ENSG00000135898.5	GPR55	Shared w/carrier	.	.	-1.03573	1.73e-20
P1C_01	ENST00000444078.1	ENSG00000135898.5	GPR55	Shared w/carrier	.	.	-1.69534	0.00086669
P1C_01	ENST00000460277.1	ENSG00000117262.14	GPR89A	Shared w/carrier	.	.	-18.4306	4.84e-05
P1C_01	ENST00000513040.1	ENSG00000155324.5	GRAMD3	Shared w/carrier	.	.	3.77025	0.00811166
P1C_01	ENST00000344415.4	ENSG00000189152.6	GRAPL	Shared w/carrier	.	.	0.933696	0.0441221
P1C_01	ENST00000293662.4	ENSG00000161835.6	GRASP	Shared w/carrier	.	.	-4.78342	0.0101121
P1C_01	ENST00000392564.1	ENSG00000177885.9	GRB2	Shared w/carrier	.	.	19.1677	8.29e-06
P1C_01	ENST00000285900.5	ENSG00000155511.13	GRIA1	Shared w/carrier	.	.	7.07737	0.00444509
P1C_01	ENST00000334003.7	ENSG00000186088.11	GSAP	Shared w/carrier	.	.	-1.87629	0.0240941
P1C_01	ENST00000525721.1	ENSG00000104518.6	GSDMD	Shared w/carrier	.	.	6.18063	0.0340683
P1C_01	ENST00000494735.1	ENSG00000197448.9	GSTK1	Shared w/carrier	.	.	0.595961	0.0196711
P1C_01	ENST00000361066.2	ENSG00000134202.6	GSTM3	Shared w/carrier	.	.	-1.45945	0.000808658
P1C_01	ENST00000486823.1	ENSG00000134202.6	GSTM3	Shared w/carrier	.	.	-1.75189	0.0149003
P1C_01	ENST00000393734.1	ENSG00000100577.14	GSTZ1	Shared w/carrier	.	.	6.40433	0.0136425
P1C_01	ENST00000392867.3	ENSG00000121964.10	GTDC1	Shared w/carrier	.	.	20.9934	0.0006499
P1C_01	ENST00000455485.1	ENSG00000228315.7	GUSBP11	Shared w/carrier	.	.	-0.541108	0.0209053
P1C_01	ENST00000222690.6	ENSG00000105968.14	H2AFV	Shared w/carrier	.	.	0.223909	0.0433697
P1C_01	ENST00000308153.4	ENSG00000105968.14	H2AFV	Shared w/carrier	.	.	0.315078	9.53e-06
P1C_01	ENST00000304332.4	ENSG00000113648.12	H2AFY	Shared w/carrier	.	.	0.391845	0.0294136
P1C_01	ENST00000369387.4	ENSG00000235655.2	H3F3AP4	Shared w/carrier	.	.	0.432697	0.0414797
P1C_01	ENST00000566709.1	ENSG00000063854.8	HAGH	Shared w/carrier	.	.	7.23172	0.00291484
P1C_01	ENST00000562889.1	ENSG00000140511.7	HAPLN3	Shared w/carrier	.	.	4.99929	0.0267734
P1C_01	ENST00000428854.1	ENSG00000249115.4	HAUS5	Shared w/carrier	.	.	-7.53305	0.0124013
P1C_01	ENST00000438412.1	ENSG00000231074.4	HCG18	Shared w/carrier	.	.	-6.75148	0.0170191
P1C_01	ENST00000375862.2	ENSG00000101336.8	HCK	Shared w/carrier	.	.	-7.21971	0.00054536
P1C_01	ENST00000534862.1	ENSG00000101336.8	HCK	Shared w/carrier	.	.	-6.42725	0.0206449
P1C_01	ENST00000368358.3	ENSG00000143630.5	HCN3	Shared w/carrier	.	.	0.689441	0.00134447
P1C_01	ENST00000373548.3	ENSG00000116478.7	HDAC1	Shared w/carrier	.	.	0.288193	0.00379608
P1C_01	ENST00000586802.1	ENSG00000108840.11	HDAC5	Shared w/carrier	.	.	0.352256	0.00226452
P1C_01	ENST00000411993.1	ENSG00000048052.17	HDAC9	Shared w/carrier	.	.	1.98647	0.0106988
P1C_01	ENST00000477306.1	ENSG00000143321.14	HDGF	Shared w/carrier	.	.	0.672404	0.0475005
P1C_01	ENST00000381077.5	ENSG00000130021.9	HDHD1	Shared w/carrier	.	.	-1.01915	2.81e-12
P1C_01	ENST00000403952.3	ENSG00000164818.11	HEATR2	Shared w/carrier	.	.	-2.22158	0.0100694
P1C_01	ENST00000543095.2	ENSG00000129493.10	HEATR5A	Shared w/carrier	.	.	-0.891841	0.0148069
P1C_01	ENST00000367658.2	ENSG00000112406.4	HECA	Shared w/carrier	.	.	-0.537339	0.0102622
P1C_01	ENST00000434410.1	ENSG00000114735.5	HEMK1	Shared w/carrier	.	.	21.8057	1.23e-10
P1C_01	ENST00000428453.1	ENSG00000180229.8	HERC2P3	Shared w/carrier	.	.	-5.82112	0.0196711
P1C_01	ENST00000429257.1	ENSG00000180229.8	HERC2P3	Shared w/carrier	.	.	9.44775	2.87e-08
P1C_01	ENST00000439977.2	ENSG00000051108.10	HERPUD1	Shared w/carrier	.	.	-1.0629	0.0145973
P1C_01	ENST00000568676.1	ENSG00000051108.10	HERPUD1	Shared w/carrier	.	.	-1.81579	0.000431065
P1C_01	ENST00000304952.6	ENSG00000188290.6	HES4	Shared w/carrier	.	.	1.82297	0.00125897
P1C_01	ENST00000428771.2	ENSG00000188290.6	HES4	Shared w/carrier	.	.	4.39356	0.00559747
P1C_01	ENST00000481869.1	ENSG00000188290.6	HES4	Shared w/carrier	.	.	2.1118	7.45e-05
P1C_01	ENST00000261416.7	ENSG00000049860.9	HEXB	Shared w/carrier	.	.	-0.352608	0.0382405
P1C_01	ENST00000354724.3	ENSG00000164683.12	HEY1	Shared w/carrier	.	.	2.46087	1.56e-24
P1C_01	ENST00000282728.5	ENSG00000152804.6	HHEX	Shared w/carrier	.	.	-1.75069	0.000141213
P1C_01	ENST00000472590.2	ENSG00000152804.6	HHEX	Shared w/carrier	.	.	-5.4268	0.00199657
P1C_01	ENST00000528902.1	ENSG00000167861.11	HID1	Shared w/carrier	.	.	-2.36577	0.00115335
P1C_01	ENST00000336926.6	ENSG00000127946.12	HIP1	Shared w/carrier	.	.	-0.579235	2.23e-05
P1C_01	ENST00000303910.2	ENSG00000168274.3	HIST1H2AE	Shared w/carrier	.	.	0.693649	0.0133841
P1C_01	ENST00000379388.2	ENSG00000095951.12	HIVEP1	Shared w/carrier	.	.	-0.499331	0.00121319
P1C_01	ENST00000292432.5	ENSG00000160883.6	HK3	Shared w/carrier	.	.	2.14941	0.00412442
P1C_01	ENST00000376806.5	ENSG00000206503.7	HLA-A	Shared w/carrier	.	.	1.76396	0.0019538
P1C_01	ENST00000376809.5	ENSG00000206503.7	HLA-A	Shared w/carrier	.	.	-0.397544	0.00113457
P1C_01	ENST00000463574.1	ENSG00000234745.5	HLA-B	Shared w/carrier	.	.	-0.668349	0.00108691
P1C_01	ENST00000497377.1	ENSG00000234745.5	HLA-B	Shared w/carrier	.	.	-0.916552	1.17e-11
P1C_01	ENST00000383329.3	ENSG00000204525.10	HLA-C	Shared w/carrier	.	.	3.76407	5.31e-47
P1C_01	ENST00000470363.1	ENSG00000204525.10	HLA-C	Shared w/carrier	.	.	0.384226	0.0372574
P1C_01	ENST00000416804.1	ENSG00000223865.6	HLA-DPB1	Shared w/carrier	.	.	3.06159	5.21e-08
P1C_01	ENST00000498038.1	ENSG00000223865.6	HLA-DPB1	Shared w/carrier	.	.	1.37381	1.02e-06
P1C_01	ENST00000496318.1	ENSG00000196735.7	HLA-DQA1	Shared w/carrier	.	.	-0.555703	0.0337488
P1C_01	ENST00000434651.2	ENSG00000179344.12	HLA-DQB1	Shared w/carrier	.	.	-1.19967	1.7e-41
P1C_01	ENST00000606273.1	ENSG00000204642.9	HLA-F	Shared w/carrier	.	.	0.755101	0.0195107
P1C_01	ENST00000478355.1	ENSG00000204632.7	HLA-G	Shared w/carrier	.	.	1.90326	0.0405547
P1C_01	ENST00000498035.1	ENSG00000101294.12	HM13	Shared w/carrier	.	.	-0.433967	0.0230519
P1C_01	ENST00000536185.1	ENSG00000256269.2	HMBS	Shared w/carrier	.	.	6.45699	0.0169084
P1C_01	ENST00000336216.4	ENSG00000140382.10	HMG20A	Shared w/carrier	.	.	0.359126	1.89e-06
P1C_01	ENST00000455596.1	ENSG00000029993.10	HMGB3	Shared w/carrier	.	.	22.7704	0.000114645
P1C_01	ENST00000508070.1	ENSG00000113161.11	HMGCR	Shared w/carrier	.	.	3.11023	0.00283404
P1C_01	ENST00000430960.1	ENSG00000198157.6	HMGN5	Shared w/carrier	.	.	1.11097	1.44e-06
P1C_01	ENST00000225893.4	ENSG00000108753.8	HNF1B	Shared w/carrier	.	.	1.63217	6.99e-69
P1C_01	ENST00000459669.1	ENSG00000108753.8	HNF1B	Shared w/carrier	.	.	2.03292	3.06e-15
P1C_01	ENST00000561193.1	ENSG00000108753.8	HNF1B	Shared w/carrier	.	.	2.34855	0.0274521
P1C_01	ENST00000508119.1	ENSG00000138668.14	HNRNPD	Shared w/carrier	.	.	0.440635	0.0274868
P1C_01	ENST00000427764.2	ENSG00000125944.14	HNRNPR	Shared w/carrier	.	.	-15.3308	0.0353478
P1C_01	ENST00000334082.6	ENSG00000152413.10	HOMER1	Shared w/carrier	.	.	-1.22998	1.06e-08
P1C_01	ENST00000435312.1	ENSG00000230148.4	HOXB-AS1	Shared w/carrier	.	.	1.74864	5.81e-05
P1C_01	ENST00000465957.1	ENSG00000107521.14	HPS1	Shared w/carrier	.	.	-0.376478	0.0236336
P1C_01	ENST00000429411.1	ENSG00000100099.16	HPS4	Shared w/carrier	.	.	22.0108	4.19e-11
P1C_01	ENST00000513463.1	ENSG00000173083.10	HPSE	Shared w/carrier	.	.	7.78527	0.00973026
P1C_01	ENST00000356314.6	ENSG00000099251.10	HSD17B7P2	Shared w/carrier	.	.	5.33382	0.0188558
P1C_01	ENST00000374662.3	ENSG00000204228.3	HSD17B8	Shared w/carrier	.	.	-0.441992	0.00278994
P1C_01	ENST00000540297.2	ENSG00000166598.8	HSP90B1	Shared w/carrier	.	.	-1.70285	0.0017916
P1C_01	ENST00000552051.1	ENSG00000166598.8	HSP90B1	Shared w/carrier	.	.	-0.886932	2.2e-06
P1C_01	ENST00000285667.3	ENSG00000155304.4	HSPA13	Shared w/carrier	.	.	-0.840184	0.00477138
P1C_01	ENST00000545241.1	ENSG00000204388.5	HSPA1B	Shared w/carrier	.	.	-7.28471	0.00518737
P1C_01	ENST00000527983.1	ENSG00000109971.9	HSPA8	Shared w/carrier	.	.	-0.714005	0.00281692
P1C_01	ENST00000440114.1	ENSG00000144381.12	HSPD1	Shared w/carrier	.	.	1.05618	0.0309756
P1C_01	ENST00000258080.3	ENSG00000115317.7	HTRA2	Shared w/carrier	.	.	-0.606283	0.0449818
P1C_01	ENST00000242607.8	ENSG00000122986.9	HVCN1	Shared w/carrier	.	.	-0.470885	1.31e-14
P1C_01	ENST00000527738.1	ENSG00000149428.14	HYOU1	Shared w/carrier	.	.	-1.09826	0.001228
P1C_01	ENST00000531694.1	ENSG00000149428.14	HYOU1	Shared w/carrier	.	.	-1.49854	0.0130041
P1C_01	ENST00000396290.1	ENSG00000115738.5	ID2	Shared w/carrier	.	.	1.36415	2.82e-05
P1C_01	ENST00000555523.1	ENSG00000165948.6	IFI27L1	Shared w/carrier	.	.	-0.50473	0.0316743
P1C_01	ENST00000371804.3	ENSG00000185745.8	IFIT1	Shared w/carrier	.	.	0.874307	6.53e-11
P1C_01	ENST00000399817.4	ENSG00000185201.12	IFITM2	Shared w/carrier	.	.	0.454115	0.00514833
P1C_01	ENST00000527146.1	ENSG00000185201.12	IFITM2	Shared w/carrier	.	.	1.05633	0.00287403
P1C_01	ENST00000403825.3	ENSG00000006652.9	IFRD1	Shared w/carrier	.	.	-0.425196	0.00702347
P1C_01	ENST00000356413.4	ENSG00000089289.11	IGBP1	Shared w/carrier	.	.	0.241654	0.00221661
P1C_01	ENST00000344990.3	ENSG00000126246.5	IGFLR1	Shared w/carrier	.	.	-1.97428	0.00392198
P1C_01	ENST00000588992.1	ENSG00000126246.5	IGFLR1	Shared w/carrier	.	.	-1.34097	3.65e-07
P1C_01	ENST00000589175.1	ENSG00000126246.5	IGFLR1	Shared w/carrier	.	.	-1.12227	0.0158359
P1C_01	ENST00000591277.1	ENSG00000126246.5	IGFLR1	Shared w/carrier	.	.	-5.8249	0.0408999
P1C_01	ENST00000592693.1	ENSG00000126246.5	IGFLR1	Shared w/carrier	.	.	-1.5074	4.87e-06
P1C_01	ENST00000390548.2	ENSG00000211896.2	IGHG1	Shared w/carrier	.	.	-1.88396	1.09e-33
P1C_01	ENST00000390604.2	ENSG00000211944.2	IGHV3-16	Shared w/carrier	.	.	-5.71354	0.0114864
P1C_01	ENST00000390598.2	ENSG00000211938.2	IGHV3-7	Shared w/carrier	.	.	1.66288	2.14e-44
P1C_01	ENST00000531372.1	ENSG00000254709.2	IGLL5	Shared w/carrier	.	.	-1.85684	1.09e-21
P1C_01	ENST00000532223.2	ENSG00000254709.2	IGLL5	Shared w/carrier	.	.	1.17948	8.9e-05
P1C_01	ENST00000390319.2	ENSG00000211673.2	IGLV3-1	Shared w/carrier	.	.	-1.18911	5.2e-20
P1C_01	ENST00000342002.2	ENSG00000030419.12	IKZF2	Shared w/carrier	.	.	21.7294	9.8e-05
P1C_01	ENST00000368886.5	ENSG00000095574.7	IKZF5	Shared w/carrier	.	.	-0.284837	0.0270542
P1C_01	ENST00000530761.1	ENSG00000110324.5	IL10RA	Shared w/carrier	.	.	-1.41542	0.0486859
P1C_01	ENST00000555003.1	ENSG00000137070.13	IL11RA	Shared w/carrier	.	.	-0.864068	0.00111735
P1C_01	ENST00000322153.7	ENSG00000096996.11	IL12RB1	Shared w/carrier	.	.	-0.465593	0.00594833
P1C_01	ENST00000600835.2	ENSG00000096996.11	IL12RB1	Shared w/carrier	.	.	-2.59979	3.29e-05
P1C_01	ENST00000395754.4	ENSG00000103522.11	IL21R	Shared w/carrier	.	.	-1.33085	0.00404912
P1C_01	ENST00000395755.1	ENSG00000103522.11	IL21R	Shared w/carrier	.	.	-0.479124	0.00052428
P1C_01	ENST00000512747.1	ENSG00000147168.8	IL2RG	Shared w/carrier	.	.	-0.467188	0.0229616
P1C_01	ENST00000444393.3	ENSG00000008517.12	IL32	Shared w/carrier	.	.	-2.22892	1.02e-06
P1C_01	ENST00000526464.2	ENSG00000008517.12	IL32	Shared w/carrier	.	.	-1.29947	0.00827956
P1C_01	ENST00000528163.2	ENSG00000008517.12	IL32	Shared w/carrier	.	.	-2.62731	0.0101969
P1C_01	ENST00000532247.1	ENSG00000008517.12	IL32	Shared w/carrier	.	.	-4.66759	0.00512425
P1C_01	ENST00000395762.2	ENSG00000077238.9	IL4R	Shared w/carrier	.	.	0.673102	0.0440702
P1C_01	ENST00000273691.3	ENSG00000145103.8	ILDR1	Shared w/carrier	.	.	-0.549129	0.00769335
P1C_01	ENST00000525740.1	ENSG00000143195.8	ILDR2	Shared w/carrier	.	.	3.30578	0.0452622
P1C_01	ENST00000490238.1	ENSG00000132305.16	IMMT	Shared w/carrier	.	.	3.10165	0.0344134
P1C_01	ENST00000460766.1	ENSG00000136718.5	IMP4	Shared w/carrier	.	.	-0.27454	0.0156627
P1C_01	ENST00000371158.2	ENSG00000132849.14	INADL	Shared w/carrier	.	.	0.701694	1.98e-06
P1C_01	ENST00000567254.1	ENSG00000169592.10	INO80E	Shared w/carrier	.	.	0.474586	0.0234421
P1C_01	ENST00000074304.5	ENSG00000040933.11	INPP4A	Shared w/carrier	.	.	-0.285885	0.00332352
P1C_01	ENST00000302850.5	ENSG00000171105.9	INSR	Shared w/carrier	.	.	2.97062	0.00164047
P1C_01	ENST00000468115.1	ENSG00000164880.11	INTS1	Shared w/carrier	.	.	0.551339	0.0228522
P1C_01	ENST00000520526.1	ENSG00000164941.9	INTS8	Shared w/carrier	.	.	-16.9622	0.00136741
P1C_01	ENST00000517438.1	ENSG00000074706.9	IPCEF1	Shared w/carrier	.	.	2.37739	0.000534246
P1C_01	ENST00000558718.1	ENSG00000196497.11	IPO4	Shared w/carrier	.	.	6.47179	0.0129224
P1C_01	ENST00000361565.4	ENSG00000198700.5	IPO9	Shared w/carrier	.	.	0.151383	0.0417355
P1C_01	ENST00000404984.1	ENSG00000106012.13	IQCE	Shared w/carrier	.	.	21.3084	0.040661
P1C_01	ENST00000457197.2	ENSG00000090376.4	IRAK3	Shared w/carrier	.	.	2.72254	0.0459777
P1C_01	ENST00000477535.1	ENSG00000128604.14	IRF5	Shared w/carrier	.	.	-6.17414	0.0431195
P1C_01	ENST00000488569.1	ENSG00000128604.14	IRF5	Shared w/carrier	.	.	-0.692758	0.00330003
P1C_01	ENST00000489702.1	ENSG00000128604.14	IRF5	Shared w/carrier	.	.	-0.640517	0.0274035
P1C_01	ENST00000305123.5	ENSG00000169047.5	IRS1	Shared w/carrier	.	.	0.599263	0.00147169
P1C_01	ENST00000317018.6	ENSG00000105655.14	ISYNA1	Shared w/carrier	.	.	4.58409	0.000408719
P1C_01	ENST00000578963.1	ENSG00000105655.14	ISYNA1	Shared w/carrier	.	.	1.50273	6.9e-05
P1C_01	ENST00000581800.1	ENSG00000105655.14	ISYNA1	Shared w/carrier	.	.	2.5537	0.00914055
P1C_01	ENST00000483727.1	ENSG00000078747.8	ITCH	Shared w/carrier	.	.	5.83811	0.0251346
P1C_01	ENST00000426695.1	ENSG00000167930.11	ITFG3	Shared w/carrier	.	.	4.68135	0.0302032
P1C_01	ENST00000287497.8	ENSG00000169896.12	ITGAM	Shared w/carrier	.	.	2.38411	0.0174443
P1C_01	ENST00000268296.4	ENSG00000140678.12	ITGAX	Shared w/carrier	.	.	-1.41667	1.16e-22
P1C_01	ENST00000571644.1	ENSG00000140678.12	ITGAX	Shared w/carrier	.	.	-1.74732	4.04e-16
P1C_01	ENST00000397854.3	ENSG00000160255.12	ITGB2	Shared w/carrier	.	.	19.7004	4.3e-12
P1C_01	ENST00000222573.4	ENSG00000105855.5	ITGB8	Shared w/carrier	.	.	0.855913	9.39e-05
P1C_01	ENST00000537992.1	ENSG00000105855.5	ITGB8	Shared w/carrier	.	.	1.24714	0.000456067
P1C_01	ENST00000368764.3	ENSG00000163207.5	IVL	Shared w/carrier	.	.	1.67234	0.00130581
P1C_01	ENST00000312957.5	ENSG00000154721.10	JAM2	Shared w/carrier	.	.	-3.65831	0.00156514
P1C_01	ENST00000460679.1	ENSG00000154721.10	JAM2	Shared w/carrier	.	.	-4.31678	7.27e-05
P1C_01	ENST00000480456.1	ENSG00000154721.10	JAM2	Shared w/carrier	.	.	-2.9558	1.72e-06
P1C_01	ENST00000397311.3	ENSG00000008083.9	JARID2	Shared w/carrier	.	.	5.13302	0.0330698
P1C_01	ENST00000414209.1	ENSG00000225470.2	JPX	Shared w/carrier	.	.	-0.623167	0.00722228
P1C_01	ENST00000271843.4	ENSG00000143543.10	JTB	Shared w/carrier	.	.	-0.214209	0.012527
P1C_01	ENST00000262648.3	ENSG00000011201.6	KAL1	Shared w/carrier	.	.	4.67694	0.000518792
P1C_01	ENST00000355150.5	ENSG00000197256.6	KANK2	Shared w/carrier	.	.	1.42216	0.00266792
P1C_01	ENST00000588787.1	ENSG00000197256.6	KANK2	Shared w/carrier	.	.	1.05923	8.23e-09
P1C_01	ENST00000259021.4	ENSG00000136504.7	KAT7	Shared w/carrier	.	.	0.452114	0.036477
P1C_01	ENST00000465807.1	ENSG00000107821.10	KAZALD1	Shared w/carrier	.	.	1.94599	0.00257523
P1C_01	ENST00000257981.6	ENSG00000135519.6	KCNH3	Shared w/carrier	.	.	-1.62455	0.000134967
P1C_01	ENST00000460528.1	ENSG00000135253.9	KCP	Shared w/carrier	.	.	-1.98673	0.000434014
P1C_01	ENST00000476647.2	ENSG00000135253.9	KCP	Shared w/carrier	.	.	-1.26758	0.0333694
P1C_01	ENST00000594643.1	ENSG00000105438.4	KDELR1	Shared w/carrier	.	.	-2.10886	0.0370278
P1C_01	ENST00000463151.1	ENSG00000066135.8	KDM4A	Shared w/carrier	.	.	-3.30631	0.0106828
P1C_01	ENST00000399788.2	ENSG00000073614.7	KDM5A	Shared w/carrier	.	.	-0.279932	0.000465808
P1C_01	ENST00000367264.2	ENSG00000117139.12	KDM5B	Shared w/carrier	.	.	-0.392353	0.0263846
P1C_01	ENST00000449410.1	ENSG00000226777.3	KIAA0125	Shared w/carrier	.	.	-2.0246	0.0351907
P1C_01	ENST00000502729.1	ENSG00000081791.4	KIAA0141	Shared w/carrier	.	.	-0.377718	0.0110491
P1C_01	ENST00000259335.4	ENSG00000136813.10	KIAA0368	Shared w/carrier	.	.	7.16111	0.000406915
P1C_01	ENST00000338205.5	ENSG00000136813.10	KIAA0368	Shared w/carrier	.	.	-0.253223	0.0281934
P1C_01	ENST00000478002.1	ENSG00000132680.6	KIAA0907	Shared w/carrier	.	.	1.62601	0.0243601
P1C_01	ENST00000257766.4	ENSG00000135315.7	KIAA1009	Shared w/carrier	.	.	22.2446	0.00112179
P1C_01	ENST00000460813.1	ENSG00000163617.6	KIAA1407	Shared w/carrier	.	.	4.70812	0.0411359
P1C_01	ENST00000545063.1	ENSG00000163617.6	KIAA1407	Shared w/carrier	.	.	4.70812	0.0411359
P1C_01	ENST00000416494.2	ENSG00000084444.9	KIAA1467	Shared w/carrier	.	.	1.83362	0.012315
P1C_01	ENST00000587309.1	ENSG00000186185.9	KIF18B	Shared w/carrier	.	.	0.295432	0.0119648
P1C_01	ENST00000377093.4	ENSG00000054523.12	KIF1B	Shared w/carrier	.	.	-0.931982	0.00163568
P1C_01	ENST00000544797.2	ENSG00000139116.13	KIF21A	Shared w/carrier	.	.	-1.95207	3.83e-12
P1C_01	ENST00000260363.4	ENSG00000137807.9	KIF23	Shared w/carrier	.	.	0.494889	0.00424843
P1C_01	ENST00000559279.1	ENSG00000137807.9	KIF23	Shared w/carrier	.	.	21.531	1.93e-05
P1C_01	ENST00000379174.3	ENSG00000186638.11	KIF24	Shared w/carrier	.	.	9.33616	0.000343572
[truncated: 82,475 more rows]

## Sheet: Gene level
Sample	Gene ID	Gene name	Inheritance
P1C_01	ENSG00000179869.10	ABCA13	De novo
P1C_01	ENSG00000108798.4	ABI3	De novo
P1C_01	ENSG00000198632.7	AC004878.3	De novo
P1C_01	ENSG00000266999.1	AC015849.16	De novo
P1C_01	ENSG00000183889.8	AC138969.4	De novo
P1C_01	ENSG00000072778.15	ACADVL	De novo
P1C_01	ENSG00000072818.7	ACAP1	De novo
P1C_01	ENSG00000182827.8	ACBD3	De novo
P1C_01	ENSG00000138107.7	ACTR1A	De novo
P1C_01	ENSG00000135503.8	ACVR1B	De novo
P1C_01	ENSG00000243989.3	ACY1	De novo
P1C_01	ENSG00000143537.9	ADAM15	De novo
P1C_01	ENSG00000158859.9	ADAMTS4	De novo
P1C_01	ENSG00000049192.10	ADAMTS6	De novo
P1C_01	ENSG00000164742.10	ADCY1	De novo
P1C_01	ENSG00000138031.10	ADCY3	De novo
P1C_01	ENSG00000121281.8	ADCY7	De novo
P1C_01	ENSG00000087274.12	ADD1	De novo
P1C_01	ENSG00000134698.10	AGO4	De novo
P1C_01	ENSG00000173209.18	AHSA2	De novo
P1C_01	ENSG00000136010.9	ALDH1L2	De novo
P1C_01	ENSG00000172339.9	ALG14	De novo
P1C_01	ENSG00000003393.10	ALS2	De novo
P1C_01	ENSG00000145020.10	AMT	De novo
P1C_01	ENSG00000174945.9	AMZ1	De novo
P1C_01	ENSG00000166839.12	ANKDD1A	De novo
P1C_01	ENSG00000167522.10	ANKRD11	De novo
P1C_01	ENSG00000172932.10	ANKRD13D	De novo
P1C_01	ENSG00000122359.13	ANXA11	De novo
P1C_01	ENSG00000138772.8	ANXA3	De novo
P1C_01	ENSG00000243811.3	APOBEC3D	De novo
P1C_01	ENSG00000128335.9	APOL2	De novo
P1C_01	ENSG00000160007.13	ARHGAP35	De novo
P1C_01	ENSG00000050327.10	ARHGEF5	De novo
P1C_01	ENSG00000177479.15	ARIH2	De novo
P1C_01	ENSG00000170632.9	ARMC10	De novo
P1C_01	ENSG00000065802.7	ASB1	De novo
P1C_01	ENSG00000085978.17	ATG16L1	De novo
P1C_01	ENSG00000159199.9	ATP5G1	De novo
P1C_01	ENSG00000033627.10	ATP6V0A1	De novo
P1C_01	ENSG00000124788.13	ATXN1	De novo
P1C_01	ENSG00000166710.13	B2M	De novo
P1C_01	ENSG00000086062.8	B4GALT1	De novo
P1C_01	ENSG00000117411.12	B4GALT2	De novo
P1C_01	ENSG00000087088.15	BAX	De novo
P1C_01	ENSG00000171552.8	BCL2L1	De novo
P1C_01	ENSG00000123095.5	BHLHE41	De novo
P1C_01	ENSG00000151746.9	BICD1	De novo
P1C_01	ENSG00000015475.14	BID	De novo
P1C_01	ENSG00000012048.15	BRCA1	De novo
P1C_01	ENSG00000172270.14	BSG	De novo
P1C_01	ENSG00000265148.1	BZRAP1-AS1	De novo
P1C_01	ENSG00000100557.5	C14orf105	De novo
P1C_01	ENSG00000133943.16	C14orf159	De novo
P1C_01	ENSG00000167747.9	C19orf48	De novo
P1C_01	ENSG00000163362.6	C1orf106	De novo
P1C_01	ENSG00000205885.3	C1RL-AS1	De novo
P1C_01	ENSG00000168887.6	C2orf68	De novo
P1C_01	ENSG00000161010.10	C5orf45	De novo
P1C_01	ENSG00000198663.12	C6orf89	De novo
P1C_01	ENSG00000146963.13	C7orf55-LUC7L2	De novo
P1C_01	ENSG00000177335.6	C8orf31	De novo
P1C_01	ENSG00000176731.7	C8orf59	De novo
P1C_01	ENSG00000063180.4	CA11	De novo
P1C_01	ENSG00000169239.8	CA5B	De novo
P1C_01	ENSG00000186312.6	CA5BP1	De novo
P1C_01	ENSG00000145349.12	CAMK2D	De novo
P1C_01	ENSG00000142330.15	CAPN10	De novo
P1C_01	ENSG00000077549.13	CAPZB	De novo
P1C_01	ENSG00000138380.13	CARF	De novo
P1C_01	ENSG00000142453.7	CARM1	De novo
P1C_01	ENSG00000153113.19	CAST	De novo
P1C_01	ENSG00000114423.14	CBLB	De novo
P1C_01	ENSG00000204790.8	CBWD6	De novo
P1C_01	ENSG00000100307.8	CBX7	De novo
P1C_01	ENSG00000137944.12	CCBL2	De novo
P1C_01	ENSG00000151882.7	CCL28	De novo
P1C_01	ENSG00000118971.3	CCND2	De novo
P1C_01	ENSG00000113328.14	CCNG1	De novo
P1C_01	ENSG00000163660.7	CCNL1	De novo
P1C_01	ENSG00000146574.11	CCZ1B	De novo
P1C_01	ENSG00000156535.9	CD109	De novo
P1C_01	ENSG00000103855.13	CD276	De novo
P1C_01	ENSG00000196352.9	CD55	De novo
P1C_01	ENSG00000117399.9	CDC20	De novo
P1C_01	ENSG00000111328.2	CDK2AP1	De novo
P1C_01	ENSG00000099814.11	CEP170B	De novo
P1C_01	ENSG00000100422.9	CERK	De novo
P1C_01	ENSG00000250479.4	CHCHD10	De novo
P1C_01	ENSG00000016391.6	CHDH	De novo
P1C_01	ENSG00000064886.9	CHI3L2	De novo
P1C_01	ENSG00000147434.4	CHRNA6	De novo
P1C_01	ENSG00000179583.13	CIITA	De novo
P1C_01	ENSG00000155962.8	CLIC2	De novo
P1C_01	ENSG00000177182.6	CLVS1	De novo
P1C_01	ENSG00000148842.13	CNNM2	De novo
P1C_01	ENSG00000106603.13	COA1	De novo
P1C_01	ENSG00000113163.11	COL4A3BP	De novo
P1C_01	ENSG00000130635.11	COL5A1	De novo
P1C_01	ENSG00000122218.10	COPA	De novo
P1C_01	ENSG00000137449.11	CPEB2	De novo
P1C_01	ENSG00000007545.11	CRAMP1L	De novo
P1C_01	ENSG00000146592.12	CREB5	De novo
P1C_01	ENSG00000160741.12	CRTC2	De novo
P1C_01	ENSG00000109846.3	CRYAB	De novo
P1C_01	ENSG00000227117.2	CTA-85E5.10	De novo
P1C_01	ENSG00000175215.5	CTDSP2	De novo
P1C_01	ENSG00000044115.16	CTNNA1	De novo
P1C_01	ENSG00000166266.9	CUL5	De novo
P1C_01	ENSG00000112514.11	CUTA	De novo
P1C_01	ENSG00000166394.10	CYB5R2	De novo
P1C_01	ENSG00000180902.12	D2HGDH	De novo
P1C_01	ENSG00000197380.6	DACT3	De novo
P1C_01	ENSG00000173402.7	DAG1	De novo
P1C_01	ENSG00000071626.12	DAZAP1	De novo
P1C_01	ENSG00000204843.8	DCTN1	De novo
P1C_01	ENSG00000166847.5	DCTN5	De novo
P1C_01	ENSG00000080007.6	DDX43	De novo
P1C_01	ENSG00000181381.9	DDX60L	De novo
P1C_01	ENSG00000102780.12	DGKH	De novo
P1C_01	ENSG00000187630.10	DHRS4L2	De novo
P1C_01	ENSG00000075711.16	DLG1	De novo
P1C_01	ENSG00000080845.13	DLGAP4	De novo
P1C_01	ENSG00000135164.14	DMTF1	De novo
P1C_01	ENSG00000135924.11	DNAJB2	De novo
P1C_01	ENSG00000007923.11	DNAJC11	De novo
P1C_01	ENSG00000079805.12	DNM2	De novo
P1C_01	ENSG00000134516.11	DOCK2	De novo
P1C_01	ENSG00000133884.5	DPF2	De novo
P1C_01	ENSG00000197635.5	DPP4	De novo
P1C_01	ENSG00000156171.10	DRAM2	De novo
P1C_01	ENSG00000204348.5	DXO	De novo
P1C_01	ENSG00000010219.9	DYRK4	De novo
P1C_01	ENSG00000243364.3	EFNA4	De novo
P1C_01	ENSG00000179388.8	EGR3	De novo
P1C_01	ENSG00000110047.13	EHD1	De novo
P1C_01	ENSG00000119718.6	EIF2B2	De novo
P1C_01	ENSG00000156976.10	EIF4A2	De novo
P1C_01	ENSG00000106682.10	EIF4H	De novo
P1C_01	ENSG00000242372.2	EIF6	De novo
P1C_01	ENSG00000155849.11	ELMO1	De novo
P1C_01	ENSG00000170522.5	ELOVL6	De novo
P1C_01	ENSG00000170291.10	ELP5	De novo
P1C_01	ENSG00000170571.7	EMB	De novo
P1C_01	ENSG00000126749.10	EMG1	De novo
P1C_01	ENSG00000132199.14	ENOSF1	De novo
P1C_01	ENSG00000112796.5	ENPP5	De novo
P1C_01	ENSG00000115109.9	EPB41L5	De novo
P1C_01	ENSG00000085832.12	EPS15	De novo
P1C_01	ENSG00000082805.15	ERC1	De novo
P1C_01	ENSG00000196678.9	ERI2	De novo
P1C_01	ENSG00000140009.14	ESR2	De novo
P1C_01	ENSG00000244405.3	ETV5	De novo
P1C_01	ENSG00000126860.7	EVI2A	De novo
P1C_01	ENSG00000196405.8	EVL	De novo
P1C_01	ENSG00000092820.13	EZR	De novo
P1C_01	ENSG00000158769.13	F11R	De novo
P1C_01	ENSG00000131187.5	F12	De novo
P1C_01	ENSG00000198734.6	F5	De novo
P1C_01	ENSG00000185104.15	FAF1	De novo
P1C_01	ENSG00000115042.5	FAHD2A	De novo
P1C_01	ENSG00000184731.5	FAM110C	De novo
P1C_01	ENSG00000197712.7	FAM114A1	De novo
P1C_01	ENSG00000082269.12	FAM135A	De novo
P1C_01	ENSG00000182230.7	FAM153B	De novo
P1C_01	ENSG00000174132.8	FAM174A	De novo
P1C_01	ENSG00000198718.8	FAM179B	De novo
P1C_01	ENSG00000146067.11	FAM193B	De novo
P1C_01	ENSG00000196937.6	FAM3C	De novo
P1C_01	ENSG00000119979.11	FAM45A	De novo
P1C_01	ENSG00000166147.9	FBN1	De novo
P1C_01	ENSG00000109670.9	FBXW7	De novo
P1C_01	ENSG00000104921.10	FCER2	De novo
P1C_01	ENSG00000180263.9	FGD6	De novo
P1C_01	ENSG00000160867.10	FGFR4	De novo
P1C_01	ENSG00000000938.8	FGR	De novo
P1C_01	ENSG00000106080.6	FKBP14	De novo
P1C_01	ENSG00000096060.10	FKBP5	De novo
P1C_01	ENSG00000122642.6	FKBP9	De novo
P1C_01	ENSG00000119686.5	FLVCR2	De novo
P1C_01	ENSG00000075420.8	FNDC3B	De novo
P1C_01	ENSG00000118689.10	FOXO3	De novo
P1C_01	ENSG00000111816.6	FRK	De novo
P1C_01	ENSG00000140564.6	FURIN	De novo
P1C_01	ENSG00000089280.14	FUS	De novo
P1C_01	ENSG00000104290.6	FZD3	De novo
P1C_01	ENSG00000244879.3	GABPB1-AS1	De novo
P1C_01	ENSG00000157833.8	GAREML	De novo
P1C_01	ENSG00000159131.12	GART	De novo
P1C_01	ENSG00000234741.3	GAS5	De novo
P1C_01	ENSG00000103365.11	GGA2	De novo
P1C_01	ENSG00000152904.7	GGPS1	De novo
P1C_01	ENSG00000108262.11	GIT1	De novo
P1C_01	ENSG00000106415.8	GLCCI1	De novo
P1C_01	ENSG00000122694.11	GLIPR2	De novo
P1C_01	ENSG00000140632.12	GLYR1	De novo
P1C_01	ENSG00000172354.5	GNB2	De novo
P1C_01	ENSG00000238105.3	GOLGA2B	De novo
P1C_01	ENSG00000111452.8	GPR133	De novo
P1C_01	ENSG00000121957.8	GPSM2	De novo
P1C_01	ENSG00000023171.10	GRAMD1B	De novo
P1C_01	ENSG00000100351.12	GRAP2	De novo
P1C_01	ENSG00000177885.9	GRB2	De novo
P1C_01	ENSG00000131149.13	GSE1	De novo
P1C_01	ENSG00000148180.12	GSN	De novo
P1C_01	ENSG00000145736.10	GTF2H2	De novo
P1C_01	ENSG00000172432.14	GTPBP2	De novo
P1C_01	ENSG00000178605.8	GTPBP6	De novo
P1C_01	ENSG00000111727.7	HCFC2	De novo
P1C_01	ENSG00000100429.13	HDAC10	De novo
P1C_01	ENSG00000094631.14	HDAC6	De novo
P1C_01	ENSG00000068097.10	HEATR6	De novo
P1C_01	ENSG00000166135.9	HIF1AN	De novo
P1C_01	ENSG00000110422.7	HIPK3	De novo
P1C_01	ENSG00000206503.7	HLA-A	De novo
P1C_01	ENSG00000223865.6	HLA-DPB1	De novo
P1C_01	ENSG00000196735.7	HLA-DQA1	De novo
P1C_01	ENSG00000206341.6	HLA-H	De novo
P1C_01	ENSG00000205581.6	HMGN1	De novo
P1C_01	ENSG00000253954.2	HMGN1P38	De novo
P1C_01	ENSG00000189159.11	HN1	De novo
P1C_01	ENSG00000165119.14	HNRNPK	De novo
P1C_01	ENSG00000230148.4	HOXB-AS1	De novo
P1C_01	ENSG00000174775.12	HRAS	De novo
P1C_01	ENSG00000002587.5	HS3ST1	De novo
P1C_01	ENSG00000133835.10	HSD17B4	De novo
P1C_01	ENSG00000076662.5	ICAM3	De novo
P1C_01	ENSG00000160223.12	ICOSLG	De novo
P1C_01	ENSG00000169991.6	IFFO2	De novo
P1C_01	ENSG00000142166.8	IFNAR1	De novo
P1C_01	ENSG00000027697.8	IFNGR1	De novo
P1C_01	ENSG00000185436.7	IFNLR1	De novo
P1C_01	ENSG00000242534.2	IGKV2D-28	De novo
P1C_01	ENSG00000137070.13	IL11RA	De novo
P1C_01	ENSG00000177663.9	IL17RA	De novo
P1C_01	ENSG00000162892.11	IL24	De novo
P1C_01	ENSG00000147168.8	IL2RG	De novo
P1C_01	ENSG00000168685.10	IL7R	De novo
P1C_01	ENSG00000169429.6	IL8	De novo
P1C_01	ENSG00000124334.12	IL9R	De novo
P1C_01	ENSG00000129351.13	ILF3	De novo
P1C_01	ENSG00000132323.4	ILKAP	De novo
P1C_01	ENSG00000168556.5	ING2	De novo
P1C_01	ENSG00000068383.14	INPP5A	De novo
P1C_01	ENSG00000168918.9	INPP5D	De novo
P1C_01	ENSG00000125347.9	IRF1	De novo
P1C_01	ENSG00000172183.10	ISG20	De novo
P1C_01	ENSG00000213949.4	ITGA1	De novo
P1C_01	ENSG00000150093.14	ITGB1	De novo
P1C_01	ENSG00000171988.13	JMJD1C	De novo
P1C_01	ENSG00000161677.7	JOSD2	De novo
P1C_01	ENSG00000120071.8	KANSL1	De novo
P1C_01	ENSG00000111262.4	KCNA1	De novo
P1C_01	ENSG00000069424.10	KCNAB2	De novo
P1C_01	ENSG00000170049.5	KCNAB3	De novo
P1C_01	ENSG00000185774.10	KCNIP4	De novo
P1C_01	ENSG00000163808.12	KIF15	De novo
P1C_01	ENSG00000126214.16	KLC1	De novo
P1C_01	ENSG00000137171.10	KLC4	De novo
P1C_01	ENSG00000104731.9	KLHDC4	De novo
P1C_01	ENSG00000135686.8	KLHL36	De novo
P1C_01	ENSG00000272333.1	KMT2B	De novo
P1C_01	ENSG00000133619.13	KRBA1	De novo
P1C_01	ENSG00000001631.10	KRIT1	De novo
P1C_01	ENSG00000126777.13	KTN1	De novo
P1C_01	ENSG00000196878.8	LAMB3	De novo
P1C_01	ENSG00000002834.13	LASP1	De novo
P1C_01	ENSG00000168961.12	LGALS9	De novo
P1C_01	ENSG00000239961.2	LILRA4	De novo
P1C_01	ENSG00000237945.3	LINC00649	De novo
P1C_01	ENSG00000071282.7	LMCD1	De novo
P1C_01	ENSG00000103227.14	LMF1	De novo
P1C_01	ENSG00000134013.11	LOXL2	De novo
P1C_01	ENSG00000137269.10	LRRC1	De novo
P1C_01	ENSG00000148356.9	LRSAM1	De novo
P1C_01	ENSG00000161036.6	LRWD1	De novo
P1C_01	ENSG00000149657.15	LSM14B	De novo
P1C_01	ENSG00000112893.5	MAN2A1	De novo
P1C_01	ENSG00000034152.14	MAP2K3	De novo
P1C_01	ENSG00000156265.11	MAP3K7CL	De novo
P1C_01	ENSG00000138834.8	MAPK8IP3	De novo
P1C_01	ENSG00000166974.8	MAPRE2	De novo
P1C_01	ENSG00000103495.9	MAZ	De novo
P1C_01	ENSG00000152601.13	MBNL1	De novo
P1C_01	ENSG00000112139.10	MDGA1	De novo
P1C_01	ENSG00000116604.13	MEF2D	De novo
P1C_01	ENSG00000105429.8	MEGF8	De novo
P1C_01	ENSG00000144401.10	METTL21A	De novo
P1C_01	ENSG00000123600.14	METTL8	De novo
P1C_01	ENSG00000254726.2	MEX3A	De novo
P1C_01	ENSG00000118855.14	MFSD1	De novo
P1C_01	ENSG00000143198.8	MGST3	De novo
P1C_01	ENSG00000154305.12	MIA3	De novo
P1C_01	ENSG00000133816.9	MICAL2	De novo
P1C_01	ENSG00000223749.3	MIR503HG	De novo
P1C_01	ENSG00000133030.15	MPRIP	De novo
P1C_01	ENSG00000055950.12	MRPL43	De novo
P1C_01	ENSG00000162910.14	MRPL55	De novo
P1C_01	ENSG00000182180.9	MRPS16	De novo
P1C_01	ENSG00000182979.13	MTA1	De novo
P1C_01	ENSG00000057935.9	MTA3	De novo
P1C_01	ENSG00000120254.11	MTHFD1L	De novo
P1C_01	ENSG00000135297.11	MTO1	De novo
P1C_01	ENSG00000112031.11	MTRF1L	De novo
P1C_01	ENSG00000124275.10	MTRR	De novo
P1C_01	ENSG00000177034.10	MTX3	De novo
P1C_01	ENSG00000092841.14	MYL6	De novo
P1C_01	ENSG00000169994.14	MYO7B	De novo
P1C_01	ENSG00000008130.11	NADK	De novo
P1C_01	ENSG00000198951.7	NAGA	De novo
P1C_01	ENSG00000103174.7	NAGPA	De novo
P1C_01	ENSG00000105835.7	NAMPT	De novo
P1C_01	ENSG00000203832.6	NBPF20	De novo
P1C_01	ENSG00000116701.10	NCF2	De novo
P1C_01	ENSG00000156170.8	NDUFAF6	De novo
P1C_01	ENSG00000167792.7	NDUFV1	De novo
P1C_01	ENSG00000049759.12	NEDD4L	De novo
P1C_01	ENSG00000140398.9	NEIL1	De novo
P1C_01	ENSG00000151092.12	NGLY1	De novo
P1C_01	ENSG00000140853.11	NLRC5	De novo
P1C_01	ENSG00000141101.8	NOB1	De novo
P1C_01	ENSG00000173145.7	NOC3L	De novo
P1C_01	ENSG00000198000.7	NOL8	De novo
P1C_01	ENSG00000103226.13	NOMO3	De novo
P1C_01	ENSG00000113580.10	NR3C1	De novo
P1C_01	ENSG00000123358.15	NR4A1	De novo
P1C_01	ENSG00000106133.13	NSUN5P2	De novo
P1C_01	ENSG00000111696.7	NT5DC3	De novo
P1C_01	ENSG00000013374.11	NUB1	De novo
P1C_01	ENSG00000137497.13	NUMA1	De novo
P1C_01	ENSG00000102900.8	NUP93	De novo
P1C_01	ENSG00000137804.8	NUSAP1	De novo
P1C_01	ENSG00000144815.10	NXPE3	De novo
P1C_01	ENSG00000089127.8	OAS1	De novo
P1C_01	ENSG00000046651.10	OFD1	De novo
P1C_01	ENSG00000128699.9	ORMDL1	De novo
P1C_01	ENSG00000110048.7	OSBP	De novo
P1C_01	ENSG00000130703.11	OSBPL2	De novo
P1C_01	ENSG00000070882.8	OSBPL3	De novo
P1C_01	ENSG00000007168.8	PAFAH1B1	De novo
P1C_01	ENSG00000148832.10	PAOX	De novo
P1C_01	ENSG00000112941.8	PAPD7	De novo
P1C_01	ENSG00000100767.11	PAPLN	De novo
P1C_01	ENSG00000178685.9	PARP10	De novo
P1C_01	ENSG00000115687.9	PASK	De novo
P1C_01	ENSG00000100889.7	PCK2	De novo
P1C_01	ENSG00000126773.8	PCNXL4	De novo
P1C_01	ENSG00000113721.9	PDGFRB	De novo
P1C_01	ENSG00000196696.8	PDXDC2P	De novo
P1C_01	ENSG00000179094.9	PER1	De novo
P1C_01	ENSG00000132326.7	PER2	De novo
P1C_01	ENSG00000141959.12	PFKL	De novo
P1C_01	ENSG00000067057.12	PFKP	De novo
P1C_01	ENSG00000154330.8	PGM5	De novo
P1C_01	ENSG00000134686.12	PHC2	De novo
P1C_01	ENSG00000119403.9	PHF19	De novo
P1C_01	ENSG00000129292.16	PHF20L1	De novo
P1C_01	ENSG00000154864.7	PIEZO2	De novo
P1C_01	ENSG00000140451.8	PIF1	De novo
P1C_01	ENSG00000165195.9	PIGA	De novo
P1C_01	ENSG00000011405.9	PIK3C2A	De novo
P1C_01	ENSG00000141720.7	PIP4K2B	De novo
P1C_01	ENSG00000090975.8	PITPNM2	De novo
P1C_01	ENSG00000144283.17	PKP4	De novo
P1C_01	ENSG00000118495.14	PLAGL1	De novo
P1C_01	ENSG00000187091.9	PLCD1	De novo
P1C_01	ENSG00000161714.7	PLCD3	De novo
P1C_01	ENSG00000178209.10	PLEC	De novo
P1C_01	ENSG00000152359.10	POC5	De novo
P1C_01	ENSG00000177084.12	POLE	De novo
P1C_01	ENSG00000184271.11	POU6F1	De novo
P1C_01	ENSG00000177380.9	PPFIA3	De novo
P1C_01	ENSG00000143224.13	PPOX	De novo
P1C_01	ENSG00000221914.4	PPP2R2A	De novo
P1C_01	ENSG00000012211.8	PRICKLE3	De novo
P1C_01	ENSG00000106617.9	PRKAG2	De novo
P1C_01	ENSG00000154229.7	PRKCA	De novo
P1C_01	ENSG00000166501.8	PRKCB	De novo
P1C_01	ENSG00000067606.11	PRKCZ	De novo
P1C_01	ENSG00000128563.9	PRKRIP1	De novo
P1C_01	ENSG00000130723.13	PRRC2B	De novo
P1C_01	ENSG00000143363.11	PRUNE	De novo
P1C_01	ENSG00000125637.11	PSD4	De novo
P1C_01	ENSG00000121390.13	PSPC1	De novo
P1C_01	ENSG00000169398.15	PTK2	De novo
P1C_01	ENSG00000241945.3	PWP2	De novo
P1C_01	ENSG00000119943.6	PYROXD2	De novo
P1C_01	ENSG00000011478.7	QPCTL	De novo
P1C_01	ENSG00000103485.13	QPRT	De novo
P1C_01	ENSG00000103769.5	RAB11A	De novo
P1C_01	ENSG00000113522.9	RAD50	De novo
P1C_01	ENSG00000141084.6	RANBP10	De novo
P1C_01	ENSG00000031823.10	RANBP3	De novo
P1C_01	ENSG00000172819.12	RARG	De novo
P1C_01	ENSG00000131051.16	RBM39	De novo
P1C_01	ENSG00000100918.8	REC8	De novo
P1C_01	ENSG00000162924.9	REL	De novo
P1C_01	ENSG00000185304.12	RGPD2	De novo
P1C_01	ENSG00000101695.4	RNF125	De novo
P1C_01	ENSG00000228203.2	RNF144A-AS1	De novo
P1C_01	ENSG00000230715.2	RP11-274B21.4	De novo
P1C_01	ENSG00000235437.3	RP11-357C3.3	De novo
P1C_01	ENSG00000239219.2	RP11-379K17.4	De novo
P1C_01	ENSG00000226232.4	RP11-419C5.2	De novo
P1C_01	ENSG00000132383.7	RPA1	De novo
P1C_01	ENSG00000265681.2	RPL17	De novo
P1C_01	ENSG00000184779.8	RPS17	De novo
P1C_01	ENSG00000182774.6	RPS17L	De novo
P1C_01	ENSG00000136643.7	RPS6KC1	De novo
P1C_01	ENSG00000124782.15	RREB1	De novo
P1C_01	ENSG00000248124.3	RRN3P1	De novo
P1C_01	ENSG00000111832.8	RWDD1	De novo
P1C_01	ENSG00000211456.6	SACM1L	De novo
P1C_01	ENSG00000160633.8	SAFB	De novo
P1C_01	ENSG00000140386.8	SCAPER	De novo
P1C_01	ENSG00000168447.6	SCNN1B	De novo
P1C_01	ENSG00000142186.12	SCYL1	De novo
P1C_01	ENSG00000100445.12	SDR39U1	De novo
P1C_01	ENSG00000071537.9	SEL1L	De novo
P1C_01	ENSG00000168385.13	SEPTIN2	De novo
P1C_01	ENSG00000125354.18	SEPTIN6	De novo
P1C_01	ENSG00000184640.13	SEPTIN9	De novo
P1C_01	ENSG00000106366.7	SERPINE1	De novo
P1C_01	ENSG00000187231.9	SESTD1	De novo
P1C_01	ENSG00000172985.8	SH3RF3	De novo
P1C_01	ENSG00000138606.15	SHF	De novo
P1C_01	ENSG00000164054.11	SHISA5	De novo
P1C_01	ENSG00000182199.6	SHMT2	De novo
P1C_01	ENSG00000144736.9	SHQ1	De novo
P1C_01	ENSG00000170145.4	SIK2	De novo
P1C_01	ENSG00000120519.10	SLC10A7	De novo
P1C_01	ENSG00000124067.12	SLC12A4	De novo
P1C_01	ENSG00000101194.13	SLC17A9	De novo
P1C_01	ENSG00000075415.8	SLC25A3	De novo
P1C_01	ENSG00000162241.8	SLC25A45	De novo
P1C_01	ENSG00000176274.6	SLC25A53	De novo
P1C_01	ENSG00000133460.15	SLC2A11	De novo
P1C_01	ENSG00000059804.11	SLC2A3	De novo
P1C_01	ENSG00000136856.13	SLC2A8	De novo
P1C_01	ENSG00000136868.9	SLC31A1	De novo
P1C_01	ENSG00000189339.7	SLC35E2B	De novo
P1C_01	ENSG00000143570.13	SLC39A1	De novo
P1C_01	ENSG00000104635.9	SLC39A14	De novo
P1C_01	ENSG00000114544.11	SLC41A3	De novo
P1C_01	ENSG00000131389.12	SLC6A6	De novo
P1C_01	ENSG00000065923.5	SLC9A7	De novo
P1C_01	ENSG00000080503.15	SMARCA2	De novo
P1C_01	ENSG00000101596.10	SMCHD1	De novo
P1C_01	ENSG00000100796.13	SMEK1	De novo
P1C_01	ENSG00000214046.4	SMIM7	De novo
P1C_01	ENSG00000136699.15	SMPD4	De novo
P1C_01	ENSG00000143499.9	SMYD2	De novo
P1C_01	ENSG00000162804.9	SNED1	De novo
P1C_01	ENSG00000163597.10	SNHG16	De novo
P1C_01	ENSG00000101298.9	SNPH	De novo
P1C_01	ENSG00000163788.9	SNRK	De novo
P1C_01	ENSG00000120451.6	SNX19	De novo
P1C_01	ENSG00000090487.6	SPG21	De novo
P1C_01	ENSG00000197471.7	SPN	De novo
P1C_01	ENSG00000166068.8	SPRED1	De novo
P1C_01	ENSG00000161011.15	SQSTM1	De novo
P1C_01	ENSG00000116350.11	SRSF4	De novo
P1C_01	ENSG00000115875.14	SRSF7	De novo
P1C_01	ENSG00000163479.9	SSR2	De novo
P1C_01	ENSG00000246859.2	STARD4-AS1	De novo
P1C_01	ENSG00000168610.10	STAT3	De novo
P1C_01	ENSG00000081320.6	STK17B	De novo
P1C_01	ENSG00000023734.6	STRAP	De novo
P1C_01	ENSG00000100242.11	SUN2	De novo
P1C_01	ENSG00000197321.10	SVIL	De novo
P1C_01	ENSG00000054654.11	SYNE2	De novo
P1C_01	ENSG00000108639.3	SYNGR2	De novo
P1C_01	ENSG00000213463.3	SYNJ2BP	De novo
P1C_01	ENSG00000204070.5	SYS1	De novo
P1C_01	ENSG00000055070.12	SZRD1	De novo
P1C_01	ENSG00000147526.15	TACC1	De novo
P1C_01	ENSG00000103168.12	TAF1C	De novo
P1C_01	ENSG00000204267.9	TAP2	De novo
P1C_01	ENSG00000203705.6	TATDN3	De novo
P1C_01	ENSG00000106052.9	TAX1BP1	De novo
P1C_01	ENSG00000102125.11	TAZ	De novo
P1C_01	ENSG00000036054.8	TBC1D23	De novo
P1C_01	ENSG00000167202.7	TBC1D2B	De novo
P1C_01	ENSG00000171703.12	TCEA2	De novo
P1C_01	ENSG00000083544.9	TDRD3	De novo
P1C_01	ENSG00000070759.12	TESK2	De novo
P1C_01	ENSG00000168769.8	TET2	De novo
P1C_01	ENSG00000156299.8	TIAM1	De novo
P1C_01	ENSG00000145365.10	TIFA	De novo
P1C_01	ENSG00000104980.3	TIMM44	De novo
P1C_01	ENSG00000188735.8	TMEM120B	De novo
P1C_01	ENSG00000146842.12	TMEM209	De novo
P1C_01	ENSG00000134490.9	TMEM241	De novo
P1C_01	ENSG00000142046.10	TMEM91	De novo
P1C_01	ENSG00000185215.4	TNFAIP2	De novo
P1C_01	ENSG00000120889.8	TNFRSF10B	De novo
P1C_01	ENSG00000067182.3	TNFRSF1A	De novo
P1C_01	ENSG00000120949.10	TNFRSF8	De novo
P1C_01	ENSG00000083312.13	TNPO1	De novo
P1C_01	ENSG00000090905.13	TNRC6A	De novo
P1C_01	ENSG00000169905.8	TOR1AIP2	De novo
P1C_01	ENSG00000136816.11	TOR1B	De novo
P1C_01	ENSG00000133112.12	TPT1	De novo
P1C_01	ENSG00000082512.10	TRAF5	De novo
P1C_01	ENSG00000067167.3	TRAM1	De novo
P1C_01	ENSG00000181029.7	TRAPPC5	De novo
P1C_01	ENSG00000132274.11	TRIM22	De novo
P1C_01	ENSG00000258659.2	TRIM34	De novo
P1C_01	ENSG00000146833.11	TRIM4	De novo
P1C_01	ENSG00000146054.13	TRIM7	De novo
P1C_01	ENSG00000100416.8	TRMU	De novo
P1C_01	ENSG00000103852.8	TTC23	De novo
P1C_01	ENSG00000155158.16	TTC39B	De novo
P1C_01	ENSG00000167552.9	TUBA1A	De novo
P1C_01	ENSG00000198431.11	TXNRD1	De novo
P1C_01	ENSG00000025708.8	TYMP	De novo
P1C_01	ENSG00000078967.8	UBE2D4	De novo
P1C_01	ENSG00000108312.10	UBTF	De novo
P1C_01	ENSG00000109103.7	UNC119	De novo
P1C_01	ENSG00000101019.17	UQCC1	De novo
P1C_01	ENSG00000085982.9	USP40	De novo
P1C_01	ENSG00000108828.11	VAT1	De novo
P1C_01	ENSG00000038427.11	VCAN	De novo
P1C_01	ENSG00000160948.9	VPS28	De novo
P1C_01	ENSG00000165633.8	VSTM4	De novo
P1C_01	ENSG00000185596.12	WASH3P	De novo
P1C_01	ENSG00000140153.13	WDR20	De novo
P1C_01	ENSG00000118965.10	WDR35	De novo
P1C_01	ENSG00000047056.10	WDR37	De novo
P1C_01	ENSG00000101443.13	WFDC2	De novo
P1C_01	ENSG00000196236.8	XPNPEP3	De novo
P1C_01	ENSG00000082898.12	XPO1	De novo
P1C_01	ENSG00000130227.12	XPO7	De novo
P1C_01	ENSG00000088930.6	XRN2	De novo
P1C_01	ENSG00000160685.9	ZBTB7B	De novo
P1C_01	ENSG00000176261.11	ZBTB8OS	De novo
P1C_01	ENSG00000185650.8	ZFP36L1	De novo
P1C_01	ENSG00000159733.9	ZFYVE28	De novo
P1C_01	ENSG00000164631.14	ZNF12	De novo
P1C_01	ENSG00000131849.10	ZNF132	De novo
P1C_01	ENSG00000213096.5	ZNF254	De novo
P1C_01	ENSG00000171606.13	ZNF274	De novo
P1C_01	ENSG00000162702.7	ZNF281	De novo
P1C_01	ENSG00000166526.12	ZNF3	De novo
P1C_01	ENSG00000168661.10	ZNF30	De novo
P1C_01	ENSG00000204604.5	ZNF468	De novo
P1C_01	ENSG00000127081.9	ZNF484	De novo
P1C_01	ENSG00000188321.9	ZNF559	De novo
P1C_01	ENSG00000167395.10	ZNF646	De novo
P1C_01	ENSG00000143373.13	ZNF687	De novo
P1C_01	ENSG00000250312.2	ZNF718	De novo
P1C_01	ENSG00000196456.4	ZNF775	De novo
P1C_01	ENSG00000151612.11	ZNF827	De novo
P1C_01	ENSG00000106479.6	ZNF862	De novo
P1C_01	ENSG00000108278.7	ZNHIT3	De novo
P1C_01	ENSG00000176371.9	ZSCAN2	De novo
P1C_01	ENSG00000175899.10	A2M	Inh. carrier
P1C_01	ENSG00000094914.8	AAAS	Inh. carrier
P1C_01	ENSG00000167972.9	ABCA3	Inh. carrier
P1C_01	ENSG00000101986.8	ABCD1	Inh. carrier
P1C_01	ENSG00000160179.14	ABCG1	Inh. carrier
P1C_01	ENSG00000138443.11	ABI2	Inh. carrier
P1C_01	ENSG00000166016.4	ABTB2	Inh. carrier
P1C_01	ENSG00000212978.5	AC016747.3	Inh. carrier
P1C_01	ENSG00000229839.2	AC018462.2	Inh. carrier
P1C_01	ENSG00000228262.4	AC073218.2	Inh. carrier
P1C_01	ENSG00000183900.4	AC099522.1	Inh. carrier
P1C_01	ENSG00000242282.2	AC108488.4	Inh. carrier
P1C_01	ENSG00000231536.1	AC123886.2	Inh. carrier
P1C_01	ENSG00000231259.3	AC125232.1	Inh. carrier
P1C_01	ENSG00000111271.10	ACAD10	Inh. carrier
P1C_01	ENSG00000240303.3	ACAD11	Inh. carrier
P1C_01	ENSG00000155893.7	ACPL2	Inh. carrier
P1C_01	ENSG00000072110.9	ACTN1	Inh. carrier
P1C_01	ENSG00000143537.9	ADAM15	Inh. carrier
P1C_01	ENSG00000135074.11	ADAM19	Inh. carrier
P1C_01	ENSG00000151651.11	ADAM8	Inh. carrier
P1C_01	ENSG00000163050.12	ADCK3	Inh. carrier
P1C_01	ENSG00000174233.7	ADCY6	Inh. carrier
P1C_01	ENSG00000148700.9	ADD3	Inh. carrier
P1C_01	ENSG00000182551.9	ADI1	Inh. carrier
P1C_01	ENSG00000128165.7	ADM2	Inh. carrier
P1C_01	ENSG00000100077.10	ADRBK2	Inh. carrier
P1C_01	ENSG00000181026.13	AEN	Inh. carrier
P1C_01	ENSG00000155966.9	AFF2	Inh. carrier
P1C_01	ENSG00000157985.13	AGAP1	Inh. carrier
P1C_01	ENSG00000174194.11	AGAP8	Inh. carrier
P1C_01	ENSG00000084693.11	AGBL5	Inh. carrier
P1C_01	ENSG00000135049.11	AGTPBP1	Inh. carrier
P1C_01	ENSG00000168710.13	AHCYL1	Inh. carrier
P1C_01	ENSG00000126705.9	AHDC1	Inh. carrier
P1C_01	ENSG00000173209.18	AHSA2	Inh. carrier
P1C_01	ENSG00000111732.6	AICDA	Inh. carrier
P1C_01	ENSG00000121057.8	AKAP1	Inh. carrier
P1C_01	ENSG00000127914.12	AKAP9	Inh. carrier
P1C_01	ENSG00000233922.1	AL133493.2	Inh. carrier
P1C_01	ENSG00000111275.8	ALDH2	Inh. carrier
P1C_01	ENSG00000072210.14	ALDH3A2	Inh. carrier
P1C_01	ENSG00000164904.11	ALDH7A1	Inh. carrier
P1C_01	ENSG00000149925.12	ALDOA	Inh. carrier
P1C_01	ENSG00000119523.8	ALG2	Inh. carrier
P1C_01	ENSG00000086848.10	ALG9	Inh. carrier
P1C_01	ENSG00000116337.11	AMPD2	Inh. carrier
P1C_01	ENSG00000088448.10	ANKRD10	Inh. carrier
P1C_01	ENSG00000101745.11	ANKRD12	Inh. carrier
P1C_01	ENSG00000076513.12	ANKRD13A	Inh. carrier
P1C_01	ENSG00000105186.10	ANKRD27	Inh. carrier
P1C_01	ENSG00000065413.12	ANKRD44	Inh. carrier
P1C_01	ENSG00000100124.8	ANKRD54	Inh. carrier
P1C_01	ENSG00000165138.12	ANKS6	Inh. carrier
P1C_01	ENSG00000122359.13	ANXA11	Inh. carrier
P1C_01	ENSG00000196975.10	ANXA4	Inh. carrier
P1C_01	ENSG00000164111.10	ANXA5	Inh. carrier
P1C_01	ENSG00000224905.2	AP001347.6	Inh. carrier
P1C_01	ENSG00000215527.3	AP005482.1	Inh. carrier
P1C_01	ENSG00000241670.2	AP006222.1	Inh. carrier
P1C_01	ENSG00000166747.8	AP1G1	Inh. carrier
P1C_01	ENSG00000042753.7	AP2S1	Inh. carrier
P1C_01	ENSG00000177879.10	AP3S1	Inh. carrier
P1C_01	ENSG00000100342.16	APOL1	Inh. carrier
P1C_01	ENSG00000128335.9	APOL2	Inh. carrier
P1C_01	ENSG00000128284.15	APOL3	Inh. carrier
P1C_01	ENSG00000198931.6	APRT	Inh. carrier
P1C_01	ENSG00000165272.10	AQP3	Inh. carrier
P1C_01	ENSG00000095139.9	ARCN1	Inh. carrier
P1C_01	ENSG00000143761.9	ARF1	Inh. carrier
P1C_01	ENSG00000101199.8	ARFGAP1	Inh. carrier
P1C_01	ENSG00000145819.11	ARHGAP26	Inh. carrier
P1C_01	ENSG00000004777.14	ARHGAP33	Inh. carrier
P1C_01	ENSG00000006740.12	ARHGAP44	Inh. carrier
P1C_01	ENSG00000047648.17	ARHGAP6	Inh. carrier
P1C_01	ENSG00000123329.13	ARHGAP9	Inh. carrier
P1C_01	ENSG00000116584.13	ARHGEF2	Inh. carrier
P1C_01	ENSG00000183111.7	ARHGEF37	Inh. carrier
P1C_01	ENSG00000129675.11	ARHGEF6	Inh. carrier
P1C_01	ENSG00000102606.13	ARHGEF7	Inh. carrier
P1C_01	ENSG00000054267.16	ARID4B	Inh. carrier
P1C_01	ENSG00000185305.6	ARL15	Inh. carrier
P1C_01	ENSG00000228696.4	ARL17B	Inh. carrier
P1C_01	ENSG00000140691.12	ARMC5	Inh. carrier
P1C_01	ENSG00000241553.8	ARPC4	Inh. carrier
P1C_01	ENSG00000113369.4	ARRDC3	Inh. carrier
P1C_01	ENSG00000105011.4	ASF1B	Inh. carrier
P1C_01	ENSG00000236017.3	ASMTL-AS1	Inh. carrier
P1C_01	ENSG00000070669.12	ASNS	Inh. carrier
P1C_01	ENSG00000162772.12	ATF3	Inh. carrier
P1C_01	ENSG00000118217.5	ATF6	Inh. carrier
P1C_01	ENSG00000170653.14	ATF7	Inh. carrier
P1C_01	ENSG00000184743.8	ATL3	Inh. carrier
P1C_01	ENSG00000145246.9	ATP10D	Inh. carrier
P1C_01	ENSG00000143153.8	ATP1B1	Inh. carrier
P1C_01	ENSG00000105341.14	ATP5SL	Inh. carrier
P1C_01	ENSG00000117410.9	ATP6V0B	Inh. carrier
P1C_01	ENSG00000159720.7	ATP6V0D1	Inh. carrier
P1C_01	ENSG00000166377.15	ATP9B	Inh. carrier
P1C_01	ENSG00000138085.12	ATRAID	Inh. carrier
P1C_01	ENSG00000224470.3	ATXN1L	Inh. carrier
P1C_01	ENSG00000168488.14	ATXN2L	Inh. carrier
P1C_01	ENSG00000158321.11	AUTS2	Inh. carrier
P1C_01	ENSG00000105778.13	AVL9	Inh. carrier
P1C_01	ENSG00000168646.8	AXIN2	Inh. carrier
P1C_01	ENSG00000163512.9	AZI2	Inh. carrier
P1C_01	ENSG00000149541.5	B3GAT3	Inh. carrier
P1C_01	ENSG00000139044.6	B4GALNT3	Inh. carrier
P1C_01	ENSG00000076108.7	BAZ2A	Inh. carrier
P1C_01	ENSG00000125124.7	BBS2	Inh. carrier
P1C_01	ENSG00000114439.14	BBX	Inh. carrier
P1C_01	ENSG00000064787.8	BCAS1	Inh. carrier
P1C_01	ENSG00000153094.17	BCL2L11	Inh. carrier
P1C_01	ENSG00000186174.8	BCL9L	Inh. carrier
P1C_01	ENSG00000177951.13	BET1L	Inh. carrier
P1C_01	ENSG00000133134.7	BEX2	Inh. carrier
P1C_01	ENSG00000151746.9	BICD1	Inh. carrier
P1C_01	ENSG00000015475.14	BID	Inh. carrier
P1C_01	ENSG00000136717.10	BIN1	Inh. carrier
P1C_01	ENSG00000090013.5	BLVRB	Inh. carrier
P1C_01	ENSG00000107779.7	BMPR1A	Inh. carrier
P1C_01	ENSG00000162813.13	BPNT1	Inh. carrier
P1C_01	ENSG00000182685.3	BRICD5	Inh. carrier
P1C_01	ENSG00000133243.4	BTBD2	Inh. carrier
P1C_01	ENSG00000132640.10	BTBD3	Inh. carrier
P1C_01	ENSG00000231120.2	BTF3P10	Inh. carrier
P1C_01	ENSG00000133639.3	BTG1	Inh. carrier
P1C_01	ENSG00000166167.13	BTRC	Inh. carrier
P1C_01	ENSG00000082153.13	BZW1	Inh. carrier
P1C_01	ENSG00000136261.10	BZW2	Inh. carrier
P1C_01	ENSG00000171067.6	C11orf24	Inh. carrier
P1C_01	ENSG00000149196.11	C11orf73	Inh. carrier
P1C_01	ENSG00000078237.4	C12orf5	Inh. carrier
P1C_01	ENSG00000188596.5	C12orf55	Inh. carrier
P1C_01	ENSG00000130921.3	C12orf65	Inh. carrier
P1C_01	ENSG00000140104.9	C14orf79	Inh. carrier
P1C_01	ENSG00000070761.3	C16orf80	Inh. carrier
P1C_01	ENSG00000175061.13	C17orf76-AS1	Inh. carrier
P1C_01	ENSG00000074356.12	C17orf85	Inh. carrier
P1C_01	ENSG00000123144.6	C19orf43	Inh. carrier
P1C_01	ENSG00000167747.9	C19orf48	Inh. carrier
P1C_01	ENSG00000116667.8	C1orf21	Inh. carrier
P1C_01	ENSG00000143793.8	C1orf35	Inh. carrier
P1C_01	ENSG00000101220.13	C20orf27	Inh. carrier
P1C_01	ENSG00000188511.8	C22orf34	Inh. carrier
P1C_01	ENSG00000118961.10	C2orf43	Inh. carrier
P1C_01	ENSG00000187699.6	C2orf88	Inh. carrier
P1C_01	ENSG00000205086.5	C2orf91	Inh. carrier
P1C_01	ENSG00000163608.10	C3orf17	Inh. carrier
P1C_01	ENSG00000114529.8	C3orf52	Inh. carrier
P1C_01	ENSG00000188315.3	C3orf62	Inh. carrier
P1C_01	ENSG00000181904.8	C5orf24	Inh. carrier
P1C_01	ENSG00000181751.5	C5orf30	Inh. carrier
P1C_01	ENSG00000196821.5	C6orf106	Inh. carrier
P1C_01	ENSG00000181577.11	C6orf223	Inh. carrier
P1C_01	ENSG00000164603.7	C7orf60	Inh. carrier
P1C_01	ENSG00000148362.6	C9orf142	Inh. carrier
P1C_01	ENSG00000104267.5	CA2	Inh. carrier
P1C_01	ENSG00000102547.14	CAB39L	Inh. carrier
P1C_01	ENSG00000012822.11	CALCOCO1	Inh. carrier
P1C_01	ENSG00000122786.15	CALD1	Inh. carrier
P1C_01	ENSG00000143933.12	CALM2	Inh. carrier
P1C_01	ENSG00000183049.8	CAMK1D	Inh. carrier
P1C_01	ENSG00000131236.12	CAP1	Inh. carrier
P1C_01	ENSG00000092529.18	CAPN3	Inh. carrier
P1C_01	ENSG00000105483.12	CARD8	Inh. carrier
P1C_01	ENSG00000110619.12	CARS	Inh. carrier
P1C_01	ENSG00000134905.12	CARS2	Inh. carrier
P1C_01	ENSG00000137752.18	CASP1	Inh. carrier
P1C_01	ENSG00000106144.15	CASP2	Inh. carrier
P1C_01	ENSG00000036828.9	CASR	Inh. carrier
P1C_01	ENSG00000105971.10	CAV2	Inh. carrier
P1C_01	ENSG00000145439.7	CBR4	Inh. carrier
P1C_01	ENSG00000172785.14	CBWD1	Inh. carrier
P1C_01	ENSG00000136682.10	CBWD2	Inh. carrier
P1C_01	ENSG00000204790.8	CBWD6	Inh. carrier
P1C_01	ENSG00000173894.6	CBX2	Inh. carrier
P1C_01	ENSG00000141570.6	CBX8	Inh. carrier
P1C_01	ENSG00000122483.13	CCDC18	Inh. carrier
P1C_01	ENSG00000229140.4	CCDC26	Inh. carrier
P1C_01	ENSG00000152492.9	CCDC50	Inh. carrier
P1C_01	ENSG00000176155.14	CCDC57	Inh. carrier
P1C_01	ENSG00000180376.12	CCDC66	Inh. carrier
P1C_01	ENSG00000163040.10	CCDC74A	Inh. carrier
P1C_01	ENSG00000152076.14	CCDC74B	Inh. carrier
P1C_01	ENSG00000162004.12	CCDC78	Inh. carrier
P1C_01	ENSG00000205476.4	CCDC85C	Inh. carrier
P1C_01	ENSG00000115355.11	CCDC88A	Inh. carrier
P1C_01	ENSG00000204536.9	CCHCR1	Inh. carrier
P1C_01	ENSG00000161570.4	CCL5	Inh. carrier
P1C_01	ENSG00000166946.9	CCNDBP1	Inh. carrier
P1C_01	ENSG00000162063.8	CCNF	Inh. carrier
P1C_01	ENSG00000205089.3	CCNI2	Inh. carrier
P1C_01	ENSG00000221978.7	CCNL2	Inh. carrier
P1C_01	ENSG00000260916.1	CCPG1	Inh. carrier
P1C_01	ENSG00000112486.10	CCR6	Inh. carrier
P1C_01	ENSG00000151014.4	CCRN4L	Inh. carrier
P1C_01	ENSG00000158481.8	CD1C	Inh. carrier
P1C_01	ENSG00000163606.6	CD200R1	Inh. carrier
P1C_01	ENSG00000012124.10	CD22	Inh. carrier
P1C_01	ENSG00000215039.2	CD27-AS1	Inh. carrier
P1C_01	ENSG00000178562.13	CD28	Inh. carrier
P1C_01	ENSG00000169217.4	CD2BP2	Inh. carrier
P1C_01	ENSG00000178789.4	CD300LB	Inh. carrier
P1C_01	ENSG00000104894.7	CD37	Inh. carrier
P1C_01	ENSG00000026508.12	CD44	Inh. carrier
P1C_01	ENSG00000117335.14	CD46	Inh. carrier
P1C_01	ENSG00000117091.5	CD48	Inh. carrier
P1C_01	ENSG00000129226.9	CD68	Inh. carrier
P1C_01	ENSG00000137101.8	CD72	Inh. carrier
P1C_01	ENSG00000007312.8	CD79B	Inh. carrier
P1C_01	ENSG00000110651.7	CD81	Inh. carrier
P1C_01	ENSG00000123146.15	CD97	Inh. carrier
P1C_01	ENSG00000223773.2	CD99P1	Inh. carrier
P1C_01	ENSG00000101224.13	CDC25B	Inh. carrier
P1C_01	ENSG00000143776.14	CDC42BPA	Inh. carrier
P1C_01	ENSG00000179604.8	CDC42EP4	Inh. carrier
P1C_01	ENSG00000144354.9	CDCA7	Inh. carrier
P1C_01	ENSG00000134690.6	CDCA8	Inh. carrier
P1C_01	ENSG00000107736.15	CDH23	Inh. carrier
P1C_01	ENSG00000008128.18	CDK11A	Inh. carrier
P1C_01	ENSG00000059758.3	CDK17	Inh. carrier
P1C_01	ENSG00000108465.10	CDK5RAP3	Inh. carrier
P1C_01	ENSG00000237190.3	CDKN2AIPNL	Inh. carrier
P1C_01	ENSG00000185267.5	CDNF	Inh. carrier
P1C_01	ENSG00000241322.4	CDRT1	Inh. carrier
P1C_01	ENSG00000091527.11	CDV3	Inh. carrier
P1C_01	ENSG00000102901.8	CENPT	Inh. carrier
P1C_01	ENSG00000203760.4	CENPW	Inh. carrier
P1C_01	ENSG00000101639.14	CEP192	Inh. carrier
P1C_01	ENSG00000090661.7	CERS4	Inh. carrier
P1C_01	ENSG00000087237.6	CETP	Inh. carrier
P1C_01	ENSG00000003402.15	CFLAR	Inh. carrier
P1C_01	ENSG00000170004.12	CHD3	Inh. carrier
P1C_01	ENSG00000072609.13	CHFR	Inh. carrier
P1C_01	ENSG00000134121.5	CHL1	Inh. carrier
P1C_01	ENSG00000168802.8	CHTF8	Inh. carrier
P1C_01	ENSG00000258289.3	CHURC1	Inh. carrier
P1C_01	ENSG00000074054.13	CLASP1	Inh. carrier
P1C_01	ENSG00000109572.9	CLCN3	Inh. carrier
P1C_01	ENSG00000103249.13	CLCN7	Inh. carrier
P1C_01	ENSG00000080822.12	CLDND1	Inh. carrier
P1C_01	ENSG00000172322.9	CLEC12A	Inh. carrier
P1C_01	ENSG00000069493.10	CLEC2D	Inh. carrier
P1C_01	ENSG00000115295.15	CLIP4	Inh. carrier
P1C_01	ENSG00000179335.14	CLK3	Inh. carrier
P1C_01	ENSG00000188603.12	CLN3	Inh. carrier
P1C_01	ENSG00000109684.10	CLNK	Inh. carrier
P1C_01	ENSG00000049656.9	CLPTM1L	Inh. carrier
P1C_01	ENSG00000103121.4	CMC2	Inh. carrier
P1C_01	ENSG00000182712.11	CMC4	Inh. carrier
P1C_01	ENSG00000153815.12	CMIP	Inh. carrier
P1C_01	ENSG00000140931.15	CMTM3	Inh. carrier
P1C_01	ENSG00000149970.10	CNKSR2	Inh. carrier
P1C_01	ENSG00000064666.10	CNN2	Inh. carrier
P1C_01	ENSG00000119946.9	CNNM1	Inh. carrier
P1C_01	ENSG00000148842.13	CNNM2	Inh. carrier
P1C_01	ENSG00000170037.9	CNTROB	Inh. carrier
P1C_01	ENSG00000082293.8	COL19A1	Inh. carrier
P1C_01	ENSG00000164692.13	COL1A2	Inh. carrier
P1C_01	ENSG00000187498.10	COL4A1	Inh. carrier
P1C_01	ENSG00000049089.9	COL9A2	Inh. carrier
P1C_01	ENSG00000093010.7	COMT	Inh. carrier
P1C_01	ENSG00000184432.5	COPB2	Inh. carrier
P1C_01	ENSG00000103187.6	COTL1	Inh. carrier
P1C_01	ENSG00000166260.6	COX11	Inh. carrier
P1C_01	ENSG00000127184.6	COX7C	Inh. carrier
P1C_01	ENSG00000108582.7	CPD	Inh. carrier
P1C_01	ENSG00000113742.8	CPEB4	Inh. carrier
P1C_01	ENSG00000105662.11	CRTC1	Inh. carrier
P1C_01	ENSG00000103316.6	CRYM	Inh. carrier
P1C_01	ENSG00000124207.12	CSE1L	Inh. carrier
P1C_01	ENSG00000260655.1	CTA-250D10.23	Inh. carrier
P1C_01	ENSG00000117151.8	CTBS	Inh. carrier
P1C_01	ENSG00000250579.1	CTD-2297D10.2	Inh. carrier
P1C_01	ENSG00000273018.1	CTD-2303H24.2	Inh. carrier
P1C_01	ENSG00000258733.1	CTD-2341M24.1	Inh. carrier
P1C_01	ENSG00000245466.1	CTD-2540L5.6	Inh. carrier
P1C_01	ENSG00000175826.7	CTDNEP1	Inh. carrier
P1C_01	ENSG00000198561.8	CTNND1	Inh. carrier
P1C_01	ENSG00000040531.10	CTNS	Inh. carrier
P1C_01	ENSG00000174080.6	CTSF	Inh. carrier
P1C_01	ENSG00000103811.11	CTSH	Inh. carrier
P1C_01	ENSG00000085733.11	CTTN	Inh. carrier
P1C_01	ENSG00000229754.1	CXCR2P1	Inh. carrier
P1C_01	ENSG00000186810.7	CXCR3	Inh. carrier
P1C_01	ENSG00000196741.3	CXorf24	Inh. carrier
P1C_01	ENSG00000154832.10	CXXC1	Inh. carrier
P1C_01	ENSG00000187954.8	CYHR1	Inh. carrier
P1C_01	ENSG00000130649.5	CYP2E1	Inh. carrier
P1C_01	ENSG00000145476.11	CYP4V2	Inh. carrier
P1C_01	ENSG00000180902.12	D2HGDH	Inh. carrier
P1C_01	ENSG00000100592.11	DAAM1	Inh. carrier
P1C_01	ENSG00000165617.10	DACT1	Inh. carrier
P1C_01	ENSG00000070190.8	DAPP1	Inh. carrier
P1C_01	ENSG00000161692.13	DBF4B	Inh. carrier
P1C_01	ENSG00000113758.9	DBN1	Inh. carrier
P1C_01	ENSG00000136279.14	DBNL	Inh. carrier
P1C_01	ENSG00000100897.13	DCAF11	Inh. carrier
P1C_01	ENSG00000198876.8	DCAF12	Inh. carrier
P1C_01	ENSG00000172795.11	DCP2	Inh. carrier
P1C_01	ENSG00000179958.4	DCTPP1	Inh. carrier
P1C_01	ENSG00000213722.4	DDAH2	Inh. carrier
P1C_01	ENSG00000204580.7	DDR1	Inh. carrier
P1C_01	ENSG00000162733.12	DDR2	Inh. carrier
P1C_01	ENSG00000013573.12	DDX11	Inh. carrier
P1C_01	ENSG00000088205.8	DDX18	Inh. carrier
P1C_01	ENSG00000136271.6	DDX56	Inh. carrier
P1C_01	ENSG00000107201.5	DDX58	Inh. carrier
P1C_01	ENSG00000137628.12	DDX60	Inh. carrier
P1C_01	ENSG00000104325.2	DECR1	Inh. carrier
P1C_01	ENSG00000158796.12	DEDD	Inh. carrier
P1C_01	ENSG00000213047.7	DENND1B	Inh. carrier
P1C_01	ENSG00000162777.12	DENND2D	Inh. carrier
P1C_01	ENSG00000100150.12	DEPDC5	Inh. carrier
P1C_01	ENSG00000099958.10	DERL3	Inh. carrier
P1C_01	ENSG00000062282.10	DGAT2	Inh. carrier
P1C_01	ENSG00000128191.9	DGCR8	Inh. carrier
P1C_01	ENSG00000065357.15	DGKA	Inh. carrier
P1C_01	ENSG00000114956.15	DGUOK	Inh. carrier
P1C_01	ENSG00000187630.10	DHRS4L2	Inh. carrier
P1C_01	ENSG00000181192.7	DHTKD1	Inh. carrier
P1C_01	ENSG00000101191.12	DIDO1	Inh. carrier
P1C_01	ENSG00000177337.3	DLGAP1-AS1	Inh. carrier
P1C_01	ENSG00000198010.7	DLGAP2	Inh. carrier
P1C_01	ENSG00000161249.16	DMKN	Inh. carrier
P1C_01	ENSG00000104093.9	DMXL2	Inh. carrier
P1C_01	ENSG00000105877.13	DNAH11	Inh. carrier
P1C_01	ENSG00000077232.12	DNAJC10	Inh. carrier
P1C_01	ENSG00000007923.11	DNAJC11	Inh. carrier
P1C_01	ENSG00000120675.4	DNAJC15	Inh. carrier
P1C_01	ENSG00000170464.5	DNAJC18	Inh. carrier
P1C_01	ENSG00000130816.10	DNMT1	Inh. carrier
P1C_01	ENSG00000147459.13	DOCK5	Inh. carrier
P1C_01	ENSG00000125170.6	DOK4	Inh. carrier
P1C_01	ENSG00000133884.5	DPF2	Inh. carrier
P1C_01	ENSG00000156171.10	DRAM2	Inh. carrier
P1C_01	ENSG00000111817.12	DSE	Inh. carrier
P1C_01	ENSG00000046604.8	DSG2	Inh. carrier
P1C_01	ENSG00000151914.13	DST	Inh. carrier
P1C_01	ENSG00000138101.14	DTNB	Inh. carrier
P1C_01	ENSG00000091073.15	DTX2	Inh. carrier
P1C_01	ENSG00000178498.11	DTX3	Inh. carrier
P1C_01	ENSG00000169718.13	DUS1L	Inh. carrier
P1C_01	ENSG00000167264.13	DUS2	Inh. carrier
P1C_01	ENSG00000112679.10	DUSP22	Inh. carrier
P1C_01	ENSG00000158716.4	DUSP23	Inh. carrier
P1C_01	ENSG00000120875.4	DUSP4	Inh. carrier
P1C_01	ENSG00000139318.7	DUSP6	Inh. carrier
P1C_01	ENSG00000128951.9	DUT	Inh. carrier
P1C_01	ENSG00000121310.12	ECHDC2	Inh. carrier
P1C_01	ENSG00000114346.9	ECT2	Inh. carrier
P1C_01	ENSG00000101210.6	EEF1A2	Inh. carrier
P1C_01	ENSG00000203666.8	EFCAB2	Inh. carrier
P1C_01	ENSG00000172638.8	EFEMP2	Inh. carrier
P1C_01	ENSG00000181090.13	EHMT1	Inh. carrier
P1C_01	ENSG00000149547.10	EI24	Inh. carrier
P1C_01	ENSG00000172071.7	EIF2AK3	Inh. carrier
P1C_01	ENSG00000111361.8	EIF2B1	Inh. carrier
P1C_01	ENSG00000143486.11	EIF2D	Inh. carrier
P1C_01	ENSG00000134001.8	EIF2S1	Inh. carrier
P1C_01	ENSG00000147677.6	EIF3H	Inh. carrier
P1C_01	ENSG00000104131.8	EIF3J	Inh. carrier
P1C_01	ENSG00000100129.13	EIF3L	Inh. carrier
P1C_01	ENSG00000161960.10	EIF4A1	Inh. carrier
P1C_01	ENSG00000163412.8	EIF4E3	Inh. carrier
P1C_01	ENSG00000110321.11	EIF4G2	Inh. carrier
P1C_01	ENSG00000132507.13	EIF5A	Inh. carrier
P1C_01	ENSG00000102034.12	ELF4	Inh. carrier
P1C_01	ENSG00000118985.10	ELL2	Inh. carrier
P1C_01	ENSG00000161671.12	EMC10	Inh. carrier
P1C_01	ENSG00000125037.8	EMC3	Inh. carrier
P1C_01	ENSG00000186998.11	EMID1	Inh. carrier
P1C_01	ENSG00000125746.10	EML2	Inh. carrier
P1C_01	ENSG00000149499.7	EML3	Inh. carrier
P1C_01	ENSG00000213853.5	EMP2	Inh. carrier
P1C_01	ENSG00000142227.6	EMP3	Inh. carrier
P1C_01	ENSG00000132464.7	ENAM	Inh. carrier
P1C_01	ENSG00000149218.4	ENDOD1	Inh. carrier
P1C_01	ENSG00000167280.12	ENGASE	Inh. carrier
P1C_01	ENSG00000197217.8	ENTPD4	Inh. carrier
P1C_01	ENSG00000079819.12	EPB41L2	Inh. carrier
P1C_01	ENSG00000224032.2	EPB41L4A-AS1	Inh. carrier
P1C_01	ENSG00000086289.7	EPDR1	Inh. carrier
P1C_01	ENSG00000142627.9	EPHA2	Inh. carrier
P1C_01	ENSG00000127527.9	EPS15L1	Inh. carrier
P1C_01	ENSG00000151491.8	EPS8	Inh. carrier
P1C_01	ENSG00000104884.10	ERCC2	Inh. carrier
P1C_01	ENSG00000142396.6	ERVK3-1	Inh. carrier
P1C_01	ENSG00000149564.7	ESAM	Inh. carrier
P1C_01	ENSG00000135476.7	ESPL1	Inh. carrier
P1C_01	ENSG00000171503.7	ETFDH	Inh. carrier
P1C_01	ENSG00000175832.8	ETV4	Inh. carrier
P1C_01	ENSG00000180104.11	EXOC3	Inh. carrier
P1C_01	ENSG00000182473.16	EXOC7	Inh. carrier
P1C_01	ENSG00000171824.9	EXOSC10	Inh. carrier
P1C_01	ENSG00000075914.8	EXOSC7	Inh. carrier
P1C_01	ENSG00000120699.8	EXOSC8	Inh. carrier
P1C_01	ENSG00000158161.11	EYA3	Inh. carrier
P1C_01	ENSG00000124491.11	F13A1	Inh. carrier
P1C_01	ENSG00000065809.9	FAM107B	Inh. carrier
P1C_01	ENSG00000112584.9	FAM120B	Inh. carrier
P1C_01	ENSG00000175182.9	FAM131A	Inh. carrier
P1C_01	ENSG00000138640.10	FAM13A	Inh. carrier
P1C_01	ENSG00000170074.15	FAM153A	Inh. carrier
P1C_01	ENSG00000260528.2	FAM157C	Inh. carrier
P1C_01	ENSG00000198780.7	FAM169A	Inh. carrier
P1C_01	ENSG00000175170.10	FAM182B	Inh. carrier
P1C_01	ENSG00000172775.12	FAM192A	Inh. carrier
P1C_01	ENSG00000125386.10	FAM193A	Inh. carrier
P1C_01	ENSG00000237765.2	FAM200B	Inh. carrier
P1C_01	ENSG00000119328.7	FAM206A	Inh. carrier
P1C_01	ENSG00000177150.8	FAM210A	Inh. carrier
P1C_01	ENSG00000197852.8	FAM212B	Inh. carrier
P1C_01	ENSG00000005238.15	FAM214B	Inh. carrier
P1C_01	ENSG00000173065.9	FAM222B	Inh. carrier
P1C_01	ENSG00000213185.2	FAM24B	Inh. carrier
P1C_01	ENSG00000112773.11	FAM46A	Inh. carrier
P1C_01	ENSG00000129195.11	FAM64A	Inh. carrier
P1C_01	ENSG00000111913.11	FAM65B	Inh. carrier
P1C_01	ENSG00000188522.10	FAM83G	Inh. carrier
P1C_01	ENSG00000158483.11	FAM86C1	Inh. carrier
P1C_01	ENSG00000244026.2	FAM86DP	Inh. carrier
P1C_01	ENSG00000197601.8	FAR1	Inh. carrier
P1C_01	ENSG00000064763.6	FAR2	Inh. carrier
P1C_01	ENSG00000026103.15	FAS	Inh. carrier
P1C_01	ENSG00000083857.9	FAT1	Inh. carrier
P1C_01	ENSG00000182325.6	FBXL6	Inh. carrier
P1C_01	ENSG00000110429.9	FBXO3	Inh. carrier
P1C_01	ENSG00000156804.3	FBXO32	Inh. carrier
P1C_01	ENSG00000156509.9	FBXO43	Inh. carrier
P1C_01	ENSG00000132185.12	FCRLA	Inh. carrier
P1C_01	ENSG00000088340.11	FER1L4	Inh. carrier
P1C_01	ENSG00000149781.8	FERMT3	Inh. carrier
P1C_01	ENSG00000182511.7	FES	Inh. carrier
P1C_01	ENSG00000135723.9	FHOD1	Inh. carrier
P1C_01	ENSG00000134285.6	FKBP11	Inh. carrier
P1C_01	ENSG00000088832.10	FKBP1A	Inh. carrier
P1C_01	ENSG00000198225.4	FKBP1C	Inh. carrier
P1C_01	ENSG00000102755.6	FLT1	Inh. carrier
P1C_01	ENSG00000059122.12	FLYWCH1	Inh. carrier
P1C_01	ENSG00000184922.9	FMNL1	Inh. carrier
P1C_01	ENSG00000109920.8	FNBP4	Inh. carrier
P1C_01	ENSG00000102531.12	FNDC3A	Inh. carrier
P1C_01	ENSG00000168522.8	FNTA	Inh. carrier
P1C_01	ENSG00000100350.10	FOXRED2	Inh. carrier
P1C_01	ENSG00000138759.13	FRAS1	Inh. carrier
P1C_01	ENSG00000109536.7	FRG1	Inh. carrier
P1C_01	ENSG00000172159.11	FRMD3	Inh. carrier
P1C_01	ENSG00000151474.15	FRMD4A	Inh. carrier
P1C_01	ENSG00000170324.15	FRMPD2	Inh. carrier
P1C_01	ENSG00000166225.4	FRS2	Inh. carrier
P1C_01	ENSG00000167996.11	FTH1	Inh. carrier
P1C_01	ENSG00000137731.9	FXYD2	Inh. carrier
P1C_01	ENSG00000010810.13	FYN	Inh. carrier
P1C_01	ENSG00000160219.7	GAB3	Inh. carrier
P1C_01	ENSG00000204681.6	GABBR1	Inh. carrier
P1C_01	ENSG00000178950.12	GAK	Inh. carrier
P1C_01	ENSG00000054983.12	GALC	Inh. carrier
P1C_01	ENSG00000108479.7	GALK1	Inh. carrier
P1C_01	ENSG00000178234.8	GALNT11	Inh. carrier
P1C_01	ENSG00000143641.8	GALNT2	Inh. carrier
P1C_01	ENSG00000115339.9	GALNT3	Inh. carrier
P1C_01	ENSG00000213930.7	GALT	Inh. carrier
P1C_01	ENSG00000130005.7	GAMT	Inh. carrier
P1C_01	ENSG00000175857.4	GAPT	Inh. carrier
P1C_01	ENSG00000136895.14	GARNL3	Inh. carrier
P1C_01	ENSG00000106105.9	GARS	Inh. carrier
P1C_01	ENSG00000141013.10	GAS8	Inh. carrier
P1C_01	ENSG00000167491.13	GATAD2A	Inh. carrier
P1C_01	ENSG00000114480.8	GBE1	Inh. carrier
P1C_01	ENSG00000162654.8	GBP4	Inh. carrier
P1C_01	ENSG00000140297.8	GCNT3	Inh. carrier
P1C_01	ENSG00000119125.12	GDA	Inh. carrier
P1C_01	ENSG00000092208.12	GEMIN2	Inh. carrier
P1C_01	ENSG00000082516.8	GEMIN5	Inh. carrier
P1C_01	ENSG00000100031.14	GGT1	Inh. carrier
P1C_01	ENSG00000204120.10	GIGYF2	Inh. carrier
P1C_01	ENSG00000196329.6	GIMAP5	Inh. carrier
P1C_01	ENSG00000147536.7	GINS4	Inh. carrier
P1C_01	ENSG00000179855.5	GIPC3	Inh. carrier
P1C_01	ENSG00000139278.5	GLIPR1	Inh. carrier
P1C_01	ENSG00000162419.8	GMEB1	Inh. carrier
P1C_01	ENSG00000087460.19	GNAS	Inh. carrier
P1C_01	ENSG00000078369.13	GNB1	Inh. carrier
P1C_01	ENSG00000204628.7	GNB2L1	Inh. carrier
P1C_01	ENSG00000069966.14	GNB5	Inh. carrier
P1C_01	ENSG00000159921.10	GNE	Inh. carrier
P1C_01	ENSG00000167083.2	GNGT2	Inh. carrier
P1C_01	ENSG00000163938.12	GNL3	Inh. carrier
P1C_01	ENSG00000113552.11	GNPDA1	Inh. carrier
P1C_01	ENSG00000100522.4	GNPNAT1	Inh. carrier
P1C_01	ENSG00000144674.12	GOLGA4	Inh. carrier
P1C_01	ENSG00000184206.7	GOLGA6L4	Inh. carrier
P1C_01	ENSG00000173230.11	GOLGB1	Inh. carrier
P1C_01	ENSG00000135052.12	GOLM1	Inh. carrier
P1C_01	ENSG00000120370.8	GORAB	Inh. carrier
P1C_01	ENSG00000108587.10	GOSR1	Inh. carrier
P1C_01	ENSG00000092978.6	GPATCH2	Inh. carrier
P1C_01	ENSG00000076716.7	GPC4	Inh. carrier
P1C_01	ENSG00000164849.7	GPR146	Inh. carrier
P1C_01	ENSG00000166073.4	GPR176	Inh. carrier
P1C_01	ENSG00000135898.5	GPR55	Inh. carrier
P1C_01	ENSG00000117262.14	GPR89A	Inh. carrier
P1C_01	ENSG00000155324.5	GRAMD3	Inh. carrier
P1C_01	ENSG00000189152.6	GRAPL	Inh. carrier
P1C_01	ENSG00000161835.6	GRASP	Inh. carrier
P1C_01	ENSG00000177885.9	GRB2	Inh. carrier
P1C_01	ENSG00000155511.13	GRIA1	Inh. carrier
P1C_01	ENSG00000104518.6	GSDMD	Inh. carrier
P1C_01	ENSG00000197448.9	GSTK1	Inh. carrier
P1C_01	ENSG00000134202.6	GSTM3	Inh. carrier
P1C_01	ENSG00000100577.14	GSTZ1	Inh. carrier
P1C_01	ENSG00000121964.10	GTDC1	Inh. carrier
P1C_01	ENSG00000228315.7	GUSBP11	Inh. carrier
P1C_01	ENSG00000113648.12	H2AFY	Inh. carrier
P1C_01	ENSG00000063854.8	HAGH	Inh. carrier
P1C_01	ENSG00000140511.7	HAPLN3	Inh. carrier
P1C_01	ENSG00000249115.4	HAUS5	Inh. carrier
P1C_01	ENSG00000231074.4	HCG18	Inh. carrier
P1C_01	ENSG00000101336.8	HCK	Inh. carrier
P1C_01	ENSG00000143630.5	HCN3	Inh. carrier
P1C_01	ENSG00000116478.7	HDAC1	Inh. carrier
P1C_01	ENSG00000048052.17	HDAC9	Inh. carrier
P1C_01	ENSG00000143321.14	HDGF	Inh. carrier
P1C_01	ENSG00000130021.9	HDHD1	Inh. carrier
P1C_01	ENSG00000164818.11	HEATR2	Inh. carrier
P1C_01	ENSG00000129493.10	HEATR5A	Inh. carrier
P1C_01	ENSG00000112406.4	HECA	Inh. carrier
P1C_01	ENSG00000114735.5	HEMK1	Inh. carrier
P1C_01	ENSG00000180229.8	HERC2P3	Inh. carrier
P1C_01	ENSG00000051108.10	HERPUD1	Inh. carrier
P1C_01	ENSG00000188290.6	HES4	Inh. carrier
P1C_01	ENSG00000049860.9	HEXB	Inh. carrier
P1C_01	ENSG00000164683.12	HEY1	Inh. carrier
P1C_01	ENSG00000152804.6	HHEX	Inh. carrier
P1C_01	ENSG00000167861.11	HID1	Inh. carrier
P1C_01	ENSG00000127946.12	HIP1	Inh. carrier
P1C_01	ENSG00000168274.3	HIST1H2AE	Inh. carrier
P1C_01	ENSG00000095951.12	HIVEP1	Inh. carrier
P1C_01	ENSG00000160883.6	HK3	Inh. carrier
P1C_01	ENSG00000234745.5	HLA-B	Inh. carrier
P1C_01	ENSG00000204525.10	HLA-C	Inh. carrier
P1C_01	ENSG00000223865.6	HLA-DPB1	Inh. carrier
P1C_01	ENSG00000179344.12	HLA-DQB1	Inh. carrier
P1C_01	ENSG00000204642.9	HLA-F	Inh. carrier
P1C_01	ENSG00000204632.7	HLA-G	Inh. carrier
P1C_01	ENSG00000101294.12	HM13	Inh. carrier
P1C_01	ENSG00000256269.2	HMBS	Inh. carrier
P1C_01	ENSG00000140382.10	HMG20A	Inh. carrier
P1C_01	ENSG00000029993.10	HMGB3	Inh. carrier
P1C_01	ENSG00000113161.11	HMGCR	Inh. carrier
P1C_01	ENSG00000198157.6	HMGN5	Inh. carrier
P1C_01	ENSG00000108753.8	HNF1B	Inh. carrier
P1C_01	ENSG00000125944.14	HNRNPR	Inh. carrier
P1C_01	ENSG00000152413.10	HOMER1	Inh. carrier
P1C_01	ENSG00000107521.14	HPS1	Inh. carrier
P1C_01	ENSG00000100099.16	HPS4	Inh. carrier
P1C_01	ENSG00000173083.10	HPSE	Inh. carrier
P1C_01	ENSG00000099251.10	HSD17B7P2	Inh. carrier
P1C_01	ENSG00000204228.3	HSD17B8	Inh. carrier
P1C_01	ENSG00000166598.8	HSP90B1	Inh. carrier
P1C_01	ENSG00000155304.4	HSPA13	Inh. carrier
P1C_01	ENSG00000204388.5	HSPA1B	Inh. carrier
P1C_01	ENSG00000109971.9	HSPA8	Inh. carrier
P1C_01	ENSG00000144381.12	HSPD1	Inh. carrier
P1C_01	ENSG00000115317.7	HTRA2	Inh. carrier
P1C_01	ENSG00000149428.14	HYOU1	Inh. carrier
P1C_01	ENSG00000115738.5	ID2	Inh. carrier
P1C_01	ENSG00000165948.6	IFI27L1	Inh. carrier
P1C_01	ENSG00000185745.8	IFIT1	Inh. carrier
P1C_01	ENSG00000185201.12	IFITM2	Inh. carrier
P1C_01	ENSG00000006652.9	IFRD1	Inh. carrier
P1C_01	ENSG00000089289.11	IGBP1	Inh. carrier
P1C_01	ENSG00000126246.5	IGFLR1	Inh. carrier
P1C_01	ENSG00000211896.2	IGHG1	Inh. carrier
P1C_01	ENSG00000211944.2	IGHV3-16	Inh. carrier
P1C_01	ENSG00000211938.2	IGHV3-7	Inh. carrier
P1C_01	ENSG00000254709.2	IGLL5	Inh. carrier
P1C_01	ENSG00000211673.2	IGLV3-1	Inh. carrier
P1C_01	ENSG00000030419.12	IKZF2	Inh. carrier
P1C_01	ENSG00000095574.7	IKZF5	Inh. carrier
P1C_01	ENSG00000110324.5	IL10RA	Inh. carrier
P1C_01	ENSG00000096996.11	IL12RB1	Inh. carrier
P1C_01	ENSG00000008517.12	IL32	Inh. carrier
P1C_01	ENSG00000077238.9	IL4R	Inh. carrier
P1C_01	ENSG00000145103.8	ILDR1	Inh. carrier
P1C_01	ENSG00000143195.8	ILDR2	Inh. carrier
P1C_01	ENSG00000132305.16	IMMT	Inh. carrier
P1C_01	ENSG00000136718.5	IMP4	Inh. carrier
P1C_01	ENSG00000132849.14	INADL	Inh. carrier
P1C_01	ENSG00000169592.10	INO80E	Inh. carrier
P1C_01	ENSG00000040933.11	INPP4A	Inh. carrier
P1C_01	ENSG00000171105.9	INSR	Inh. carrier
P1C_01	ENSG00000164880.11	INTS1	Inh. carrier
P1C_01	ENSG00000164941.9	INTS8	Inh. carrier
P1C_01	ENSG00000074706.9	IPCEF1	Inh. carrier
P1C_01	ENSG00000196497.11	IPO4	Inh. carrier
P1C_01	ENSG00000198700.5	IPO9	Inh. carrier
P1C_01	ENSG00000106012.13	IQCE	Inh. carrier
P1C_01	ENSG00000090376.4	IRAK3	Inh. carrier
P1C_01	ENSG00000169047.5	IRS1	Inh. carrier
P1C_01	ENSG00000105655.14	ISYNA1	Inh. carrier
P1C_01	ENSG00000078747.8	ITCH	Inh. carrier
P1C_01	ENSG00000167930.11	ITFG3	Inh. carrier
P1C_01	ENSG00000169896.12	ITGAM	Inh. carrier
P1C_01	ENSG00000140678.12	ITGAX	Inh. carrier
P1C_01	ENSG00000160255.12	ITGB2	Inh. carrier
P1C_01	ENSG00000105855.5	ITGB8	Inh. carrier
P1C_01	ENSG00000163207.5	IVL	Inh. carrier
P1C_01	ENSG00000154721.10	JAM2	Inh. carrier
P1C_01	ENSG00000008083.9	JARID2	Inh. carrier
P1C_01	ENSG00000011201.6	KAL1	Inh. carrier
P1C_01	ENSG00000197256.6	KANK2	Inh. carrier
P1C_01	ENSG00000136504.7	KAT7	Inh. carrier
P1C_01	ENSG00000107821.10	KAZALD1	Inh. carrier
P1C_01	ENSG00000135519.6	KCNH3	Inh. carrier
P1C_01	ENSG00000135253.9	KCP	Inh. carrier
P1C_01	ENSG00000105438.4	KDELR1	Inh. carrier
P1C_01	ENSG00000066135.8	KDM4A	Inh. carrier
P1C_01	ENSG00000073614.7	KDM5A	Inh. carrier
P1C_01	ENSG00000117139.12	KDM5B	Inh. carrier
P1C_01	ENSG00000226777.3	KIAA0125	Inh. carrier
P1C_01	ENSG00000081791.4	KIAA0141	Inh. carrier
P1C_01	ENSG00000136813.10	KIAA0368	Inh. carrier
P1C_01	ENSG00000132680.6	KIAA0907	Inh. carrier
P1C_01	ENSG00000135315.7	KIAA1009	Inh. carrier
P1C_01	ENSG00000163617.6	KIAA1407	Inh. carrier
P1C_01	ENSG00000084444.9	KIAA1467	Inh. carrier
P1C_01	ENSG00000186185.9	KIF18B	Inh. carrier
P1C_01	ENSG00000054523.12	KIF1B	Inh. carrier
P1C_01	ENSG00000139116.13	KIF21A	Inh. carrier
P1C_01	ENSG00000137807.9	KIF23	Inh. carrier
P1C_01	ENSG00000186638.11	KIF24	Inh. carrier
P1C_01	ENSG00000162849.11	KIF26B	Inh. carrier
P1C_01	ENSG00000164627.13	KIF6	Inh. carrier
P1C_01	ENSG00000102349.10	KLF8	Inh. carrier
P1C_01	ENSG00000108424.5	KPNB1	Inh. carrier
P1C_01	ENSG00000133619.13	KRBA1	Inh. carrier
P1C_01	ENSG00000129347.15	KRI1	Inh. carrier
P1C_01	ENSG00000170442.7	KRT86	Inh. carrier
P1C_01	ENSG00000141068.9	KSR1	Inh. carrier
P1C_01	ENSG00000171435.9	KSR2	Inh. carrier
P1C_01	ENSG00000126777.13	KTN1	Inh. carrier
P1C_01	ENSG00000130702.9	LAMA5	Inh. carrier
P1C_01	ENSG00000091136.9	LAMB1	Inh. carrier
P1C_01	ENSG00000188186.6	LAMTOR4	Inh. carrier
P1C_01	ENSG00000104341.12	LAPTM4B	Inh. carrier
P1C_01	ENSG00000166173.9	LARP6	Inh. carrier
P1C_01	ENSG00000174720.11	LARP7	Inh. carrier
P1C_01	ENSG00000117385.11	LEPRE1	Inh. carrier
P1C_01	ENSG00000100097.7	LGALS1	Inh. carrier
P1C_01	ENSG00000131981.11	LGALS3	Inh. carrier
P1C_01	ENSG00000108679.8	LGALS3BP	Inh. carrier
P1C_01	ENSG00000104972.10	LILRB1	Inh. carrier
P1C_01	ENSG00000203896.5	LIME1	Inh. carrier
P1C_01	ENSG00000072163.14	LIMS2	Inh. carrier
P1C_01	ENSG00000185433.4	LINC00158	Inh. carrier
P1C_01	ENSG00000236834.1	LINC00421	Inh. carrier
P1C_01	ENSG00000238121.1	LINC00426	Inh. carrier
P1C_01	ENSG00000227036.2	LINC00511	Inh. carrier
P1C_01	ENSG00000235398.4	LINC00623	Inh. carrier
P1C_01	ENSG00000263753.2	LINC00667	Inh. carrier
P1C_01	ENSG00000242258.1	LINC00996	Inh. carrier
P1C_01	ENSG00000101670.7	LIPG	Inh. carrier
P1C_01	ENSG00000231728.2	LL0XNC01-116E7.2	Inh. carrier
P1C_01	ENSG00000131899.6	LLGL1	Inh. carrier
P1C_01	ENSG00000135363.7	LMO2	Inh. carrier
P1C_01	ENSG00000143013.8	LMO4	Inh. carrier
P1C_01	ENSG00000115318.7	LOXL3	Inh. carrier
P1C_01	ENSG00000064547.9	LPAR2	Inh. carrier
P1C_01	ENSG00000100068.7	LRP5L	Inh. carrier
P1C_01	ENSG00000114248.5	LRRC31	Inh. carrier
P1C_01	ENSG00000197147.8	LRRC8B	Inh. carrier
P1C_01	ENSG00000171488.10	LRRC8C	Inh. carrier
P1C_01	ENSG00000124831.14	LRRFIP1	Inh. carrier
P1C_01	ENSG00000093167.13	LRRFIP2	Inh. carrier
P1C_01	ENSG00000154237.8	LRRK1	Inh. carrier
P1C_01	ENSG00000204482.6	LST1	Inh. carrier
P1C_01	ENSG00000168056.10	LTBP3	Inh. carrier
P1C_01	ENSG00000213316.5	LTC4S	Inh. carrier
P1C_01	ENSG00000007392.12	LUC7L	Inh. carrier
P1C_01	ENSG00000108848.11	LUC7L3	Inh. carrier
P1C_01	ENSG00000122224.13	LY9	Inh. carrier
P1C_01	ENSG00000150556.12	LYPD6B	Inh. carrier
P1C_01	ENSG00000107816.13	LZTS2	Inh. carrier
P1C_01	ENSG00000127603.19	MACF1	Inh. carrier
P1C_01	ENSG00000133315.6	MACROD1	Inh. carrier
P1C_01	ENSG00000172264.12	MACROD2	Inh. carrier
P1C_01	ENSG00000002822.11	MAD1L1	Inh. carrier
P1C_01	ENSG00000124688.9	MAD2L1BP	Inh. carrier
P1C_01	ENSG00000140400.10	MAN2C1	Inh. carrier
P1C_01	ENSG00000172469.10	MANEA	Inh. carrier
P1C_01	ENSG00000185090.10	MANEAL	Inh. carrier
P1C_01	ENSG00000065559.10	MAP2K4	Inh. carrier
P1C_01	ENSG00000168067.7	MAP4K2	Inh. carrier
P1C_01	ENSG00000119487.12	MAPKAP1	Inh. carrier
P1C_01	ENSG00000141644.13	MBD1	Inh. carrier
P1C_01	ENSG00000011258.11	MBTD1	Inh. carrier
P1C_01	ENSG00000171444.13	MCC	Inh. carrier
P1C_01	ENSG00000126217.16	MCF2L	Inh. carrier
P1C_01	ENSG00000143384.8	MCL1	Inh. carrier
P1C_01	ENSG00000112118.13	MCM3	Inh. carrier
P1C_01	ENSG00000125885.9	MCM8	Inh. carrier
P1C_01	ENSG00000111877.13	MCM9	Inh. carrier
P1C_01	ENSG00000055732.8	MCOLN3	Inh. carrier
P1C_01	ENSG00000187778.9	MCRS1	Inh. carrier
P1C_01	ENSG00000175471.15	MCTP1	Inh. carrier
P1C_01	ENSG00000144893.8	MED12L	Inh. carrier
P1C_01	ENSG00000108510.5	MED13	Inh. carrier
P1C_01	ENSG00000133895.10	MEN1	Inh. carrier
P1C_01	ENSG00000165792.13	METTL17	Inh. carrier
P1C_01	ENSG00000168958.15	MFF	Inh. carrier
P1C_01	ENSG00000140545.10	MFGE8	Inh. carrier
P1C_01	ENSG00000163975.7	MFI2	Inh. carrier
P1C_01	ENSG00000109736.10	MFSD10	Inh. carrier
P1C_01	ENSG00000151690.10	MFSD6	Inh. carrier
P1C_01	ENSG00000169026.8	MFSD7	Inh. carrier
P1C_01	ENSG00000135953.6	MFSD9	Inh. carrier
P1C_01	ENSG00000128268.11	MGAT3	Inh. carrier
P1C_01	ENSG00000161013.12	MGAT4B	Inh. carrier
P1C_01	ENSG00000074416.9	MGLL	Inh. carrier
P1C_01	ENSG00000085871.4	MGST2	Inh. carrier
P1C_01	ENSG00000225783.2	MIAT	Inh. carrier
P1C_01	ENSG00000204516.5	MICB	Inh. carrier
P1C_01	ENSG00000165175.11	MID1IP1	Inh. carrier
P1C_01	ENSG00000116691.6	MIIP	Inh. carrier
P1C_01	ENSG00000236901.3	MIR600HG	Inh. carrier
P1C_01	ENSG00000133606.6	MKRN1	Inh. carrier
P1C_01	ENSG00000110917.3	MLEC	Inh. carrier
P1C_01	ENSG00000089693.6	MLF2	Inh. carrier
P1C_01	ENSG00000168404.8	MLKL	Inh. carrier
P1C_01	ENSG00000167965.13	MLST8	Inh. carrier
P1C_01	ENSG00000139428.7	MMAB	Inh. carrier
P1C_01	ENSG00000130675.10	MNX1	Inh. carrier
P1C_01	ENSG00000173542.4	MOB1B	Inh. carrier
P1C_01	ENSG00000115275.7	MOGS	Inh. carrier
P1C_01	ENSG00000061987.10	MON2	Inh. carrier
P1C_01	ENSG00000159256.8	MORC3	Inh. carrier
P1C_01	ENSG00000197629.5	MPEG1	Inh. carrier
P1C_01	ENSG00000130830.10	MPP1	Inh. carrier
P1C_01	ENSG00000158887.11	MPZ	Inh. carrier
P1C_01	ENSG00000153029.10	MR1	Inh. carrier
P1C_01	ENSG00000197345.8	MRPL21	Inh. carrier
P1C_01	ENSG00000086504.11	MRPL28	Inh. carrier
P1C_01	ENSG00000204822.6	MRPL53	Inh. carrier
P1C_01	ENSG00000162910.14	MRPL55	Inh. carrier
P1C_01	ENSG00000124532.10	MRS2	Inh. carrier
P1C_01	ENSG00000178860.8	MSC	Inh. carrier
P1C_01	ENSG00000204410.10	MSH5	Inh. carrier
P1C_01	ENSG00000116062.10	MSH6	Inh. carrier
P1C_01	ENSG00000148450.8	MSRB2	Inh. carrier
P1C_01	ENSG00000174099.6	MSRB3	Inh. carrier
P1C_01	ENSG00000163132.6	MSX1	Inh. carrier
P1C_01	ENSG00000117791.11	MTARC2	Inh. carrier
P1C_01	ENSG00000147649.5	MTDH	Inh. carrier
P1C_01	ENSG00000065911.7	MTHFD2	Inh. carrier
P1C_01	ENSG00000100330.11	MTMR3	Inh. carrier
P1C_01	ENSG00000108389.5	MTMR4	Inh. carrier
P1C_01	ENSG00000105887.10	MTPN	Inh. carrier
P1C_01	ENSG00000138823.8	MTTP	Inh. carrier
P1C_01	ENSG00000145113.17	MUC4	Inh. carrier
P1C_01	ENSG00000172732.7	MUS81	Inh. carrier
P1C_01	ENSG00000132781.13	MUTYH	Inh. carrier
P1C_01	ENSG00000110921.7	MVK	Inh. carrier
P1C_01	ENSG00000157601.9	MX1	Inh. carrier
P1C_01	ENSG00000183486.8	MX2	Inh. carrier
P1C_01	ENSG00000123933.10	MXD4	Inh. carrier
P1C_01	ENSG00000119950.16	MXI1	Inh. carrier
P1C_01	ENSG00000086967.9	MYBPC2	Inh. carrier
P1C_01	ENSG00000133392.12	MYH11	Inh. carrier
P1C_01	ENSG00000239523.1	MYLK-AS1	Inh. carrier
P1C_01	ENSG00000091536.12	MYO15A	Inh. carrier
P1C_01	ENSG00000128641.13	MYO1B	Inh. carrier
P1C_01	ENSG00000197879.10	MYO1C	Inh. carrier
P1C_01	ENSG00000142347.12	MYO1F	Inh. carrier
P1C_01	ENSG00000167306.14	MYO5B	Inh. carrier
P1C_01	ENSG00000169994.14	MYO7B	Inh. carrier
P1C_01	ENSG00000099331.9	MYO9B	Inh. carrier
P1C_01	ENSG00000124920.9	MYRF	Inh. carrier
P1C_01	ENSG00000173559.8	NABP1	Inh. carrier
P1C_01	ENSG00000124357.8	NAGK	Inh. carrier
P1C_01	ENSG00000105835.7	NAMPT	Inh. carrier
P1C_01	ENSG00000187109.9	NAP1L1	Inh. carrier
P1C_01	ENSG00000105402.3	NAPA	Inh. carrier
P1C_01	ENSG00000161048.7	NAPEPLD	Inh. carrier
P1C_01	ENSG00000141562.13	NARF	Inh. carrier
P1C_01	ENSG00000134440.7	NARS	Inh. carrier
P1C_01	ENSG00000144426.14	NBEAL1	Inh. carrier
P1C_01	ENSG00000163386.16	NBPF10	Inh. carrier
P1C_01	ENSG00000122497.13	NBPF14	Inh. carrier
P1C_01	ENSG00000104490.13	NCALD	Inh. carrier
P1C_01	ENSG00000130287.9	NCAN	Inh. carrier
P1C_01	ENSG00000010292.8	NCAPD2	Inh. carrier
P1C_01	ENSG00000146918.15	NCAPG2	Inh. carrier
P1C_01	ENSG00000100365.10	NCF4	Inh. carrier
P1C_01	ENSG00000111912.14	NCOA7	Inh. carrier
P1C_01	ENSG00000196498.9	NCOR2	Inh. carrier
P1C_01	ENSG00000170906.11	NDUFA3	Inh. carrier
P1C_01	ENSG00000065518.7	NDUFB4	Inh. carrier
P1C_01	ENSG00000023228.9	NDUFS1	Inh. carrier
P1C_01	ENSG00000245532.4	NEAT1	Inh. carrier
P1C_01	ENSG00000119408.12	NEK6	Inh. carrier
P1C_01	ENSG00000160602.9	NEK8	Inh. carrier
P1C_01	ENSG00000101158.8	NELFCD	Inh. carrier
P1C_01	ENSG00000165525.13	NEMF	Inh. carrier
P1C_01	ENSG00000117691.5	NENF	Inh. carrier
P1C_01	ENSG00000163121.5	NEURL3	Inh. carrier
P1C_01	ENSG00000131196.13	NFATC1	Inh. carrier
P1C_01	ENSG00000100968.9	NFATC4	Inh. carrier
P1C_01	ENSG00000082641.11	NFE2L1	Inh. carrier
P1C_01	ENSG00000171840.7	NINJ2	Inh. carrier
P1C_01	ENSG00000167034.9	NKX3-1	Inh. carrier
P1C_01	ENSG00000167984.12	NLRC3	Inh. carrier
P1C_01	ENSG00000022556.11	NLRP2	Inh. carrier
P1C_01	ENSG00000173145.7	NOC3L	Inh. carrier
P1C_01	ENSG00000167207.7	NOD2	Inh. carrier
P1C_01	ENSG00000198000.7	NOL8	Inh. carrier
P1C_01	ENSG00000147140.11	NONO	Inh. carrier
P1C_01	ENSG00000249673.2	NOP14-AS1	Inh. carrier
P1C_01	ENSG00000213240.7	NOTCH2NL	Inh. carrier
P1C_01	ENSG00000141458.8	NPC1	Inh. carrier
P1C_01	ENSG00000243716.6	NPIPB5	Inh. carrier
P1C_01	ENSG00000158806.9	NPM2	Inh. carrier
P1C_01	ENSG00000114388.8	NPRL2	Inh. carrier
P1C_01	ENSG00000153234.9	NR4A2	Inh. carrier
P1C_01	ENSG00000115216.9	NRBP1	Inh. carrier
P1C_01	ENSG00000134986.9	NREP	Inh. carrier
P1C_01	ENSG00000154146.8	NRGN	Inh. carrier
P1C_01	ENSG00000129535.8	NRL	Inh. carrier
P1C_01	ENSG00000073969.14	NSF	Inh. carrier
P1C_01	ENSG00000088833.13	NSFL1C	Inh. carrier
P1C_01	ENSG00000122643.14	NT5C3A	Inh. carrier
P1C_01	ENSG00000148053.11	NTRK2	Inh. carrier
P1C_01	ENSG00000198585.7	NUDT16	Inh. carrier
P1C_01	ENSG00000165609.8	NUDT5	Inh. carrier
P1C_01	ENSG00000139496.11	NUPL1	Inh. carrier
P1C_01	ENSG00000223482.3	NUTM2A-AS1	Inh. carrier
P1C_01	ENSG00000167693.12	NXN	Inh. carrier
P1C_01	ENSG00000166924.4	NYAP1	Inh. carrier
P1C_01	ENSG00000111331.8	OAS3	Inh. carrier
P1C_01	ENSG00000099330.4	OCEL1	Inh. carrier
P1C_01	ENSG00000136811.12	ODF2	Inh. carrier
P1C_01	ENSG00000147162.9	OGT	Inh. carrier
P1C_01	ENSG00000125510.11	OPRL1	Inh. carrier
P1C_01	ENSG00000256574.2	OR13A1	Inh. carrier
P1C_01	ENSG00000257542.4	OR7E47P	Inh. carrier
P1C_01	ENSG00000081087.10	OSTM1	Inh. carrier
P1C_01	ENSG00000169914.5	OTUD3	Inh. carrier
P1C_01	ENSG00000163113.10	OTUD7B	Inh. carrier
P1C_01	ENSG00000155463.8	OXA1L	Inh. carrier
P1C_01	ENSG00000083454.17	P2RX5	Inh. carrier
P1C_01	ENSG00000078589.8	P2RY10	Inh. carrier
P1C_01	ENSG00000244165.1	P2RY11	Inh. carrier
P1C_01	ENSG00000072682.14	P4HA2	Inh. carrier
P1C_01	ENSG00000178467.13	P4HTM	Inh. carrier
P1C_01	ENSG00000100266.13	PACSIN2	Inh. carrier
P1C_01	ENSG00000007168.8	PAFAH1B1	Inh. carrier
P1C_01	ENSG00000079462.3	PAFAH1B3	Inh. carrier
P1C_01	ENSG00000217930.3	PAM16	Inh. carrier
P1C_01	ENSG00000152782.12	PANK1	Inh. carrier
P1C_01	ENSG00000138801.4	PAPSS1	Inh. carrier
P1C_01	ENSG00000198682.8	PAPSS2	Inh. carrier
P1C_01	ENSG00000143799.8	PARP1	Inh. carrier
P1C_01	ENSG00000111224.9	PARP11	Inh. carrier
P1C_01	ENSG00000115687.9	PASK	Inh. carrier
P1C_01	ENSG00000105717.9	PBX4	Inh. carrier
P1C_01	ENSG00000163346.12	PBXIP1	Inh. carrier
P1C_01	ENSG00000228288.2	PCAT6	Inh. carrier
P1C_01	ENSG00000179818.9	PCBP1-AS1	Inh. carrier
P1C_01	ENSG00000100889.7	PCK2	Inh. carrier
P1C_01	ENSG00000078674.13	PCM1	Inh. carrier
P1C_01	ENSG00000100731.11	PCNX	Inh. carrier
P1C_01	ENSG00000141179.9	PCTP	Inh. carrier
P1C_01	ENSG00000185527.7	PDE6G	Inh. carrier
P1C_01	ENSG00000167004.8	PDIA3	Inh. carrier
P1C_01	ENSG00000143870.8	PDIA6	Inh. carrier
P1C_01	ENSG00000090857.9	PDPR	Inh. carrier
P1C_01	ENSG00000242265.1	PEG10	Inh. carrier
P1C_01	ENSG00000198300.8	PEG3	Inh. carrier
P1C_01	ENSG00000139946.5	PELI2	Inh. carrier
P1C_01	ENSG00000131779.6	PEX11B	Inh. carrier
P1C_01	ENSG00000164751.10	PEX2	Inh. carrier
P1C_01	ENSG00000141959.12	PFKL	Inh. carrier
P1C_01	ENSG00000148985.15	PGAP2	Inh. carrier
P1C_01	ENSG00000102144.9	PGK1	Inh. carrier
P1C_01	ENSG00000215021.4	PHB2	Inh. carrier
P1C_01	ENSG00000111752.6	PHC1	Inh. carrier
P1C_01	ENSG00000136147.12	PHF11	Inh. carrier
P1C_01	ENSG00000054148.13	PHPT1	Inh. carrier
P1C_01	ENSG00000038210.9	PI4K2B	Inh. carrier
P1C_01	ENSG00000183506.12	PI4KAP2	Inh. carrier
P1C_01	ENSG00000143393.12	PI4KB	Inh. carrier
P1C_01	ENSG00000174227.11	PIGG	Inh. carrier
P1C_01	ENSG00000119227.3	PIGZ	Inh. carrier
P1C_01	ENSG00000117461.10	PIK3R3	Inh. carrier
P1C_01	ENSG00000085514.11	PILRA	Inh. carrier
P1C_01	ENSG00000102096.9	PIM2	Inh. carrier
P1C_01	ENSG00000154217.10	PITPNC1	Inh. carrier
P1C_01	ENSG00000091622.11	PITPNM3	Inh. carrier
P1C_01	ENSG00000107959.11	PITRM1	Inh. carrier
P1C_01	ENSG00000181191.11	PJA1	Inh. carrier
P1C_01	ENSG00000144837.4	PLA1A	Inh. carrier
P1C_01	ENSG00000145287.6	PLAC8	Inh. carrier
P1C_01	ENSG00000149527.13	PLCH2	Inh. carrier
P1C_01	ENSG00000182378.8	PLCXD1	Inh. carrier
P1C_01	ENSG00000075651.11	PLD1	Inh. carrier
P1C_01	ENSG00000105559.7	PLEKHA4	Inh. carrier
P1C_01	ENSG00000166689.10	PLEKHA7	Inh. carrier
P1C_01	ENSG00000126822.11	PLEKHG3	Inh. carrier
P1C_01	ENSG00000214176.5	PLEKHM1P	Inh. carrier
P1C_01	ENSG00000107020.5	PLGRKT	Inh. carrier
P1C_01	ENSG00000142731.6	PLK4	Inh. carrier
P1C_01	ENSG00000188313.8	PLSCR1	Inh. carrier
P1C_01	ENSG00000130827.5	PLXNA3	Inh. carrier
P1C_01	ENSG00000136040.4	PLXNC1	Inh. carrier
P1C_01	ENSG00000160783.15	PMF1	Inh. carrier
P1C_01	ENSG00000140464.15	PML	Inh. carrier
P1C_01	ENSG00000140650.7	PMM2	Inh. carrier
P1C_01	ENSG00000132424.10	PNISR	Inh. carrier
P1C_01	ENSG00000182013.13	PNMAL1	Inh. carrier
P1C_01	ENSG00000115946.3	PNO1	Inh. carrier
P1C_01	ENSG00000032444.11	PNPLA6	Inh. carrier
P1C_01	ENSG00000130653.11	PNPLA7	Inh. carrier
P1C_01	ENSG00000124429.13	POF1B	Inh. carrier
P1C_01	ENSG00000125630.11	POLR1B	Inh. carrier
P1C_01	ENSG00000105854.8	PON2	Inh. carrier
P1C_01	ENSG00000110777.7	POU2AF1	Inh. carrier
P1C_01	ENSG00000204531.11	POU5F1	Inh. carrier
P1C_01	ENSG00000196262.9	PPIA	Inh. carrier
P1C_01	ENSG00000213639.5	PPP1CB	Inh. carrier
P1C_01	ENSG00000104881.10	PPP1R13L	Inh. carrier
P1C_01	ENSG00000101445.5	PPP1R16B	Inh. carrier
P1C_01	ENSG00000162869.11	PPP1R21	Inh. carrier
P1C_01	ENSG00000182676.4	PPP1R27	Inh. carrier
P1C_01	ENSG00000119383.15	PPP2R4	Inh. carrier
P1C_01	ENSG00000078304.15	PPP2R5C	Inh. carrier
P1C_01	ENSG00000105063.14	PPP6R1	Inh. carrier
P1C_01	ENSG00000196850.4	PPTC7	Inh. carrier
P1C_01	ENSG00000102103.11	PQBP1	Inh. carrier
P1C_01	ENSG00000162976.8	PQLC3	Inh. carrier
P1C_01	ENSG00000057657.10	PRDM1	Inh. carrier
P1C_01	ENSG00000163637.7	PRICKLE2	Inh. carrier
P1C_01	ENSG00000108946.10	PRKAR1A	Inh. carrier
P1C_01	ENSG00000171132.9	PRKCE	Inh. carrier
P1C_01	ENSG00000163558.8	PRKCI	Inh. carrier
P1C_01	ENSG00000130175.5	PRKCSH	Inh. carrier
P1C_01	ENSG00000171867.12	PRNP	Inh. carrier
P1C_01	ENSG00000161542.12	PRPSAP1	Inh. carrier
P1C_01	ENSG00000068489.8	PRR11	Inh. carrier
P1C_01	ENSG00000112812.11	PRSS16	Inh. carrier
P1C_01	ENSG00000007038.6	PRSS21	Inh. carrier
P1C_01	ENSG00000100902.6	PSMA6	Inh. carrier
P1C_01	ENSG00000159352.11	PSMD4	Inh. carrier
P1C_01	ENSG00000100911.9	PSME2	Inh. carrier
P1C_01	ENSG00000169403.7	PTAFR	Inh. carrier
P1C_01	ENSG00000117569.14	PTBP2	Inh. carrier
P1C_01	ENSG00000185920.11	PTCH1	Inh. carrier
P1C_01	ENSG00000174915.7	PTDSS2	Inh. carrier
P1C_01	ENSG00000106853.12	PTGR1	Inh. carrier
P1C_01	ENSG00000169398.15	PTK2	Inh. carrier
P1C_01	ENSG00000101213.5	PTK6	Inh. carrier
P1C_01	ENSG00000134242.11	PTPN22	Inh. carrier
P1C_01	ENSG00000088179.4	PTPN4	Inh. carrier
P1C_01	ENSG00000111679.12	PTPN6	Inh. carrier
P1C_01	ENSG00000169410.5	PTPN9	Inh. carrier
P1C_01	ENSG00000173482.12	PTPRM	Inh. carrier
P1C_01	ENSG00000055917.11	PUM2	Inh. carrier
P1C_01	ENSG00000130508.6	PXDN	Inh. carrier
P1C_01	ENSG00000176894.5	PXMP2	Inh. carrier
P1C_01	ENSG00000163348.3	PYGO2	Inh. carrier
P1C_01	ENSG00000156675.11	RAB11FIP1	Inh. carrier
P1C_01	ENSG00000143545.4	RAB13	Inh. carrier
P1C_01	ENSG00000137502.5	RAB30	Inh. carrier
P1C_01	ENSG00000141542.6	RAB40B	Inh. carrier
P1C_01	ENSG00000172780.12	RAB43	Inh. carrier
P1C_01	ENSG00000175582.15	RAB6A	Inh. carrier
P1C_01	ENSG00000029725.12	RABEP1	Inh. carrier
P1C_01	ENSG00000011454.12	RABGAP1	Inh. carrier
P1C_01	ENSG00000108557.13	RAI1	Inh. carrier
P1C_01	ENSG00000006451.3	RALA	Inh. carrier
P1C_01	ENSG00000116191.13	RALGPS2	Inh. carrier
P1C_01	ENSG00000132341.7	RAN	Inh. carrier
P1C_01	ENSG00000141084.6	RANBP10	Inh. carrier
P1C_01	ENSG00000107263.14	RAPGEF1	Inh. carrier
P1C_01	ENSG00000185989.9	RASA3	Inh. carrier
P1C_01	ENSG00000105808.13	RASA4	Inh. carrier
P1C_01	ENSG00000152689.13	RASGRP3	Inh. carrier
P1C_01	ENSG00000107551.16	RASSF4	Inh. carrier
P1C_01	ENSG00000099849.10	RASSF7	Inh. carrier
P1C_01	ENSG00000125826.15	RBCK1	Inh. carrier
P1C_01	ENSG00000100461.13	RBM23	Inh. carrier
P1C_01	ENSG00000119707.9	RBM25	Inh. carrier
P1C_01	ENSG00000131051.16	RBM39	Inh. carrier
P1C_01	ENSG00000003756.12	RBM5	Inh. carrier
P1C_01	ENSG00000004534.10	RBM6	Inh. carrier
P1C_01	ENSG00000153250.13	RBMS1	Inh. carrier
P1C_01	ENSG00000076067.7	RBMS2	Inh. carrier
P1C_01	ENSG00000157110.11	RBPMS	Inh. carrier
P1C_01	ENSG00000117602.7	RCAN3	Inh. carrier
P1C_01	ENSG00000120158.7	RCL1	Inh. carrier
P1C_01	ENSG00000049449.4	RCN1	Inh. carrier
P1C_01	ENSG00000142552.3	RCN3	Inh. carrier
P1C_01	ENSG00000187456.9	RDM1	Inh. carrier
P1C_01	ENSG00000160957.8	RECQL4	Inh. carrier
P1C_01	ENSG00000132563.11	REEP2	Inh. carrier
P1C_01	ENSG00000142599.13	RERE	Inh. carrier
P1C_01	ENSG00000171700.9	RGS19	Inh. carrier
P1C_01	ENSG00000132554.15	RGS22	Inh. carrier
P1C_01	ENSG00000067560.6	RHOA	Inh. carrier
P1C_01	ENSG00000072422.12	RHOBTB1	Inh. carrier
P1C_01	ENSG00000119729.6	RHOQ	Inh. carrier
P1C_01	ENSG00000126858.12	RHOT1	Inh. carrier
P1C_01	ENSG00000166405.10	RIC3	Inh. carrier
P1C_01	ENSG00000166532.11	RIMKLB	Inh. carrier
P1C_01	ENSG00000183421.7	RIPK4	Inh. carrier
P1C_01	ENSG00000183145.4	RIPPLY3	Inh. carrier
P1C_01	ENSG00000176623.7	RMDN1	Inh. carrier
P1C_01	ENSG00000243352.2	RN7SL8P	Inh. carrier
P1C_01	ENSG00000136104.14	RNASEH2B	Inh. carrier
P1C_01	ENSG00000026297.11	RNASET2	Inh. carrier
P1C_01	ENSG00000157450.11	RNF111	Inh. carrier
P1C_01	ENSG00000110315.2	RNF141	Inh. carrier
P1C_01	ENSG00000163961.4	RNF168	Inh. carrier
P1C_01	ENSG00000173821.15	RNF213	Inh. carrier
P1C_01	ENSG00000167257.6	RNF214	Inh. carrier
P1C_01	ENSG00000103549.17	RNF40	Inh. carrier
P1C_01	ENSG00000108375.8	RNF43	Inh. carrier
P1C_01	ENSG00000135119.10	RNFT2	Inh. carrier
P1C_01	ENSG00000205937.7	RNPS1	Inh. carrier
P1C_01	ENSG00000169855.15	ROBO1	Inh. carrier
P1C_01	ENSG00000069667.11	RORA	Inh. carrier
P1C_01	ENSG00000245213.2	RP11-10K16.1	Inh. carrier
P1C_01	ENSG00000179240.4	RP11-111M22.2	Inh. carrier
P1C_01	ENSG00000272927.1	RP11-1191J2.5	Inh. carrier
P1C_01	ENSG00000225973.3	RP11-139H15.1	Inh. carrier
P1C_01	ENSG00000174093.6	RP11-1407O15.2	Inh. carrier
P1C_01	ENSG00000255518.1	RP11-148O21.4	Inh. carrier
P1C_01	ENSG00000264112.1	RP11-159D12.2	Inh. carrier
P1C_01	ENSG00000228794.4	RP11-206L10.11	Inh. carrier
P1C_01	ENSG00000249790.2	RP11-20D14.6	Inh. carrier
P1C_01	ENSG00000261613.2	RP11-20I23.13	Inh. carrier
P1C_01	ENSG00000177406.4	RP11-218M22.1	Inh. carrier
P1C_01	ENSG00000174171.4	RP11-23P13.6	Inh. carrier
P1C_01	ENSG00000214654.5	RP11-27I1.4	Inh. carrier
P1C_01	ENSG00000239617.1	RP11-302B13.1	Inh. carrier
P1C_01	ENSG00000237499.2	RP11-356I2.4	Inh. carrier
P1C_01	ENSG00000239219.2	RP11-379K17.4	Inh. carrier
P1C_01	ENSG00000240754.1	RP11-38J22.6	Inh. carrier
P1C_01	ENSG00000225489.2	RP11-390F4.3	Inh. carrier
P1C_01	ENSG00000188002.6	RP11-43F13.1	Inh. carrier
P1C_01	ENSG00000257322.1	RP11-511B23.2	Inh. carrier
P1C_01	ENSG00000225339.2	RP11-513I15.6	Inh. carrier
P1C_01	ENSG00000229931.1	RP1-151F17.1	Inh. carrier
P1C_01	ENSG00000235652.3	RP11-545I5.3	Inh. carrier
P1C_01	ENSG00000230699.2	RP11-54O7.1	Inh. carrier
P1C_01	ENSG00000261471.1	RP11-61F12.1	Inh. carrier
P1C_01	ENSG00000225241.3	RP11-640M9.2	Inh. carrier
P1C_01	ENSG00000205663.5	RP11-706O15.5	Inh. carrier
P1C_01	ENSG00000245552.2	RP11-712B9.2	Inh. carrier
P1C_01	ENSG00000251301.2	RP11-81H14.2	Inh. carrier
P1C_01	ENSG00000262468.1	RP11-95P2.1	Inh. carrier
P1C_01	ENSG00000257989.1	RP1-288H2.2	Inh. carrier
P1C_01	ENSG00000223511.1	RP13-297E16.4	Inh. carrier
P1C_01	ENSG00000226824.2	RP4-756H11.3	Inh. carrier
P1C_01	ENSG00000228340.1	RP5-1043L13.1	Inh. carrier
P1C_01	ENSG00000197498.8	RPF2	Inh. carrier
P1C_01	ENSG00000147403.12	RPL10	Inh. carrier
P1C_01	ENSG00000213753.6	RPL23AP79	Inh. carrier
P1C_01	ENSG00000166441.8	RPL27A	Inh. carrier
P1C_01	ENSG00000137818.7	RPLP1	Inh. carrier
P1C_01	ENSG00000148688.9	RPP30	Inh. carrier
P1C_01	ENSG00000164587.7	RPS14	Inh. carrier
P1C_01	ENSG00000170889.9	RPS9	Inh. carrier
P1C_01	ENSG00000166592.7	RRAD	Inh. carrier
P1C_01	ENSG00000171848.9	RRM2	Inh. carrier
P1C_01	ENSG00000137815.10	RTF1	Inh. carrier
P1C_01	ENSG00000186907.3	RTN4RL2	Inh. carrier
P1C_01	ENSG00000175741.4	RWDD4P2	Inh. carrier
P1C_01	ENSG00000189171.9	S100A13	Inh. carrier
P1C_01	ENSG00000165821.7	SALL2	Inh. carrier
P1C_01	ENSG00000175467.10	SART1	Inh. carrier
P1C_01	ENSG00000130066.12	SAT1	Inh. carrier
P1C_01	ENSG00000141504.7	SAT2	Inh. carrier
P1C_01	ENSG00000140386.8	SCAPER	Inh. carrier
P1C_01	ENSG00000151967.14	SCHIP1	Inh. carrier
P1C_01	ENSG00000132330.12	SCLY	Inh. carrier
P1C_01	ENSG00000047634.10	SCML1	Inh. carrier
P1C_01	ENSG00000121064.8	SCPEP1	Inh. carrier
P1C_01	ENSG00000141295.9	SCRN2	Inh. carrier
P1C_01	ENSG00000144306.9	SCRN3	Inh. carrier
P1C_01	ENSG00000000457.9	SCYL3	Inh. carrier
P1C_01	ENSG00000165689.12	SDCCAG3	Inh. carrier
P1C_01	ENSG00000184860.5	SDR42E1	Inh. carrier
P1C_01	ENSG00000166562.4	SEC11C	Inh. carrier
P1C_01	ENSG00000157020.13	SEC13	Inh. carrier
P1C_01	ENSG00000113615.8	SEC24A	Inh. carrier
P1C_01	ENSG00000176986.10	SEC24C	Inh. carrier
P1C_01	ENSG00000025796.9	SEC63	Inh. carrier
P1C_01	ENSG00000091490.6	SEL1L3	Inh. carrier
P1C_01	ENSG00000198832.6	SELM	Inh. carrier
P1C_01	ENSG00000112902.7	SEMA5A	Inh. carrier
P1C_01	ENSG00000138758.7	SEPTIN11	Inh. carrier
P1C_01	ENSG00000100167.15	SEPTIN3	Inh. carrier
P1C_01	ENSG00000178980.10	SEPW1	Inh. carrier
P1C_01	ENSG00000021355.8	SERPINB1	Inh. carrier
P1C_01	ENSG00000152217.12	SETBP1	Inh. carrier
P1C_01	ENSG00000185917.9	SETD4	Inh. carrier
P1C_01	ENSG00000143379.8	SETDB1	Inh. carrier
P1C_01	ENSG00000183431.7	SF3A3	Inh. carrier
P1C_01	ENSG00000087365.10	SF3B2	Inh. carrier
P1C_01	ENSG00000198089.10	SFI1	Inh. carrier
P1C_01	ENSG00000213064.5	SFT2D2	Inh. carrier
P1C_01	ENSG00000183918.10	SH2D1A	Inh. carrier
P1C_01	ENSG00000087266.11	SH3BP2	Inh. carrier
P1C_01	ENSG00000148341.13	SH3GLB2	Inh. carrier
P1C_01	ENSG00000162105.12	SHANK2	Inh. carrier
P1C_01	ENSG00000160691.14	SHC1	Inh. carrier
P1C_01	ENSG00000127922.5	SHFM1	Inh. carrier
P1C_01	ENSG00000181788.3	SIAH2	Inh. carrier
P1C_01	ENSG00000185187.8	SIGIRR	Inh. carrier
P1C_01	ENSG00000197046.7	SIGLEC15	Inh. carrier
P1C_01	ENSG00000169375.11	SIN3A	Inh. carrier
P1C_01	ENSG00000197555.5	SIPA1L1	Inh. carrier
P1C_01	ENSG00000198053.7	SIRPA	Inh. carrier
P1C_01	ENSG00000026751.12	SLAMF7	Inh. carrier
P1C_01	ENSG00000221955.6	SLC12A8	Inh. carrier
P1C_01	ENSG00000173638.14	SLC19A1	Inh. carrier
P1C_01	ENSG00000105281.8	SLC1A5	Inh. carrier
P1C_01	ENSG00000147454.9	SLC25A37	Inh. carrier
P1C_01	ENSG00000013306.11	SLC25A39	Inh. carrier
P1C_01	ENSG00000077713.14	SLC25A43	Inh. carrier
P1C_01	ENSG00000164209.12	SLC25A46	Inh. carrier
P1C_01	ENSG00000169100.8	SLC25A6	Inh. carrier
P1C_01	ENSG00000162695.7	SLC30A7	Inh. carrier
P1C_01	ENSG00000100036.11	SLC35E4	Inh. carrier
P1C_01	ENSG00000134955.7	SLC37A2	Inh. carrier
P1C_01	ENSG00000017483.10	SLC38A5	Inh. carrier
P1C_01	ENSG00000141873.6	SLC39A3	Inh. carrier
P1C_01	ENSG00000168003.12	SLC3A2	Inh. carrier
P1C_01	ENSG00000167703.10	SLC43A2	Inh. carrier
P1C_01	ENSG00000142494.9	SLC47A1	Inh. carrier
P1C_01	ENSG00000063127.11	SLC6A16	Inh. carrier
P1C_01	ENSG00000103257.4	SLC7A5	Inh. carrier
P1C_01	ENSG00000155465.14	SLC7A7	Inh. carrier
P1C_01	ENSG00000154760.9	SLFN13	Inh. carrier
P1C_01	ENSG00000188827.6	SLX4	Inh. carrier
P1C_01	ENSG00000073584.14	SMARCE1	Inh. carrier
P1C_01	ENSG00000183172.8	SMDT1	Inh. carrier
P1C_01	ENSG00000237296.5	SMG1P1	Inh. carrier
P1C_01	ENSG00000163683.7	SMIM14	Inh. carrier
P1C_01	ENSG00000176209.7	SMIM19	Inh. carrier
P1C_01	ENSG00000136699.15	SMPD4	Inh. carrier
P1C_01	ENSG00000214872.4	SMTNL1	Inh. carrier
P1C_01	ENSG00000247092.2	SNHG10	Inh. carrier
P1C_01	ENSG00000269893.2	SNHG8	Inh. carrier
P1C_01	ENSG00000124562.5	SNRPC	Inh. carrier
P1C_01	ENSG00000182004.8	SNRPE	Inh. carrier
P1C_01	ENSG00000172164.9	SNTB1	Inh. carrier
P1C_01	ENSG00000115234.6	SNX17	Inh. carrier
P1C_01	ENSG00000089006.12	SNX5	Inh. carrier
P1C_01	ENSG00000120833.9	SOCS2	Inh. carrier
P1C_01	ENSG00000154556.13	SORBS2	Inh. carrier
P1C_01	ENSG00000137642.8	SORL1	Inh. carrier
P1C_01	ENSG00000198142.3	SOWAHC	Inh. carrier
P1C_01	ENSG00000079263.14	SP140	Inh. carrier
P1C_01	ENSG00000105866.9	SP4	Inh. carrier
P1C_01	ENSG00000076382.12	SPAG5	Inh. carrier
P1C_01	ENSG00000113140.6	SPARC	Inh. carrier
P1C_01	ENSG00000006282.15	SPATA20	Inh. carrier
P1C_01	ENSG00000171763.13	SPATA5L1	Inh. carrier
P1C_01	ENSG00000196141.8	SPATS2L	Inh. carrier
P1C_01	ENSG00000104133.10	SPG11	Inh. carrier
P1C_01	ENSG00000197912.9	SPG7	Inh. carrier
P1C_01	ENSG00000134278.10	SPIRE1	Inh. carrier
P1C_01	ENSG00000005206.12	SPPL2B	Inh. carrier
P1C_01	ENSG00000136158.6	SPRY2	Inh. carrier
P1C_01	ENSG00000111671.5	SPSB2	Inh. carrier
P1C_01	ENSG00000173898.7	SPTBN2	Inh. carrier
P1C_01	ENSG00000090054.9	SPTLC1	Inh. carrier
P1C_01	ENSG00000100596.2	SPTLC2	Inh. carrier
P1C_01	ENSG00000104549.7	SQLE	Inh. carrier
P1C_01	ENSG00000213523.5	SRA1	Inh. carrier
P1C_01	ENSG00000068784.8	SRBD1	Inh. carrier
P1C_01	ENSG00000197122.7	SRC	Inh. carrier
P1C_01	ENSG00000196220.11	SRGAP3	Inh. carrier
P1C_01	ENSG00000167978.12	SRRM2	Inh. carrier
P1C_01	ENSG00000271303.1	SRXN1	Inh. carrier
P1C_01	ENSG00000145687.11	SSBP2	Inh. carrier
P1C_01	ENSG00000124783.8	SSR1	Inh. carrier
P1C_01	ENSG00000114850.2	SSR3	Inh. carrier
P1C_01	ENSG00000183473.5	SSTR3	Inh. carrier
P1C_01	ENSG00000073849.10	ST6GAL1	Inh. carrier
P1C_01	ENSG00000101972.14	STAG2	Inh. carrier
P1C_01	ENSG00000010270.9	STARD3NL	Inh. carrier
P1C_01	ENSG00000172345.9	STARD5	Inh. carrier
P1C_01	ENSG00000166888.6	STAT6	Inh. carrier
P1C_01	ENSG00000072786.8	STK10	Inh. carrier
P1C_01	ENSG00000165752.12	STK32C	Inh. carrier
P1C_01	ENSG00000163482.7	STK36	Inh. carrier
P1C_01	ENSG00000211455.3	STK38L	Inh. carrier
P1C_01	ENSG00000196182.6	STK40	Inh. carrier
P1C_01	ENSG00000117632.16	STMN1	Inh. carrier
P1C_01	ENSG00000134910.8	STT3A	Inh. carrier
P1C_01	ENSG00000124222.17	STX16	Inh. carrier
P1C_01	ENSG00000106089.7	STX1A	Inh. carrier
P1C_01	ENSG00000076944.10	STXBP2	Inh. carrier
P1C_01	ENSG00000113387.7	SUB1	Inh. carrier
P1C_01	ENSG00000136143.9	SUCLA2	Inh. carrier
P1C_01	ENSG00000172340.10	SUCLG2	Inh. carrier
P1C_01	ENSG00000144455.9	SUMF1	Inh. carrier
P1C_01	ENSG00000139531.8	SUOX	Inh. carrier
P1C_01	ENSG00000106868.12	SUSD1	Inh. carrier
P1C_01	ENSG00000133789.10	SWAP70	Inh. carrier
P1C_01	ENSG00000171772.11	SYCE1	Inh. carrier
P1C_01	ENSG00000161860.7	SYCE2	Inh. carrier
P1C_01	ENSG00000153157.8	SYCP2L	Inh. carrier
P1C_01	ENSG00000165025.10	SYK	Inh. carrier
P1C_01	ENSG00000197283.8	SYNGAP1	Inh. carrier
P1C_01	ENSG00000164674.11	SYTL3	Inh. carrier
P1C_01	ENSG00000147526.15	TACC1	Inh. carrier
P1C_01	ENSG00000108264.12	TADA2A	Inh. carrier
P1C_01	ENSG00000173011.11	TADA2B	Inh. carrier
P1C_01	ENSG00000172660.7	TAF15	Inh. carrier
P1C_01	ENSG00000130699.12	TAF4	Inh. carrier
P1C_01	ENSG00000106290.10	TAF6	Inh. carrier
P1C_01	ENSG00000085231.9	TAF9	Inh. carrier
P1C_01	ENSG00000158710.10	TAGLN2	Inh. carrier
P1C_01	ENSG00000144559.6	TAMM41	Inh. carrier
P1C_01	ENSG00000231925.7	TAPBP	Inh. carrier
P1C_01	ENSG00000099992.11	TBC1D10A	Inh. carrier
P1C_01	ENSG00000068354.11	TBC1D25	Inh. carrier
P1C_01	ENSG00000128438.6	TBC1D27	Inh. carrier
P1C_01	ENSG00000161583.12	TBC1D3G	Inh. carrier
P1C_01	ENSG00000145979.13	TBC1D7	Inh. carrier
P1C_01	ENSG00000133138.15	TBC1D8B	Inh. carrier
P1C_01	ENSG00000100207.14	TCF20	Inh. carrier
P1C_01	ENSG00000081059.15	TCF7	Inh. carrier
P1C_01	ENSG00000213231.8	TCL1B	Inh. carrier
P1C_01	ENSG00000187621.10	TCL6	Inh. carrier
P1C_01	ENSG00000185339.4	TCN2	Inh. carrier
P1C_01	ENSG00000204852.11	TCTN1	Inh. carrier
P1C_01	ENSG00000197905.4	TEAD4	Inh. carrier
P1C_01	ENSG00000088992.13	TESC	Inh. carrier
P1C_01	ENSG00000029639.6	TFB1M	Inh. carrier
P1C_01	ENSG00000114126.13	TFDP2	Inh. carrier
P1C_01	ENSG00000140682.14	TGFB1I1	Inh. carrier
P1C_01	ENSG00000163513.13	TGFBR2	Inh. carrier
P1C_01	ENSG00000177426.16	TGIF1	Inh. carrier
P1C_01	ENSG00000130775.11	THEMIS2	Inh. carrier
P1C_01	ENSG00000113272.9	THG1L	Inh. carrier
P1C_01	ENSG00000137251.11	TINAG	Inh. carrier
P1C_01	ENSG00000092330.11	TINF2	Inh. carrier
P1C_01	ENSG00000119139.12	TJP2	Inh. carrier
P1C_01	ENSG00000163931.11	TKT	Inh. carrier
P1C_01	ENSG00000160606.6	TLCD1	Inh. carrier
P1C_01	ENSG00000140332.11	TLE3	Inh. carrier
P1C_01	ENSG00000104953.14	TLE6	Inh. carrier
P1C_01	ENSG00000146872.13	TLK2	Inh. carrier
P1C_01	ENSG00000174123.6	TLR10	Inh. carrier
P1C_01	ENSG00000170348.4	TMED10	Inh. carrier
P1C_01	ENSG00000109066.9	TMEM104	Inh. carrier
P1C_01	ENSG00000184988.4	TMEM106A	Inh. carrier
P1C_01	ENSG00000134291.7	TMEM106C	Inh. carrier
P1C_01	ENSG00000189077.6	TMEM120A	Inh. carrier
P1C_01	ENSG00000006118.10	TMEM132A	Inh. carrier
P1C_01	ENSG00000244187.3	TMEM141	Inh. carrier
P1C_01	ENSG00000111843.9	TMEM14C	Inh. carrier
P1C_01	ENSG00000121895.7	TMEM156	Inh. carrier
P1C_01	ENSG00000064545.10	TMEM161A	Inh. carrier
P1C_01	ENSG00000184584.8	TMEM173	Inh. carrier
P1C_01	ENSG00000151353.10	TMEM18	Inh. carrier
P1C_01	ENSG00000135048.9	TMEM2	Inh. carrier
P1C_01	ENSG00000188807.8	TMEM201	Inh. carrier
P1C_01	ENSG00000187713.5	TMEM203	Inh. carrier
P1C_01	ENSG00000131634.9	TMEM204	Inh. carrier
P1C_01	ENSG00000065600.8	TMEM206	Inh. carrier
P1C_01	ENSG00000187049.5	TMEM216	Inh. carrier
P1C_01	ENSG00000150433.5	TMEM218	Inh. carrier
P1C_01	ENSG00000134825.9	TMEM258	Inh. carrier
P1C_01	ENSG00000072954.2	TMEM38A	Inh. carrier
P1C_01	ENSG00000176142.8	TMEM39A	Inh. carrier
P1C_01	ENSG00000163900.6	TMEM41A	Inh. carrier
P1C_01	ENSG00000231770.1	TMEM44-AS1	Inh. carrier
P1C_01	ENSG00000152078.5	TMEM56	Inh. carrier
P1C_01	ENSG00000133872.9	TMEM66	Inh. carrier
P1C_01	ENSG00000151117.4	TMEM86A	Inh. carrier
P1C_01	ENSG00000144747.10	TMF1	Inh. carrier
P1C_01	ENSG00000136842.9	TMOD1	Inh. carrier
P1C_01	ENSG00000257167.2	TMPO-AS1	Inh. carrier
P1C_01	ENSG00000187045.12	TMPRSS6	Inh. carrier
P1C_01	ENSG00000158427.10	TMSB15B	Inh. carrier
P1C_01	ENSG00000205542.6	TMSB4X	Inh. carrier
P1C_01	ENSG00000109079.5	TNFAIP1	Inh. carrier
P1C_01	ENSG00000145779.7	TNFAIP8	Inh. carrier
P1C_01	ENSG00000028137.12	TNFRSF1B	Inh. carrier
P1C_01	ENSG00000161955.12	TNFSF13	Inh. carrier
P1C_01	ENSG00000102524.7	TNFSF13B	Inh. carrier
P1C_01	ENSG00000145901.10	TNIP1	Inh. carrier
P1C_01	ENSG00000100354.16	TNRC6B	Inh. carrier
P1C_01	ENSG00000078687.12	TNRC6C	Inh. carrier
P1C_01	ENSG00000079308.12	TNS1	Inh. carrier
P1C_01	ENSG00000136205.12	TNS3	Inh. carrier
P1C_01	ENSG00000183864.4	TOB2	Inh. carrier
P1C_01	ENSG00000078902.11	TOLLIP	Inh. carrier
P1C_01	ENSG00000100284.16	TOM1	Inh. carrier
P1C_01	ENSG00000077097.9	TOP2B	Inh. carrier
P1C_01	ENSG00000100038.15	TOP3B	Inh. carrier
P1C_01	ENSG00000167543.11	TP53I13	Inh. carrier
P1C_01	ENSG00000164938.9	TP53INP1	Inh. carrier
P1C_01	ENSG00000241015.2	TPM3P9	Inh. carrier
P1C_01	ENSG00000133112.12	TPT1	Inh. carrier
P1C_01	ENSG00000088325.11	TPX2	Inh. carrier
P1C_01	ENSG00000170638.5	TRABD	Inh. carrier
P1C_01	ENSG00000056972.14	TRAF3IP2	Inh. carrier
P1C_01	ENSG00000009790.10	TRAF3IP3	Inh. carrier
P1C_01	ENSG00000168016.9	TRANK1	Inh. carrier
P1C_01	ENSG00000126602.6	TRAP1	Inh. carrier
P1C_01	ENSG00000170043.7	TRAPPC1	Inh. carrier
P1C_01	ENSG00000107614.17	TRDMT1	Inh. carrier
P1C_01	ENSG00000071575.7	TRIB2	Inh. carrier
P1C_01	ENSG00000109654.10	TRIM2	Inh. carrier
P1C_01	ENSG00000122779.12	TRIM24	Inh. carrier
P1C_01	ENSG00000166326.5	TRIM44	Inh. carrier
P1C_01	ENSG00000134253.5	TRIM45	Inh. carrier
P1C_01	ENSG00000121236.15	TRIM6	Inh. carrier
P1C_01	ENSG00000141569.6	TRIM65	Inh. carrier
P1C_01	ENSG00000167333.8	TRIM68	Inh. carrier
P1C_01	ENSG00000185880.8	TRIM69	Inh. carrier
P1C_01	ENSG00000125733.13	TRIP10	Inh. carrier
P1C_01	ENSG00000100815.8	TRIP11	Inh. carrier
P1C_01	ENSG00000174173.6	TRMT10C	Inh. carrier
P1C_01	ENSG00000100416.8	TRMU	Inh. carrier
P1C_01	ENSG00000142185.12	TRPM2	Inh. carrier
P1C_01	ENSG00000165832.4	TRUB1	Inh. carrier
P1C_01	ENSG00000102804.10	TSC22D1	Inh. carrier
P1C_01	ENSG00000157514.12	TSC22D3	Inh. carrier
P1C_01	ENSG00000157570.7	TSPAN18	Inh. carrier
P1C_01	ENSG00000167721.6	TSR1	Inh. carrier
P1C_01	ENSG00000128311.9	TST	Inh. carrier
P1C_01	ENSG00000187862.7	TTC24	Inh. carrier
P1C_01	ENSG00000075234.12	TTC38	Inh. carrier
P1C_01	ENSG00000168234.8	TTC39C	Inh. carrier
P1C_01	ENSG00000237298.4	TTN-AS1	Inh. carrier
P1C_01	ENSG00000141540.6	TTYH2	Inh. carrier
P1C_01	ENSG00000136295.10	TTYH3	Inh. carrier
P1C_01	ENSG00000127824.9	TUBA4A	Inh. carrier
P1C_01	ENSG00000196230.8	TUBB	Inh. carrier
P1C_01	ENSG00000137285.9	TUBB2B	Inh. carrier
P1C_01	ENSG00000176014.8	TUBB6	Inh. carrier
P1C_01	ENSG00000166676.10	TVP23A	Inh. carrier
P1C_01	ENSG00000175106.12	TVP23C	Inh. carrier
P1C_01	ENSG00000176890.11	TYMS	Inh. carrier
P1C_01	ENSG00000198874.8	TYW1	Inh. carrier
P1C_01	ENSG00000254184.3	TYW1B	Inh. carrier
P1C_01	ENSG00000160201.7	U2AF1	Inh. carrier
P1C_01	ENSG00000161265.10	U2AF1L4	Inh. carrier
P1C_01	ENSG00000081307.8	UBA5	Inh. carrier
P1C_01	ENSG00000154127.5	UBASH3B	Inh. carrier
P1C_01	ENSG00000109332.15	UBE2D3	Inh. carrier
P1C_01	ENSG00000184182.14	UBE2F	Inh. carrier
P1C_01	ENSG00000185651.10	UBE2L3	Inh. carrier
P1C_01	ENSG00000244687.7	UBE2V1	Inh. carrier
P1C_01	ENSG00000120942.9	UBIAD1	Inh. carrier
P1C_01	ENSG00000144224.12	UBXN4	Inh. carrier
P1C_01	ENSG00000154277.8	UCHL1	Inh. carrier
P1C_01	ENSG00000140474.8	ULK3	Inh. carrier
P1C_01	ENSG00000092929.7	UNC13D	Inh. carrier
P1C_01	ENSG00000169062.10	UPF3A	Inh. carrier
P1C_01	ENSG00000183696.9	UPP1	Inh. carrier
P1C_01	ENSG00000184076.10	UQCR10	Inh. carrier
P1C_01	ENSG00000173660.7	UQCRH	Inh. carrier
P1C_01	ENSG00000105176.13	URI1	Inh. carrier
P1C_01	ENSG00000188690.8	UROS	Inh. carrier
P1C_01	ENSG00000103404.10	USP31	Inh. carrier
P1C_01	ENSG00000170832.8	USP32	Inh. carrier
P1C_01	ENSG00000188933.10	USP32P1	Inh. carrier
P1C_01	ENSG00000114316.8	USP4	Inh. carrier
P1C_01	ENSG00000161133.12	USP41	Inh. carrier
P1C_01	ENSG00000170242.13	USP47	Inh. carrier
P1C_01	ENSG00000148429.10	USP6NL	Inh. carrier
P1C_01	ENSG00000124486.8	USP9X	Inh. carrier
P1C_01	ENSG00000188958.5	UTS2B	Inh. carrier
P1C_01	ENSG00000131871.10	VIMP	Inh. carrier
P1C_01	ENSG00000006715.11	VPS41	Inh. carrier
P1C_01	ENSG00000149823.3	VPS51	Inh. carrier
P1C_01	ENSG00000163159.7	VPS72	Inh. carrier
P1C_01	ENSG00000156931.11	VPS8	Inh. carrier
P1C_01	ENSG00000176834.9	VSIG10	Inh. carrier
P1C_01	ENSG00000140105.13	WARS	Inh. carrier
P1C_01	ENSG00000128815.13	WDFY4	Inh. carrier
P1C_01	ENSG00000163811.7	WDR43	Inh. carrier
P1C_01	ENSG00000114742.9	WDR48	Inh. carrier
P1C_01	ENSG00000115935.12	WIPF1	Inh. carrier
P1C_01	ENSG00000070540.8	WIPI1	Inh. carrier
P1C_01	ENSG00000141499.12	WRAP53	Inh. carrier
P1C_01	ENSG00000176871.4	WSB2	Inh. carrier
P1C_01	ENSG00000076924.7	XAB2	Inh. carrier
P1C_01	ENSG00000132530.12	XAF1	Inh. carrier
P1C_01	ENSG00000176105.9	YES1	Inh. carrier
P1C_01	ENSG00000167645.12	YIF1B	Inh. carrier
P1C_01	ENSG00000163374.15	YY1AP1	Inh. carrier
P1C_01	ENSG00000115085.9	ZAP70	Inh. carrier
P1C_01	ENSG00000011590.9	ZBTB32	Inh. carrier
P1C_01	ENSG00000177311.6	ZBTB38	Inh. carrier
P1C_01	ENSG00000160062.10	ZBTB8A	Inh. carrier
P1C_01	ENSG00000176261.11	ZBTB8OS	Inh. carrier
P1C_01	ENSG00000147905.13	ZCCHC7	Inh. carrier
P1C_01	ENSG00000204186.3	ZDBF2	Inh. carrier
P1C_01	ENSG00000186908.10	ZDHHC17	Inh. carrier
P1C_01	ENSG00000184307.9	ZDHHC23	Inh. carrier
P1C_01	ENSG00000163812.9	ZDHHC3	Inh. carrier
P1C_01	ENSG00000148516.17	ZEB1	Inh. carrier
P1C_01	ENSG00000185650.8	ZFP36L1	Inh. carrier
P1C_01	ENSG00000155256.13	ZFYVE27	Inh. carrier
P1C_01	ENSG00000157077.10	ZFYVE9	Inh. carrier
P1C_01	ENSG00000155592.11	ZKSCAN2	Inh. carrier
P1C_01	ENSG00000178150.4	ZNF114	Inh. carrier
P1C_01	ENSG00000196418.8	ZNF124	Inh. carrier
P1C_01	ENSG00000172262.7	ZNF131	Inh. carrier
P1C_01	ENSG00000166478.5	ZNF143	Inh. carrier
P1C_01	ENSG00000121417.9	ZNF211	Inh. carrier
P1C_01	ENSG00000167840.9	ZNF232	Inh. carrier
P1C_01	ENSG00000213096.5	ZNF254	Inh. carrier
P1C_01	ENSG00000174652.13	ZNF266	Inh. carrier
P1C_01	ENSG00000234420.3	ZNF37BP	Inh. carrier
P1C_01	ENSG00000161642.13	ZNF385A	Inh. carrier
P1C_01	ENSG00000124613.4	ZNF391	Inh. carrier
P1C_01	ENSG00000119725.13	ZNF410	Inh. carrier
P1C_01	ENSG00000171291.4	ZNF439	Inh. carrier
P1C_01	ENSG00000171295.8	ZNF440	Inh. carrier
P1C_01	ENSG00000167685.10	ZNF444	Inh. carrier
P1C_01	ENSG00000083838.11	ZNF446	Inh. carrier
P1C_01	ENSG00000197714.4	ZNF460	Inh. carrier
P1C_01	ENSG00000165655.14	ZNF503	Inh. carrier
P1C_01	ENSG00000081665.9	ZNF506	Inh. carrier
P1C_01	ENSG00000144026.7	ZNF514	Inh. carrier
P1C_01	ENSG00000101493.6	ZNF516	Inh. carrier
P1C_01	ENSG00000177853.10	ZNF518A	Inh. carrier
P1C_01	ENSG00000175322.7	ZNF519	Inh. carrier
P1C_01	ENSG00000267470.1	ZNF571-AS1	Inh. carrier
P1C_01	ENSG00000258405.5	ZNF578	Inh. carrier
P1C_01	ENSG00000213015.4	ZNF580	Inh. carrier
[truncated: 55,835 more rows]
