# Supplementary material for: Combinatorial patterns of gene expression changes contribute to variable expressivity of the developmental delay-associated 16p12.1 deletion
Source: Genome Med. 2021 Oct 18;13:163. doi: 10.1186/s13073-021-00982-z (PMC8522054; doi:10.1186/s13073-021-00982-z)
Supplement: Supplementary file 10 — Additional file 10: Data S8. This file lists genes with allele-specific expression identified in all individuals in the cohort, including the presence of rare deleterious coding variants on the overexpressed haplotype of each gene. [file 13073_2021_982_MOESM10_ESM.xlsx]

## Sheet: Data S8
Data S8: Genes with allele-specific expression
Subject	Gene ID	Gene name	Allele logFC	p-value	FDR	Rare variant
P1C_01	ENSG00000242485	MRPL20	0.697816	1.76098e-05	0.000716786
P1C_01	ENSG00000215790	SLC35E2	1.89451	1.50455e-15	1.89973e-13
P1C_01	ENSG00000067606	PRKCZ	-inf	0.000976562	0.0215785
P1C_01	ENSG00000049246	PER3	4.24793	4.00543e-05	0.00146425
P1C_01	ENSG00000132879	FBXO44	2.32193	0.00154388	0.031318
P1C_01	ENSG00000116663	FBXO6	1.02385	0.00151651	0.0309659
P1C_01	ENSG00000142634	EFHD2	0.949727	3.8936e-06	0.000182498
P1C_01	ENSG00000169442	CD52	-0.281708	8.69774e-05	0.00281743
P1C_01	ENSG00000090273	NUDC	2	0.00143091	0.0299088
P1C_01	ENSG00000116350	SRSF4	-0.383329	0.000135163	0.00403989
P1C_01	ENSG00000168528	SERINC2	1.4498	8.26739e-09	5.55982e-07
P1C_01	ENSG00000268950	AC114494.1	1.34395	3.67005e-05	0.00135968
P1C_01	ENSG00000004455	AK2	-6.18417	7.18986e-280	4.94263e-277
P1C_01	ENSG00000134697	GNL2	1.01668	0.000142004	0.00422394
P1C_01	ENSG00000084072	PPIE	-1.32193	8.25e-07	4.41586e-05
P1C_01	ENSG00000187147	RNF220	2.04439	0.000112221	0.00350664
P1C_01	ENSG00000126106	TMEM53	2.04439	0.000112221	0.00350664
P1C_01	ENSG00000085999	RAD54L	3.62449	1.9465e-08	1.26768e-06
P1C_01	ENSG00000132128	LRRC41	2.74723	2.29186e-08	1.47706e-06
P1C_01	ENSG00000162600	OMA1	-0.837447	0.000287249	0.0076604
P1C_01	ENSG00000162433	AK4	-0.728698	0.0009181	0.0209605
P1C_01	ENSG00000116791	CRYZ	-1.32747	1.07e-16	1.43915e-14
P1C_01	ENSG00000137965	IFI44	1.3155	8.9224e-08	5.41205e-06
P1C_01	ENSG00000137944	CCBL2	-5.42626	5.11591e-12	5.10518e-10
P1C_01	ENSG00000213516	RBMXL1	-5.42626	5.11591e-12	5.10518e-10
P1C_01	ENSG00000213366	GSTM2	3.42626	2.78119e-09	1.95537e-07
P1C_01	ENSG00000162777	DENND2D	-1.45066	0.000685564	0.0166337
P1C_01	ENSG00000064886	CHI3L2	-4.79256	2.09495e-143	1.08012e-140
P1C_01	ENSG00000178104	PDE4DIP	1	9.33449e-05	0.00297693
P1C_01	ENSG00000243452	NBPF15	-5.08746	2.09548e-09	1.50752e-07
P1C_01	ENSG00000160712	IL6R	1.2115	0.00222753	0.0415113
P1C_01	ENSG00000132185	FCRLA	0.526786	2.68737e-09	1.91112e-07
P1C_01	ENSG00000000460	C1orf112	1.26031	2.37591e-24	3.76917e-22
P1C_01	ENSG00000188404	SELL	1.36923	3.53734e-26	6.07931e-24
P1C_01	ENSG00000116260	QSOX1	1.13289	5.0866e-07	2.86098e-05
P1C_01	ENSG00000196533	C1orf186	-0.701919	2.52049e-06	0.00012279
P1C_01	ENSG00000142224	IL19	-1.54057	0.00191396	0.0373554
P1C_01	ENSG00000162769	FLVCR1	0.756729	0.00170437	0.0340158
P1C_01	ENSG00000135778	NTPCR	-1.70044	0.000198039	0.00554421
P1C_01	ENSG00000086619	ERO1LB	1.23133	0.00053878	0.0135505
P1C_01	ENSG00000171853	TRAPPC12	0.660514	0.000594572	0.0147145
P1C_01	ENSG00000084733	RAB10	-0.760812	0.00040686	0.0105767
P1C_01	ENSG00000138061	CYP1B1	1.87447	0.000271539	0.00740094
P1C_01	ENSG00000115902	SLC1A4	-0.563332	6.40299e-06	0.000289163
P1C_01	ENSG00000115956	PLEK	-0.328603	5.10909e-10	4.00126e-08
P1C_01	ENSG00000152291	TGOLN2	0.493487	3.7762e-13	4.40818e-11
P1C_01	ENSG00000115085	ZAP70	1	9.14459e-06	0.000395647
P1C_01	ENSG00000135972	MRPS9	-0.701715	3.87318e-07	2.19847e-05
P1C_01	ENSG00000155368	DBI	1.07276	0.000972761	0.0215785
P1C_01	ENSG00000136717	BIN1	-0.952066	1.39829e-11	1.33096e-09
P1C_01	ENSG00000163072	NOSTRIN	1.63227	0.00145049	0.0302161
P1C_01	ENSG00000152253	SPC25	1.87447	0.000271539	0.00740094
P1C_01	ENSG00000189362	TMEM194B	-2.20163	0.000912234	0.0209605
P1C_01	ENSG00000204186	ZDBF2	inf	0.00012207	0.00368414
P1C_01	ENSG00000163466	ARPC2	-0.714246	0.00200134	0.0386947
P1C_01	ENSG00000127838	PNKD	-0.793549	0.000149244	0.00439702
P1C_01	ENSG00000135926	TMBIM1	-0.83399	0.000118979	0.00366231
P1C_01	ENSG00000077044	DGKD	-0.828729	0.00016865	0.00489876
P1C_01	ENSG00000163527	STT3B	1.36257	0.00260217	0.0462633
P1C_01	ENSG00000076242	MLH1	-1.33703	0.000521613	0.0132263
P1C_01	ENSG00000076201	PTPN23	3.16993	1.85702e-07	1.06383e-05
P1C_01	ENSG00000047849	MAP4	-0.661349	2.02239e-05	0.000807259
P1C_01	ENSG00000168268	NT5DC2	0.987061	2.50512e-05	0.00096268
P1C_01	ENSG00000180353	HCLS1	0.462297	4.34633e-08	2.74396e-06
P1C_01	ENSG00000154310	TNIK	1.12199	5.44542e-08	3.38902e-06
P1C_01	ENSG00000073849	ST6GAL1	-0.629102	3.21275e-28	5.84627e-26
P1C_01	ENSG00000087274	ADD1	0.404949	0.000360413	0.00944863
P1C_01	ENSG00000014824	SLC30A9	-0.733826	0.000117391	0.00363148
P1C_01	ENSG00000169116	PARM1	-0.924712	6.16904e-05	0.00210893
P1C_01	ENSG00000138764	CCNG2	-1.2854	0.00266726	0.0470712
P1C_01	ENSG00000151726	ACSL1	-0.941897	0.00115102	0.0247269
P1C_01	ENSG00000109536	FRG1	-1.27302	2.44113e-17	3.43256e-15
P1C_01	ENSG00000066230	SLC9A3	-1.97199	2.71511e-38	6.22162e-36
P1C_01	ENSG00000248874	C5orf17	-inf	6.10352e-05	0.00210893
P1C_01	ENSG00000170571	EMB	2.80735	0.000277162	0.00745534
P1C_01	ENSG00000134061	CD180	-0.732716	0.00101833	0.0221846
P1C_01	ENSG00000164347	GFM2	0.570887	0.00213369	0.0404943
P1C_01	ENSG00000153113	CAST	0.513962	2.81837e-05	0.0010568
P1C_01	ENSG00000164307	ERAP1	0.709769	9.79119e-13	1.04445e-10
P1C_01	ENSG00000164587	RPS14	-4.23589	0	0
P1C_01	ENSG00000164466	SFXN1	0.500694	8.37205e-06	0.000367361
P1C_01	ENSG00000112679	DUSP22	1.11692	3.01832e-31	6.02398e-29
P1C_01	ENSG00000137265	IRF4	0.31259	5.98103e-09	4.15783e-07
P1C_01	ENSG00000145945	FAM50B	inf	4.65661e-10	3.69365e-08
P1C_01	ENSG00000198721	ECI2	0.844349	0.00204504	0.0394164
P1C_01	ENSG00000124491	F13A1	1.93506	4.24729e-56	1.25133e-53
P1C_01	ENSG00000239264	TXNDC5	-0.66494	4.70282e-33	9.69879e-31
P1C_01	ENSG00000112304	ACOT13	1.14886	0.00151622	0.0309659
P1C_01	ENSG00000146192	FGD2	-0.566347	0.00222153	0.0415113
P1C_01	ENSG00000112139	MDGA1	-3.83289	4.85494e-13	5.36385e-11
P1C_01	ENSG00000124767	GLO1	0.411631	0.00187714	0.036774
P1C_01	ENSG00000012660	ELOVL5	1.51096	2.92631e-05	0.00109067
P1C_01	ENSG00000146143	PRIM2	7.01959	2.26199e-148	1.27227e-145
P1C_01	ENSG00000168216	LMBRD1	-1.0902	0.000490158	0.0126887
P1C_01	ENSG00000112297	AIM1	0.697437	3.47698e-06	0.000164214
P1C_01	ENSG00000188820	FAM26F	4.16993	7.62939e-05	0.0025108
P1C_01	ENSG00000164483	SAMD3	2.83007	2.37889e-11	2.16444e-09
P1C_01	ENSG00000164484	TMEM200A	2.41504	2.43426e-05	0.000941296
P1C_01	ENSG00000029363	BCLAF1	9.29232	1.12939e-186	6.98753e-184
P1C_01	ENSG00000146386	ABRACL	-1.58496	0.00222143	0.0415113
P1C_01	ENSG00000120254	MTHFD1L	-1.11548	0.00176187	0.0349381
P1C_01	ENSG00000105928	DFNA5	-2.06413	6.51176e-62	2.12043e-59
P1C_01	ENSG00000122565	CBX3	-6.24793	1.19077e-63	4.09293e-61
P1C_01	ENSG00000106624	AEBP1	-2.70044	5.94761e-05	0.00207898
P1C_01	ENSG00000242265	PEG10	inf	2.84217e-14	3.38164e-12
P1C_01	ENSG00000146833	TRIM4	1	0.000986537	0.0217214
P1C_01	ENSG00000066923	STAG3	1.21632	2.77311e-05	0.00105259
P1C_01	ENSG00000213413	PVRIG	2.3505	9.62443e-08	5.7812e-06
P1C_01	ENSG00000146830	GIGYF1	-1.02554	0.00219491	0.0414609
P1C_01	ENSG00000171115	GIMAP8	1.65711	0.000175127	0.00506313
P1C_01	ENSG00000187260	WDR86	-0.492769	0.00223682	0.0415592
P1C_01	ENSG00000136573	BLK	-0.578649	2.5813e-06	0.000124769
P1C_01	ENSG00000123124	WWP1	-1.02385	0.00151651	0.0309659
P1C_01	ENSG00000156467	UQCRB	1.95936	0.000106045	0.00334744
P1C_01	ENSG00000104341	LAPTM4B	-0.902153	7.53326e-05	0.00249792
P1C_01	ENSG00000070756	PABPC1	10.8634	0	0
P1C_01	ENSG00000164924	YWHAZ	1.78427	0.000679548	0.0165961
P1C_01	ENSG00000156795	WDYHV1	-0.534336	0.00241637	0.0439708
P1C_01	ENSG00000147813	NAPRT1	4.35252	4.33028e-34	9.23843e-32
P1C_01	ENSG00000071894	CPSF1	-1.03953	1.07756e-05	0.000462979
P1C_01	ENSG00000107099	DOCK8	0.471569	4.63408e-05	0.00165729
P1C_01	ENSG00000086062	B4GALT1	0.942515	1.06266e-09	8.11688e-08
P1C_01	ENSG00000186638	KIF24	-2.20163	0.000912234	0.0209605
P1C_01	ENSG00000165280	VCP	0.654765	6.5624e-07	3.62514e-05
P1C_01	ENSG00000137054	POLR1E	0.550474	0.00101272	0.0221403
P1C_01	ENSG00000147912	FBXO10	-1.28951	0.001299	0.0276183
P1C_01	ENSG00000136938	ANP32B	-7.73725	0	0
P1C_01	ENSG00000119408	NEK6	-0.430634	0.00239809	0.0437669
P1C_01	ENSG00000136930	PSMB7	-0.294447	0.00197257	0.0383782
P1C_01	ENSG00000177239	MAN1B1	-0.960687	1.15768e-07	6.82146e-06
P1C_01	ENSG00000107959	PITRM1	-0.855052	5.25979e-12	5.16544e-10
P1C_01	ENSG00000136770	DNAJC1	-2.20163	0.000912234	0.0209605
P1C_01	ENSG00000108100	CCNY	-0.78136	0.000605245	0.0149189
P1C_01	ENSG00000169813	HNRNPF	0.471181	0.000681333	0.0165961
P1C_01	ENSG00000107551	RASSF4	1.12776	0.00073171	0.0174119
P1C_01	ENSG00000122863	CHST3	4	6.93835e-08	4.25026e-06
P1C_01	ENSG00000099194	SCD	-0.98388	0.000180138	0.00514705
P1C_01	ENSG00000156398	SFXN2	3	4.92334e-05	0.00175062
P1C_01	ENSG00000182022	CHST15	2.80735	0.000277162	0.00745534
P1C_01	ENSG00000185101	ANO9	-1.26303	0.000186799	0.0052773
P1C_01	ENSG00000023191	RNH1	-0.4975	4.95279e-05	0.00175102
P1C_01	ENSG00000070047	PHRF1	0.576501	0.00106406	0.0230993
P1C_01	ENSG00000053918	KCNQ1	3.90689	0.000518799	0.0132091
P1C_01	ENSG00000134333	LDHA	-0.674627	1.46101e-20	2.20469e-18
P1C_01	ENSG00000135372	NAT10	-8.53138	1.54684e-109	7.36175e-107
P1C_01	ENSG00000156738	MS4A1	-0.25616	0.00207031	0.0397796
P1C_01	ENSG00000134824	FADS2	0.357322	7.48061e-05	0.00249792
P1C_01	ENSG00000175634	RPS6KB2	0.503375	0.000213531	0.00592429
P1C_01	ENSG00000162341	TPCN2	-0.795642	0.00151191	0.0309659
P1C_01	ENSG00000137731	FXYD2	-1.62803	0.000824082	0.0194603
P1C_01	ENSG00000078237	C12orf5	-1.44057	0.00119512	0.0254973
P1C_01	ENSG00000111640	GAPDH	0.119902	7.6501e-06	0.000342979
P1C_01	ENSG00000059804	SLC2A3	inf	1.65436e-24	2.69356e-22
P1C_01	ENSG00000170456	DENND5B	1.06609	0.000562208	0.0140825
P1C_01	ENSG00000111371	SLC38A1	0.397811	0.000145614	0.0043106
P1C_01	ENSG00000152556	PFKM	1.0156	8.27371e-05	0.00269418
P1C_01	ENSG00000123338	NCKAP1L	0.985786	6.12504e-05	0.00210893
P1C_01	ENSG00000076108	BAZ2A	6.6865	1.03538e-29	2.00184e-27
P1C_01	ENSG00000179104	TMTC2	3.08746	0.000728607	0.017405
P1C_01	ENSG00000257127	CLLU1	3.80735	0.000976562	0.0215785
P1C_01	ENSG00000111696	NT5DC3	1.37851	0.00149626	0.030961
P1C_01	ENSG00000139372	TDG	1.68281	2.73187e-06	0.000131024
P1C_01	ENSG00000122965	RBM19	0.619256	0.00110492	0.0238991
P1C_01	ENSG00000122034	GTF3A	0.523874	8.14723e-05	0.00266703
P1C_01	ENSG00000120675	DNAJC15	-1.63826	7.85464e-17	1.07993e-14
P1C_01	ENSG00000136167	LCP1	-0.191581	1.27916e-05	0.000542065
P1C_01	ENSG00000102805	CLN5	-1	0.00247942	0.0444643
P1C_01	ENSG00000005812	FBXL3	-1.01749	0.000203789	0.00567946
P1C_01	ENSG00000102595	UGGT2	1.926	6.16964e-05	0.00210893
P1C_01	ENSG00000100814	CCNB1IP1	1.53605	1.95191e-05	0.000784186
P1C_01	ENSG00000187630	DHRS4L2	2.39232	1.69384e-09	1.2527e-07
P1C_01	ENSG00000100908	EMC9	-1.44057	0.00119512	0.0254973
P1C_01	ENSG00000100911	PSME2	-0.391059	1.89697e-06	9.59412e-05
P1C_01	ENSG00000258289	CHURC1	1.06711	6.73841e-05	0.00227817
P1C_01	ENSG00000100678	SLC8A3	2.39232	0.000910521	0.0209605
P1C_01	ENSG00000090060	PAPOLA	1.45943	0.0024589	0.0444643
P1C_01	ENSG00000197119	SLC25A29	-1.58496	4.45345e-05	0.0016099
P1C_01	ENSG00000140105	WARS	0.372691	0.000235718	0.00648172
P1C_01	ENSG00000184990	SIVA1	1.24393	0.00156279	0.031495
P1C_01	ENSG00000128928	IVD	1.01594	9.90399e-05	0.00314236
P1C_01	ENSG00000255529	POLR2M	3.70044	0.00183105	0.036194
P1C_01	ENSG00000169032	MAP2K1	1.63743	0.00256321	0.045834
P1C_01	ENSG00000067225	PKM	-0.16357	0.00185436	0.036538
P1C_01	ENSG00000103653	CSK	-0.283684	0.00164101	0.032964
P1C_01	ENSG00000140474	ULK3	-1.25154	0.000766765	0.0181761
P1C_01	ENSG00000103876	FAH	-0.861024	0.000836006	0.0196668
P1C_01	ENSG00000172349	IL16	1	1.92109e-08	1.26445e-06
P1C_01	ENSG00000140443	IGF1R	2.90689	0.00234985	0.0431411
P1C_01	ENSG00000183060	LYSMD4	1.2115	0.00222753	0.0415113
P1C_01	ENSG00000161981	SNRNP25	1.38941	4.67401e-13	5.3552e-11
P1C_01	ENSG00000095906	NUBP2	0.426533	1.52803e-05	0.000634491
P1C_01	ENSG00000063854	HAGH	1.22239	0.00267044	0.0470712
P1C_01	ENSG00000089486	CDIP1	-1.14018	2.84431e-06	0.000135367
P1C_01	ENSG00000140632	GLYR1	-0.506536	0.00284528	0.049869
P1C_01	ENSG00000175643	RMI2	-0.976793	5.47765e-08	3.38902e-06
P1C_01	ENSG00000166847	DCTN5	-0.549557	0.00232634	0.0428365
P1C_01	ENSG00000177548	RABEP2	-0.605499	8.67603e-06	0.000378018
P1C_01	ENSG00000177455	CD19	-0.579668	2.79243e-05	0.00105346
P1C_01	ENSG00000140853	NLRC5	1.42626	0.000584365	0.0145785
P1C_01	ENSG00000159720	ATP6V0D1	0.51245	0.00166183	0.0332742
P1C_01	ENSG00000090857	PDPR	-0.804449	0.000180525	0.00514705
P1C_01	ENSG00000189091	SF3B3	0.58823	0.000134989	0.00403989
P1C_01	ENSG00000196436	NPIPB15	-inf	0.000976562	0.0215785
P1C_01	ENSG00000168411	RFWD3	0.413302	0.00198625	0.0385233
P1C_01	ENSG00000103335	PIEZO1	0.514573	0.00134104	0.0282212
P1C_01	ENSG00000108518	PFN1	0.243652	1.72103e-09	1.2527e-07
P1C_01	ENSG00000161929	SCIMP	0.678072	0.000346867	0.00913219
P1C_01	ENSG00000170291	ELP5	2.58496	0.000179991	0.00514705
P1C_01	ENSG00000161960	EIF4A1	-1	0.00247942	0.0444643
P1C_01	ENSG00000129214	SHBG	-1.61143	1.69136e-05	0.00069301
P1C_01	ENSG00000141504	SAT2	-1.61143	1.69136e-05	0.00069301
P1C_01	ENSG00000011295	TTC19	-0.611729	0.00209547	0.0400028
P1C_01	ENSG00000091542	ALKBH5	-0.514573	0.000181871	0.00516162
P1C_01	ENSG00000034152	MAP2K3	6.54486	0	0
P1C_01	ENSG00000184185	KCNJ12	2.67807	8.95742e-11	7.69716e-09
P1C_01	ENSG00000132591	ERAL1	-0.606416	1.32246e-05	0.000556602
P1C_01	ENSG00000181481	RNF135	0.890376	0.0015572	0.031485
P1C_01	ENSG00000174093	RP11-1407O15.2	4.58496	1.54972e-06	7.92407e-05
P1C_01	ENSG00000172057	ORMDL3	-0.93546	1.99407e-06	9.94944e-05
P1C_01	ENSG00000108771	DHX58	1.63005	2.15318e-06	0.000106574
P1C_01	ENSG00000068489	PRR11	inf	4.44089e-16	5.72412e-14
P1C_01	ENSG00000108654	DDX5	0.248437	0.00210133	0.0400028
P1C_01	ENSG00000189159	HN1	-0.276462	0.00051705	0.0132091
P1C_01	ENSG00000073350	LLGL2	3.08746	0.000728607	0.017405
P1C_01	ENSG00000185262	UBALD2	-0.31774	0.000916787	0.0209605
P1C_01	ENSG00000129667	RHBDF2	0.463401	7.54988e-05	0.00249792
P1C_01	ENSG00000187775	DNAH17	-2.37346	1.275e-08	8.4822e-07
P1C_01	ENSG00000171298	GAA	1.9386	8.21966e-06	0.00036325
P1C_01	ENSG00000224877	C17orf89	1.75489	0.00187823	0.036774
P1C_01	ENSG00000168461	RAB31	1.45943	2.93029e-10	2.41729e-08
P1C_01	ENSG00000154864	PIEZO2	1.11784	7.74416e-06	0.000344699
P1C_01	ENSG00000101639	CEP192	0.565979	0.00247897	0.0444643
P1C_01	ENSG00000167216	KATNAL2	-2.24793	0.00259948	0.0462633
P1C_01	ENSG00000134049	IER3IP1	-2.20163	0.000912234	0.0209605
P1C_01	ENSG00000265681	RPL17	-0.953607	1.35215e-06	7.03003e-05
P1C_01	ENSG00000198858	R3HDM4	0.66015	0.00140478	0.0294622
P1C_01	ENSG00000064666	CNN2	inf	0	0
P1C_01	ENSG00000099622	CIRBP	-0.412228	0.000587478	0.0145973
P1C_01	ENSG00000099875	MKNK2	-0.230694	0.000193195	0.00543317
P1C_01	ENSG00000172081	MOB3A	-0.263034	4.47557e-05	0.0016099
P1C_01	ENSG00000104964	AES	0.847997	2.27208e-05	0.000889705
P1C_01	ENSG00000125912	NCLN	0.431612	0.000512805	0.0132091
P1C_01	ENSG00000186111	PIP5K1C	1.06529	5.81405e-06	0.000266456
P1C_01	ENSG00000076662	ICAM3	-0.407132	6.07283e-07	3.38492e-05
P1C_01	ENSG00000127507	EMR2	1.85415	1.21467e-05	0.000518287
P1C_01	ENSG00000105701	FKBP8	0.447982	0.00152456	0.0310278
P1C_01	ENSG00000221983	UBA52	0.306571	4.02331e-05	0.00146425
P1C_01	ENSG00000006016	CRLF1	0.297279	1.783e-05	0.000721008
P1C_01	ENSG00000089351	GRAMD1A	-0.890771	8.27929e-07	4.41586e-05
P1C_01	ENSG00000068903	SIRT2	-0.979241	0.00110862	0.0238991
P1C_01	ENSG00000188493	C19orf54	-0.703282	1.492e-06	7.6925e-05
P1C_01	ENSG00000077312	SNRPA	-0.277681	0.00174496	0.034714
P1C_01	ENSG00000160014	CALM3	0.280685	3.99148e-06	0.000185679
P1C_01	ENSG00000104872	PIH1D1	1.152	5.40045e-05	0.00189844
P1C_01	ENSG00000130844	ZNF331	2.90689	6.16489e-06	0.000280457
P1C_01	ENSG00000022556	NLRP2	-inf	2.93874e-39	7.27278e-37
P1C_01	ENSG00000160439	RDH13	-1.48187	7.29357e-07	3.95836e-05
P1C_01	ENSG00000083845	RPS5	-0.436099	0.000718693	0.0173694
P1C_01	ENSG00000088832	FKBP1A	-0.386249	0.000278355	0.00745534
P1C_01	ENSG00000088833	NSFL1C	0.59561	0.00267977	0.0471015
P1C_01	ENSG00000172264	MACROD2	-1.20716	4.69453e-41	1.21021e-38
P1C_01	ENSG00000101294	HM13	0.584963	2.31173e-05	0.000899541
P1C_01	ENSG00000214078	CPNE1	2.10434	1.49604e-25	2.50162e-23
P1C_01	ENSG00000185513	L3MBTL1	inf	1.19209e-07	6.958e-06
P1C_01	ENSG00000101057	MYBL2	-0.842563	8.7589e-15	1.06257e-12
P1C_01	ENSG00000154723	ATP5J	-1.45943	0.0024589	0.0444643
P1C_01	ENSG00000157601	MX1	0.449487	8.19664e-20	1.20744e-17
P1C_01	ENSG00000160183	TMPRSS3	1.31034	9.0608e-05	0.00290462
P1C_01	ENSG00000160190	SLC37A1	0.578536	0.000153068	0.00448829
P1C_01	ENSG00000160294	MCM3AP	0.424351	0.00219803	0.0414609	X
P1C_01	ENSG00000243156	MICAL3	-1.03953	0.000371251	0.00969169
P1C_01	ENSG00000100345	MYH9	-0.270781	0.000227808	0.00629218
P1C_01	ENSG00000100385	IL2RB	1.07179	1.41195e-05	0.000590251
P1C_01	ENSG00000100106	TRIOBP	0.624855	0.000524526	0.0132459
P1C_01	ENSG00000244509	APOBEC3C	-0.298341	0.00131579	0.0277842
P1C_01	ENSG00000100403	ZC3H7B	-0.533269	0.000335844	0.00887977
P1C_01	ENSG00000100138	NHP2L1	0.554102	0.000975014	0.0215785
P1C_01	ENSG00000100300	TSPO	1.65208	3.18776e-10	2.59509e-08
P1C_01	ENSG00000196576	PLXNB2	-0.555963	0.000633035	0.015542
P1C_01	ENSG00000100299	ARSA	0.629817	0.00100334	0.0220131
P1C_01	ENSG00000006756	ARSD	-inf	1.90735e-06	9.59412e-05
P1C_01	ENSG00000005022	SLC25A5	-9.12748	0	0
P1C_01	ENSG00000101986	ABCD1	-inf	0.000976562	0.0215785
GFNC_01	ENSG00000215790	SLC35E2	1.96683	3.98824e-10	3.417e-08
GFNC_01	ENSG00000078900	TP73	2.28011	2.53208e-05	0.000986095
GFNC_01	ENSG00000117298	ECE1	1.39428	4.36091e-07	2.65498e-05
GFNC_01	ENSG00000004455	AK2	1.73383	1.85961e-54	6.09187e-52
GFNC_01	ENSG00000084072	PPIE	-1.74416	4.30537e-07	2.65498e-05
GFNC_01	ENSG00000085999	RAD54L	-inf	4.76837e-07	2.68233e-05
GFNC_01	ENSG00000132128	LRRC41	-inf	4.76837e-07	2.68233e-05
GFNC_01	ENSG00000116221	MRPL37	-0.602996	0.000915997	0.0211667
GFNC_01	ENSG00000162433	AK4	-1.07276	0.000972761	0.0217539
GFNC_01	ENSG00000137996	RTCA	1.5502	0.000355281	0.00955826
GFNC_01	ENSG00000213366	GSTM2	2.67807	7.42753e-06	0.00033358
GFNC_01	ENSG00000143119	CD53	-0.285737	0.000169985	0.0050087
GFNC_01	ENSG00000064886	CHI3L2	5.55459	7.35792e-63	2.73175e-60
GFNC_01	ENSG00000178104	PDE4DIP	1.52195	2.27145e-09	1.73284e-07
GFNC_01	ENSG00000243452	NBPF15	3.05889	2.74405e-05	0.0010539
GFNC_01	ENSG00000026751	SLAMF7	1.36798	4.29492e-13	5.19965e-11
GFNC_01	ENSG00000132185	FCRLA	-1.66658	8.62251e-18	1.33386e-15
GFNC_01	ENSG00000120332	TNN	-2.90689	0.00234985	0.0436211
GFNC_01	ENSG00000198216	CACNA1E	1.87447	0.000271539	0.00767615
GFNC_01	ENSG00000135821	GLUL	-1.10309	0.00101622	0.0225471
GFNC_01	ENSG00000143851	PTPN7	0.705553	0.00212927	0.0406093
GFNC_01	ENSG00000077152	UBE2T	0.862496	0.00156473	0.0320368
GFNC_01	ENSG00000196533	C1orf186	-0.759567	7.64176e-06	0.000337754
GFNC_01	ENSG00000142224	IL19	-1.30666	0.000756107	0.0180234
GFNC_01	ENSG00000162909	CAPN2	-1.5639	1.60323e-11	1.48806e-09
GFNC_01	ENSG00000143776	CDC42BPA	-2.20645	2.30707e-08	1.62634e-06
GFNC_01	ENSG00000135778	NTPCR	-2.5025	8.36458e-06	0.00036679
GFNC_01	ENSG00000118640	VAMP8	-0.804744	7.50092e-05	0.0024993
GFNC_01	ENSG00000168899	VAMP5	-1.25634	0.0018681	0.0365033
GFNC_01	ENSG00000153561	RMND5A	1.17688	0.00107952	0.0236686
GFNC_01	ENSG00000071967	CYBRD1	2.47805	1.83154e-06	9.02643e-05
GFNC_01	ENSG00000091436	MLTK	-1.5025	0.00164149	0.0331213
GFNC_01	ENSG00000138434	SSFA2	-1.06871	8.0622e-05	0.00262564
GFNC_01	ENSG00000204186	ZDBF2	-inf	0.000976562	0.0217539
GFNC_01	ENSG00000135905	DOCK10	0.773229	0.00175656	0.0350619
GFNC_01	ENSG00000169031	COL4A3	2.32193	3.60145e-08	2.44591e-06
GFNC_01	ENSG00000186235	AC016757.3	inf	6.10352e-05	0.00206003
GFNC_01	ENSG00000144554	FANCD2	inf	4.54747e-13	5.27602e-11
GFNC_01	ENSG00000144559	TAMM41	1.79141	3.01159e-05	0.00114062
GFNC_01	ENSG00000132170	PPARG	2.80735	0.000277162	0.00771756
GFNC_01	ENSG00000132182	NUP210	-1.21299	0.000914275	0.0211667
GFNC_01	ENSG00000154814	OXNAD1	0.445411	8.82774e-05	0.00285824
GFNC_01	ENSG00000131378	RFTN1	0.368596	0.00114793	0.024972
GFNC_01	ENSG00000188846	RPL14	-0.923548	5.22169e-11	4.76714e-09
GFNC_01	ENSG00000144741	SLC25A26	1.0199	0.000505034	0.0132044
GFNC_01	ENSG00000173226	IQCB1	0.787271	0.000667714	0.016238
GFNC_01	ENSG00000173193	PARP14	0.543622	0.00180772	0.0358262
GFNC_01	ENSG00000113971	NPHP3	1.35364	0.000617378	0.0152132
GFNC_01	ENSG00000081307	UBA5	1.926	6.16964e-05	0.0020698
GFNC_01	ENSG00000168779	SHOX2	-2.07325	1.97029e-12	2.07029e-10
GFNC_01	ENSG00000073849	ST6GAL1	0.397123	2.0084e-07	1.30056e-05
GFNC_01	ENSG00000109684	CLNK	-3.60204	3.84741e-18	6.30183e-16
GFNC_01	ENSG00000169116	PARM1	-1.26849	4.39945e-07	2.65498e-05
GFNC_01	ENSG00000184305	CCSER1	2.36923	4.12576e-05	0.00148235
GFNC_01	ENSG00000070190	DAPP1	-0.853159	0.000185396	0.00543405
GFNC_01	ENSG00000164032	H2AFZ	0.760534	0.000117014	0.0036203
GFNC_01	ENSG00000151726	ACSL1	-1.40988	2.98324e-07	1.8667e-05
GFNC_01	ENSG00000109536	FRG1	-3.96347	6.4039e-18	1.01895e-15
GFNC_01	ENSG00000063438	AHRR	-0.679537	5.34818e-09	3.97121e-07
GFNC_01	ENSG00000066230	SLC9A3	-1.67807	1.61016e-38	4.27e-36
GFNC_01	ENSG00000113504	SLC12A7	3.24793	5.65315e-08	3.79306e-06
GFNC_01	ENSG00000037474	NSUN2	-0.707359	1.19954e-05	0.000513864
GFNC_01	ENSG00000152348	ATG10	-0.91983	0.00184012	0.0360833
GFNC_01	ENSG00000186468	RPS23	-1.16559	3.24316e-05	0.00120408
GFNC_01	ENSG00000247121	CTD-2260A17.2	2.43762	1.77157e-76	8.96898e-74
GFNC_01	ENSG00000164308	ERAP2	2.42984	8.52919e-76	3.78695e-73
GFNC_01	ENSG00000171444	MCC	5.49185	1.33582e-12	1.43061e-10
GFNC_01	ENSG00000019582	CD74	0.197337	1.87318e-05	0.000767039
GFNC_01	ENSG00000113140	SPARC	1.58496	4.45345e-05	0.0015797
GFNC_01	ENSG00000134516	DOCK2	-0.271995	0.00136022	0.0284776
GFNC_01	ENSG00000164466	SFXN1	-0.44698	0.000935028	0.0214444
GFNC_01	ENSG00000113758	DBN1	-1.56478	1.4641e-06	7.48033e-05
GFNC_01	ENSG00000131446	MGAT1	-0.893085	2.65288e-05	0.00102596
GFNC_01	ENSG00000165810	BTNL9	3.16993	0.000402451	0.0106726
GFNC_01	ENSG00000112679	DUSP22	-0.478834	0.000564276	0.0142193
GFNC_01	ENSG00000145945	FAM50B	-inf	1.52588e-05	0.000635833
GFNC_01	ENSG00000239264	TXNDC5	0.617346	2.23957e-15	3.04199e-13
GFNC_01	ENSG00000137198	GMPR	2.88753	4.4337e-07	2.65498e-05
GFNC_01	ENSG00000124788	ATXN1	2.36923	4.12576e-05	0.00148235
GFNC_01	ENSG00000151914	DST	0.598138	0.000859252	0.0201906
GFNC_01	ENSG00000146143	PRIM2	-0.736966	1.43536e-06	7.40142e-05
GFNC_01	ENSG00000198833	UBE2J1	-0.334069	0.000387778	0.0103824
GFNC_01	ENSG00000173214	KIAA1919	-2.90689	0.00234985	0.0436211
GFNC_01	ENSG00000189241	TSPYL1	3.16993	0.000402451	0.0106726
GFNC_01	ENSG00000164483	SAMD3	3.42626	6.29082e-26	1.2512e-23
GFNC_01	ENSG00000164484	TMEM200A	-3.32193	0.000121117	0.00371481
GFNC_01	ENSG00000029363	BCLAF1	-9.10852	3.75796e-164	2.98973e-161
GFNC_01	ENSG00000146426	TIAM2	-2	8.69937e-06	0.000378491
GFNC_01	ENSG00000130340	SNX9	0.734106	5.26691e-05	0.00182183
GFNC_01	ENSG00000146540	C7orf50	-0.453366	0.000935714	0.0214444
GFNC_01	ENSG00000178381	ZFAND2A	1.54057	0.00191396	0.0372687
GFNC_01	ENSG00000122565	CBX3	6.17991	1.21958e-40	3.77324e-38
GFNC_01	ENSG00000136280	CCM2	-0.684498	1.25445e-06	6.59062e-05
GFNC_01	ENSG00000146733	PSPH	-inf	3.23117e-27	6.6646e-25
GFNC_01	ENSG00000242265	PEG10	-inf	4.65661e-10	3.92919e-08
GFNC_01	ENSG00000135272	MDFIC	1.152	0.000524355	0.0135576
GFNC_01	ENSG00000128604	IRF5	-3.09516	1.38693e-17	2.08752e-15
GFNC_01	ENSG00000136573	BLK	-0.636915	1.03734e-06	5.55476e-05
GFNC_01	ENSG00000104611	SH2D4A	-inf	0.00012207	0.00371481
GFNC_01	ENSG00000168081	PNOC	1.48113	1.34338e-10	1.16895e-08
GFNC_01	ENSG00000186918	ZNF395	-0.523035	0.00268426	0.0485346
GFNC_01	ENSG00000029534	ANK1	1.88753	9.84888e-05	0.00311639
GFNC_01	ENSG00000156467	UQCRB	-2	0.00050826	0.0132266
GFNC_01	ENSG00000070756	PABPC1	1.84166	1.6616e-95	1.02816e-92
GFNC_01	ENSG00000205038	PKHD1L1	1.70044	0.000198039	0.00574418
GFNC_01	ENSG00000187954	CYHR1	-1.12553	0.00254756	0.0469781
GFNC_01	ENSG00000160957	RECQL4	0.62532	0.00117422	0.025248
GFNC_01	ENSG00000161016	RPL8	1.58496	0.00126003	0.0266811
GFNC_01	ENSG00000120162	MOB3B	-1.79141	3.01159e-05	0.00114062
GFNC_01	ENSG00000165272	AQP3	-1.70044	0.000198039	0.00574418
GFNC_01	ENSG00000106733	NMRK1	1.66985	0.000535585	0.0135576
GFNC_01	ENSG00000136938	ANP32B	7.72338	1.51076e-184	1.40224e-181
GFNC_01	ENSG00000130635	COL5A1	4	0.000274658	0.00771756
GFNC_01	ENSG00000148411	NACC2	1.94342	3.01595e-06	0.000144792
GFNC_01	ENSG00000148400	NOTCH1	0.685891	0.00215511	0.0409618
GFNC_01	ENSG00000176101	SSNA1	-3.08746	0.000728607	0.0175654
GFNC_01	ENSG00000067057	PFKP	0.377948	9.9364e-05	0.00312632
GFNC_01	ENSG00000165568	AKR1E2	inf	0.000976562	0.0217539
GFNC_01	ENSG00000057608	GDI2	2.58496	7.22699e-30	1.54797e-27
GFNC_01	ENSG00000077420	APBB1IP	0.58111	0.000532871	0.0135576
GFNC_01	ENSG00000108064	TFAM	0.775294	0.00231311	0.0432756
GFNC_01	ENSG00000138138	ATAD1	1.8365	0.0021024	0.0402346
GFNC_01	ENSG00000119943	PYROXD2	-1.68806	0.00165805	0.0333346
GFNC_01	ENSG00000148700	ADD3	-2.07039	0.00249392	0.0461416
GFNC_01	ENSG00000089876	DHX32	4.16993	7.62939e-05	0.0024993
GFNC_01	ENSG00000151640	DPYSL4	inf	1.19209e-07	7.90329e-06
GFNC_01	ENSG00000177951	BET1L	-0.602036	0.000661612	0.0161602
GFNC_01	ENSG00000185201	IFITM2	0.514573	0.000566995	0.0142234
GFNC_01	ENSG00000177685	EFCAB4A	2.58496	8.00482e-10	6.4607e-08
GFNC_01	ENSG00000177697	CD151	3.22239	2.16886e-16	3.0196e-14
GFNC_01	ENSG00000177700	POLR2L	0.391083	0.000205479	0.00592909
GFNC_01	ENSG00000110665	C11orf21	inf	4.76837e-07	2.68233e-05
GFNC_01	ENSG00000053918	KCNQ1	inf	2.38419e-07	1.50881e-05
GFNC_01	ENSG00000121236	TRIM6	2.52356	0.000310749	0.00848314
GFNC_01	ENSG00000149054	ZNF215	-inf	3.05176e-05	0.00114062
GFNC_01	ENSG00000166436	TRIM66	0.765535	0.00120722	0.0258578
GFNC_01	ENSG00000085063	CD59	0.521769	0.00112654	0.0246026
GFNC_01	ENSG00000135372	NAT10	-2.39855	5.11501e-32	1.1869e-29
GFNC_01	ENSG00000025434	NR1H3	2.1375	0.00151372	0.0313379
GFNC_01	ENSG00000109919	MTCH2	-1.78427	5.61492e-21	9.77171e-19
GFNC_01	ENSG00000162341	TPCN2	0.977974	0.00160058	0.0326507
GFNC_01	ENSG00000134955	SLC37A2	0.724687	1.58757e-05	0.000654901
GFNC_01	ENSG00000139044	B4GALNT3	4.24793	4.00543e-05	0.00145792
GFNC_01	ENSG00000139193	CD27	0.626382	0.000650838	0.015967
GFNC_01	ENSG00000111640	GAPDH	-0.205386	3.57936e-06	0.000170371
GFNC_01	ENSG00000139117	CPNE8	1.45066	0.000685564	0.0165996
GFNC_01	ENSG00000151233	GXYLT1	-1.30485	0.00154717	0.031794
GFNC_01	ENSG00000185482	STAC3	2.80735	0.000277162	0.00771756
GFNC_01	ENSG00000179912	R3HDM2	1.80735	0.000247088	0.00702057
GFNC_01	ENSG00000165891	E2F7	1.07529	0.00116864	0.0252254
GFNC_01	ENSG00000111052	LIN7A	1.32193	0.000898047	0.0210135
GFNC_01	ENSG00000139352	ASCL1	3	4.92334e-05	0.00171363
GFNC_01	ENSG00000139372	TDG	-1.4245	0.000166042	0.00491855
GFNC_01	ENSG00000151131	C12orf45	-1.02801	2.49489e-05	0.000978453
GFNC_01	ENSG00000136010	ALDH1L2	-2.95936	7.77884e-13	8.66408e-11
GFNC_01	ENSG00000235162	C12orf75	-0.589716	0.00161713	0.0328679
GFNC_01	ENSG00000013503	POLR3B	-2.5025	0.00257683	0.0473609
GFNC_01	ENSG00000051825	MPHOSPH9	inf	0.000976562	0.0217539
GFNC_01	ENSG00000198598	MMP17	inf	0.00012207	0.00371481
GFNC_01	ENSG00000133106	EPSTI1	-1.9102	4.20156e-12	4.25427e-10
GFNC_01	ENSG00000102445	KIAA0226L	1.4975	0.000152107	0.0045542
GFNC_01	ENSG00000118922	KLF12	-2.04439	0.000112221	0.0034914
GFNC_01	ENSG00000155465	SLC7A7	-1.40599	0.000141637	0.00426366
GFNC_01	ENSG00000187630	DHRS4L2	-1.75489	5.85396e-06	0.000269427
GFNC_01	ENSG00000092010	PSME1	-0.388479	0.00217655	0.0412286
GFNC_01	ENSG00000254505	CHMP4A	0.959358	0.00124024	0.0264632
GFNC_01	ENSG00000100557	C14orf105	-0.576501	0.00106406	0.0234595
GFNC_01	ENSG00000054654	SYNE2	-0.500613	0.00226807	0.0428165
GFNC_01	ENSG00000258289	CHURC1	-1.04891	0.00133526	0.028167
GFNC_01	ENSG00000100600	LGMN	-1.58496	0.00126003	0.0266811
GFNC_01	ENSG00000140105	WARS	-0.527629	0.000532731	0.0135576
GFNC_01	ENSG00000226777	KIAA0125	-5.07553	1.38308e-213	1.54048e-210
GFNC_01	ENSG00000128739	SNRPN	-inf	1.69407e-21	3.04331e-19
GFNC_01	ENSG00000273173	SNURF	-inf	5.42101e-20	9.14837e-18
GFNC_01	ENSG00000175265	GOLGA8A	-2.7866	5.5447e-12	5.514e-10
GFNC_01	ENSG00000128891	C15orf57	-0.649503	0.000408604	0.0107844
GFNC_01	ENSG00000137804	NUSAP1	-0.652077	0.000819292	0.0193332
GFNC_01	ENSG00000140263	SORD	1.8365	0.0021024	0.0402346
GFNC_01	ENSG00000140262	TCF12	-1.22239	0.00267044	0.0484419
GFNC_01	ENSG00000255529	POLR2M	-3.70044	0.00183105	0.0360323
GFNC_01	ENSG00000103811	CTSH	-0.45845	1.30732e-06	6.80419e-05
GFNC_01	ENSG00000140545	MFGE8	-1.9542	0.000294077	0.0081075
GFNC_01	ENSG00000161981	SNRNP25	0.937536	4.65489e-05	0.0016407
GFNC_01	ENSG00000140992	PDPK1	inf	3.72529e-09	2.80353e-07
GFNC_01	ENSG00000007038	PRSS21	inf	1.45519e-11	1.37355e-09
GFNC_01	ENSG00000089486	CDIP1	-1.22948	9.34069e-05	0.00298956
GFNC_01	ENSG00000070770	CSNK2A2	1.09311	2.09595e-05	0.000845821
GFNC_01	ENSG00000197943	PLCG2	0.570203	7.29588e-07	4.06308e-05
GFNC_01	ENSG00000103187	COTL1	0.667612	2.77405e-35	6.71682e-33
GFNC_01	ENSG00000158717	RNF166	0.792405	1.52993e-05	0.000635833
GFNC_01	ENSG00000141002	TCF25	-0.537894	0.000945718	0.0215849
GFNC_01	ENSG00000183688	FAM101B	1.67243	5.72358e-14	7.08325e-12
GFNC_01	ENSG00000108405	P2RX1	-1.23447	1.95964e-05	0.000796585
GFNC_01	ENSG00000108523	RNF167	-1.46713	0.000226882	0.00647953
GFNC_01	ENSG00000034152	MAP2K3	1.08934	1.56568e-38	4.27e-36
GFNC_01	ENSG00000184185	KCNJ12	inf	7.45058e-09	5.31952e-07
GFNC_01	ENSG00000168961	LGALS9	-0.584963	0.00135669	0.0284776
GFNC_01	ENSG00000196535	MYO18A	0.523562	0.00180192	0.0358262
GFNC_01	ENSG00000166750	SLFN5	-4.59096	1.31479e-58	4.5763e-56
GFNC_01	ENSG00000108753	HNF1B	0.415037	0.0026576	0.0483666
GFNC_01	ENSG00000056661	PCGF2	1.47644	1.26535e-05	0.000537919
GFNC_01	ENSG00000006282	SPATA20	-2.01792	6.93093e-10	5.67622e-08
GFNC_01	ENSG00000243678	NME1-NME2	-0.580145	1.07932e-05	0.000465947
GFNC_01	ENSG00000189159	HN1	0.58694	8.52499e-07	4.65448e-05
GFNC_01	ENSG00000167895	TMC8	0.803308	6.53625e-06	0.000295938
GFNC_01	ENSG00000184009	ACTG1	-0.168808	0.000757312	0.0180234
GFNC_01	ENSG00000132199	ENOSF1	0.553484	0.000530274	0.0135576
GFNC_01	ENSG00000168461	RAB31	2.35755	3.17726e-17	4.65636e-15
GFNC_01	ENSG00000134265	NAPG	-1.42626	0.000584365	0.0145934
GFNC_01	ENSG00000154864	PIEZO2	2.41213	2.78365e-23	5.16738e-21
GFNC_01	ENSG00000265681	RPL17	-1.11289	2.16897e-05	0.000862785
GFNC_01	ENSG00000196628	TCF4	-3.58496	1.30653e-10	1.15493e-08
GFNC_01	ENSG00000133313	CNDP2	0.994801	1.21178e-11	1.16352e-09
GFNC_01	ENSG00000180448	HMHA1	0.337282	0.000126499	0.00382866
GFNC_01	ENSG00000099817	POLR2E	-0.47502	0.00171665	0.0343885
GFNC_01	ENSG00000104953	TLE6	-3	4.92334e-05	0.00171363
GFNC_01	ENSG00000141905	NFIC	4.24793	4.00543e-05	0.00145792
GFNC_01	ENSG00000171105	INSR	-1.70782	2.43646e-05	0.000962314
GFNC_01	ENSG00000072958	AP1M1	1.07529	0.00116864	0.0252254
GFNC_01	ENSG00000099331	MYO9B	-0.301257	0.000750994	0.0180234
GFNC_01	ENSG00000216490	IFI30	-0.546918	3.44803e-14	4.36411e-12
GFNC_01	ENSG00000012124	CD22	0.417085	4.36296e-05	0.00155752
GFNC_01	ENSG00000130402	ACTN4	-0.437064	0.00147663	0.030799
GFNC_01	ENSG00000012061	ERCC1	2.24793	0.00259948	0.0475131
GFNC_01	ENSG00000160014	CALM3	-0.376563	0.000309575	0.00848314
GFNC_01	ENSG00000130748	TMEM160	-1.23704	1.76231e-06	8.76276e-05
GFNC_01	ENSG00000063177	RPL18	0.75613	6.09196e-15	8.07764e-13
GFNC_01	ENSG00000104872	PIH1D1	0.486334	0.000111806	0.0034914
GFNC_01	ENSG00000170889	RPS9	0.612114	4.47854e-06	0.000211364
GFNC_01	ENSG00000104972	LILRB1	0.883807	5.12241e-06	0.000237722
GFNC_01	ENSG00000167634	NLRP7	-inf	6.10352e-05	0.00206003
GFNC_01	ENSG00000022556	NLRP2	-5.81164	2.45943e-91	1.36965e-88
GFNC_01	ENSG00000142409	ZNF787	-0.976541	0.0023146	0.0432756
GFNC_01	ENSG00000271303	SRXN1	4.16993	7.62939e-05	0.0024993
GFNC_01	ENSG00000125898	FAM110A	1.36257	0.00260217	0.0475131
GFNC_01	ENSG00000125844	RRBP1	-0.57299	0.000800533	0.0189709
GFNC_01	ENSG00000185513	L3MBTL1	inf	9.53674e-07	5.15632e-05
GFNC_01	ENSG00000124228	DDX27	1.58496	4.96802e-06	0.000232495
GFNC_01	ENSG00000124201	ZNFX1	1.54432	2.20276e-06	0.000106671
GFNC_01	ENSG00000101160	CTSZ	0.390043	5.79182e-05	0.00199103
GFNC_01	ENSG00000101182	PSMA7	0.34127	0.00154131	0.031791
GFNC_01	ENSG00000203896	LIME1	0.84276	6.18454e-06	0.000282309
GFNC_01	ENSG00000188992	LIPI	inf	0.000976562	0.0217539
GFNC_01	ENSG00000157601	MX1	-0.298163	7.42806e-09	5.31952e-07
GFNC_01	ENSG00000160194	NDUFV3	-1.9386	0.0023157	0.0432756
GFNC_01	ENSG00000099917	MED15	1.40439	0.000497092	0.013058
GFNC_01	ENSG00000218537	AP000350.4	1.72247	0.000606107	0.0150688
GFNC_01	ENSG00000167077	MEI1	1.04182	0.000534284	0.0135576
GFNC_01	ENSG00000100162	CENPM	0.509014	0.000286278	0.00793175
GFNC_01	ENSG00000198951	NAGA	0.726982	0.00274858	0.0495366
GFNC_01	ENSG00000189306	RRP7A	0.936274	1.67262e-06	8.39174e-05
GFNC_01	ENSG00000186654	PRR5	-2.25634	2.03777e-06	9.95468e-05
GFNC_01	ENSG00000075240	GRAMD4	-0.983512	0.000215777	0.00619412
GFNC_01	ENSG00000188130	MAPK12	-0.779874	0.00194253	0.0376932
GFNC_01	ENSG00000006756	ARSD	inf	4.54747e-13	5.27602e-11
GFNC_01	ENSG00000005022	SLC25A5	10.6032	0	0
GMC_01	ENSG00000160072	ATAD3B	-2.04439	0.000112221	0.00371961
GMC_01	ENSG00000117318	ID3	-0.588574	0.000285769	0.00847734
GMC_01	ENSG00000179163	FUCA1	-1.35755	0.00126356	0.0279728
GMC_01	ENSG00000188529	SRSF10	inf	7.45058e-09	5.32582e-07
GMC_01	ENSG00000158062	UBXN11	-1.11548	0.000104237	0.00349399
GMC_01	ENSG00000169442	CD52	-0.250267	0.000910675	0.0223254
GMC_01	ENSG00000130775	THEMIS2	-0.717857	0.000672248	0.0174808
GMC_01	ENSG00000168528	SERINC2	-1.79201	2.34307e-18	2.83703e-16
GMC_01	ENSG00000268950	AC114494.1	-1.73697	4.16682e-09	3.12933e-07
GMC_01	ENSG00000004455	AK2	-9.61287	1.54306e-233	1.01722e-230
GMC_01	ENSG00000131238	PPT1	-0.52402	0.00121212	0.0272407
GMC_01	ENSG00000162620	LRRIQ3	-2.9386	8.79765e-05	0.00298265
GMC_01	ENSG00000137944	CCBL2	-4.75489	2.16067e-07	1.17608e-05
GMC_01	ENSG00000213516	RBMXL1	-4.75489	2.16067e-07	1.17608e-05
GMC_01	ENSG00000064886	CHI3L2	-3.79256	2.25392e-21	3.03921e-19
GMC_01	ENSG00000243452	NBPF15	2.848	7.84157e-07	3.877e-05
GMC_01	ENSG00000160712	IL6R	1.9386	8.21966e-06	0.00034103
GMC_01	ENSG00000143224	PPOX	0.771376	0.00133525	0.0292326
GMC_01	ENSG00000158850	B4GALT3	1.05184	0.000110211	0.0036735
GMC_01	ENSG00000158864	NDUFS2	0.965648	3.53903e-07	1.85815e-05
GMC_01	ENSG00000132185	FCRLA	-1.91983	2.53911e-29	4.07149e-27
GMC_01	ENSG00000198771	RCSD1	0.824428	0.00169432	0.0349042
GMC_01	ENSG00000000460	C1orf112	1.23879	3.6548e-23	5.16284e-21
GMC_01	ENSG00000188404	SELL	1.39689	1.96809e-26	2.91916e-24
GMC_01	ENSG00000117280	RAB7L1	-1.02466	0.00182403	0.0368221
GMC_01	ENSG00000054392	HHAT	2.73697	0.000488281	0.0134743
GMC_01	ENSG00000162772	ATF3	1.32193	0.00184155	0.0368221
GMC_01	ENSG00000162769	FLVCR1	0.975338	1.96668e-05	0.000767652
GMC_01	ENSG00000168159	RNF187	0.655089	0.00101623	0.0237373
GMC_01	ENSG00000219626	FAM228B	2.5025	0.00257683	0.0480765
GMC_01	ENSG00000138101	DTNB	1.4464	5.98495e-18	7.10174e-16
GMC_01	ENSG00000152291	TGOLN2	0.512554	6.19678e-11	5.74461e-09
GMC_01	ENSG00000172071	EIF2AK3	0.600069	0.00184349	0.0368221
GMC_01	ENSG00000158050	DUSP2	-1.06634	9.94538e-09	6.86116e-07
GMC_01	ENSG00000071082	RPL31	-1.25634	0.0018681	0.0368221
GMC_01	ENSG00000204634	TBC1D8	-3.27302	2.55601e-06	0.000116653
GMC_01	ENSG00000115091	ACTR3	0.486199	2.71868e-05	0.00102088
GMC_01	ENSG00000115107	STEAP3	1.72247	0.000606107	0.0160537
GMC_01	ENSG00000144233	AMMECR1L	-2.26303	4.24874e-13	4.13242e-11
GMC_01	ENSG00000115267	IFIH1	-1.2854	0.00266726	0.049163
GMC_01	ENSG00000204186	ZDBF2	-inf	1.90735e-06	8.91047e-05
GMC_01	ENSG00000030419	IKZF2	0.61193	0.000750122	0.0187784
GMC_01	ENSG00000135916	ITM2C	0.505167	4.29899e-09	3.18824e-07
GMC_01	ENSG00000144554	FANCD2	1.73697	3.22151e-08	1.95033e-06
GMC_01	ENSG00000213689	TREX1	-0.719892	0.00128604	0.0283645
GMC_01	ENSG00000168297	PXK	0.655352	0.00165128	0.0342555
GMC_01	ENSG00000173200	PARP15	0.612707	2.05429e-06	9.44813e-05
GMC_01	ENSG00000221955	SLC12A8	-0.831877	0.00118793	0.0269007
GMC_01	ENSG00000152492	CCDC50	-0.329821	0.000689082	0.0176122
GMC_01	ENSG00000180611	MB21D2	-inf	0.00012207	0.00395761
GMC_01	ENSG00000053900	ANAPC4	0.837447	0.000287249	0.00847886
GMC_01	ENSG00000174123	TLR10	-0.703759	6.15191e-07	3.13285e-05
GMC_01	ENSG00000174125	TLR1	-1.41504	0.00101585	0.0237373
GMC_01	ENSG00000177432	NAP1L5	inf	0.000976562	0.0229918
GMC_01	ENSG00000145476	CYP4V2	2.16993	0.000324063	0.00942485
GMC_01	ENSG00000109536	FRG1	6.90689	9.17826e-35	1.81515e-32
GMC_01	ENSG00000066230	SLC9A3	-2.25987	3.85819e-46	8.80408e-44
GMC_01	ENSG00000113504	SLC12A7	2.07529	1.01364e-07	5.89603e-06
GMC_01	ENSG00000038382	TRIO	0.653824	0.00241307	0.04545
GMC_01	ENSG00000152348	ATG10	-1.05614	1.18478e-06	5.80934e-05
GMC_01	ENSG00000186468	RPS23	-1.1592	1.13308e-07	6.40246e-06
GMC_01	ENSG00000153113	CAST	0.808493	1.1539e-09	9.3782e-08
GMC_01	ENSG00000164307	ERAP1	0.642017	5.79468e-10	4.84223e-08
GMC_01	ENSG00000164587	RPS14	4.17613	0	0
GMC_01	ENSG00000196743	GM2A	0.530114	2.58767e-06	0.000117196
GMC_01	ENSG00000113758	DBN1	-1.03242	8.74546e-05	0.002982
GMC_01	ENSG00000165810	BTNL9	-inf	0.000976562	0.0229918
GMC_01	ENSG00000124588	NQO2	2.26303	0.000546113	0.0147949
GMC_01	ENSG00000146143	PRIM2	4.7252	2.02042e-129	1.08974e-126
GMC_01	ENSG00000164483	SAMD3	3.65821	1.26912e-21	1.75109e-19
GMC_01	ENSG00000164484	TMEM200A	-3.80735	0.000976562	0.0229918
GMC_01	ENSG00000029363	BCLAF1	-inf	2.38667e-153	1.41601e-150
GMC_01	ENSG00000026297	RNASET2	0.450033	1.96424e-08	1.28064e-06
GMC_01	ENSG00000188191	PRKAR1B	0.941897	0.00115102	0.0262654
GMC_01	ENSG00000146540	C7orf50	0.378826	0.00022464	0.00690564
GMC_01	ENSG00000075618	FSCN1	-0.620411	1.9853e-06	9.20216e-05
GMC_01	ENSG00000106415	GLCCI1	0.602665	3.74543e-05	0.0013444
GMC_01	ENSG00000105928	DFNA5	-1.40988	2.56105e-13	2.57537e-11
GMC_01	ENSG00000122565	CBX3	-5.03709	1.44708e-50	3.73284e-48
GMC_01	ENSG00000006704	GTF2IRD1	-3.80735	0.000976562	0.0229918
GMC_01	ENSG00000127948	POR	2	8.08544e-12	7.61443e-10
GMC_01	ENSG00000242265	PEG10	inf	5.55112e-17	6.21411e-15
GMC_01	ENSG00000164897	TMUB1	-1.06817	0.000674719	0.0174808
GMC_01	ENSG00000173273	TNKS	1.35755	0.00126356	0.0279728
GMC_01	ENSG00000104763	ASAH1	-0.607158	0.00273424	0.0499147
GMC_01	ENSG00000147454	SLC25A37	-0.91983	0.00184012	0.0368221
GMC_01	ENSG00000120899	PTK2B	-0.30929	4.16355e-05	0.00146168
GMC_01	ENSG00000168081	PNOC	-0.876011	9.89767e-11	8.8974e-09
GMC_01	ENSG00000164749	HNF4G	2.58496	0.000179991	0.00568025
GMC_01	ENSG00000076641	PAG1	-1.63227	3.71464e-06	0.000159703
GMC_01	ENSG00000008513	ST3GAL1	-1.23816	4.1536e-06	0.00017729
GMC_01	ENSG00000104518	GSDMD	1.58496	0.000234446	0.00713317
GMC_01	ENSG00000179526	SHARPIN	0.524527	0.00161763	0.0340108
GMC_01	ENSG00000179632	MAF1	0.55849	0.00193165	0.037699
GMC_01	ENSG00000071894	CPSF1	-0.83399	0.00186247	0.0368221
GMC_01	ENSG00000086062	B4GALT1	1.08887	6.27553e-18	7.30053e-16
GMC_01	ENSG00000137076	TLN1	-0.450252	0.00207987	0.0404586
GMC_01	ENSG00000136938	ANP32B	9.46557	0	0
GMC_01	ENSG00000095370	SH2D3C	0.840522	0.00244686	0.0459405
GMC_01	ENSG00000126882	FAM78A	0.732067	0.00231747	0.0440691
GMC_01	ENSG00000165684	SNAPC4	-0.600069	0.00184349	0.0368221
GMC_01	ENSG00000198964	SGMS1	1.11548	0.000424793	0.0119445
GMC_01	ENSG00000253626	EIF5AL1	inf	1.52588e-05	0.000606453
GMC_01	ENSG00000055950	MRPL43	-0.685891	0.00215511	0.0417851
GMC_01	ENSG00000108055	SMC3	-1.02385	0.00151651	0.032365
GMC_01	ENSG00000185201	IFITM2	-0.703607	3.29943e-07	1.74781e-05
GMC_01	ENSG00000053918	KCNQ1	inf	0.000488281	0.0134743
GMC_01	ENSG00000132256	TRIM5	-0.561599	0.000114147	0.00374164
GMC_01	ENSG00000166441	RPL27A	-1.8625	5.70381e-05	0.00199063
GMC_01	ENSG00000070081	NUCB2	-1.20163	0.00185823	0.0368221
GMC_01	ENSG00000135372	NAT10	inf	1.72723e-77	5.69315e-75
GMC_01	ENSG00000109919	MTCH2	-6.55459	1.24134e-79	4.33228e-77
GMC_01	ENSG00000186660	ZFP91	0.526629	0.00087846	0.0217163
GMC_01	ENSG00000110047	EHD1	0.429951	5.14951e-06	0.000218229
GMC_01	ENSG00000174547	MRPL11	0.987289	2.09591e-05	0.000807468
GMC_01	ENSG00000175575	PAAF1	2.09954	0.000191076	0.00596661
GMC_01	ENSG00000158555	GDPD5	2.62449	1.63612e-06	7.70407e-05
GMC_01	ENSG00000109971	HSPA8	-0.303704	6.50977e-08	3.86225e-06
GMC_01	ENSG00000139193	CD27	0.702734	3.62683e-06	0.000157066
GMC_01	ENSG00000139190	VAMP1	0.564498	0.000342046	0.00989931
GMC_01	ENSG00000111640	GAPDH	-0.11203	0.000218671	0.00675717
GMC_01	ENSG00000188906	LRRK2	0.886789	0.000312425	0.00917631
GMC_01	ENSG00000151233	GXYLT1	-1.50007	2.88989e-08	1.82286e-06
GMC_01	ENSG00000179715	PCED1B	-1.14202	0.000365796	0.0105353
GMC_01	ENSG00000167566	NCKAP5L	-2.07039	0.00249392	0.0466764
GMC_01	ENSG00000229117	RPL41	-1.31411	1.39714e-06	6.69589e-05
GMC_01	ENSG00000076108	BAZ2A	inf	1.61559e-27	2.45776e-25
GMC_01	ENSG00000133639	BTG1	0.954676	7.63675e-08	4.48602e-06
GMC_01	ENSG00000120860	CCDC53	1.01527	6.91315e-05	0.00237085
GMC_01	ENSG00000136003	ISCU	0.438884	0.00217948	0.0419833
GMC_01	ENSG00000111775	COX6A1	-2.36923	4.12576e-05	0.00145703
GMC_01	ENSG00000132950	ZMYM5	-1.32193	0.000898047	0.0221084
GMC_01	ENSG00000122026	RPL21	1.22239	3.29681e-05	0.00119268
GMC_01	ENSG00000120675	DNAJC15	1.61411	4.15647e-13	4.11006e-11
GMC_01	ENSG00000102445	KIAA0226L	-0.779231	0.00022673	0.00693397
GMC_01	ENSG00000139679	LPAR6	3.08746	0.000728607	0.0183171
GMC_01	ENSG00000130177	CDC16	-0.613942	0.0004173	0.0118461
GMC_01	ENSG00000198805	PNP	0.536753	0.000710048	0.0180031
GMC_01	ENSG00000155465	SLC7A7	-1.02308	0.00126139	0.0279728
GMC_01	ENSG00000172590	MRPL52	-1.32193	0.00184155	0.0368221
GMC_01	ENSG00000157326	DHRS4	-1.68281	2.73187e-06	0.000122789
GMC_01	ENSG00000187630	DHRS4L2	2.34577	4.8022e-09	3.47456e-07
GMC_01	ENSG00000100911	PSME2	-0.568547	2.16459e-09	1.71233e-07
GMC_01	ENSG00000157379	DHRS1	-1.78427	0.000679548	0.0175294
GMC_01	ENSG00000100441	KHNYN	0.315776	0.00171804	0.0352703
GMC_01	ENSG00000165502	RPL36AL	1.67807	0.000940674	0.0226871
GMC_01	ENSG00000119689	DLST	-0.443382	0.00148316	0.0318111
GMC_01	ENSG00000198668	CALM1	0.439461	0.00103198	0.0240108
GMC_01	ENSG00000165934	CPSF2	1.83007	0.000430857	0.0120579
GMC_01	ENSG00000226777	KIAA0125	-1.0915	4.65349e-09	3.40854e-07
GMC_01	ENSG00000128739	SNRPN	inf	1.92593e-34	3.46259e-32
GMC_01	ENSG00000273173	SNURF	inf	3.08149e-33	5.3772e-31
GMC_01	ENSG00000140265	ZSCAN29	1.17688	0.00107952	0.0249213
GMC_01	ENSG00000140263	SORD	1.50901	0.000936223	0.0226719
GMC_01	ENSG00000255529	POLR2M	-4.08746	0.000144958	0.00464886
GMC_01	ENSG00000067225	PKM	-0.203987	0.000422112	0.0119257
GMC_01	ENSG00000140474	ULK3	1.36257	0.00260217	0.0482459
GMC_01	ENSG00000103811	CTSH	0.974971	4.9358e-30	8.13448e-28
GMC_01	ENSG00000103876	FAH	-0.688056	0.00164047	0.0341505
GMC_01	ENSG00000172183	ISG20	-0.508752	1.0235e-08	6.91624e-07
GMC_01	ENSG00000183060	LYSMD4	1.30485	0.00154717	0.0326667
GMC_01	ENSG00000059122	FLYWCH1	0.915111	1.53325e-05	0.000606453
GMC_01	ENSG00000089486	CDIP1	-0.962525	0.000717191	0.0181068
GMC_01	ENSG00000179889	PDXDC1	-0.392812	0.000683396	0.0175523
GMC_01	ENSG00000159461	AMFR	1.20645	0.000316999	0.00926481
GMC_01	ENSG00000132603	NIP7	0.660514	0.000594572	0.0158188
GMC_01	ENSG00000205078	SYCE1L	-1.9386	0.0023157	0.0440691
GMC_01	ENSG00000103187	COTL1	0.470545	1.02584e-08	6.91624e-07
GMC_01	ENSG00000141012	GALNS	0.752907	0.00266821	0.049163
GMC_01	ENSG00000129993	CBFA2T3	-0.83399	0.00186247	0.0368221
GMC_01	ENSG00000132383	RPA1	0.260905	0.00162412	0.0340108
GMC_01	ENSG00000167723	TRPV3	1.9386	0.0023157	0.0440691
GMC_01	ENSG00000108523	RNF167	1.35755	3.13852e-06	0.000138962
GMC_01	ENSG00000161960	EIF4A1	-1.30933	0.000183117	0.00574831
GMC_01	ENSG00000129214	SHBG	-1.29278	0.000636173	0.0167009
GMC_01	ENSG00000141504	SAT2	-1.29278	0.000636173	0.0167009
GMC_01	ENSG00000196544	C17orf59	-2.66297	0.000855446	0.0212358
GMC_01	ENSG00000128487	SPECC1	1.3356	0.000256489	0.00768559
GMC_01	ENSG00000034152	MAP2K3	-1.66333	1.97427e-109	8.36668e-107
GMC_01	ENSG00000166750	SLFN5	4.69032	9.98041e-70	2.96069e-67
GMC_01	ENSG00000172660	TAF15	inf	1.17549e-38	2.58304e-36
GMC_01	ENSG00000174093	RP11-1407O15.2	4.90689	2.98023e-08	1.82286e-06
GMC_01	ENSG00000008838	MED24	-1.07477	2.01517e-05	0.000781437
GMC_01	ENSG00000168259	DNAJC7	0.822002	0.000691662	0.0176122
GMC_01	ENSG00000108771	DHX58	1.43296	1.37387e-06	6.68128e-05
GMC_01	ENSG00000121060	TRIM25	-0.523035	0.00268426	0.0491798
GMC_01	ENSG00000108654	DDX5	-1.02425	6.00449e-06	0.000252657
GMC_01	ENSG00000108469	RECQL5	0.851901	0.0026857	0.0491798
GMC_01	ENSG00000167895	TMC8	-0.444438	0.000202813	0.00629995
GMC_01	ENSG00000154655	L3MBTL4	3	0.00131226	0.0288356
GMC_01	ENSG00000101639	CEP192	0.708234	0.00123236	0.027591
GMC_01	ENSG00000141384	TAF4B	-1.28758	6.77566e-06	0.000283098
GMC_01	ENSG00000075643	MOCOS	-inf	0.000244141	0.00739024
GMC_01	ENSG00000133313	CNDP2	0.697437	6.23931e-05	0.00216478
GMC_01	ENSG00000064666	CNN2	-5.43105	5.72267e-237	4.24408e-234
GMC_01	ENSG00000172081	MOB3A	0.287743	0.000796608	0.0198583
GMC_01	ENSG00000099860	GADD45B	0.857981	0.000130401	0.00420473
GMC_01	ENSG00000186111	PIP5K1C	-1.74366	6.16632e-14	6.533e-12
GMC_01	ENSG00000183617	MRPL54	0.573375	0.000644739	0.0168513
GMC_01	ENSG00000141994	DUS3L	1	3.1842e-05	0.00116616
GMC_01	ENSG00000125734	GPR108	0.711655	0.00136945	0.0298712
GMC_01	ENSG00000167775	CD320	0.598312	3.17662e-07	1.69792e-05
GMC_01	ENSG00000174652	ZNF266	1.18133	1.61659e-07	8.96379e-06
GMC_01	ENSG00000216490	IFI30	0.242595	0.00114284	0.0261795
GMC_01	ENSG00000089351	GRAMD1A	-0.741932	0.00216813	0.0419006
GMC_01	ENSG00000089327	FXYD5	-0.324525	0.00044232	0.0123206
GMC_01	ENSG00000161265	U2AF1L4	-2.08746	6.87711e-05	0.00237085
GMC_01	ENSG00000188493	C19orf54	0.500074	0.00188969	0.0370018
GMC_01	ENSG00000160014	CALM3	-0.477898	1.84558e-08	1.23032e-06
GMC_01	ENSG00000105321	CCDC9	0.89812	4.09003e-05	0.00145306
GMC_01	ENSG00000105373	GLTSCR2	0.417747	1.2793e-05	0.00051987
GMC_01	ENSG00000086967	MYBPC2	2.80735	0.000277162	0.00826332
GMC_01	ENSG00000167615	LENG8	-0.719372	2.47713e-08	1.59748e-06
GMC_01	ENSG00000172264	MACROD2	-0.629632	0.000499703	0.0137256
GMC_01	ENSG00000185513	L3MBTL1	-inf	3.72529e-09	2.83361e-07
GMC_01	ENSG00000166913	YWHAB	0.443481	1.82107e-05	0.000715524
GMC_01	ENSG00000124243	BCAS4	-0.823122	1.22532e-05	0.000501365
GMC_01	ENSG00000157601	MX1	-0.310187	1.39944e-06	6.69589e-05
GMC_01	ENSG00000160284	SPATC1L	-2.32193	0.00154388	0.0326667
GMC_01	ENSG00000160294	MCM3AP	0.497906	0.00146091	0.0316334	X
GMC_01	ENSG00000099899	TRMT2A	0.890771	0.000580988	0.0155973
GMC_01	ENSG00000186716	BCR	-1.4021	0.0017692	0.0361953
GMC_01	ENSG00000100368	CSF2RB	-1.3388	0.00106577	0.0247
GMC_01	ENSG00000100364	KIAA0930	1.25987	3.68031e-16	4.04357e-14
GMC_01	ENSG00000100376	FAM118A	0.628031	0.00162803	0.0340108
GMC_01	ENSG00000101911	PRPS2	-1.2578	0.000377792	0.0108282
GMC_01	ENSG00000205542	TMSB4X	-0.31574	1.39578e-13	1.42778e-11
GMC_01	ENSG00000102054	RBBP7	2.87447	0.000156522	0.00499271
GMC_01	ENSG00000130066	SAT1	-1.96153	7.72092e-09	5.45336e-07
GMC_01	ENSG00000130741	EIF2S3	0.644669	3.23447e-05	0.00117731
GMC_01	ENSG00000182220	ATP6AP2	-1.152	6.17804e-07	3.13285e-05
GMC_01	ENSG00000065923	SLC9A7	1.51457	0.000535436	0.0145722
GMC_01	ENSG00000101945	SUV39H1	2.28011	2.53208e-05	0.000961698
GMC_01	ENSG00000068323	TFE3	-2.16993	2.54486e-05	0.000961698
GMC_01	ENSG00000101997	CCDC22	2.32193	0.00154388	0.0326667
GMC_01	ENSG00000179222	MAGED1	-1.52763	1.87212e-17	2.13601e-15
GMC_01	ENSG00000102316	MAGED2	-1.57319	1.54503e-10	1.34804e-08
GMC_01	ENSG00000187601	MAGEH1	1.27563	0.00109008	0.0250677
GMC_01	ENSG00000083750	RRAGB	2.90689	0.00234985	0.0444003
GMC_01	ENSG00000010671	BTK	-2.29639	1.72389e-36	3.52685e-34
GMC_01	ENSG00000102401	ARMCX3	1.45943	0.000394043	0.0112397
GMC_01	ENSG00000147251	DOCK11	2.05889	1.91537e-09	1.53566e-07
GMC_01	ENSG00000005022	SLC25A5	-12.0812	0	0
GMC_01	ENSG00000125354	SEPT6	-0.615336	0.00144025	0.0313003
GMC_01	ENSG00000171155	C1GALT1C1	1.80735	0.00119324	0.0269183
GMC_01	ENSG00000122122	SASH3	-1.82491	1.73141e-24	2.50547e-22
GMC_01	ENSG00000102034	ELF4	2.32193	1.61638e-07	8.96379e-06
GMC_01	ENSG00000123728	RAP2C	-1.75489	0.00187823	0.036899
GMC_01	ENSG00000076716	GPC4	2.11548	0.000535053	0.0145722
GMC_01	ENSG00000129680	MAP7D3	-1.26303	0.000914391	0.0223254
GMC_01	ENSG00000063601	MTMR1	1.52356	0.000176327	0.00559438
GMC_01	ENSG00000063587	ZNF275	-1.56071	1.29671e-05	0.000523358
GMC_01	ENSG00000101986	ABCD1	inf	3.05176e-05	0.0011246
GMC_01	ENSG00000089820	ARHGAP4	-1.76553	7.83222e-09	5.46689e-07
GMC_01	ENSG00000172534	HCFC1	1.77529	2.95238e-09	2.3048e-07
GMC_01	ENSG00000155959	VBP1	2.02748	7.23718e-07	3.60825e-05
FC_01	ENSG00000215790	SLC35E2	1.71621	4.2237e-05	0.00170775
FC_01	ENSG00000180758	GPR157	1.05445	0.00232454	0.046678
FC_01	ENSG00000158825	CDA	inf	0.00012207	0.00408083
FC_01	ENSG00000188529	SRSF10	-2.80735	1.38261e-06	7.59041e-05
FC_01	ENSG00000168528	SERINC2	0.76988	0.000186381	0.00587002
FC_01	ENSG00000268950	AC114494.1	1.12102	3.69261e-05	0.00154141
FC_01	ENSG00000004455	AK2	6.57365	9.61758e-214	4.42705e-211
FC_01	ENSG00000085999	RAD54L	3.75489	1.62423e-06	8.75619e-05
FC_01	ENSG00000132128	LRRC41	1.71049	0.000346001	0.0100023
FC_01	ENSG00000162433	AK4	-0.908208	1.19036e-05	0.000535573
FC_01	ENSG00000213366	GSTM2	-2.73697	3.1028e-07	1.95444e-05
FC_01	ENSG00000143119	CD53	0.196721	0.0020135	0.0411843
FC_01	ENSG00000116489	CAPZA1	-0.811238	0.00117256	0.0270912
FC_01	ENSG00000183508	FAM46C	0.929611	0.000740795	0.0186257
FC_01	ENSG00000243452	NBPF15	inf	7.62939e-06	0.000359483
FC_01	ENSG00000160712	IL6R	-1.8625	5.70381e-05	0.00216433
FC_01	ENSG00000122223	CD244	1.80735	0.00119324	0.0273577
FC_01	ENSG00000158864	NDUFS2	0.487728	0.000601117	0.0158462
FC_01	ENSG00000132185	FCRLA	-0.369997	0.000248252	0.00746502
FC_01	ENSG00000143198	MGST3	0.511611	0.000157308	0.00508828
FC_01	ENSG00000120370	GORAB	2.58496	0.00148964	0.0324146
FC_01	ENSG00000135821	GLUL	-0.616671	0.000715954	0.0183874
FC_01	ENSG00000196533	C1orf186	-1.05538	3.98619e-11	4.11264e-09
FC_01	ENSG00000136653	RASSF5	0.353637	0.00201654	0.0411843
FC_01	ENSG00000162769	FLVCR1	1.01886	0.000350998	0.0100979
FC_01	ENSG00000135778	NTPCR	-2.45943	4.03932e-07	2.46646e-05
FC_01	ENSG00000143870	PDIA6	-0.22531	0.000333803	0.00969649
FC_01	ENSG00000079785	DDX1	0.712019	6.79094e-05	0.00249307
FC_01	ENSG00000138101	DTNB	-1.37504	8.50824e-17	1.21222e-14
FC_01	ENSG00000163811	WDR43	0.668794	0.00148197	0.0324146
FC_01	ENSG00000115902	SLC1A4	-0.613681	3.61318e-09	2.96182e-07
FC_01	ENSG00000115956	PLEK	-0.472502	2.18411e-14	2.84125e-12
FC_01	ENSG00000198380	GFPT1	-0.888969	6.61323e-06	0.000316588
FC_01	ENSG00000135972	MRPS9	-0.581857	0.000106605	0.00370885
FC_01	ENSG00000115107	STEAP3	-1.75002	0.000222245	0.00682007
FC_01	ENSG00000144231	POLR2D	3.08746	0.000728607	0.0183966
FC_01	ENSG00000204186	ZDBF2	inf	3.72529e-09	3.01245e-07
FC_01	ENSG00000115661	STK16	1.51457	0.000535436	0.0144391
FC_01	ENSG00000135905	DOCK10	-1.01436	4.03722e-05	0.00165471
FC_01	ENSG00000185404	SP140L	0.624491	0.000235738	0.00719722
FC_01	ENSG00000144554	FANCD2	5.2854	7.45786e-11	7.31604e-09
FC_01	ENSG00000114648	KLHL18	2.05889	0.00087791	0.0213868
FC_01	ENSG00000047849	MAP4	0.53981	0.00187524	0.0390991
FC_01	ENSG00000233276	GPX1	-2.66297	0.000855446	0.0210658
FC_01	ENSG00000163931	TKT	-0.445889	5.92773e-09	4.66731e-07
FC_01	ENSG00000227124	ZNF717	3.27302	2.55601e-06	0.000131855
FC_01	ENSG00000181789	COPG1	-0.457923	0.00160526	0.0343066
FC_01	ENSG00000078081	LAMP3	-0.688641	0.000588342	0.015578
FC_01	ENSG00000145191	EIF2B5	0.337463	3.822e-06	0.000187466
FC_01	ENSG00000175166	PSMD2	0.67611	0.000453414	0.0125613
FC_01	ENSG00000073849	ST6GAL1	-0.392713	3.35401e-11	3.52112e-09
FC_01	ENSG00000180611	MB21D2	2.53051	1.8028e-08	1.33185e-06
FC_01	ENSG00000002549	LAP3	-0.383915	0.00186022	0.0389215
FC_01	ENSG00000091490	SEL1L3	-0.972693	6.39497e-07	3.78886e-05
FC_01	ENSG00000145246	ATP10D	-1.01073	1.96379e-06	0.000103082
FC_01	ENSG00000177432	NAP1L5	inf	6.10352e-05	0.00229076
FC_01	ENSG00000138640	FAM13A	2.1375	0.00151372	0.0327007
FC_01	ENSG00000066230	SLC9A3	2.36839	2.44501e-38	4.71967e-36
FC_01	ENSG00000113504	SLC12A7	1.26589	8.74306e-07	5.07947e-05
FC_01	ENSG00000164347	GFM2	0.644519	0.00125658	0.0286998
FC_01	ENSG00000164253	WDR41	2.45943	1.42993e-05	0.000633828
FC_01	ENSG00000152348	ATG10	0.90837	3.70927e-05	0.00154141
FC_01	ENSG00000186468	RPS23	0.852443	5.43216e-05	0.00208372
FC_01	ENSG00000205464	ATP6AP1L	-3.08746	0.000728607	0.0183966
FC_01	ENSG00000247121	CTD-2260A17.2	-2.67279	9.28029e-75	2.31388e-72
FC_01	ENSG00000164308	ERAP2	-2.66985	1.60505e-74	3.84184e-72
FC_01	ENSG00000129595	EPB41L4A	-2.87447	0.000156522	0.00508828
FC_01	ENSG00000145779	TNFAIP8	-0.393233	0.000407586	0.0115047
FC_01	ENSG00000145819	ARHGAP26	-2.58496	0.00148964	0.0324146
FC_01	ENSG00000164587	RPS14	4.39798	0	0
FC_01	ENSG00000135074	ADAM19	-1.45066	9.32258e-07	5.36407e-05
FC_01	ENSG00000145860	RNF145	-4	0.000274658	0.00809633
FC_01	ENSG00000164466	SFXN1	-0.375404	0.00103357	0.02435
FC_01	ENSG00000145945	FAM50B	inf	3.8147e-06	0.000187466
FC_01	ENSG00000124491	F13A1	0.711087	6.0176e-06	0.000290398
FC_01	ENSG00000239264	TXNDC5	-0.490879	8.73294e-29	1.45161e-26
FC_01	ENSG00000112062	MAPK14	0.779874	0.00194253	0.0399454
FC_01	ENSG00000112139	MDGA1	-inf	5.68434e-14	7.23726e-12
FC_01	ENSG00000171467	ZNF318	0.709221	0.00236861	0.0474039
FC_01	ENSG00000151914	DST	0.786293	0.00032713	0.00954902
FC_01	ENSG00000146143	PRIM2	8.94251	3.86339e-146	1.35991e-143
FC_01	ENSG00000111886	GABRR2	inf	0.000244141	0.00741593
FC_01	ENSG00000112297	AIM1	-1.48543	0.000460005	0.0126851
FC_01	ENSG00000164483	SAMD3	-3.42626	1.23616e-17	1.80419e-15
FC_01	ENSG00000164484	TMEM200A	-3.08746	0.000728607	0.0183966
FC_01	ENSG00000029363	BCLAF1	-inf	2.91341e-157	1.08962e-154
FC_01	ENSG00000112110	MRPL18	-1.078	0.00140449	0.0312435
FC_01	ENSG00000174945	AMZ1	0.977974	9.7097e-11	9.37143e-09
FC_01	ENSG00000146535	GNA12	1.14269	1.0263e-11	1.15876e-09
FC_01	ENSG00000105928	DFNA5	-1.44746	2.27507e-11	2.47528e-09
FC_01	ENSG00000122565	CBX3	-6.12928	2.44724e-58	5.2301e-56
FC_01	ENSG00000127948	POR	1.73697	0.00106502	0.0248948
FC_01	ENSG00000242265	PEG10	inf	3.38813e-21	5.19861e-19
FC_01	ENSG00000066923	STAG3	0.979822	0.000923158	0.0222749
FC_01	ENSG00000213413	PVRIG	0.988126	1.02835e-05	0.000469745
FC_01	ENSG00000005075	POLR2J	-0.571906	0.00137817	0.0308876
FC_01	ENSG00000128590	DNAJB9	1.42884	0.00208811	0.0423567
FC_01	ENSG00000197157	SND1	0.649093	0.00107093	0.0249356
FC_01	ENSG00000168081	PNOC	0.779341	3.80117e-10	3.55409e-08
FC_01	ENSG00000156467	UQCRB	1.80735	5.20945e-05	0.00202758
FC_01	ENSG00000070756	PABPC1	-6.74903	0	0
FC_01	ENSG00000253633	KB-1980E6.3	1.49185	0.000264279	0.00786788
FC_01	ENSG00000156795	WDYHV1	0.703868	0.00016079	0.00517296
FC_01	ENSG00000153317	ASAP1	1.73697	0.00106502	0.0248948
FC_01	ENSG00000008513	ST3GAL1	0.964376	0.000498562	0.0136041
FC_01	ENSG00000178685	PARP10	-0.287658	0.00247921	0.049452
FC_01	ENSG00000071894	CPSF1	0.964376	0.000498562	0.0136041
FC_01	ENSG00000136938	ANP32B	-7.42347	4.62396e-297	3.07442e-294
FC_01	ENSG00000196642	RABL6	-0.97728	0.00192435	0.0397742
FC_01	ENSG00000107959	PITRM1	1.18536	2.95355e-15	4.11024e-13
FC_01	ENSG00000065809	FAM107B	0.503238	5.38644e-05	0.00207951
FC_01	ENSG00000077420	APBB1IP	0.772931	1.46607e-05	0.00064507
FC_01	ENSG00000148498	PARD3	1.32193	0.000440285	0.0123109
FC_01	ENSG00000107798	LIPA	0.393754	0.00162685	0.0346444
FC_01	ENSG00000150593	PDCD4	-1.32698	1.02992e-09	8.93194e-08
FC_01	ENSG00000148773	MKI67	0.239029	0.000113754	0.00386763
FC_01	ENSG00000023191	RNH1	0.502828	1.81487e-05	0.000781309
FC_01	ENSG00000053918	KCNQ1	inf	3.8147e-06	0.000187466
FC_01	ENSG00000132256	TRIM5	0.274084	0.000575089	0.015432
FC_01	ENSG00000134333	LDHA	0.414419	1.5887e-07	1.06818e-05
FC_01	ENSG00000085063	CD59	0.853159	4.01525e-06	0.000195343
FC_01	ENSG00000135372	NAT10	-8.01681	2.81755e-76	7.33053e-74
FC_01	ENSG00000149084	HSD17B12	-0.857042	0.000535676	0.0144391
FC_01	ENSG00000085117	CD82	0.343074	0.000183258	0.00580218
FC_01	ENSG00000109919	MTCH2	8.82972	4.91211e-135	1.633e-132
FC_01	ENSG00000162194	C11orf48	1.12029	0.00211817	0.0428214
FC_01	ENSG00000176485	PLA2G16	-1.93289	2.24756e-05	0.000953858
FC_01	ENSG00000162341	TPCN2	-1	0.00206027	0.0419341
FC_01	ENSG00000196655	TRAPPC4	-0.574978	0.000219842	0.00678112
FC_01	ENSG00000139192	TAPBPL	0.37468	0.000974574	0.0232819
FC_01	ENSG00000139190	VAMP1	0.513666	0.000630549	0.0164052
FC_01	ENSG00000111640	GAPDH	0.125098	9.81521e-06	0.000451802
FC_01	ENSG00000133687	TMTC1	-2.32193	0.00154388	0.0331132
FC_01	ENSG00000151233	GXYLT1	5.45943	2.6148e-12	3.00903e-10
FC_01	ENSG00000135486	HNRNPA1	0.309738	7.65745e-05	0.00274384
FC_01	ENSG00000135426	TESPA1	0.580097	0.00219229	0.0441705
FC_01	ENSG00000139372	TDG	1.12338	0.000610259	0.0160166	X
FC_01	ENSG00000136010	ALDH1L2	1.28951	0.001299	0.0294441
FC_01	ENSG00000089127	OAS1	0.748	2.12343e-21	3.34385e-19
FC_01	ENSG00000111335	OAS2	0.356792	1.31259e-05	0.000586159
FC_01	ENSG00000151846	PABPC3	-inf	0.000976562	0.0232819
FC_01	ENSG00000178695	KCTD12	inf	0.000976562	0.0232819
FC_01	ENSG00000155465	SLC7A7	1.43741	6.34254e-10	5.66474e-08
FC_01	ENSG00000100911	PSME2	-0.568284	7.23664e-10	6.36825e-08
FC_01	ENSG00000139899	CBLN3	-2.58496	0.00148964	0.0324146
FC_01	ENSG00000100883	SRP54	0.692818	0.00139026	0.0310422
FC_01	ENSG00000258289	CHURC1	1.13327	0.000255346	0.00763995
FC_01	ENSG00000100596	SPTLC2	1.14136	0.000107301	0.00371148
FC_01	ENSG00000133943	C14orf159	-0.847997	0.00170949	0.0362752
FC_01	ENSG00000012963	UBR7	-0.528928	4.65619e-05	0.00184552
FC_01	ENSG00000176438	SYNE3	0.93587	0.000359459	0.0102919
FC_01	ENSG00000213231	TCL1B	-inf	7.45058e-09	5.71593e-07
FC_01	ENSG00000128739	SNRPN	6.82018	1.10741e-32	2.0081e-30
FC_01	ENSG00000273173	SNURF	6.76818	1.71023e-31	3.01e-29
FC_01	ENSG00000140263	SORD	-2.80735	1.00875e-07	6.93833e-06
FC_01	ENSG00000255529	POLR2M	-inf	1.52588e-05	0.000666486
FC_01	ENSG00000166839	ANKDD1A	-1.35755	0.00126356	0.0287496
FC_01	ENSG00000067225	PKM	0.194359	0.000500152	0.0136041
FC_01	ENSG00000172349	IL16	-1.22741	2.47156e-11	2.64104e-09
FC_01	ENSG00000172183	ISG20	0.75409	0.000750629	0.0186752
FC_01	ENSG00000185043	CIB1	1	0.000396178	0.0112357
FC_01	ENSG00000161981	SNRNP25	1.26303	3.72431e-07	2.29755e-05
FC_01	ENSG00000103199	ZNF500	1.1635	0.000752126	0.0186752
FC_01	ENSG00000048471	SNX29	0.324525	0.00044232	0.0123109
FC_01	ENSG00000140750	ARHGAP17	-1.09311	0.000587902	0.015578
FC_01	ENSG00000125166	GOT2	0.373545	0.000991952	0.0234618
FC_01	ENSG00000153786	ZDHHC7	-0.519539	8.71344e-05	0.00306713
FC_01	ENSG00000129993	CBFA2T3	1.06228	0.0003907	0.0111331
FC_01	ENSG00000161929	SCIMP	-0.822002	1.18912e-06	6.71292e-05
FC_01	ENSG00000091542	ALKBH5	0.402759	0.00133482	0.0300285
FC_01	ENSG00000034152	MAP2K3	8.49386	0	0
FC_01	ENSG00000166750	SLFN5	5.25873	7.39021e-70	1.63789e-67
FC_01	ENSG00000006114	SYNRG	-0.697437	0.00117794	0.0271107
FC_01	ENSG00000174093	RP11-1407O15.2	inf	7.45058e-09	5.71593e-07
FC_01	ENSG00000002834	LASP1	1.29218	4.65523e-08	3.27728e-06
FC_01	ENSG00000172057	ORMDL3	-0.684498	0.000692998	0.0179519
FC_01	ENSG00000108771	DHX58	1.81629	9.3447e-09	6.98984e-07
FC_01	ENSG00000173917	HOXB2	1.09622	0.000705341	0.0181929
FC_01	ENSG00000159199	ATP5G1	-1	7.79911e-05	0.00277797
FC_01	ENSG00000243678	NME1-NME2	0.488389	1.67621e-05	0.000726842
FC_01	ENSG00000108654	DDX5	0.988318	8.6094e-06	0.00039937
FC_01	ENSG00000189159	HN1	-0.452924	1.64012e-06	8.76292e-05
FC_01	ENSG00000141576	RNF157	0.538527	2.01051e-05	0.00085935
FC_01	ENSG00000129667	RHBDF2	0.584963	0.0015132	0.0327007
FC_01	ENSG00000141564	RPTOR	-0.636188	0.00192756	0.0397742
FC_01	ENSG00000262814	MRPL12	-0.622	6.95945e-05	0.00252396
FC_01	ENSG00000101574	METTL4	-0.956931	0.00178993	0.0377146
FC_01	ENSG00000074695	LMAN1	0.405256	0.00174772	0.0369553
FC_01	ENSG00000133313	CNDP2	0.750022	2.68762e-07	1.71093e-05
FC_01	ENSG00000065268	WDR18	0.721284	3.18016e-05	0.00134015
FC_01	ENSG00000064666	CNN2	1.71145	2.07936e-188	8.29525e-186
FC_01	ENSG00000115268	RPS15	-0.408501	5.02484e-07	3.00686e-05
FC_01	ENSG00000172081	MOB3A	0.224595	0.00190206	0.0395205
FC_01	ENSG00000104953	TLE6	inf	3.8147e-06	0.000187466
FC_01	ENSG00000186111	PIP5K1C	-1.34645	1.33916e-06	7.41995e-05
FC_01	ENSG00000074842	C19orf10	0.451766	5.01796e-07	3.00686e-05
FC_01	ENSG00000125734	GPR108	-0.78099	0.000296753	0.00870474
FC_01	ENSG00000174652	ZNF266	0.800062	4.41023e-05	0.0017712	X
FC_01	ENSG00000076662	ICAM3	0.348148	0.000119335	0.00401181
FC_01	ENSG00000079999	KEAP1	-1.07039	0.000810009	0.0200293
FC_01	ENSG00000037757	MRI1	-1.01749	0.000203789	0.00631851
FC_01	ENSG00000160117	ANKLE1	-2.58496	0.00148964	0.0324146
FC_01	ENSG00000096996	IL12RB1	0.54463	0.000879204	0.0213868
FC_01	ENSG00000216490	IFI30	-0.263876	8.14566e-05	0.00288424
FC_01	ENSG00000130522	JUND	-1.45943	1.0902e-05	0.000494226
FC_01	ENSG00000221983	UBA52	-0.513172	5.30317e-10	4.88218e-08
FC_01	ENSG00000006016	CRLF1	-0.434306	2.53263e-08	1.8482e-06
FC_01	ENSG00000105676	ARMC6	1.1635	0.000752126	0.0186752
FC_01	ENSG00000160352	ZNF714	4	6.93835e-08	4.8278e-06
FC_01	ENSG00000161265	U2AF1L4	-1.42626	0.000584365	0.015578
FC_01	ENSG00000012061	ERCC1	-0.666757	0.00133056	0.0300285
FC_01	ENSG00000010310	GIPR	-0.741082	0.00072575	0.0183966
FC_01	ENSG00000161618	ALDH16A1	0.774933	5.01957e-05	0.00197613
FC_01	ENSG00000170889	RPS9	0.595424	1.21316e-06	6.78463e-05
FC_01	ENSG00000167615	LENG8	-0.807355	1.36459e-09	1.16653e-07
FC_01	ENSG00000167634	NLRP7	3.70044	0.00183105	0.0384457
FC_01	ENSG00000022556	NLRP2	inf	2.13821e-50	4.41209e-48
FC_01	ENSG00000160439	RDH13	1.10535	0.000247116	0.00746502
FC_01	ENSG00000108107	RPL28	0.312428	0.000112652	0.00385205
FC_01	ENSG00000101255	TRIB3	0.631355	0.00061986	0.0161976
FC_01	ENSG00000271303	SRXN1	-3.39232	6.60419e-05	0.00243948
FC_01	ENSG00000088832	FKBP1A	0.315167	0.00154187	0.0331132
FC_01	ENSG00000125772	GPCPD1	1.09686	0.00014402	0.0047614
FC_01	ENSG00000172264	MACROD2	-0.87591	2.58041e-06	0.000131976
FC_01	ENSG00000185513	L3MBTL1	4.24793	4.00543e-05	0.001653
FC_01	ENSG00000101158	NELFCD	-1.58496	8.58056e-06	0.00039937
FC_01	ENSG00000157601	MX1	-0.400087	6.12069e-10	5.54942e-08
FC_01	ENSG00000183255	PTTG1IP	0.391483	0.00144875	0.0321085
FC_01	ENSG00000138942	RNF185	1	0.000986537	0.0234263
FC_01	ENSG00000100297	MCM5	2.27302	0.000116842	0.00395018
FC_01	ENSG00000100162	CENPM	-0.803777	3.45254e-09	2.86945e-07
FC_01	ENSG00000100300	TSPO	-0.716207	0.000108829	0.00374271
FC_01	ENSG00000188130	MAPK12	-0.823122	0.00108129	0.0250792
FC_01	ENSG00000205593	DENND6B	-0.75409	1.42746e-06	7.76538e-05
FC_01	ENSG00000006756	ARSD	-inf	2.38419e-07	1.55076e-05
FC_01	ENSG00000173674	EIF1AX	inf	1.86265e-09	1.56987e-07
FC_01	ENSG00000005022	SLC25A5	-inf	0	0
MNC_01	ENSG00000187608	ISG15	-0.352912	7.10862e-08	4.45474e-06
MNC_01	ENSG00000215790	SLC35E2	-1.63113	1.95804e-11	1.70305e-09
MNC_01	ENSG00000116288	PARK7	0.716828	8.3321e-05	0.0025976
MNC_01	ENSG00000116731	PRDM2	0.687213	4.84975e-05	0.00161763
MNC_01	ENSG00000053372	MRTO4	-0.603518	3.03336e-06	0.000143656
MNC_01	ENSG00000142794	NBPF3	inf	3.8147e-06	0.00017726
MNC_01	ENSG00000162511	LAPTM5	0.24298	1.02031e-08	7.44703e-07
MNC_01	ENSG00000121766	ZCCHC17	-0.749593	8.68838e-05	0.00269514
MNC_01	ENSG00000004455	AK2	inf	7.78687e-208	4.02581e-205
MNC_01	ENSG00000116985	BMP8B	1.97199	1.88096e-06	9.18312e-05
MNC_01	ENSG00000066056	TIE1	-inf	0.00012207	0.00362356
MNC_01	ENSG00000117481	NSUN4	-0.541969	6.15761e-05	0.00195907
MNC_01	ENSG00000058799	YIPF1	-1.55459	0.000117055	0.0035425
MNC_01	ENSG00000137965	IFI44	1.10893	3.82863e-06	0.00017726
MNC_01	ENSG00000064886	CHI3L2	1.63387	3.99841e-30	8.26872e-28
MNC_01	ENSG00000116489	CAPZA1	0.846087	1.47136e-05	0.000588924
MNC_01	ENSG00000116874	WARS2	1.72247	0.000606107	0.0139788
MNC_01	ENSG00000178104	PDE4DIP	-1.4924	5.7472e-13	5.40236e-11
MNC_01	ENSG00000243452	NBPF15	-2.72792	2.98644e-09	2.2595e-07
MNC_01	ENSG00000143612	C1orf43	-1.9386	0.0023157	0.0407298
MNC_01	ENSG00000160685	ZBTB7B	0.787006	0.0021471	0.0389491
MNC_01	ENSG00000116584	ARHGEF2	0.732067	0.00231747	0.0407298
MNC_01	ENSG00000143297	FCRL5	-0.424071	0.00188013	0.0347152
MNC_01	ENSG00000026751	SLAMF7	-0.854212	9.36762e-27	1.61435e-24
MNC_01	ENSG00000158850	B4GALT3	0.752072	0.0020249	0.0371412
MNC_01	ENSG00000132185	FCRLA	0.492516	4.98745e-08	3.15736e-06
MNC_01	ENSG00000000460	C1orf112	-0.822213	0.000153841	0.0044392
MNC_01	ENSG00000188404	SELL	-1.17688	2.47158e-06	0.000118866
MNC_01	ENSG00000116199	FAM20B	-0.732067	0.00231747	0.0407298
MNC_01	ENSG00000135821	GLUL	0.768674	1.02191e-05	0.0004255
MNC_01	ENSG00000135862	LAMC1	-0.404254	0.00130767	0.0256733
MNC_01	ENSG00000135842	FAM129A	-0.717718	3.71058e-07	2.15144e-05
MNC_01	ENSG00000134375	TIMM17A	-1.35755	0.00126356	0.0250451
MNC_01	ENSG00000196550	FAM72A	inf	0.00012207	0.00362356
MNC_01	ENSG00000196533	C1orf186	-1.21767	2.80769e-22	4.35473e-20
MNC_01	ENSG00000136653	RASSF5	0.297494	0.00261816	0.0449946
MNC_01	ENSG00000117724	CENPF	0.473931	0.00296782	0.0497632
MNC_01	ENSG00000143811	PYCR2	0.818326	1.64597e-07	9.81885e-06
MNC_01	ENSG00000173726	TOMM20	0.830075	0.00222649	0.0396929
MNC_01	ENSG00000116977	LGALS8	0.33361	0.000991864	0.0203759
MNC_01	ENSG00000115884	SDC1	1.36257	0.000176309	0.00501753
MNC_01	ENSG00000213626	LBH	-1.13245	0.000877552	0.0185889
MNC_01	ENSG00000143891	GALM	1.63743	1.10911e-05	0.000449735
MNC_01	ENSG00000115902	SLC1A4	-0.597902	0.000770899	0.0170201
MNC_01	ENSG00000115956	PLEK	-0.283553	1.72011e-08	1.19906e-06
MNC_01	ENSG00000124357	NAGK	-1.00699	3.53804e-09	2.64458e-07
MNC_01	ENSG00000114956	DGUOK	-1.4361	0.000336709	0.00856125
MNC_01	ENSG00000152291	TGOLN2	0.470815	1.97646e-11	1.70305e-09
MNC_01	ENSG00000118640	VAMP8	0.296096	0.00202594	0.0371412
MNC_01	ENSG00000168899	VAMP5	1.05063	9.20661e-05	0.00284168
MNC_01	ENSG00000204634	TBC1D8	-1.62149	0.00026854	0.00724358
MNC_01	ENSG00000186522	SEPT10	2.53605	3.85582e-05	0.0013364
MNC_01	ENSG00000198142	SOWAHC	3.80735	0.000976562	0.0201282
MNC_01	ENSG00000125637	PSD4	0.41148	0.00237284	0.0414678
MNC_01	ENSG00000125618	PAX8	-4.85798	3.17628e-15	3.71804e-13
MNC_01	ENSG00000074054	CLASP1	-0.956931	0.00178993	0.0331484
MNC_01	ENSG00000136717	BIN1	-1.14177	9.12627e-11	7.54925e-09
MNC_01	ENSG00000173272	MZT2A	1.20043	2.28479e-13	2.32374e-11
MNC_01	ENSG00000071967	CYBRD1	0.72792	0.00158556	0.0297185
MNC_01	ENSG00000115232	ITGA4	-1.02409	7.371e-25	1.20341e-22
MNC_01	ENSG00000188452	CERKL	-0.650058	6.08346e-05	0.00195187
MNC_01	ENSG00000135900	MRPL44	-3.75489	1.62423e-06	8.1859e-05
MNC_01	ENSG00000168958	MFF	1.39569	1.02325e-21	1.48942e-19
MNC_01	ENSG00000135916	ITM2C	0.565157	5.05375e-16	6.14774e-14
MNC_01	ENSG00000077044	DGKD	1.026	1.22264e-05	0.00049255
MNC_01	ENSG00000114026	OGG1	0.599462	0.00148117	0.0283488
MNC_01	ENSG00000171148	TADA3	0.652077	0.00216374	0.0390631
MNC_01	ENSG00000197548	ATG7	-1.12338	0.000610259	0.0140224
MNC_01	ENSG00000114353	GNAI2	0.343954	0.00282374	0.0478647
MNC_01	ENSG00000168268	NT5DC2	1.6763	7.61321e-15	8.5877e-13
MNC_01	ENSG00000080819	CPOX	-0.283383	1.67154e-05	0.000652216
MNC_01	ENSG00000180353	HCLS1	0.495166	1.46442e-08	1.03241e-06
MNC_01	ENSG00000090530	LEPREL1	2.62449	1.63612e-06	8.1859e-05
MNC_01	ENSG00000145016	KIAA0226	0.474318	0.00247163	0.0428323
MNC_01	ENSG00000145214	DGKQ	-1.39855	8.6805e-07	4.72402e-05
MNC_01	ENSG00000013810	TACC3	-0.285173	0.00135871	0.026342
MNC_01	ENSG00000072840	EVC	-1.94753	0.000821395	0.017818
MNC_01	ENSG00000072832	CRMP1	-1.94753	0.000821395	0.017818
MNC_01	ENSG00000179010	MRFAP1	0.593375	0.000722744	0.0163051
MNC_01	ENSG00000109684	CLNK	2.03953	4.05604e-05	0.00139026
MNC_01	ENSG00000198189	HSD17B11	1.10236	0.000206375	0.00576734
MNC_01	ENSG00000138641	HERC3	inf	7.62939e-06	0.0003287
MNC_01	ENSG00000177432	NAP1L5	inf	0.00012207	0.00362356
MNC_01	ENSG00000063438	AHRR	-0.502042	2.90934e-07	1.70279e-05
MNC_01	ENSG00000066230	SLC9A3	-1.848	2.17208e-30	4.64675e-28
MNC_01	ENSG00000153395	LPCAT1	-0.38676	0.000318082	0.00817391
MNC_01	ENSG00000164236	ANKRD33B	1.63077	6.32744e-09	4.67326e-07
MNC_01	ENSG00000131711	MAP1B	inf	9.53674e-07	5.05692e-05
MNC_01	ENSG00000164307	ERAP1	-0.916932	4.931e-27	8.74055e-25
MNC_01	ENSG00000113441	LNPEP	0.839535	4.76861e-06	0.000217533
MNC_01	ENSG00000168916	ZNF608	-4.32193	2.09808e-05	0.000798559
MNC_01	ENSG00000113558	SKP1	0.876852	0.000287109	0.00761206
MNC_01	ENSG00000197043	ANXA6	0.246311	0.000603458	0.0139788
MNC_01	ENSG00000113140	SPARC	1.11784	7.74416e-06	0.000331343
MNC_01	ENSG00000164466	SFXN1	-0.535449	7.32628e-06	0.000320086
MNC_01	ENSG00000112679	DUSP22	1.68638	2.31059e-33	5.51341e-31
MNC_01	ENSG00000137265	IRF4	0.176003	1.03496e-05	0.000428061
MNC_01	ENSG00000124491	F13A1	3.07039	2.45798e-08	1.63971e-06
MNC_01	ENSG00000112304	ACOT13	1.28011	0.000534964	0.0125388
MNC_01	ENSG00000012660	ELOVL5	-1.39593	0.000244397	0.00667947
MNC_01	ENSG00000146143	PRIM2	6.9542	1.58482e-141	6.14513e-139
MNC_01	ENSG00000135318	NT5E	4.39232	1.09673e-05	0.000447743
MNC_01	ENSG00000112297	AIM1	0.432192	0.00113542	0.0227965
MNC_01	ENSG00000196376	SLC35F1	inf	3.05176e-05	0.0010944
MNC_01	ENSG00000198945	L3MBTL3	2.22239	0.000195126	0.00550254
MNC_01	ENSG00000164483	SAMD3	3.10852	3.13735e-13	3.08954e-11
MNC_01	ENSG00000112306	RPS12	-0.167945	0.00243212	0.0422657
MNC_01	ENSG00000029363	BCLAF1	-8.41785	1.46793e-201	7.00542e-199
MNC_01	ENSG00000026297	RNASET2	-0.418468	0.00010596	0.0032383
MNC_01	ENSG00000174945	AMZ1	0.513261	5.47994e-05	0.00179881
MNC_01	ENSG00000146535	GNA12	0.612654	1.49132e-05	0.000593087
MNC_01	ENSG00000188732	FAM221A	-1.58496	0.00126003	0.0250451
MNC_01	ENSG00000122565	CBX3	-6.8392	1.55306e-65	4.58817e-63
MNC_01	ENSG00000106049	HIBADH	-2.58496	0.00148964	0.0283488
MNC_01	ENSG00000136193	SCRN1	-0.373618	2.27275e-05	0.000859764
MNC_01	ENSG00000173852	DPY19L1	-2.58496	0.00148964	0.0283488
MNC_01	ENSG00000122515	ZMIZ2	-0.521427	0.000845177	0.0181435
MNC_01	ENSG00000196247	ZNF107	0.980371	0.000768985	0.0170201
MNC_01	ENSG00000186088	GSAP	-0.904422	0.00169468	0.0316402
MNC_01	ENSG00000164659	KIAA1324L	-2.80735	0.000277162	0.00737987
MNC_01	ENSG00000128563	PRKRIP1	-1	0.000133796	0.00395272
MNC_01	ENSG00000005483	KMT2E	-1.16227	0.00218624	0.0392313
MNC_01	ENSG00000155660	PDIA4	-0.371367	0.000514317	0.012283
MNC_01	ENSG00000127399	LRRC61	0.538739	0.000514762	0.012283
MNC_01	ENSG00000106560	GIMAP2	0.864345	0.00294364	0.0494914
MNC_01	ENSG00000157212	PAXIP1	-0.727474	0.00208652	0.0379613
MNC_01	ENSG00000164733	CTSB	0.846777	8.74565e-15	9.68894e-13
MNC_01	ENSG00000077782	FGFR1	-2.80735	0.000277162	0.00737987
MNC_01	ENSG00000070756	PABPC1	5.66197	0	0
MNC_01	ENSG00000104518	GSDMD	0.535815	3.77529e-05	0.00131584
MNC_01	ENSG00000147813	NAPRT1	-4.76553	3.21811e-34	7.98607e-32
MNC_01	ENSG00000198680	TUSC1	3.64386	3.80297e-11	3.232e-09
MNC_01	ENSG00000086062	B4GALT1	-0.850857	4.28522e-07	2.41687e-05
MNC_01	ENSG00000136938	ANP32B	6.1918	2.2683e-201	1.00518e-198
MNC_01	ENSG00000107263	RAPGEF1	-0.443081	0.000311771	0.00807945
MNC_01	ENSG00000160293	VAV2	-0.733485	0.000262745	0.00711822
MNC_01	ENSG00000181090	EHMT1	-0.468954	0.00261424	0.0449946
MNC_01	ENSG00000150093	ITGB1	-0.724893	0.000827608	0.0178902
MNC_01	ENSG00000169813	HNRNPF	0.491476	0.000753007	0.0167443
MNC_01	ENSG00000012779	ALOX5	-0.871992	0.000409773	0.0101689
MNC_01	ENSG00000138311	ZNF365	-inf	0.000244141	0.00667947
MNC_01	ENSG00000026103	FAS	1.10535	0.000247116	0.00672415
MNC_01	ENSG00000156398	SFXN2	-2.05063	0.000312551	0.00807945
MNC_01	ENSG00000108039	XPNPEP1	1.70044	0.00293506	0.0494812
MNC_01	ENSG00000177685	EFCAB4A	1.23947	9.81499e-06	0.00041707
MNC_01	ENSG00000177697	CD151	1.8413	3.30538e-05	0.0011718
MNC_01	ENSG00000177700	POLR2L	0.46105	0.00218795	0.0392313
MNC_01	ENSG00000110665	C11orf21	inf	2.98023e-08	1.90612e-06
MNC_01	ENSG00000053918	KCNQ1	4	0.000274658	0.00737653
MNC_01	ENSG00000149054	ZNF215	1.07276	0.000972761	0.0201282
MNC_01	ENSG00000166441	RPL27A	1.7885	0.000141971	0.00417434
MNC_01	ENSG00000129084	PSMA1	2.41504	2.43426e-05	0.000909767
MNC_01	ENSG00000085063	CD59	-0.763197	1.09698e-05	0.000447743
MNC_01	ENSG00000135372	NAT10	inf	2.6988e-79	8.8123e-77
MNC_01	ENSG00000109919	MTCH2	8.91289	3.87603e-143	1.60313e-140
MNC_01	ENSG00000154127	UBASH3B	3.08746	0.000728607	0.0163778
MNC_01	ENSG00000109971	HSPA8	-0.371448	4.97237e-14	5.41204e-12
MNC_01	ENSG00000139044	B4GALNT3	-inf	7.62939e-06	0.0003287
MNC_01	ENSG00000111640	GAPDH	-0.237695	4.56134e-17	6.15187e-15
MNC_01	ENSG00000111642	CHD4	-0.851901	0.0026857	0.0456496
MNC_01	ENSG00000089693	MLF2	-0.971431	8.21285e-05	0.00257336
MNC_01	ENSG00000059804	SLC2A3	inf	1.61559e-27	2.94797e-25
MNC_01	ENSG00000139154	AEBP2	3.80735	0.000976562	0.0201282
MNC_01	ENSG00000087448	KLHL42	-1.2854	0.00266726	0.0455859
MNC_01	ENSG00000064763	FAR2	-2.73697	0.000488281	0.0117415
MNC_01	ENSG00000133639	BTG1	-1.14032	7.69138e-11	6.44829e-09
MNC_01	ENSG00000198015	MRPL42	-1.14684	0.000437922	0.0106964
MNC_01	ENSG00000139352	ASCL1	-3.90689	0.000518799	0.0122848
MNC_01	ENSG00000139372	TDG	-inf	9.62965e-35	2.48926e-32
MNC_01	ENSG00000008405	CRY1	2.75489	3.39532e-05	0.00119685
MNC_01	ENSG00000110876	SELPLG	-1.11548	0.000424793	0.0104997
MNC_01	ENSG00000110880	CORO1C	-0.554801	0.000384218	0.00965056
MNC_01	ENSG00000089127	OAS1	-0.883676	2.7779e-25	4.65787e-23
MNC_01	ENSG00000111335	OAS2	-0.20198	0.00220314	0.0393899
MNC_01	ENSG00000122966	CIT	-0.868755	0.00109256	0.022079
MNC_01	ENSG00000111775	COX6A1	1.73697	0.00106502	0.0216079
MNC_01	ENSG00000151846	PABPC3	inf	0.000976562	0.0201282
MNC_01	ENSG00000136167	LCP1	-0.214837	9.50148e-07	5.05692e-05
MNC_01	ENSG00000155465	SLC7A7	-0.715631	4.41669e-05	0.00148114
MNC_01	ENSG00000215306	AL135998.1	-1.3388	0.00106577	0.0216079
MNC_01	ENSG00000179933	C14orf119	-0.810966	0.000749883	0.0167443
MNC_01	ENSG00000198604	BAZ1A	0.841302	0.00130376	0.0256733
MNC_01	ENSG00000133943	C14orf159	-0.623695	0.000944986	0.0198064
MNC_01	ENSG00000140105	WARS	0.740052	6.5751e-19	9.2709e-17
MNC_01	ENSG00000022976	ZNF839	1.4245	0.000166042	0.00474711
MNC_01	ENSG00000166428	PLD4	2.27302	2.24892e-08	1.51655e-06
MNC_01	ENSG00000255529	POLR2M	-3.24793	0.000221252	0.00615538
MNC_01	ENSG00000140474	ULK3	-1.75489	5.85396e-06	0.00026128
MNC_01	ENSG00000172349	IL16	0.893085	1.01706e-05	0.0004255
MNC_01	ENSG00000170776	AKAP13	-0.646137	3.09868e-06	0.000145638
MNC_01	ENSG00000172183	ISG20	0.340844	7.3876e-07	4.09221e-05
MNC_01	ENSG00000182511	FES	3	4.92334e-05	0.0016247
MNC_01	ENSG00000154237	LRRK1	1.1635	0.000752126	0.0167443
MNC_01	ENSG00000103202	NME4	-0.584963	2.85671e-05	0.0010487
MNC_01	ENSG00000103174	NAGPA	-0.960472	0.00103294	0.02108
MNC_01	ENSG00000189067	LITAF	0.350099	0.00242347	0.0422337
MNC_01	ENSG00000140931	CMTM3	1.80735	0.00119324	0.0238035
MNC_01	ENSG00000196436	NPIPB15	-5.35755	1.95541e-11	1.70305e-09
MNC_01	ENSG00000168411	RFWD3	-0.456986	0.00249382	0.0430965
MNC_01	ENSG00000103168	TAF1C	0.744871	2.74501e-08	1.8117e-06
MNC_01	ENSG00000153786	ZDHHC7	0.462972	0.000295696	0.00777331
MNC_01	ENSG00000131149	GSE1	0.851901	0.0026857	0.0456496
MNC_01	ENSG00000103335	PIEZO1	0.502242	1.33279e-06	6.83357e-05
MNC_01	ENSG00000181031	RPH3AL	3.16993	0.000402451	0.0100678
MNC_01	ENSG00000083454	P2RX5	0.493539	0.00139713	0.0270025
MNC_01	ENSG00000108518	PFN1	-0.213493	4.10473e-06	0.000188635
MNC_01	ENSG00000029725	RABEP1	1.06054	0.000325839	0.00831894
MNC_01	ENSG00000108559	NUP88	1.08017	0.000237468	0.00657702
MNC_01	ENSG00000161958	FGF11	1	0.00206027	0.0375938
MNC_01	ENSG00000129214	SHBG	-1	0.00298532	0.0497875
MNC_01	ENSG00000141504	SAT2	-1	0.00298532	0.0497875
MNC_01	ENSG00000072210	ALDH3A2	-1.04064	0.000445302	0.0108339
MNC_01	ENSG00000034152	MAP2K3	1.30993	1.73363e-90	5.97523e-88
MNC_01	ENSG00000181481	RNF135	1.01495	5.77741e-05	0.00188648
MNC_01	ENSG00000205045	SLFN12L	0.939627	3.26126e-05	0.00116281
MNC_01	ENSG00000161326	DUSP14	-2.52356	0.000310749	0.00807945
MNC_01	ENSG00000174093	RP11-1407O15.2	inf	9.31323e-10	7.31383e-08
MNC_01	ENSG00000002834	LASP1	-0.441838	0.000344838	0.00873213
MNC_01	ENSG00000073605	GSDMB	-0.944858	0.000799584	0.017467
MNC_01	ENSG00000108771	DHX58	1.7137	2.9081e-08	1.89914e-06
MNC_01	ENSG00000068489	PRR11	inf	3.55271e-15	4.08167e-13
MNC_01	ENSG00000108588	CCDC47	-0.944858	0.000799584	0.017467
MNC_01	ENSG00000198231	DDX42	-1.30485	0.00154717	0.0290867
MNC_01	ENSG00000108654	DDX5	-0.248997	0.00262811	0.0450408
MNC_01	ENSG00000108984	MAP2K6	1.558	3.88476e-05	0.00133895
MNC_01	ENSG00000185262	UBALD2	0.371221	0.000318841	0.00817391
MNC_01	ENSG00000171298	GAA	-2.30986	2.49107e-16	3.154e-14
MNC_01	ENSG00000224877	C17orf89	2.90689	0.00234985	0.0411822
MNC_01	ENSG00000154864	PIEZO2	1.74846	1.21596e-08	8.67105e-07
MNC_01	ENSG00000265681	RPL17	-0.847997	4.17999e-05	0.00140938
MNC_01	ENSG00000166342	NETO1	2.37851	0.000192195	0.00544465
MNC_01	ENSG00000131196	NFATC1	-0.671377	0.0011308	0.0227775
MNC_01	ENSG00000172270	BSG	0.35626	2.82779e-13	2.82962e-11
MNC_01	ENSG00000064666	CNN2	3.18912	0	0
MNC_01	ENSG00000099622	CIRBP	0.43024	0.000566814	0.01322
MNC_01	ENSG00000104953	TLE6	-2.36923	4.12576e-05	0.00140639
MNC_01	ENSG00000141905	NFIC	-1.02385	0.00151651	0.0286843
MNC_01	ENSG00000142002	DPP9	1.53605	1.95191e-05	0.000752152
MNC_01	ENSG00000105426	PTPRS	1.72247	0.000606107	0.0139788
MNC_01	ENSG00000076944	STXBP2	-0.480626	0.000941249	0.0197949
MNC_01	ENSG00000174652	ZNF266	1.21883	2.97179e-08	1.90612e-06
MNC_01	ENSG00000198551	ZNF627	-0.451258	0.00173556	0.0322378
MNC_01	ENSG00000127528	KLF2	-2.16993	1.0115e-10	8.25701e-09
MNC_01	ENSG00000127511	SIN3B	inf	3.05176e-05	0.0010944
MNC_01	ENSG00000096996	IL12RB1	0.736966	1.43536e-06	7.29917e-05
MNC_01	ENSG00000216490	IFI30	0.255151	0.000437927	0.0106964
MNC_01	ENSG00000130522	JUND	-0.713696	0.000794457	0.017467
MNC_01	ENSG00000068903	SIRT2	0.836501	0.00292813	0.0494812
MNC_01	ENSG00000105193	RPS16	-0.166047	2.34425e-05	0.000881438
MNC_01	ENSG00000105221	AKT2	0.411582	0.00202948	0.0371412
MNC_01	ENSG00000007129	CEACAM21	0.736966	2.6207e-05	0.000967786
MNC_01	ENSG00000131845	ZNF304	-1.39232	0.000861782	0.0183728
MNC_01	ENSG00000089063	TMEM230	-1.01749	0.000203789	0.00572084
MNC_01	ENSG00000172264	MACROD2	-1.54299	3.44444e-41	9.291e-39
MNC_01	ENSG00000101439	CST3	1.05445	0.000158034	0.00453909
MNC_01	ENSG00000214078	CPNE1	-2.21501	6.52372e-17	8.61131e-15
MNC_01	ENSG00000198900	TOP1	-0.68281	0.00132428	0.025755
MNC_01	ENSG00000185513	L3MBTL1	inf	1.86265e-09	1.42665e-07
MNC_01	ENSG00000101052	IFT52	-1.30485	0.00154717	0.0290867
MNC_01	ENSG00000101104	PABPC1L	1.66985	0.000535585	0.0125388
MNC_01	ENSG00000124126	PREX1	-0.21577	0.000694146	0.0157171
MNC_01	ENSG00000124201	ZNFX1	-0.573375	0.000644739	0.0147057
MNC_01	ENSG00000060491	OGFR	-0.501305	0.00169829	0.0316402
MNC_01	ENSG00000092758	COL9A3	inf	1.52588e-05	0.000599149
MNC_01	ENSG00000142185	TRPM2	2.05889	0.00087791	0.0185889
MNC_01	ENSG00000160285	LSS	-0.398359	0.000842474	0.0181435
MNC_01	ENSG00000093072	CECR1	-0.509014	3.70156e-05	0.00129743
MNC_01	ENSG00000099956	SMARCB1	0.535533	1.29492e-06	6.69475e-05
MNC_01	ENSG00000218537	AP000350.4	-1.32193	0.000898047	0.0189506
MNC_01	ENSG00000100368	CSF2RB	2.13245	1.02899e-07	6.32067e-06
MNC_01	ENSG00000100359	SGSM3	1.9386	0.0023157	0.0407298
MNC_01	ENSG00000100395	L3MBTL2	0.802236	8.95606e-07	4.8316e-05
MNC_01	ENSG00000100399	CHADL	0.880853	7.26339e-06	0.000319589
MNC_01	ENSG00000189306	RRP7A	1.39391	1.92746e-08	1.32866e-06
MNC_01	ENSG00000100300	TSPO	0.967334	6.347e-06	0.000281263
MNC_01	ENSG00000188636	LDOC1L	-1.9542	0.000294077	0.00776363
MNC_01	ENSG00000196664	TLR7	2.11548	4.44694e-10	3.58296e-08
MNC_01	ENSG00000205542	TMSB4X	1.75743	6.7611e-14	7.10947e-12
MNC_01	ENSG00000182287	AP1S2	-2.32193	1.50972e-05	0.00059658
MNC_01	ENSG00000131828	PDHA1	-4.45943	5.72205e-06	0.000257243
MNC_01	ENSG00000012174	MBTPS2	-2.1375	0.00151372	0.0286843
MNC_01	ENSG00000120280	CXorf21	0.668156	0.00216597	0.0390631
MNC_01	ENSG00000183337	BCOR	-2.64386	0.000103716	0.00318541
MNC_01	ENSG00000180182	MED14	-1.77259	8.17133e-05	0.00257335
MNC_01	ENSG00000008056	SYN1	-1.61143	6.54726e-10	5.20759e-08
MNC_01	ENSG00000102265	TIMP1	-1.59826	9.90675e-10	7.68269e-08
MNC_01	ENSG00000068308	OTUD5	-1.365	1.84304e-06	9.0748e-05
MNC_01	ENSG00000187601	MAGEH1	1.27684	0.000109926	0.00334305
MNC_01	ENSG00000198455	ZXDB	-2.70044	5.94761e-05	0.00193188
MNC_01	ENSG00000131080	EDA2R	1.34239	1.82576e-05	0.000707938
MNC_01	ENSG00000147164	SNX12	-1.078	0.00140449	0.0270605
MNC_01	ENSG00000147130	ZMYM3	-1.6845	6.53063e-05	0.00206714
MNC_01	ENSG00000180964	TCEAL8	-1.18903	0.000534721	0.0125388
MNC_01	ENSG00000005022	SLC25A5	3.16336	0	0
MNC_01	ENSG00000122122	SASH3	-1.71338	1.82681e-32	4.19759e-30
MNC_01	ENSG00000102034	ELF4	1.85114	7.68099e-19	1.05895e-16
MNC_01	ENSG00000186376	ZNF75D	2.05063	0.000312551	0.00807945
MNC_01	ENSG00000129680	MAP7D3	-1.80735	1.13636e-07	6.84462e-06
P2C_01	ENSG00000215790	SLC35E2	1.81816	1.94096e-07	1.66034e-05
P2C_01	ENSG00000004455	AK2	inf	6.16939e-179	3.45966e-176
P2C_01	ENSG00000131238	PPT1	-0.633218	0.000769219	0.0267741
P2C_01	ENSG00000117411	B4GALT2	1.15754	0.000627947	0.0231332
P2C_01	ENSG00000137965	IFI44	1.42084	1.18034e-06	9.02601e-05
P2C_01	ENSG00000137944	CCBL2	4.08746	0.000144958	0.00648967
P2C_01	ENSG00000213516	RBMXL1	4.08746	0.000144958	0.00648967
P2C_01	ENSG00000143119	CD53	0.402251	0.00085657	0.0290142
P2C_01	ENSG00000009307	CSDE1	-0.444481	0.00123914	0.0388442
P2C_01	ENSG00000178104	PDE4DIP	1.1008	1.86724e-08	1.71345e-06
P2C_01	ENSG00000243452	NBPF15	2.1375	0.00151372	0.0446769
P2C_01	ENSG00000143401	ANP32E	-0.68001	0.000385522	0.0154423
P2C_01	ENSG00000026751	SLAMF7	-0.657112	7.47887e-09	7.25882e-07
P2C_01	ENSG00000135778	NTPCR	2.58496	2.23615e-05	0.00135974
P2C_01	ENSG00000115761	NOL10	-0.756729	0.00170437	0.0491539
P2C_01	ENSG00000138101	DTNB	-1.24616	3.22522e-12	3.46334e-10
P2C_01	ENSG00000213639	PPP1CB	2	6.57466e-05	0.00335175
P2C_01	ENSG00000163806	SPDYA	2	6.57466e-05	0.00335175
P2C_01	ENSG00000143891	GALM	2.19265	7.02548e-05	0.00354576
P2C_01	ENSG00000144233	AMMECR1L	inf	4.76837e-07	3.94524e-05
P2C_01	ENSG00000072135	PTPN18	-0.865458	3.50379e-05	0.0020326
P2C_01	ENSG00000173272	MZT2A	-1.48712	2.94514e-13	3.48109e-11
P2C_01	ENSG00000204186	ZDBF2	inf	0.00012207	0.00570453
P2C_01	ENSG00000079263	SP140	-0.749349	8.76917e-06	0.000574779
P2C_01	ENSG00000077044	DGKD	-0.842459	0.00037504	0.0152151
P2C_01	ENSG00000056736	IL17RB	0.530515	0.000347833	0.0142725
P2C_01	ENSG00000138641	HERC3	2.1375	0.00151372	0.0446769
P2C_01	ENSG00000177432	NAP1L5	inf	6.10352e-05	0.00317572
P2C_01	ENSG00000109536	FRG1	5.62936	4.06421e-27	7.88926e-25
P2C_01	ENSG00000153395	LPCAT1	-1.08746	0.000408777	0.0160554
P2C_01	ENSG00000152348	ATG10	-1.2115	9.84804e-06	0.000637219
P2C_01	ENSG00000186468	RPS23	-1.02857	2.98298e-05	0.00177119
P2C_01	ENSG00000112679	DUSP22	1.83054	1.1506e-33	2.76526e-31
P2C_01	ENSG00000186470	BTN3A2	-2.96801	7.77913e-76	2.80438e-73
P2C_01	ENSG00000146143	PRIM2	inf	2.18008e-106	9.16903e-104
P2C_01	ENSG00000135334	AKIRIN2	0.787271	0.000667714	0.0240711
P2C_01	ENSG00000111880	RNGTT	1.62149	0.00026854	0.0112943
P2C_01	ENSG00000105928	DFNA5	-1.37551	2.96585e-13	3.48109e-11
P2C_01	ENSG00000122565	CBX3	-7.02237	9.69783e-38	2.57605e-35
P2C_01	ENSG00000196313	POM121	inf	1.81899e-12	1.99575e-10
P2C_01	ENSG00000242265	PEG10	-inf	1.11022e-16	1.64803e-14
P2C_01	ENSG00000121716	PILRB	-0.814968	0.000983333	0.0320186
P2C_01	ENSG00000106400	ZNHIT1	-3.70044	3.03239e-06	0.000218635
P2C_01	ENSG00000128604	IRF5	-2.90689	6.1254e-16	8.35538e-14
P2C_01	ENSG00000104714	ERICH1	1.14018	2.84431e-06	0.000208047
P2C_01	ENSG00000136573	BLK	-0.698233	2.67466e-06	0.000198515
P2C_01	ENSG00000165392	WRN	-1.78427	0.000679548	0.0241527
P2C_01	ENSG00000070756	PABPC1	10.5962	0	0
P2C_01	ENSG00000107099	DOCK8	-0.624855	0.000524526	0.0196095
P2C_01	ENSG00000136938	ANP32B	6.92877	6.08281e-208	3.83749e-205
P2C_01	ENSG00000136824	SMC2	1.38466	0.00042213	0.0163884
P2C_01	ENSG00000067057	PFKP	0.678072	8.95906e-09	8.53139e-07
P2C_01	ENSG00000107959	PITRM1	-0.487728	0.000601117	0.0223076
P2C_01	ENSG00000169813	HNRNPF	-0.658492	0.000330634	0.013678
P2C_01	ENSG00000012779	ALOX5	0.758027	0.000632789	0.0231426
P2C_01	ENSG00000108064	TFAM	-1.12102	3.69261e-05	0.0021178
P2C_01	ENSG00000171772	SYCE1	inf	3.05176e-05	0.00179096
P2C_01	ENSG00000110665	C11orf21	3	0.00131226	0.0403371
P2C_01	ENSG00000135372	NAT10	inf	6.84228e-49	2.03135e-46
P2C_01	ENSG00000174547	MRPL11	0.921997	0.00153305	0.0449844
P2C_01	ENSG00000134954	ETS1	0.55687	0.00116531	0.0372236
P2C_01	ENSG00000059804	SLC2A3	5	5.99564e-17	9.16969e-15
P2C_01	ENSG00000151233	GXYLT1	6.61471	3.15544e-28	6.63563e-26
P2C_01	ENSG00000123395	C12orf44	-1.78427	0.000679548	0.0241527
P2C_01	ENSG00000076108	BAZ2A	inf	8.27181e-25	1.43958e-22
P2C_01	ENSG00000110958	PTGES3	inf	1.46937e-39	4.11994e-37
P2C_01	ENSG00000120805	ARL1	2.58496	0.00148964	0.0444864
P2C_01	ENSG00000120860	CCDC53	1.10692	0.00122038	0.0384954
P2C_01	ENSG00000139372	TDG	-0.941897	0.00115102	0.0370012
P2C_01	ENSG00000089157	RPLP0	0.276353	7.50866e-07	6.01527e-05
P2C_01	ENSG00000111775	COX6A1	3	1.94157e-06	0.000146256
P2C_01	ENSG00000120675	DNAJC15	0.850857	0.000410371	0.0160554
P2C_01	ENSG00000102595	UGGT2	-2.58496	0.000179991	0.00789926
P2C_01	ENSG00000187630	DHRS4L2	-1.82597	9.02149e-05	0.00437803
P2C_01	ENSG00000100911	PSME2	0.794681	2.38328e-14	3.08421e-12
P2C_01	ENSG00000100557	C14orf105	1.28951	3.39192e-06	0.000241113
P2C_01	ENSG00000133943	C14orf159	0.726982	0.000214236	0.00932112
P2C_01	ENSG00000100749	VRK1	0.929611	0.000740795	0.0259638
P2C_01	ENSG00000128739	SNRPN	-inf	6.46235e-27	1.16484e-24
P2C_01	ENSG00000273173	SNURF	-inf	6.46235e-27	1.16484e-24
P2C_01	ENSG00000140319	SRP14	0.359542	1.79807e-05	0.00112035
P2C_01	ENSG00000067225	PKM	0.291033	1.22092e-05	0.000779997
P2C_01	ENSG00000172183	ISG20	-0.448358	2.46115e-05	0.00147874
P2C_01	ENSG00000161981	SNRNP25	-0.627088	0.00145981	0.0438553
P2C_01	ENSG00000090857	PDPR	-0.430634	0.000661155	0.0240061
P2C_01	ENSG00000040199	PHLPP2	1.89308	0.00131873	0.0403371
P2C_01	ENSG00000103168	TAF1C	0.898853	6.32212e-07	5.14641e-05
P2C_01	ENSG00000158717	RNF166	-1.0156	8.27371e-05	0.0041344
P2C_01	ENSG00000083454	P2RX5	0.938599	1.15931e-10	1.19409e-08
P2C_01	ENSG00000034152	MAP2K3	-6.6811	0	0
P2C_01	ENSG00000184185	KCNJ12	4	0.000274658	0.0114562
P2C_01	ENSG00000166750	SLFN5	-5.06609	8.55288e-35	2.15832e-32
P2C_01	ENSG00000172660	TAF15	1.8625	5.70381e-05	0.00312904
P2C_01	ENSG00000002834	LASP1	1.85316	5.83538e-12	6.13566e-10
P2C_01	ENSG00000121073	SLC35B1	0.906891	0.00141296	0.0427018
P2C_01	ENSG00000243678	NME1-NME2	0.566584	0.000145301	0.00648967
P2C_01	ENSG00000189159	HN1	-0.397877	0.000376835	0.0152151
P2C_01	ENSG00000169718	DUS1L	-1.36257	0.000176309	0.00780555
P2C_01	ENSG00000176890	TYMS	0.315202	0.000805662	0.0276611
P2C_01	ENSG00000168461	RAB31	-0.845277	2.56288e-07	2.15581e-05
P2C_01	ENSG00000133313	CNDP2	0.790281	5.64836e-05	0.00312904
P2C_01	ENSG00000011304	PTBP1	0.649668	0.000253188	0.0108291
P2C_01	ENSG00000064666	CNN2	1.23796	8.26269e-31	1.89554e-28
P2C_01	ENSG00000090339	ICAM1	-1.58496	0.00071727	0.0253151
P2C_01	ENSG00000127507	EMR2	1.80735	0.00119324	0.0378761
P2C_01	ENSG00000130522	JUND	1.62803	0.000824082	0.0281023
P2C_01	ENSG00000221983	UBA52	0.409161	4.11986e-05	0.00231033
P2C_01	ENSG00000006016	CRLF1	0.409161	4.11986e-05	0.00231033
P2C_01	ENSG00000161265	U2AF1L4	-3.80735	0.000976562	0.0320046
P2C_01	ENSG00000125753	VASP	1.19265	0.00155032	0.045228
P2C_01	ENSG00000105373	GLTSCR2	-0.376062	0.00135549	0.0412117
P2C_01	ENSG00000130844	ZNF331	1.68806	0.00165805	0.0480931
P2C_01	ENSG00000108107	RPL28	-0.388142	8.60406e-05	0.00421599
P2C_01	ENSG00000269699	ZIM2	inf	6.10352e-05	0.00317572
P2C_01	ENSG00000198300	PEG3	inf	6.10352e-05	0.00317572
P2C_01	ENSG00000125885	MCM8	-1.58496	0.000134514	0.00622837
P2C_01	ENSG00000101439	CST3	-1.29698	4.00411e-06	0.000276832
P2C_01	ENSG00000125971	DYNLRB1	inf	6.10352e-05	0.00317572
P2C_01	ENSG00000000419	DPM1	2.17932	2.70464e-10	2.73007e-08
P2C_01	ENSG00000241837	ATP5O	-0.342052	1.54234e-05	0.000973026
P2C_01	ENSG00000157601	MX1	0.323422	3.58601e-06	0.000251369
P2C_01	ENSG00000100348	TXN2	-0.732896	0.000775545	0.0268094
P2C_01	ENSG00000100365	NCF4	-0.765535	0.000449582	0.0173209
P2C_01	ENSG00000100300	TSPO	1.04731	0.00111093	0.0359413
P2C_01	ENSG00000128159	TUBGCP6	2	0.00050826	0.0191432
P2C_01	ENSG00000205542	TMSB4X	-0.361752	2.475e-15	3.28719e-13
P2C_01	ENSG00000010671	BTK	0.777608	8.55642e-05	0.00421599
P2C_01	ENSG00000005022	SLC25A5	8.37504	0	0
P2C_01	ENSG00000147274	RBMX	0.681318	9.68259e-05	0.0046541
P2C_01	ENSG00000102178	UBL4A	-1	2.22782e-05	0.00135974
P1C_04	ENSG00000215790	SLC35E2	2.14684	0.000116167	0.00434479
P1C_04	ENSG00000116198	CEP104	-0.893085	0.00129933	0.033218
P1C_04	ENSG00000069424	KCNAB2	-0.614257	0.000168862	0.00601843
P1C_04	ENSG00000083444	PLOD1	-1.32193	0.000107148	0.00416159
P1C_04	ENSG00000053372	MRTO4	-0.602996	0.000915997	0.0244494
P1C_04	ENSG00000130775	THEMIS2	-1.12832	1.56794e-05	0.000778702
P1C_04	ENSG00000004455	AK2	-1.63899	2.2183e-75	1.12005e-72
P1C_04	ENSG00000084072	PPIE	1.1375	0.000305597	0.00994541
P1C_04	ENSG00000137965	IFI44	-0.484162	0.00118187	0.0304722
P1C_04	ENSG00000153898	MCOLN2	0.976321	1.35237e-16	2.41e-14
P1C_04	ENSG00000213516	RBMXL1	-2.1375	0.00151372	0.0358928
P1C_04	ENSG00000213366	GSTM2	-1.56071	1.29671e-05	0.000691645
P1C_04	ENSG00000143119	CD53	0.445477	1.60918e-05	0.00078
P1C_04	ENSG00000162777	DENND2D	-4.16993	2.17172e-33	6.26594e-31
P1C_04	ENSG00000064886	CHI3L2	-1.50113	3.63894e-26	8.81934e-24
P1C_04	ENSG00000178104	PDE4DIP	1.118	6.56619e-10	7.10439e-08
P1C_04	ENSG00000243452	NBPF15	-2.42626	6.86712e-07	5.13677e-05
P1C_04	ENSG00000143222	UFC1	-0.604459	0.00141605	0.0351632
P1C_04	ENSG00000116406	EDEM3	0.93587	0.000359459	0.011169
P1C_04	ENSG00000159388	BTG2	-1.2363	1.26356e-08	1.19623e-06
P1C_04	ENSG00000117322	CR2	0.531447	0.00224599	0.0484286
P1C_04	ENSG00000135778	NTPCR	-2.32193	3.30527e-06	0.000208611
P1C_04	ENSG00000173726	TOMM20	1.12199	0.000149097	0.00534545
P1C_04	ENSG00000130508	PXDN	-1.04064	0.000445302	0.0134805
P1C_04	ENSG00000143870	PDIA6	-0.324763	3.95e-07	3.0295e-05
P1C_04	ENSG00000084754	HADHA	0.34034	0.00156423	0.0365934
P1C_04	ENSG00000152689	RASGRP3	0.550197	0.00014787	0.005333
P1C_04	ENSG00000124357	NAGK	-1.28421	3.1567e-18	5.79589e-16
P1C_04	ENSG00000042493	CAPG	-0.744298	2.60845e-07	2.07955e-05
P1C_04	ENSG00000168899	VAMP5	-1.70044	1.40742e-05	0.000728849
P1C_04	ENSG00000115604	IL18R1	-1.48187	7.29357e-07	5.38924e-05
P1C_04	ENSG00000088205	DDX18	0.779874	0.00194253	0.0431128
P1C_04	ENSG00000155438	MKI67IP	2.08746	6.87711e-05	0.00279283
P1C_04	ENSG00000081052	COL4A4	1.25634	0.0018681	0.0417669
P1C_04	ENSG00000077044	DGKD	0.477206	0.000897829	0.0240706
P1C_04	ENSG00000115687	PASK	-0.828389	1.68585e-06	0.000112248
P1C_04	ENSG00000144554	FANCD2	-inf	1.52588e-05	0.000770442
P1C_04	ENSG00000154814	OXNAD1	0.35503	0.000223604	0.00761135
P1C_04	ENSG00000131378	RFTN1	0.352363	0.000306129	0.00994541
P1C_04	ENSG00000170275	CRTAP	0.978626	0.00133183	0.0334312
P1C_04	ENSG00000076201	PTPN23	inf	2.38419e-07	1.9261e-05
P1C_04	ENSG00000178252	WDR6	0.853611	0.000343858	0.0108063
P1C_04	ENSG00000080819	CPOX	0.341634	6.94116e-05	0.00279283
P1C_04	ENSG00000154165	GPR15	0.549557	0.00232634	0.0498067
P1C_04	ENSG00000181458	TMEM45A	-3.70044	0.00183105	0.041243
P1C_04	ENSG00000180353	HCLS1	-0.363936	5.28537e-07	4.00301e-05
P1C_04	ENSG00000114013	CD86	-1.33442	0.000126611	0.00467766
P1C_04	ENSG00000070476	ZXDC	0.697073	0.00226217	0.0486046
P1C_04	ENSG00000074416	MGLL	0.459432	0.00144716	0.0354992
P1C_04	ENSG00000082996	RNF13	-inf	1.86265e-09	1.91284e-07
P1C_04	ENSG00000119227	PIGZ	1.52607	1.91874e-06	0.000126366
P1C_04	ENSG00000163945	UVSSA	-0.851477	0.00142923	0.0352433
P1C_04	ENSG00000163950	SLBP	0.767554	0.000109014	0.00419614
P1C_04	ENSG00000125089	SH3TC1	-0.945844	1.43693e-07	1.17654e-05
P1C_04	ENSG00000109684	CLNK	1.02137	1.45609e-06	9.9129e-05
P1C_04	ENSG00000035928	RFC1	-1.87832	1.97758e-13	2.92248e-11
P1C_04	ENSG00000151725	MLF1IP	-0.580983	0.000661477	0.018555
P1C_04	ENSG00000063438	AHRR	-0.609374	1.66047e-08	1.54781e-06
P1C_04	ENSG00000221990	C5orf55	-1.8365	0.0021024	0.0459872
P1C_04	ENSG00000066230	SLC9A3	-0.384265	0.000474352	0.0141581
P1C_04	ENSG00000113504	SLC12A7	1.32833	1.19948e-14	1.91253e-12
P1C_04	ENSG00000112941	PAPD7	-0.645992	0.00029656	0.0098189
P1C_04	ENSG00000153113	CAST	0.656855	3.07661e-05	0.00137068
P1C_04	ENSG00000164307	ERAP1	0.49417	6.28027e-05	0.00260631
P1C_04	ENSG00000112874	NUDT12	2	0.00143091	0.0352433
P1C_04	ENSG00000164587	RPS14	4.32457	0	0
P1C_04	ENSG00000197043	ANXA6	-0.290793	2.08663e-05	0.000985449
P1C_04	ENSG00000198624	CCDC69	-1.62149	0.00026854	0.00894003
P1C_04	ENSG00000112679	DUSP22	-0.508637	3.63764e-08	3.28962e-06
P1C_04	ENSG00000145945	FAM50B	inf	9.53674e-07	6.64174e-05
P1C_04	ENSG00000112139	MDGA1	inf	9.53674e-07	6.64174e-05
P1C_04	ENSG00000146143	PRIM2	7.36194	2.51215e-95	1.90264e-92
P1C_04	ENSG00000083097	DOPEY1	-1.41504	0.00101585	0.0267609
P1C_04	ENSG00000013375	PGM3	-1.1822	0.000447199	0.0134805
P1C_04	ENSG00000135535	CD164	0.466965	0.000719875	0.0200079
P1C_04	ENSG00000197498	RPF2	1.76553	1.00961e-05	0.000551103
P1C_04	ENSG00000029363	BCLAF1	-0.738642	8.89029e-08	7.52556e-06
P1C_04	ENSG00000118495	PLAGL1	1.1375	2.663e-05	0.00122236
P1C_04	ENSG00000164458	T	2.13578	1.7328e-20	3.49967e-18
P1C_04	ENSG00000026297	RNASET2	0.326997	2.51554e-05	0.00116349
P1C_04	ENSG00000146540	C7orf50	0.218919	0.000954175	0.0253568
P1C_04	ENSG00000164880	INTS1	0.748938	0.000516968	0.0151855
P1C_04	ENSG00000002822	MAD1L1	-1.28293	2.71764e-05	0.00122952
P1C_04	ENSG00000136240	KDELR2	0.89439	3.28605e-06	0.000208611
P1C_04	ENSG00000122565	CBX3	6.26679	2.68152e-43	8.55121e-41
P1C_04	ENSG00000158604	TMED4	0.685364	0.0014739	0.0356748
P1C_04	ENSG00000242265	PEG10	inf	2.01948e-28	5.56184e-26
P1C_04	ENSG00000106246	PTCD1	1.61667	8.83756e-05	0.00347706
P1C_04	ENSG00000128604	IRF5	3.09311	1.54945e-23	3.47708e-21
P1C_04	ENSG00000122783	C7orf49	-0.607519	5.1212e-08	4.56314e-06
P1C_04	ENSG00000006530	AGK	-3.70044	0.00183105	0.041243
P1C_04	ENSG00000036448	MYOM2	-3.90689	0.000518799	0.0151855
P1C_04	ENSG00000173281	PPP1R3B	1.06609	0.000562208	0.0161442
P1C_04	ENSG00000164733	CTSB	0.65999	1.52858e-09	1.59684e-07
P1C_04	ENSG00000120899	PTK2B	0.495618	9.15291e-16	1.54049e-13
P1C_04	ENSG00000172728	FUT10	1.80735	0.00119324	0.030635
P1C_04	ENSG00000070756	PABPC1	-5.78764	0	0
P1C_04	ENSG00000008513	ST3GAL1	0.636309	0.00106423	0.0277938
P1C_04	ENSG00000184489	PTP4A3	-1.37197	0.000729905	0.0201005
P1C_04	ENSG00000177335	C8orf31	1.90689	1.31274e-05	0.000691645
P1C_04	ENSG00000160959	LRRC14	-1.03847	0.000309602	0.00996205
P1C_04	ENSG00000161016	RPL8	1.20436	0.000764582	0.020774
P1C_04	ENSG00000165283	STOML2	-0.571416	0.0017143	0.0394941
P1C_04	ENSG00000107175	CREB3	-1.18903	0.000534721	0.0154528
P1C_04	ENSG00000165233	C9orf89	inf	1.52588e-05	0.000770442
P1C_04	ENSG00000136938	ANP32B	-9.43463	3.37756e-206	5.11615e-203
P1C_04	ENSG00000138835	RGS3	-0.603341	0.00102118	0.0267849
P1C_04	ENSG00000136933	RABEPK	-2.41504	6.81278e-12	8.42421e-10
P1C_04	ENSG00000148337	CIZ1	1.4021	0.0017692	0.0402991
P1C_04	ENSG00000165661	QSOX2	0.719099	0.00169072	0.0390994
P1C_04	ENSG00000181090	EHMT1	-0.862496	9.1257e-08	7.57433e-06
P1C_04	ENSG00000067057	PFKP	0.275358	0.000247056	0.00831725
P1C_04	ENSG00000148498	PARD3	1.88452	7.66517e-06	0.000438144
P1C_04	ENSG00000169813	HNRNPF	0.57447	3.03002e-05	0.00135992
P1C_04	ENSG00000197444	OGDHL	2.41504	2.43426e-05	0.00113455
P1C_04	ENSG00000122862	SRGN	0.328129	1.60526e-05	0.00078
P1C_04	ENSG00000095585	BLNK	0.484269	0.000687464	0.0191951
P1C_04	ENSG00000148842	CNNM2	-0.784271	0.00163131	0.0380158
P1C_04	ENSG00000173915	USMG5	-3.80735	8.67993e-07	6.33635e-05
P1C_04	ENSG00000165752	STK32C	-1.19265	0.00155032	0.0364084
P1C_04	ENSG00000177595	PIDD	0.807355	0.00139827	0.0348648
P1C_04	ENSG00000177697	CD151	1.69561	7.06621e-14	1.0978e-11
P1C_04	ENSG00000110665	C11orf21	inf	3.8147e-06	0.000235849
P1C_04	ENSG00000149054	ZNF215	2.52356	0.000310749	0.00996205
P1C_04	ENSG00000110321	EIF4G2	-1.42884	0.00208811	0.04584
P1C_04	ENSG00000135372	NAT10	inf	4.90909e-91	3.30491e-88
P1C_04	ENSG00000026508	CD44	0.600393	0.00205714	0.0453244
P1C_04	ENSG00000110514	MADD	-1.08489	0.000340998	0.0108063
P1C_04	ENSG00000109919	MTCH2	-8.26209	1.18509e-90	7.18044e-88
P1C_04	ENSG00000156738	MS4A1	0.352573	0.000625131	0.0176171
P1C_04	ENSG00000174547	MRPL11	1.20859	1.49209e-06	0.000100451
P1C_04	ENSG00000175575	PAAF1	1.65711	0.000175127	0.00616914
P1C_04	ENSG00000160613	PCSK7	-2.32193	6.96017e-05	0.00279283
P1C_04	ENSG00000149547	EI24	1.45943	6.4949e-05	0.00267705
P1C_04	ENSG00000213809	KLRK1	2.05063	0.000312551	0.00996709
P1C_04	ENSG00000134283	PPHLN1	-2.22239	0.000195126	0.00675581
P1C_04	ENSG00000063046	EIF4B	-1.26628	8.19348e-21	1.71187e-18
P1C_04	ENSG00000170627	GTSF1	-2.58496	0.00148964	0.0356748
P1C_04	ENSG00000135506	OS9	0.4975	0.00234018	0.0499266
P1C_04	ENSG00000133639	BTG1	0.656046	0.000431492	0.0131377
P1C_04	ENSG00000136003	ISCU	-0.63743	0.000113772	0.00430842
P1C_04	ENSG00000139597	N4BP2L1	-1.51937	0.000306947	0.00994541
P1C_04	ENSG00000244754	N4BP2L2	-1.02385	0.00151651	0.0358928
P1C_04	ENSG00000133106	EPSTI1	-0.480511	0.000248536	0.00831979
P1C_04	ENSG00000125247	TMTC4	-1.71049	0.000346001	0.0108063
P1C_04	ENSG00000213995	CARKD	-0.811733	1.21236e-05	0.000655866
P1C_04	ENSG00000185989	RASA3	-0.966833	7.57754e-06	0.000438144
P1C_04	ENSG00000100823	APEX1	0.646103	1.40171e-05	0.000728849
P1C_04	ENSG00000129559	NEDD8	0.660514	6.76089e-05	0.00276785
P1C_04	ENSG00000126790	L3HYPDH	0.865699	0.00130739	0.0332676
P1C_04	ENSG00000119599	DCAF4	1.11103	0.00146607	0.0356748
P1C_04	ENSG00000165943	MOAP1	-1	0.000986537	0.0261023
P1C_04	ENSG00000213231	TCL1B	inf	2.32831e-10	2.61245e-08
P1C_04	ENSG00000197119	SLC25A29	1.24511	0.000132163	0.0048532
P1C_04	ENSG00000226777	KIAA0125	1.53343	2.59958e-09	2.58211e-07
P1C_04	ENSG00000140263	SORD	3.16993	8.43033e-06	0.000472957
P1C_04	ENSG00000255529	POLR2M	-4.08746	0.000144958	0.0052593
P1C_04	ENSG00000196547	MAN2A2	-0.775568	0.00112291	0.0290756
P1C_04	ENSG00000068305	MEF2A	0.499571	0.000171296	0.00606947
P1C_04	ENSG00000086504	MRPL28	0.466568	0.00172816	0.0396626
P1C_04	ENSG00000103253	HAGHL	-1.32193	0.00184155	0.0413259
P1C_04	ENSG00000007038	PRSS21	3.40599	3.49648e-11	4.23703e-09
P1C_04	ENSG00000059122	FLYWCH1	0.666757	0.00133056	0.0334312
P1C_04	ENSG00000070761	C16orf80	-1.08406	0.00203114	0.0449149
P1C_04	ENSG00000181019	NQO1	-2.32193	0.00154388	0.0363983
P1C_04	ENSG00000103168	TAF1C	0.718024	3.6948e-06	0.000230792
P1C_04	ENSG00000103187	COTL1	-0.731951	1.45948e-24	3.40116e-22
P1C_04	ENSG00000003249	DBNDD1	-2	8.69937e-06	0.000483573
P1C_04	ENSG00000029725	RABEP1	-0.481215	7.16636e-05	0.00285664
P1C_04	ENSG00000108559	NUP88	-0.357552	0.00053558	0.0154528
P1C_04	ENSG00000132530	XAF1	1.07039	0.000810009	0.02191
P1C_04	ENSG00000183011	LSMD1	0.926419	1.02415e-12	1.32028e-10
P1C_04	ENSG00000154803	FLCN	1.12776	0.00073171	0.0201005
P1C_04	ENSG00000034152	MAP2K3	0.379102	6.0628e-08	5.24778e-06
P1C_04	ENSG00000166750	SLFN5	-3.64386	3.80297e-11	4.51808e-09
P1C_04	ENSG00000172660	TAF15	1.22948	9.34069e-05	0.0036513
P1C_04	ENSG00000073605	GSDMB	-0.928447	3.61949e-05	0.00157773
P1C_04	ENSG00000013306	SLC25A39	-1.11548	6.4931e-06	0.000384966
P1C_04	ENSG00000006282	SPATA20	3.05063	4.27052e-11	4.97598e-09
P1C_04	ENSG00000243678	NME1-NME2	-0.552812	4.28978e-06	0.000262543
P1C_04	ENSG00000007312	CD79B	0.260685	0.000379526	0.0117324
P1C_04	ENSG00000132199	ENOSF1	-0.298891	0.00215964	0.0469005
P1C_04	ENSG00000154864	PIEZO2	-2.12928	4.19342e-05	0.00180198
P1C_04	ENSG00000101639	CEP192	0.754888	4.75617e-05	0.00201522
P1C_04	ENSG00000265681	RPL17	0.890928	3.20951e-07	2.49313e-05
P1C_04	ENSG00000074695	LMAN1	-0.72316	0.00187833	0.0418412
P1C_04	ENSG00000133313	CNDP2	-0.875091	5.67907e-13	7.48033e-11
P1C_04	ENSG00000065268	WDR18	-0.957565	1.06991e-10	1.22313e-08
P1C_04	ENSG00000064666	CNN2	0.987604	1.73959e-39	5.27009e-37
P1C_04	ENSG00000099817	POLR2E	0.964667	1.54118e-05	0.000771736
P1C_04	ENSG00000125656	CLPP	0.793549	0.000736247	0.0201005
P1C_04	ENSG00000174652	ZNF266	0.96782	5.31685e-06	0.000322148
P1C_04	ENSG00000096996	IL12RB1	-0.68281	7.42613e-05	0.00294085
P1C_04	ENSG00000130522	JUND	-1.08539	5.8774e-05	0.00245594
P1C_04	ENSG00000161265	U2AF1L4	-1.8625	5.70381e-05	0.00239996
P1C_04	ENSG00000104814	MAP4K1	0.362006	0.00166731	0.0387059
P1C_04	ENSG00000104835	SARS2	1.11548	0.000424793	0.0129991
P1C_04	ENSG00000248098	BCKDHA	1.24304	4.68583e-15	7.67337e-13
P1C_04	ENSG00000176531	PHLDB3	1.67377	9.20308e-07	6.63827e-05
P1C_04	ENSG00000182013	PNMAL1	-inf	7.45058e-09	7.16557e-07
P1C_04	ENSG00000178150	ZNF114	0.55486	0.00180029	0.0408537
P1C_04	ENSG00000104872	PIH1D1	0.420843	0.000109422	0.00419614
P1C_04	ENSG00000142541	RPL13A	0.220965	3.0207e-06	0.000194707
P1C_04	ENSG00000086967	MYBPC2	2.1375	0.00151372	0.0358928
P1C_04	ENSG00000083845	RPS5	0.59309	0.000582048	0.0165569
P1C_04	ENSG00000214078	CPNE1	1.12993	1.90792e-20	3.61252e-18
P1C_04	ENSG00000185513	L3MBTL1	inf	7.62939e-06	0.000438144
P1C_04	ENSG00000064787	BCAS1	-2.36257	8.96304e-06	0.000493701
P1C_04	ENSG00000101158	NELFCD	0.987509	1.75379e-05	0.000843349
P1C_04	ENSG00000141956	PRDM15	0.600644	0.000385584	0.0118592
P1C_04	ENSG00000160285	LSS	1.33628	2.44624e-13	3.52899e-11
P1C_04	ENSG00000182362	YBEY	-1.39232	3.47997e-05	0.00152791
P1C_04	ENSG00000160310	PRMT2	3.52356	1.94311e-05	0.000927032
P1C_04	ENSG00000218537	AP000350.4	1.74723	2.71919e-05	0.00122952
P1C_04	ENSG00000128335	APOL2	1.10395	1.47338e-09	1.56618e-07
P1C_04	ENSG00000100298	APOBEC3H	-1.2115	2.62765e-10	2.89471e-08
P1C_04	ENSG00000100321	SYNGR1	2.14684	0.000116167	0.00434479
P1C_04	ENSG00000189306	RRP7A	-0.940129	2.53122e-09	2.55611e-07
P1C_04	ENSG00000100304	TTLL12	-0.663818	0.000736475	0.0201005
P1C_04	ENSG00000100364	KIAA0930	-0.825971	1.59283e-05	0.00078
P1C_04	ENSG00000205560	CPT1B	0.605369	0.000457365	0.0137187
P1C_04	ENSG00000005302	MSL3	0.968291	0.000201797	0.0069471
P1C_04	ENSG00000198455	ZXDB	2.66297	0.000855446	0.0230362
P1C_04	ENSG00000010671	BTK	0.652077	0.000506108	0.0149586
P1C_04	ENSG00000005022	SLC25A5	-2.80558	0	0
P2C_04	ENSG00000008128	CDK11A	1.35669	1.17304e-07	6.19128e-06
P2C_04	ENSG00000215790	SLC35E2	2.39855	7.55583e-09	4.65918e-07
P2C_04	ENSG00000157873	TNFRSF14	0.28233	0.00208261	0.0369529
P2C_04	ENSG00000049246	PER3	2.5025	0.00257683	0.0434918
P2C_04	ENSG00000074800	ENO1	1.03653	0.000215489	0.00561535
P2C_04	ENSG00000127481	UBR4	0.459934	9.49674e-05	0.00271311
P2C_04	ENSG00000117298	ECE1	1.36257	0.00260217	0.0435654
P2C_04	ENSG00000011007	TCEB3	0.856265	0.00028815	0.0070278
P2C_04	ENSG00000188822	CNR2	-0.778873	2.74212e-05	0.000898837
P2C_04	ENSG00000090020	SLC9A1	-1.02647	0.00264249	0.0440039
P2C_04	ENSG00000004455	AK2	-1.96226	1.70632e-86	6.25116e-84
P2C_04	ENSG00000181817	LSM10	-0.66015	0.00140478	0.027003
P2C_04	ENSG00000117394	SLC2A1	-0.505235	8.25015e-05	0.00240103
P2C_04	ENSG00000240563	L1TD1	2.43296	0.000113074	0.00312989
P2C_04	ENSG00000116704	SLC35D1	-0.844349	0.00204504	0.0365708
P2C_04	ENSG00000137955	RABGGTB	1.54432	0.00108854	0.0215525
P2C_04	ENSG00000153898	MCOLN2	1.03505	2.93257e-11	2.3119e-09
P2C_04	ENSG00000156875	HIAT1	-0.976541	0.0023146	0.0405117
P2C_04	ENSG00000213281	NRAS	1.66985	0.000535585	0.0118705
P2C_04	ENSG00000092607	TBX15	-2.32193	6.96017e-05	0.0020941
P2C_04	ENSG00000092621	PHGDH	0.94847	5.00256e-05	0.0015578
P2C_04	ENSG00000178104	PDE4DIP	1.27009	1.33766e-12	1.17338e-10
P2C_04	ENSG00000243452	NBPF15	-2.5025	8.36458e-06	0.000306439
P2C_04	ENSG00000160710	ADAR	-0.22715	1.58545e-06	6.80979e-05
P2C_04	ENSG00000026751	SLAMF7	-0.475128	3.364e-08	1.93991e-06
P2C_04	ENSG00000010165	METTL13	0.514573	0.00134104	0.025938
P2C_04	ENSG00000186283	TOR3A	0.835881	6.73075e-06	0.000251013
P2C_04	ENSG00000057252	SOAT1	0.59976	0.0016523	0.0307179
P2C_04	ENSG00000135821	GLUL	-0.95818	4.97447e-06	0.000191241
P2C_04	ENSG00000143851	PTPN7	-1.13327	1.06228e-10	7.78338e-09
P2C_04	ENSG00000196533	C1orf186	-0.879319	8.64965e-06	0.000315029
P2C_04	ENSG00000168264	IRF2BP2	-0.457851	0.00207926	0.0369529
P2C_04	ENSG00000130508	PXDN	3.16993	0.000402451	0.0093177
P2C_04	ENSG00000085760	MTIF2	-2.1964	1.02732e-07	5.51564e-06
P2C_04	ENSG00000152291	TGOLN2	0.389114	4.07491e-08	2.30714e-06
P2C_04	ENSG00000155368	DBI	-1.49476	0.00288725	0.0474453
P2C_04	ENSG00000136732	GYPC	0.379934	0.000510462	0.0114771
P2C_04	ENSG00000136709	WDR33	-1.07039	0.000810009	0.017043
P2C_04	ENSG00000155729	KCTD18	-0.932886	0.00287861	0.0474453
P2C_04	ENSG00000240344	PPIL3	0.811238	0.00117256	0.0231099
P2C_04	ENSG00000003402	CFLAR	0.71297	0.000128325	0.00348999
P2C_04	ENSG00000163466	ARPC2	-1.13993	8.57484e-07	3.95586e-05
P2C_04	ENSG00000127838	PNKD	-1.10764	4.45274e-08	2.49835e-06
P2C_04	ENSG00000135926	TMBIM1	-1.07907	1.14629e-07	6.10181e-06
P2C_04	ENSG00000115687	PASK	-0.916744	7.09824e-08	3.94713e-06
P2C_04	ENSG00000188846	RPL14	0.732378	2.75105e-08	1.60126e-06
P2C_04	ENSG00000168038	ULK4	1.8365	0.0021024	0.0371982
P2C_04	ENSG00000163814	CDCP1	2.43296	0.000113074	0.00312989
P2C_04	ENSG00000168268	NT5DC2	0.709221	0.00236861	0.0410911
P2C_04	ENSG00000016391	CHDH	1.08049	9.05008e-07	4.1444e-05
P2C_04	ENSG00000172340	SUCLG2	-1.5025	0.00164149	0.0306827
P2C_04	ENSG00000227124	ZNF717	3.41504	4.17698e-07	2.03236e-05
P2C_04	ENSG00000180353	HCLS1	-0.330704	3.44943e-05	0.00110737
P2C_04	ENSG00000160124	CCDC58	inf	1.52588e-05	0.000530904
P2C_04	ENSG00000074416	MGLL	0.438252	0.0002071	0.00541942
P2C_04	ENSG00000163902	RPN1	0.495006	0.000288875	0.0070278
P2C_04	ENSG00000154928	EPHB1	1.82597	9.02149e-05	0.00258921
P2C_04	ENSG00000082996	RNF13	-4.9542	1.53668e-08	9.02873e-07
P2C_04	ENSG00000120742	SERP1	0.312138	6.4094e-05	0.00196639
P2C_04	ENSG00000180611	MB21D2	2.66297	9.43038e-07	4.2124e-05
P2C_04	ENSG00000119227	PIGZ	1.69032	3.48248e-07	1.70779e-05
P2C_04	ENSG00000125089	SH3TC1	-0.973233	6.45724e-11	4.78758e-09
P2C_04	ENSG00000109684	CLNK	-0.736966	2.6207e-05	0.000863582
P2C_04	ENSG00000002549	LAP3	0.519374	1.93095e-05	0.00065005
P2C_04	ENSG00000053900	ANAPC4	-0.672835	0.00269103	0.0445738
P2C_04	ENSG00000128039	SRD5A3	3.45943	3.5882e-05	0.00114017
P2C_04	ENSG00000169435	RASSF6	-1.31079	3.14275e-16	3.62464e-14
P2C_04	ENSG00000138771	SHROOM3	2.04439	0.000112221	0.00312989
P2C_04	ENSG00000163297	ANTXR2	1.08746	0.00244423	0.0420515
P2C_04	ENSG00000145365	TIFA	-0.757799	1.17643e-05	0.000413943
P2C_04	ENSG00000151725	MLF1IP	-0.608809	0.000352334	0.00824939
P2C_04	ENSG00000113504	SLC12A7	1.63941	7.13404e-21	1.00979e-18
P2C_04	ENSG00000171421	MRPL36	-0.91983	0.00184012	0.0337067
P2C_04	ENSG00000037474	NSUN2	-0.646363	0.000862969	0.0179752
P2C_04	ENSG00000153914	SREK1	-2.11548	0.000535053	0.0118705
P2C_04	ENSG00000145685	LHFPL2	-1.29546	0.000312979	0.00749704
P2C_04	ENSG00000153113	CAST	1.10178	1.8573e-17	2.2681e-15
P2C_04	ENSG00000164307	ERAP1	1.15514	8.17851e-45	1.88651e-42
P2C_04	ENSG00000247121	CTD-2260A17.2	-2.46151	8.07165e-96	3.35135e-93
P2C_04	ENSG00000164308	ERAP2	-2.45526	3.91575e-95	1.52421e-92
P2C_04	ENSG00000113328	CCNG1	-1.12338	0.000610259	0.0133358
P2C_04	ENSG00000027847	B4GALT7	-0.867896	0.00245581	0.0421344
P2C_04	ENSG00000145945	FAM50B	inf	1.90735e-06	7.81511e-05
P2C_04	ENSG00000111913	FAM65B	-0.653349	0.000348565	0.00819192
P2C_04	ENSG00000112139	MDGA1	inf	3.55271e-15	3.75022e-13
P2C_04	ENSG00000124721	DNAH8	1.9542	0.000294077	0.0071265
P2C_04	ENSG00000112599	GUCA1B	inf	0.000976562	0.0195564
P2C_04	ENSG00000137161	CNPY3	0.502954	0.000283474	0.00695069
P2C_04	ENSG00000124587	PEX6	-0.749457	0.000678179	0.0146149
P2C_04	ENSG00000096093	EFHC1	0.722092	1.87083e-05	0.000633236
P2C_04	ENSG00000065308	TRAM2	0.754888	1.06689e-05	0.000379692
P2C_04	ENSG00000146143	PRIM2	inf	1.62428e-114	8.43003e-112
P2C_04	ENSG00000135318	NT5E	1.63743	0.00256321	0.0434918
P2C_04	ENSG00000135334	AKIRIN2	-0.557482	0.00240384	0.0415864
P2C_04	ENSG00000198833	UBE2J1	-0.45702	2.61764e-06	0.000105178
P2C_04	ENSG00000173214	KIAA1919	2.07039	0.00249392	0.0425538
P2C_04	ENSG00000026297	RNASET2	0.558041	2.43572e-13	2.26413e-11
P2C_04	ENSG00000146540	C7orf50	0.352955	6.88974e-07	3.27552e-05
P2C_04	ENSG00000136240	KDELR2	0.927488	9.77383e-08	5.29317e-06
P2C_04	ENSG00000122565	CBX3	-5.56224	9.11728e-51	2.2713e-48
P2C_04	ENSG00000086289	EPDR1	1.49185	0.000264279	0.00666367
P2C_04	ENSG00000106483	SFRP4	1.32193	0.000898047	0.01852
P2C_04	ENSG00000196313	POM121	inf	1.03398e-25	1.74256e-23
P2C_04	ENSG00000186088	GSAP	1.2115	9.84804e-06	0.000356591
P2C_04	ENSG00000242265	PEG10	inf	1.32349e-23	2.11351e-21
P2C_04	ENSG00000008282	SYPL1	0.919382	0.000477223	0.010887
P2C_04	ENSG00000128534	NAA38	0.57586	0.00164548	0.0306827
P2C_04	ENSG00000064393	HIPK2	-0.874469	0.000763409	0.016117
P2C_04	ENSG00000214022	REPIN1	-0.232225	7.51536e-05	0.00222884
P2C_04	ENSG00000146909	NOM1	0.756729	0.000105987	0.00300038
P2C_04	ENSG00000104714	ERICH1	1.0229	3.16597e-11	2.40459e-09
P2C_04	ENSG00000168300	PCMTD1	inf	7.45058e-09	4.65918e-07
P2C_04	ENSG00000104427	ZC2HC1A	1.90689	0.000471987	0.0108071
P2C_04	ENSG00000070756	PABPC1	-3.90689	2.80625e-97	1.24838e-94
P2C_04	ENSG00000155096	AZIN1	0.851477	0.00142923	0.0273365
P2C_04	ENSG00000064313	TAF2	1.02466	0.00182403	0.0335105
P2C_04	ENSG00000177335	C8orf31	3.80735	0.000976562	0.0195564
P2C_04	ENSG00000161016	RPL8	1.89616	8.41232e-08	4.59578e-06
P2C_04	ENSG00000107077	KDM4C	-0.722993	0.000331275	0.00787473
P2C_04	ENSG00000137074	APTX	2.1375	0.00151372	0.0286153
P2C_04	ENSG00000165233	C9orf89	inf	1.90735e-06	7.81511e-05
P2C_04	ENSG00000136938	ANP32B	inf	0	0
P2C_04	ENSG00000119431	HDHD3	inf	1.49012e-08	8.9235e-07
P2C_04	ENSG00000136933	RABEPK	-2.1375	0.00151372	0.0286153
P2C_04	ENSG00000196642	RABL6	-0.668156	0.00216597	0.0381064
P2C_04	ENSG00000067057	PFKP	0.254866	0.000250587	0.00637003
P2C_04	ENSG00000065809	FAM107B	0.598259	0.000118555	0.00326708
P2C_04	ENSG00000253626	EIF5AL1	inf	0.000244141	0.00625723
P2C_04	ENSG00000107554	DNMBP	-0.910733	0.000307723	0.0073996
P2C_04	ENSG00000148908	RGS10	0.638155	3.97371e-05	0.00124363
P2C_04	ENSG00000177951	BET1L	0.505235	0.000274671	0.00681535
P2C_04	ENSG00000177963	RIC8A	-1.0199	0.000505034	0.0113962
P2C_04	ENSG00000142102	ATHL1	-0.990477	7.2353e-07	3.41375e-05
P2C_04	ENSG00000177697	CD151	1.82166	1.80445e-15	1.9716e-13
P2C_04	ENSG00000130592	LSP1	-0.286599	0.000387247	0.00903285
P2C_04	ENSG00000110665	C11orf21	inf	0.000488281	0.0110582
P2C_04	ENSG00000130413	STK33	-1.80735	0.000247088	0.00630681
P2C_04	ENSG00000166436	TRIM66	1.05658	1.61404e-05	0.000552322
P2C_04	ENSG00000070081	NUCB2	-0.899071	0.00244001	0.0420515
P2C_04	ENSG00000179119	SPTY2D1	-0.838719	0.000833215	0.0174136
P2C_04	ENSG00000135372	NAT10	inf	2.6988e-79	9.33786e-77
P2C_04	ENSG00000121691	CAT	0.871267	0.00204933	0.0365708
P2C_04	ENSG00000134574	DDB2	1.05063	0.00160556	0.0301189
P2C_04	ENSG00000025434	NR1H3	2.26303	0.000546113	0.012061
P2C_04	ENSG00000109919	MTCH2	-8.53916	3.88788e-110	1.8626e-107
P2C_04	ENSG00000175575	PAAF1	2.04439	0.000112221	0.00312989
P2C_04	ENSG00000023445	BIRC3	1.21573	6.59633e-05	0.00199665
P2C_04	ENSG00000118181	RPS25	-1.75002	0.000222245	0.00574333
P2C_04	ENSG00000137642	SORL1	0.384231	3.75335e-05	0.00118659
P2C_04	ENSG00000134955	SLC37A2	0.564264	0.00120127	0.0235268
P2C_04	ENSG00000149547	EI24	1.08406	0.00203114	0.0365605
P2C_04	ENSG00000111247	RAD51AP1	1.80735	5.20945e-05	0.00161415
P2C_04	ENSG00000139193	CD27	-0.698491	6.94027e-09	4.41061e-07
P2C_04	ENSG00000069493	CLEC2D	1.48063	5.5716e-18	6.93998e-16
P2C_04	ENSG00000151233	GXYLT1	3.65025	4.97685e-24	8.15679e-22
P2C_04	ENSG00000111481	COPZ1	0.875742	5.47042e-07	2.64107e-05
P2C_04	ENSG00000229117	RPL41	0.980891	0.000640768	0.0139049
P2C_04	ENSG00000133639	BTG1	0.520474	1.56782e-05	0.000539469
P2C_04	ENSG00000057704	TMCC3	-0.703282	0.000760732	0.0161151
P2C_04	ENSG00000111775	COX6A1	-2.24793	0.00259948	0.0435654
P2C_04	ENSG00000072609	CHFR	-3.23704	3.84501e-13	3.52157e-11
P2C_04	ENSG00000136141	LRCH1	0.632268	0.00252209	0.0429168
P2C_04	ENSG00000157379	DHRS1	1.27302	0.000221964	0.00574333
P2C_04	ENSG00000126790	L3HYPDH	1.23078	2.69729e-07	1.33323e-05
P2C_04	ENSG00000133943	C14orf159	0.691878	0.000952725	0.0193908
P2C_04	ENSG00000213231	TCL1B	5	7.91624e-09	4.83356e-07
P2C_04	ENSG00000197119	SLC25A29	1.30666	0.000756107	0.0160718
P2C_04	ENSG00000137804	NUSAP1	0.740032	8.40928e-05	0.00243595
P2C_04	ENSG00000171766	GATM	0.506279	0.000832049	0.0174136
P2C_04	ENSG00000197535	MYO5A	1.46949	3.68865e-06	0.000145398
P2C_04	ENSG00000157483	MYO1E	-1.02237	0.00104961	0.0209518
P2C_04	ENSG00000166839	ANKDD1A	1.28951	0.001299	0.0252031
P2C_04	ENSG00000140400	MAN2C1	1.12928	4.6965e-06	0.000181676
P2C_04	ENSG00000180953	ST20	-2	2.38613e-05	0.00079047
P2C_04	ENSG00000129925	TMEM8A	0.596234	2.97612e-05	0.000970433
P2C_04	ENSG00000103202	NME4	0.400962	0.0029097	0.0476884
P2C_04	ENSG00000140988	RPS2	1.42084	3.80584e-12	3.24695e-10
P2C_04	ENSG00000011638	TMEM159	1.30485	0.00154717	0.029111
P2C_04	ENSG00000103316	CRYM	1.26303	0.000186799	0.0049296
P2C_04	ENSG00000102962	CCL22	-0.702178	4.96323e-12	4.12265e-10
P2C_04	ENSG00000182810	DDX28	1.27563	0.00109008	0.0215525
P2C_04	ENSG00000103168	TAF1C	0.525091	6.60284e-05	0.00199665
P2C_04	ENSG00000103187	COTL1	0.442333	2.74086e-10	1.96208e-08
P2C_04	ENSG00000108523	RNF167	1.45943	1.85348e-06	7.81511e-05
P2C_04	ENSG00000108559	NUP88	-0.331731	0.00139802	0.0269562
P2C_04	ENSG00000183011	LSMD1	0.480626	0.000941249	0.01922
P2C_04	ENSG00000108474	PIGL	0.834576	0.000342407	0.0081084
P2C_04	ENSG00000166582	CENPV	0.936806	0.00199281	0.0359745
P2C_04	ENSG00000091542	ALKBH5	-0.579487	3.83706e-05	0.00120693
P2C_04	ENSG00000072210	ALDH3A2	1.12029	0.00211817	0.037371
P2C_04	ENSG00000034152	MAP2K3	9.66622	0	0
P2C_04	ENSG00000184185	KCNJ12	-2.67807	7.42753e-06	0.000275349
P2C_04	ENSG00000108256	NUFIP2	-1.66297	0.000305864	0.00738341
P2C_04	ENSG00000172660	TAF15	1.58496	4.37914e-09	2.84097e-07
P2C_04	ENSG00000002834	LASP1	-0.383787	0.000414876	0.00956981
P2C_04	ENSG00000173801	JUP	1.9386	0.0023157	0.0405117
P2C_04	ENSG00000141698	NT5C3B	-1	1.55961e-05	0.000539469
P2C_04	ENSG00000168256	NKIRAS2	-inf	3.72529e-09	2.44222e-07
P2C_04	ENSG00000013306	SLC25A39	-1.2671	4.44359e-09	2.85306e-07
P2C_04	ENSG00000173917	HOXB2	-1.078	0.000198237	0.00520937
P2C_04	ENSG00000006282	SPATA20	2.45372	2.12052e-18	2.69523e-16
P2C_04	ENSG00000167895	TMC8	-0.184063	0.00198659	0.0359666
P2C_04	ENSG00000187775	DNAH17	-1.1964	0.000639398	0.0139049
P2C_04	ENSG00000182446	NPLOC4	0.469171	8.08903e-05	0.00236519
P2C_04	ENSG00000168461	RAB31	-1.77444	5.5934e-13	4.97653e-11
P2C_04	ENSG00000265681	RPL17	1.10753	2.47564e-09	1.69431e-07
P2C_04	ENSG00000133313	CNDP2	-0.64255	2.1029e-07	1.07351e-05
P2C_04	ENSG00000175221	MED16	0.461407	0.000652205	0.0141039
P2C_04	ENSG00000064666	CNN2	-1.3681	4.06532e-79	1.33257e-76
P2C_04	ENSG00000167468	GPX4	0.378512	0.000159583	0.00424737
P2C_04	ENSG00000104953	TLE6	-3.32193	0.000121117	0.00332297
P2C_04	ENSG00000174837	EMR1	inf	3.8147e-06	0.000148487
P2C_04	ENSG00000174652	ZNF266	0.813587	0.000259248	0.00656339
P2C_04	ENSG00000129353	SLC44A2	0.338802	0.000749607	0.0159882
P2C_04	ENSG00000127528	KLF2	1.05247	0.00193144	0.0350699
P2C_04	ENSG00000096996	IL12RB1	-0.584963	0.00261812	0.043715
P2C_04	ENSG00000130522	JUND	1.13006	1.41385e-06	6.11491e-05
P2C_04	ENSG00000130513	GDF15	-2.19265	7.02548e-05	0.00210359
P2C_04	ENSG00000089351	GRAMD1A	-0.736966	5.35385e-06	0.000204563
P2C_04	ENSG00000161265	U2AF1L4	-1.54057	0.00191396	0.0348542
P2C_04	ENSG00000104814	MAP4K1	0.355244	0.00059621	0.0130746
P2C_04	ENSG00000011485	PPP5C	0.623146	0.00190629	0.0348163
P2C_04	ENSG00000105321	CCDC9	-0.77596	0.000269079	0.00675734
P2C_04	ENSG00000087074	PPP1R15A	-0.306978	0.000532529	0.0118705
P2C_04	ENSG00000104872	PIH1D1	-1.13245	0.000877552	0.0181649
P2C_04	ENSG00000142541	RPL13A	0.974005	3.35754e-05	0.0010891
P2C_04	ENSG00000169136	ATF5	-1.66506	2.05576e-48	4.92433e-46
P2C_04	ENSG00000130844	ZNF331	5.39232	1.00044e-11	8.0919e-10
P2C_04	ENSG00000186818	LILRB4	-0.791413	0.00180171	0.0331984
P2C_04	ENSG00000022556	NLRP2	-4.30834	9.11763e-74	2.70403e-71
P2C_04	ENSG00000160439	RDH13	-0.878694	0.000108772	0.0030653
P2C_04	ENSG00000177732	SOX12	-1.61891	0.000153889	0.00414901
P2C_04	ENSG00000172264	MACROD2	-0.513218	7.25826e-05	0.00216289
P2C_04	ENSG00000125991	ERGIC3	-1.49476	0.00288725	0.0474453
P2C_04	ENSG00000214078	CPNE1	1.09245	3.5611e-20	4.82142e-18
P2C_04	ENSG00000185513	L3MBTL1	inf	0.000244141	0.00625723
P2C_04	ENSG00000166913	YWHAB	-0.429616	5.80155e-05	0.00178871
P2C_04	ENSG00000101181	MTG2	-0.73061	0.000138669	0.00375492
P2C_04	ENSG00000092758	COL9A3	inf	1.90735e-06	7.81511e-05
P2C_04	ENSG00000157538	DSCR3	-1.44057	0.00119512	0.0234802
P2C_04	ENSG00000205581	HMGN1	1.14886	0.00151622	0.0286153
P2C_04	ENSG00000160200	CBS	2.20163	0.000912234	0.0186936
P2C_04	ENSG00000160209	PDXK	0.412228	0.000587478	0.0129287
P2C_04	ENSG00000100365	NCF4	0.741364	2.95808e-06	0.000118096
P2C_04	ENSG00000100368	CSF2RB	2.24793	1.59972e-10	1.15849e-08
P2C_04	ENSG00000100395	L3MBTL2	-1.36257	9.23998e-07	4.17004e-05
P2C_04	ENSG00000100399	CHADL	-1.32193	0.000440285	0.0101184
P2C_04	ENSG00000100266	PACSIN2	0.615659	5.86104e-06	0.000219895
P2C_04	ENSG00000100300	TSPO	-1.16382	8.40894e-10	5.95124e-08
P2C_04	ENSG00000205593	DENND6B	-1.08314	1.28653e-06	5.60317e-05
P2C_04	ENSG00000101849	TBL1X	2.65208	1.21153e-07	6.34066e-06
P2C_04	ENSG00000047648	ARHGAP6	2.90689	0.00234985	0.0408796
P2C_04	ENSG00000165195	PIGA	inf	9.53674e-07	4.2124e-05
P2C_04	ENSG00000012174	MBTPS2	-3.90689	0.000518799	0.0116226
P2C_04	ENSG00000130066	SAT1	3.10154	3.35124e-19	4.44075e-17
P2C_04	ENSG00000147044	CASK	-4.75489	2.16067e-07	1.08521e-05
P2C_04	ENSG00000069509	FUNDC1	-2.15528	7.56128e-07	3.54073e-05
P2C_04	ENSG00000065923	SLC9A7	-2.88042	2.50151e-14	2.47292e-12
P2C_04	ENSG00000147124	ZNF41	-4.39232	1.09673e-05	0.000388091
P2C_04	ENSG00000008056	SYN1	3.15987	1.12388e-26	1.99986e-24
P2C_04	ENSG00000102265	TIMP1	3.15987	1.12388e-26	1.99986e-24
P2C_04	ENSG00000184205	TSPYL2	3.5025	1.23313e-07	6.34705e-06
P2C_04	ENSG00000086758	HUWE1	-1.91754	0.000170155	0.00450947
P2C_04	ENSG00000172943	PHF8	-2.18763	5.6141e-06	0.000213199
P2C_04	ENSG00000102316	MAGED2	-2.93289	4.98988e-29	1.00248e-26
P2C_04	ENSG00000131080	EDA2R	4.12928	1.02445e-08	6.19447e-07
P2C_04	ENSG00000147164	SNX12	-3.9542	2.08354e-14	2.09295e-12
P2C_04	ENSG00000184634	MED12	-3.08746	6.03854e-07	2.89292e-05
P2C_04	ENSG00000102309	PIN4	-2.80735	0.000277162	0.00682278
P2C_04	ENSG00000186871	ERCC6L	-2.80735	0.000277162	0.00682278
P2C_04	ENSG00000147099	HDAC8	4.75489	2.16067e-07	1.08521e-05
P2C_04	ENSG00000131263	RLIM	inf	1.90735e-06	7.81511e-05
P2C_04	ENSG00000094841	UPRT	-inf	7.62939e-06	0.000281159
P2C_04	ENSG00000085224	ATRX	inf	1.90735e-06	7.81511e-05
P2C_04	ENSG00000010671	BTK	3.46428	6.43796e-59	1.82253e-56
P2C_04	ENSG00000102401	ARMCX3	-2.87447	0.000156522	0.00418377
P2C_04	ENSG00000123562	MORF4L2	-inf	0.000976562	0.0195564
P2C_04	ENSG00000077713	SLC25A43	2.848	7.84157e-07	3.64458e-05
P2C_04	ENSG00000005022	SLC25A5	-4.25134	0	0
P2C_04	ENSG00000018610	CXorf56	4.9542	1.53668e-08	9.02873e-07
P2C_04	ENSG00000125354	SEPT6	1.8606	3.5866e-21	5.19473e-19
P2C_04	ENSG00000005893	LAMP2	inf	7.27596e-12	5.96246e-10
P2C_04	ENSG00000101966	XIAP	2.05889	0.00087791	0.0181649
P2C_04	ENSG00000102034	ELF4	-3.20645	7.33836e-23	1.13361e-20
P2C_04	ENSG00000156709	AIFM1	-2.98185	1.87369e-14	1.91301e-12
P2C_04	ENSG00000123728	RAP2C	-3.5025	1.23313e-07	6.34705e-06
P2C_04	ENSG00000076770	MBNL3	-3.16993	0.000402451	0.0093177
P2C_04	ENSG00000076716	GPC4	4.16993	7.62939e-05	0.00224131
P2C_04	ENSG00000186376	ZNF75D	-4	0.000274658	0.00681535
P2C_04	ENSG00000102241	HTATSF1	3.43741	1.33213e-13	1.25705e-11
P2C_04	ENSG00000010404	IDS	-2.96347	9.05112e-21	1.25268e-18
P2C_04	ENSG00000197620	CXorf40A	3.61891	2.07823e-18	2.69523e-16
P2C_04	ENSG00000063601	MTMR1	-3.37851	6.40187e-11	4.78758e-09
P2C_04	ENSG00000063587	ZNF275	-3.45943	3.5882e-05	0.00114017
P2C_04	ENSG00000183479	TREX2	3.58496	1.04904e-05	0.000375485
P2C_04	ENSG00000213397	HAUS7	3.58496	1.04904e-05	0.000375485
P2C_04	ENSG00000180879	SSR4	-1.45066	0.000685564	0.0147231
P2C_04	ENSG00000147403	RPL10	4.45943	3.07523e-11	2.36451e-09
P2C_04	ENSG00000013563	DNASE1L1	4.45943	3.07523e-11	2.36451e-09
P2C_04	ENSG00000071859	FAM50A	-2.40599	2.45214e-15	2.63309e-13
P2C_04	ENSG00000130827	PLXNA3	4.16993	7.62939e-05	0.00224131
SNC_04	ENSG00000028137	TNFRSF1B	-0.517058	2.92982e-05	0.00133136
SNC_04	ENSG00000162511	LAPTM5	0.252492	0.000184533	0.00713659
SNC_04	ENSG00000004455	AK2	-1.63941	3.12426e-66	1.2169e-63
SNC_04	ENSG00000240563	L1TD1	inf	0.000488281	0.016335
SNC_04	ENSG00000162620	LRRIQ3	-3	0.00131226	0.0347366
SNC_04	ENSG00000153898	MCOLN2	1.41314	1.04971e-17	1.63544e-15
SNC_04	ENSG00000116337	AMPD2	-1.70044	1.40742e-05	0.000717256
SNC_04	ENSG00000162777	DENND2D	-3.08746	6.0105e-19	9.63978e-17
SNC_04	ENSG00000064886	CHI3L2	-0.745683	4.61163e-05	0.00199581
SNC_04	ENSG00000178104	PDE4DIP	1.30087	5.13474e-11	5.49015e-09
SNC_04	ENSG00000243452	NBPF15	2.72247	4.25596e-06	0.00022978
SNC_04	ENSG00000117091	CD48	-0.26976	0.000165335	0.00653459
[truncated: 7,135 more rows]
